# Supplementary material for: De novo transcriptome assembly and comprehensive assessment provide insight into fruiting body formation of Sparassis latifolia
Source: Sci Rep. 2022 Jun 30;12:11075. doi: 10.1038/s41598-022-15382-5 (PMC9247108; doi:10.1038/s41598-022-15382-5)
Supplement: Supplementary file 1 — Supplementary Information 1. [file 41598_2022_15382_MOESM1_ESM.xlsx]

## Sheet: 工作表1
geneID	Hits	Nr-annotation	Nr-Score	Nr-Evalue
CL374.Contig14_All	sp|P78706|RCO1_NEUCR	(Myosin heavy-chain) kinase [Crinalium epipsammum PCC 9333]	77.4	7e-29
CL374.Contig20_All	sp|P78706|RCO1_NEUCR	(Myosin heavy-chain) kinase [Crinalium epipsammum PCC 9333]	88.2	3e-33
CL374.Contig21_All	sp|P78706|RCO1_NEUCR	(Myosin heavy-chain) kinase [Crinalium epipsammum PCC 9333]	65.9	2e-25
CL374.Contig22_All	sp|P78706|RCO1_NEUCR	(Myosin heavy-chain) kinase [Crinalium epipsammum PCC 9333]	77	9e-29
CL374.Contig2_All	sp|P78706|RCO1_NEUCR	(Myosin heavy-chain) kinase [Crinalium epipsammum PCC 9333]	88.2	8e-36
CL512.Contig11_All	sp|Q9UUG8|TUP12_SCHPO	(myosin heavy-chain) kinase [Schlesneria paludicola]	142	6e-34
CL512.Contig13_All	sp|Q9UUG8|TUP12_SCHPO	(myosin heavy-chain) kinase [Schlesneria paludicola]	143	4e-34
CL512.Contig14_All	sp|Q9UUG8|TUP12_SCHPO	(myosin heavy-chain) kinase [Schlesneria paludicola]	140	3e-33
CL512.Contig15_All	sp|Q9UUG8|TUP12_SCHPO	(myosin heavy-chain) kinase [Schlesneria paludicola]	144	2e-34
CL512.Contig16_All	sp|Q9UUG8|TUP12_SCHPO	(myosin heavy-chain) kinase [Schlesneria paludicola]	142	6e-34
CL512.Contig18_All	sp|Q9UUG8|TUP12_SCHPO	(myosin heavy-chain) kinase [Schlesneria paludicola]	108	9e-29
CL512.Contig21_All	sp|Q9UUG8|TUP12_SCHPO	(myosin heavy-chain) kinase [Schlesneria paludicola]	142	6e-34
CL512.Contig22_All	sp|Q9UUG8|TUP12_SCHPO	(myosin heavy-chain) kinase [Schlesneria paludicola]	144	1e-34
CL512.Contig25_All	sp|Q9UUG8|TUP12_SCHPO	(myosin heavy-chain) kinase [Schlesneria paludicola]	143	3e-34
CL512.Contig26_All	sp|O76734|TUP1_DICDI	(myosin heavy-chain) kinase [Schlesneria paludicola]	96.7	4e-25
CL512.Contig28_All	sp|Q9UUG8|TUP12_SCHPO	(myosin heavy-chain) kinase [Schlesneria paludicola]	143	5e-34
CL512.Contig34_All	sp|Q9UUG8|TUP12_SCHPO	(myosin heavy-chain) kinase [Schlesneria paludicola]	144	2e-34
CL512.Contig35_All	sp|Q9UUG8|TUP12_SCHPO	(myosin heavy-chain) kinase [Schlesneria paludicola]	144	1e-34
CL512.Contig36_All	sp|Q9UUG8|TUP12_SCHPO	(myosin heavy-chain) kinase [Schlesneria paludicola]	144	1e-34
CL512.Contig37_All	sp|Q9UUG8|TUP12_SCHPO	(myosin heavy-chain) kinase [Schlesneria paludicola]	144	1e-34
CL512.Contig8_All	sp|Q9UUG8|TUP12_SCHPO	(myosin heavy-chain) kinase [Schlesneria paludicola]	127	4e-29
CL512.Contig9_All	sp|Q9UUG8|TUP12_SCHPO	(myosin heavy-chain) kinase [Schlesneria paludicola]	144	1e-34
CL4085.Contig1_All	sp|O94317|YH5D_SCHPO	(Trans)glycosidase [Glarea lozoyensis ATCC 20868]	57.8	5e-08
CL4085.Contig2_All	sp|O94317|YH5D_SCHPO	(Trans)glycosidase [Glarea lozoyensis ATCC 20868]	57.8	2e-07
CL4085.Contig3_All	sp|O94317|YH5D_SCHPO	(Trans)glycosidase [Glarea lozoyensis ATCC 20868]	57.8	2e-07
CL4085.Contig4_All	sp|O94317|YH5D_SCHPO	(Trans)glycosidase [Glarea lozoyensis ATCC 20868]	57.8	2e-07
CL4085.Contig5_All	sp|O94317|YH5D_SCHPO	(Trans)glycosidase [Glarea lozoyensis ATCC 20868]	57.8	2e-07
CL4871.Contig2_All	sp|Q5R6Z7|ORC4_PONAB	1 concanamycin induced protein c [Moniliophthora roreri MCA 2997]	164	3e-42
CL2619.Contig2_All	sp|O93927|FKS1_CRYNH	1,3-beta-glucan synthase [Dichomitus squalens LYAD-421 SS1]	2523	0
CL1852.Contig2_All	sp|Q75JC9|Y8484_DICDI	1,3-beta-glucanosyltransferase Gel2 [Aspergillus kawachii IFO 4308]	52.8	4e-06
CL1852.Contig3_All	sp|Q75JC9|Y8484_DICDI	1,3-beta-glucanosyltransferase Gel2 [Aspergillus kawachii IFO 4308]	52.8	4e-06
CL3766.Contig1_All	sp|O22755|ATL44_ARATH	12 kda heat shock protein (glucose and lipid-regulated protein) [Moniliophthora roreri MCA 2997]	64.7	4e-10
CL3766.Contig2_All	sp|O22755|ATL44_ARATH	12 kda heat shock protein (glucose and lipid-regulated protein) [Moniliophthora roreri MCA 2997]	64.7	4e-10
CL3766.Contig3_All	sp|O22755|ATL44_ARATH	12 kda heat shock protein (glucose and lipid-regulated protein) [Moniliophthora roreri MCA 2997]	64.7	4e-10
CL196.Contig1_All	sp|P49602|CP51_USTMA	14 alpha-demethylase [Dichomitus squalens LYAD-421 SS1]	166	9e-48
Unigene11214_All	sp|P68511|1433F_RAT	14-3-3 eta [Mus musculus]	287	6e-99
CL2961.Contig2_All	sp|Q99002|1433_TRIHA	14-3-3-domain-containing protein [Dichomitus squalens LYAD-421 SS1]	406	5e-140
CL2961.Contig3_All	sp|Q99002|1433_TRIHA	14-3-3-domain-containing protein [Dichomitus squalens LYAD-421 SS1]	406	1e-132
Unigene2663_All	sp|P42657|RAD25_SCHPO	14-3-3-like protein [Trametes versicolor FP-101664 SS1]	230	2e-73
Unigene10052_All	sp|P42654|1433B_VICFA	14-3-3-like protein C [Glycine max]	96.7	2e-24
Unigene9495_All	sp|Q9C5W6|14312_ARATH	14-3-3-like protein GF14 iota [Arabidopsis thaliana]	154	2e-46
Unigene5305_All	sp|Q9ERR7|SEP15_MOUSE	15 kDa selenoprotein precursor [Mus musculus]	264	2e-91
CL2096.Contig10_All	--	16S ribosomal RNA [Acinetobacter baumannii NCGM 237]	--	--
Unigene10785_All	sp|P51660|DHB4_MOUSE	17beta-hydroxysteroid dehydrogenase IV [Mus musculus]	220	2e-68
CL92.Contig1_All	sp|Q54S38|RCL1_DICDI	18S rRNA biogenesis protein [Dichomitus squalens LYAD-421 SS1]	371	1e-117
CL92.Contig2_All	sp|Q54S38|RCL1_DICDI	18S rRNA biogenesis protein [Dichomitus squalens LYAD-421 SS1]	371	1e-117
CL92.Contig3_All	sp|Q54S38|RCL1_DICDI	18S rRNA biogenesis protein [Dichomitus squalens LYAD-421 SS1]	371	2e-117
CL92.Contig4_All	sp|Q54S38|RCL1_DICDI	18S rRNA biogenesis protein [Dichomitus squalens LYAD-421 SS1]	371	1e-117
CL92.Contig5_All	sp|Q54S38|RCL1_DICDI	18S rRNA biogenesis protein [Dichomitus squalens LYAD-421 SS1]	371	1e-117
CL5132.Contig1_All	sp|P33333|PLSC_YEAST	1-acylglycerol-3-phosphate O [Punctularia strigosozonata HHB-11173 SS5]	201	4e-56
Unigene1145_All	sp|P33333|PLSC_YEAST	1-acylglycerol-3-phosphate O [Punctularia strigosozonata HHB-11173 SS5]	201	3e-56
Unigene1316_All	sp|Q6ZXC1|EASA_CLAPU	1-acylglycerol-3-phosphate O [Punctularia strigosozonata HHB-11173 SS5]	201	1e-62
Unigene1341_All	sp|Q6ZXC1|EASA_CLAPU	1-acylglycerol-3-phosphate O [Punctularia strigosozonata HHB-11173 SS5]	251	1e-72
Unigene1386_All	sp|P33333|PLSC_YEAST	1-acylglycerol-3-phosphate O [Punctularia strigosozonata HHB-11173 SS5]	201	3e-56
Unigene1428_All	sp|P33333|PLSC_YEAST	1-acylglycerol-3-phosphate O [Punctularia strigosozonata HHB-11173 SS5]	201	3e-56
Unigene9648_All	sp|Q39705|ACCO2_DORSP	1-aminocyclopropane-1-carboxylate oxidase [Papilionanthe hookeriana x Papilionanthe teres]	172	2e-53
CL743.Contig1_All	sp|Q4L9P0|SRAP_STAHJ	1-cys peroxiredoxin [Moniliophthora roreri MCA 2997]	54.7	8e-06
CL743.Contig2_All	sp|Q4L9P0|SRAP_STAHJ	1-cys peroxiredoxin [Moniliophthora roreri MCA 2997]	54.7	8e-06
CL743.Contig3_All	sp|Q4L9P0|SRAP_STAHJ	1-cys peroxiredoxin [Moniliophthora roreri MCA 2997]	54.7	8e-06
CL362.Contig2_All	sp|Q9XEX2|PRX2B_ARATH	1-Cys peroxiredoxin isozyme [Taiwanofungus camphoratus]	130	2e-33
CL362.Contig3_All	sp|Q9XEX2|PRX2B_ARATH	1-Cys peroxiredoxin isozyme [Taiwanofungus camphoratus]	130	3e-33
CL362.Contig4_All	sp|Q9XEX2|PRX2B_ARATH	1-Cys peroxiredoxin isozyme [Taiwanofungus camphoratus]	130	2e-33
CL362.Contig5_All	sp|Q9XEX2|PRX2B_ARATH	1-Cys peroxiredoxin isozyme [Taiwanofungus camphoratus]	130	2e-33
CL362.Contig6_All	sp|Q9XEX2|PRX2B_ARATH	1-Cys peroxiredoxin isozyme [Taiwanofungus camphoratus]	130	2e-33
CL362.Contig7_All	sp|Q9XEX2|PRX2B_ARATH	1-Cys peroxiredoxin isozyme [Taiwanofungus camphoratus]	130	2e-33
CL362.Contig8_All	sp|Q9XEX2|PRX2B_ARATH	1-Cys peroxiredoxin isozyme [Taiwanofungus camphoratus]	130	3e-33
CL3381.Contig3_All	sp|P34756|FAB1_YEAST	1-phosphatidylinositol-3-phosphate 5-kinase [Moniliophthora roreri MCA 2997]	260	5e-71
CL3381.Contig4_All	sp|P34756|FAB1_YEAST	1-phosphatidylinositol-3-phosphate 5-kinase [Moniliophthora roreri MCA 2997]	271	2e-74
Unigene5903_All	sp|P34756|FAB1_YEAST	1-phosphatidylinositol-3-phosphate 5-kinase [Paxillus involutus ATCC 200175]	202	2e-50
CL4164.Contig1_All	sp|Q9LUM0|FAB1B_ARATH	1-phosphatidylinositol-3-phosphate 5-kinase [Rhizoctonia solani AG-1 IA]	195	1e-48
CL4164.Contig2_All	sp|Q9LUM0|FAB1B_ARATH	1-phosphatidylinositol-3-phosphate 5-kinase [Rhizoctonia solani AG-1 IA]	195	1e-48
Unigene5886_All	sp|P32383|PLC1_YEAST	1-phosphatidylinositol-4,5-bisphosphate phosphodiesterase 1 [Trametes versicolor FP-101664 SS1]	63.9	8e-11
Unigene1130_All	sp|O13853|ITS3_SCHPO	1-phosphatidylinositol-4-phosphate 5-kinase [Paxillus involutus ATCC 200175]	511	1e-158
Unigene11366_All	sp|O13853|ITS3_SCHPO	1-phosphatidylinositol-4-phosphate 5-kinase [Paxillus involutus ATCC 200175]	511	8e-163
Unigene1205_All	sp|O13853|ITS3_SCHPO	1-phosphatidylinositol-4-phosphate 5-kinase [Paxillus involutus ATCC 200175]	511	1e-162
Unigene9390_All	sp|O13853|ITS3_SCHPO	1-phosphatidylinositol-4-phosphate 5-kinase [Paxillus involutus ATCC 200175]	513	7e-165
Unigene9391_All	sp|O13853|ITS3_SCHPO	1-phosphatidylinositol-4-phosphate 5-kinase [Paxillus involutus ATCC 200175]	513	2e-164
CL3408.Contig2_All	sp|Q9P6I8|YHG1_SCHPO	2,3-butanediol dehydrogenase [Taiwanofungus camphoratus]	125	3e-40
CL3408.Contig8_All	sp|Q9P6I8|YHG1_SCHPO	2,3-butanediol dehydrogenase [Taiwanofungus camphoratus]	158	2e-48
CL3718.Contig1_All	sp|Q96WJ0|ERG7_PNECA	2,3-oxidosqualene cyclase [Taiwanofungus camphoratus]	551	0
CL3718.Contig3_All	sp|Q96WJ0|ERG7_PNECA	2,3-oxidosqualene cyclase [Taiwanofungus camphoratus]	799	0
Unigene10221_All	sp|Q3TIU4|PDE12_MOUSE	2',5'-phosphodiesterase 12 [Mus musculus]	186	6e-56
Unigene1809_All	sp|P30656|PSB5_YEAST	20S proteasome subunit [Ceriporiopsis subvermispora B]	356	1e-121
Unigene5103_All	sp|Q9PTW9|PSA7_CARAU	20S proteasome subunit [Ceriporiopsis subvermispora B]	341	7e-117
Unigene7773_All	sp|P23638|PSA3_YEAST	20S proteasome subunit [Ceriporiopsis subvermispora B]	298	3e-99
Unigene3524_All	sp|Q9QUM9|PSA6_MOUSE	20S proteasome subunit [Dichomitus squalens LYAD-421 SS1]	285	2e-92
CL5013.Contig1_All	sp|Q8X077|PSA2_NEUCR	20S proteasome subunit [Trametes versicolor FP-101664 SS1]	310	2e-104
CL5013.Contig2_All	sp|Q8X077|PSA2_NEUCR	20S proteasome subunit [Trametes versicolor FP-101664 SS1]	310	1e-103
CL5112.Contig1_All	--	23S ribosomal RNA [Acinetobacter baumannii NCGM 237]	--	--
CL5112.Contig2_All	--	23S ribosomal RNA [Acinetobacter baumannii NCGM 237]	--	--
Unigene9588_All	sp|Q9SEI3|PS10A_ARATH	26S proteasome AAA-ATPase subunit family protein [Populus trichocarpa]	125	3e-34
Unigene10946_All	sp|P60897|DSS1_MOUSE	26S proteasome complex subunit DSS1 [Homo sapiens]	153	4e-49
CL2871.Contig13_All	sp|Q9UQ35|SRRM2_HUMAN	26s proteasome non-atpase regulatory subunit 12 [Moniliophthora roreri MCA 2997]	74.3	1e-11
CL3241.Contig4_All	--	26s proteasome non-atpase regulatory subunit 12 [Moniliophthora roreri MCA 2997]	--	--
CL1591.Contig3_All	sp|O74445|PRS10_SCHPO	26S proteasome regulatory complex ATPase RPT4 [Ceriporiopsis subvermispora B]	576	0
Unigene2762_All	sp|P41836|PRS8_SCHPO	26S proteasome regulatory complex ATPase RPT6 [Trametes versicolor FP-101664 SS1]	417	3e-145
Unigene3500_All	sp|Q01939|PRS8_YEAST	26S proteasome regulatory complex ATPase RPT6 [Trametes versicolor FP-101664 SS1]	228	2e-71
CL1066.Contig15_All	sp|Q7S8R8|RPN1_NEUCR	26S proteasome regulatory complex non-ATPase subcomplex Rpn1 subunit [Fomitopsis pinicola FP-58527 SS1]	939	0
Unigene8167_All	sp|Q7S8R8|RPN1_NEUCR	26S proteasome regulatory complex non-ATPase subcomplex Rpn1 subunit [Fomitopsis pinicola FP-58527 SS1]	939	0
Unigene8170_All	sp|Q7S8R8|RPN1_NEUCR	26S proteasome regulatory complex non-ATPase subcomplex Rpn1 subunit [Fomitopsis pinicola FP-58527 SS1]	939	0
CL2525.Contig1_All	sp|O74762|RPN2_SCHPO	26S proteasome regulatory complex non-ATPase subcomplex Rpn2/Psmd1 subunit [Fomitopsis pinicola FP-58527 SS1]	303	2e-87
Unigene1867_All	sp|O48844|PSD1A_ARATH	26S proteasome regulatory complex non-ATPase subcomplex Rpn2/Psmd1 subunit [Punctularia strigosozonata HHB-11173 SS5]	531	5e-177
Unigene9631_All	sp|Q9SL67|PRS4B_ARATH	26S proteasome regulatory subunit 4-B-like protein [Morus notabilis]	172	3e-52
CL2478.Contig3_All	sp|O42587|PR6AA_XENLA	26S proteasome subunit P45 [Dichomitus squalens LYAD-421 SS1]	355	1e-120
CL2478.Contig4_All	sp|O42587|PR6AA_XENLA	26S proteasome subunit P45 [Dichomitus squalens LYAD-421 SS1]	258	8e-102
CL2478.Contig5_All	sp|P17980|PRS6A_HUMAN	26S proteasome subunit P45 [Dichomitus squalens LYAD-421 SS1]	634	0
CL2478.Contig6_All	sp|P17980|PRS6A_HUMAN	26S proteasome subunit P45 [Dichomitus squalens LYAD-421 SS1]	634	0
CL5245.Contig3_All	sp|P48601|PRS4_DROME	26S proteasome subunit P45 [Dichomitus squalens LYAD-421 SS1]	703	0
CL740.Contig11_All	sp|P46507|PRS6B_MANSE	26S proteasome subunit P45 [Dichomitus squalens LYAD-421 SS1]	625	0
CL740.Contig1_All	sp|P46507|PRS6B_MANSE	26S proteasome subunit P45 [Dichomitus squalens LYAD-421 SS1]	625	0
CL740.Contig2_All	sp|P46507|PRS6B_MANSE	26S proteasome subunit P45 [Dichomitus squalens LYAD-421 SS1]	625	0
CL740.Contig3_All	sp|P46507|PRS6B_MANSE	26S proteasome subunit P45 [Dichomitus squalens LYAD-421 SS1]	625	0
CL740.Contig4_All	sp|P46507|PRS6B_MANSE	26S proteasome subunit P45 [Dichomitus squalens LYAD-421 SS1]	625	0
CL740.Contig5_All	sp|P46507|PRS6B_MANSE	26S proteasome subunit P45 [Dichomitus squalens LYAD-421 SS1]	625	0
CL740.Contig6_All	sp|P46507|PRS6B_MANSE	26S proteasome subunit P45 [Dichomitus squalens LYAD-421 SS1]	625	0
CL740.Contig7_All	sp|P46507|PRS6B_MANSE	26S proteasome subunit P45 [Dichomitus squalens LYAD-421 SS1]	625	0
CL740.Contig8_All	sp|P46507|PRS6B_MANSE	26S proteasome subunit P45 [Dichomitus squalens LYAD-421 SS1]	625	0
CL740.Contig9_All	sp|P46507|PRS6B_MANSE	26S proteasome subunit P45 [Dichomitus squalens LYAD-421 SS1]	625	0
Unigene7585_All	sp|P48601|PRS4_DROME	26S proteasome subunit P45 [Dichomitus squalens LYAD-421 SS1]	704	0
Unigene7587_All	sp|P48601|PRS4_DROME	26S proteasome subunit P45 [Dichomitus squalens LYAD-421 SS1]	704	0
Unigene7589_All	sp|P48601|PRS4_DROME	26S proteasome subunit P45 [Dichomitus squalens LYAD-421 SS1]	704	0
Unigene7750_All	sp|Q5R8D7|PRS7_PONAB	26S proteasome subunit P45 [Gloeophyllum trabeum ATCC 11539]	685	0
CL3054.Contig1_All	sp|Q2KJG8|BCKD_BOVIN	26S proteasome subunit P45 [Trametes versicolor FP-101664 SS1]	196	3e-56
CL3054.Contig2_All	sp|Q2KJG8|BCKD_BOVIN	26S proteasome subunit P45 [Trametes versicolor FP-101664 SS1]	196	3e-56
CL3054.Contig3_All	sp|Q2KJG8|BCKD_BOVIN	26S proteasome subunit P45 [Trametes versicolor FP-101664 SS1]	196	3e-56
Unigene10799_All	sp|P58059|RT21_MOUSE	28S ribosomal protein S21, mitochondrial [Mus musculus]	182	5e-60
CL517.Contig10_All	sp|P53839|GOR1_YEAST	2-hydroxyacid dehydrogenase [Auricularia delicata TFB-10046 SS5]	184	5e-50
CL517.Contig11_All	sp|B1L765|GYAR_KORCO	2-hydroxyacid dehydrogenase [Auricularia delicata TFB-10046 SS5]	139	3e-35
CL517.Contig12_All	sp|B1L765|GYAR_KORCO	2-hydroxyacid dehydrogenase [Auricularia delicata TFB-10046 SS5]	138	3e-34
CL517.Contig13_All	sp|B1L765|GYAR_KORCO	2-hydroxyacid dehydrogenase [Auricularia delicata TFB-10046 SS5]	157	2e-41
CL517.Contig17_All	sp|B1L765|GYAR_KORCO	2-hydroxyacid dehydrogenase [Auricularia delicata TFB-10046 SS5]	155	9e-41
CL517.Contig19_All	sp|B1L765|GYAR_KORCO	2-hydroxyacid dehydrogenase [Auricularia delicata TFB-10046 SS5]	157	3e-41
CL517.Contig1_All	sp|B1L765|GYAR_KORCO	2-hydroxyacid dehydrogenase [Auricularia delicata TFB-10046 SS5]	157	1e-40
CL517.Contig23_All	sp|B1L765|GYAR_KORCO	2-hydroxyacid dehydrogenase [Auricularia delicata TFB-10046 SS5]	157	2e-41
CL517.Contig24_All	sp|B1L765|GYAR_KORCO	2-hydroxyacid dehydrogenase [Auricularia delicata TFB-10046 SS5]	157	1e-40
CL517.Contig25_All	sp|B1L765|GYAR_KORCO	2-hydroxyacid dehydrogenase [Auricularia delicata TFB-10046 SS5]	157	1e-40
CL517.Contig28_All	sp|B1L765|GYAR_KORCO	2-hydroxyacid dehydrogenase [Auricularia delicata TFB-10046 SS5]	139	2e-35
CL517.Contig2_All	sp|P53839|GOR1_YEAST	2-hydroxyacid dehydrogenase [Auricularia delicata TFB-10046 SS5]	152	7e-41
CL517.Contig31_All	sp|P53839|GOR1_YEAST	2-hydroxyacid dehydrogenase [Auricularia delicata TFB-10046 SS5]	182	4e-49
CL517.Contig34_All	sp|P53839|GOR1_YEAST	2-hydroxyacid dehydrogenase [Auricularia delicata TFB-10046 SS5]	184	6e-50
CL517.Contig35_All	sp|B1L765|GYAR_KORCO	2-hydroxyacid dehydrogenase [Auricularia delicata TFB-10046 SS5]	155	3e-40
CL517.Contig36_All	sp|P53839|GOR1_YEAST	2-hydroxyacid dehydrogenase [Auricularia delicata TFB-10046 SS5]	182	1e-50
CL517.Contig37_All	sp|B1L765|GYAR_KORCO	2-hydroxyacid dehydrogenase [Auricularia delicata TFB-10046 SS5]	155	6e-40
CL517.Contig39_All	sp|B1L765|GYAR_KORCO	2-hydroxyacid dehydrogenase [Auricularia delicata TFB-10046 SS5]	157	1e-40
CL517.Contig3_All	sp|B1L765|GYAR_KORCO	2-hydroxyacid dehydrogenase [Auricularia delicata TFB-10046 SS5]	157	2e-41
CL517.Contig4_All	sp|B1L765|GYAR_KORCO	2-hydroxyacid dehydrogenase [Auricularia delicata TFB-10046 SS5]	157	2e-41
CL517.Contig5_All	sp|B1L765|GYAR_KORCO	2-hydroxyacid dehydrogenase [Auricularia delicata TFB-10046 SS5]	151	1e-39
CL517.Contig6_All	sp|P53839|GOR1_YEAST	2-hydroxyacid dehydrogenase [Auricularia delicata TFB-10046 SS5]	184	6e-50
CL517.Contig7_All	sp|B1L765|GYAR_KORCO	2-hydroxyacid dehydrogenase [Auricularia delicata TFB-10046 SS5]	157	2e-41
CL517.Contig8_All	sp|B1L765|GYAR_KORCO	2-hydroxyacid dehydrogenase [Auricularia delicata TFB-10046 SS5]	139	3e-35
CL517.Contig9_All	sp|B1L765|GYAR_KORCO	2-hydroxyacid dehydrogenase [Auricularia delicata TFB-10046 SS5]	157	2e-41
CL937.Contig1_All	sp|P53839|GOR1_YEAST	2-hydroxyacid dehydrogenase [Fomitiporia mediterranea MF3/22]	200	9e-59
CL937.Contig2_All	sp|P53839|GOR1_YEAST	2-hydroxyacid dehydrogenase [Fomitiporia mediterranea MF3/22]	200	7e-59
CL937.Contig3_All	sp|P53839|GOR1_YEAST	2-hydroxyacid dehydrogenase [Fomitiporia mediterranea MF3/22]	200	4e-59
CL937.Contig4_All	sp|P53839|GOR1_YEAST	2-hydroxyacid dehydrogenase [Fomitiporia mediterranea MF3/22]	200	1e-58
CL937.Contig5_All	sp|P53839|GOR1_YEAST	2-hydroxyacid dehydrogenase [Fomitiporia mediterranea MF3/22]	200	7e-59
CL937.Contig6_All	sp|P53839|GOR1_YEAST	2-hydroxyacid dehydrogenase [Fomitiporia mediterranea MF3/22]	200	1e-55
CL937.Contig7_All	sp|P53839|GOR1_YEAST	2-hydroxyacid dehydrogenase [Fomitiporia mediterranea MF3/22]	200	1e-55
CL937.Contig8_All	sp|P53839|GOR1_YEAST	2-hydroxyacid dehydrogenase [Fomitiporia mediterranea MF3/22]	200	1e-58
CL517.Contig26_All	sp|P53839|GOR1_YEAST	2-hydroxyacid dehydrogenase [Moniliophthora roreri MCA 2997]	53.9	9e-07
CL517.Contig29_All	sp|P53839|GOR1_YEAST	2-hydroxyacid dehydrogenase [Moniliophthora roreri MCA 2997]	53.9	5e-07
CL3957.Contig1_All	sp|O59736|LEU1_SCHPO	2-isopropylmalate synthase [Cylindrobasidium torrendii FP15055 ss-10]	602	0
CL3957.Contig2_All	sp|O59736|LEU1_SCHPO	2-isopropylmalate synthase [Cylindrobasidium torrendii FP15055 ss-10]	602	0
CL12.Contig22_All	sp|P06208|LEU1_YEAST	2-isopropylmalate synthase [Fistulina hepatica ATCC 64428]	408	5e-139
CL12.Contig23_All	sp|P06208|LEU1_YEAST	2-isopropylmalate synthase [Fistulina hepatica ATCC 64428]	408	5e-139
Unigene2424_All	sp|P06208|LEU1_YEAST	2-isopropylmalate synthase [Fistulina hepatica ATCC 64428]	408	2e-139
CL12.Contig21_All	sp|P06208|LEU1_YEAST	2-isopropylmalate synthase [Paxillus involutus ATCC 200175]	529	9e-168
Unigene2407_All	sp|P06208|LEU1_YEAST	2-isopropylmalate synthase [Paxillus involutus ATCC 200175]	525	9e-169
Unigene2417_All	sp|P06208|LEU1_YEAST	2-isopropylmalate synthase [Paxillus involutus ATCC 200175]	419	1e-142
Unigene2426_All	sp|P06208|LEU1_YEAST	2-isopropylmalate synthase [Paxillus involutus ATCC 200175]	418	2e-142
CL1937.Contig1_All	sp|P77243|PRPD_ECOLI	2-methylcitrate dehydratase [Aspergillus kawachii IFO 4308]	250	3e-106
CL1937.Contig2_All	sp|P77243|PRPD_ECOLI	2-methylcitrate dehydratase [Aspergillus kawachii IFO 4308]	250	3e-106
CL1937.Contig3_All	sp|P77243|PRPD_ECOLI	2-methylcitrate dehydratase [Aspergillus kawachii IFO 4308]	367	6e-122
CL1937.Contig4_All	sp|P77243|PRPD_ECOLI	2-methylcitrate dehydratase [Aspergillus kawachii IFO 4308]	412	4e-137
CL1937.Contig5_All	sp|P77243|PRPD_ECOLI	2-methylcitrate dehydratase [Aspergillus kawachii IFO 4308]	412	3e-136
CL1937.Contig6_All	sp|P77243|PRPD_ECOLI	2-methylcitrate dehydratase [Aspergillus kawachii IFO 4308]	412	1e-128
CL4401.Contig1_All	sp|Q12428|PRPD_YEAST	2-methylcitrate dehydratase [Dichomitus squalens LYAD-421 SS1]	621	0
CL4401.Contig2_All	sp|Q12428|PRPD_YEAST	2-methylcitrate dehydratase [Dichomitus squalens LYAD-421 SS1]	621	0
CL4401.Contig3_All	sp|Q12428|PRPD_YEAST	2-methylcitrate dehydratase [Dichomitus squalens LYAD-421 SS1]	621	0
CL4401.Contig4_All	sp|Q12428|PRPD_YEAST	2-methylcitrate dehydratase [Dichomitus squalens LYAD-421 SS1]	621	0
CL310.Contig14_All	sp|Q8BTI8|SRRM2_MOUSE	2-methylcitrate dehydratase [Rhodotorula glutinis ATCC 204091]	77	2e-12
CL310.Contig3_All	sp|Q8BTI8|SRRM2_MOUSE	2-methylcitrate dehydratase [Rhodotorula glutinis ATCC 204091]	77	2e-12
CL310.Contig6_All	sp|Q8BTI8|SRRM2_MOUSE	2-methylcitrate dehydratase [Rhodotorula glutinis ATCC 204091]	77	2e-12
Unigene11450_All	sp|Q9I4V0|2NPD_PSEAE	2-nitropropane dioxygenase [Moniliophthora roreri MCA 2997]	115	8e-30
CL82.Contig2_All	sp|Q49W60|2NPD_STAS1	2-nitropropane dioxygenase [Trametes versicolor FP-101664 SS1]	136	3e-33
Unigene3345_All	sp|Q49W60|2NPD_STAS1	2-nitropropane dioxygenase [Trametes versicolor FP-101664 SS1]	135	3e-33
Unigene3346_All	sp|Q49W60|2NPD_STAS1	2-nitropropane dioxygenase [Trametes versicolor FP-101664 SS1]	137	1e-33
CL1185.Contig7_All	sp|Q84MB6|DIOX2_ARATH	2og-fe oxygenase [Moniliophthora roreri MCA 2997]	157	9e-41
CL1422.Contig3_All	--	2og-fe oxygenase family protein [Ophiostoma piceae UAMH 11346]	--	--
CL3586.Contig1_All	--	2og-fe oxygenase family protein [Ophiostoma piceae UAMH 11346]	--	--
CL3586.Contig3_All	sp|Q77Z83|IE2_HHV6U	2og-fe oxygenase family protein [Ophiostoma piceae UAMH 11346]	52.4	5e-06
CL3586.Contig4_All	--	2og-fe oxygenase family protein [Ophiostoma piceae UAMH 11346]	--	--
Unigene6941_All	--	2og-fe oxygenase family protein [Ophiostoma piceae UAMH 11346]	--	--
CL1185.Contig5_All	sp|Q9EP75|CP4FE_MOUSE	2OG-Fe-II oxygenase [Stereum hirsutum FP-91666 SS1]	120	2e-31
Unigene5241_All	sp|Q9LIG0|Y3136_ARATH	2-oxoglutarate and Fe(II)-dependent oxygenase superfamily protein [Theobroma cacao]	192	5e-57
CL1986.Contig1_All	sp|O74378|ODO1_SCHPO	2-oxoglutarate dehydrogenase complex E1 component mitochondrial precursor [Ceriporiopsis subvermispora B]	992	0
CL1986.Contig2_All	sp|P20967|ODO1_YEAST	2-oxoglutarate dehydrogenase E1 component [Fomitopsis pinicola FP-58527 SS1]	1191	0
Unigene9787_All	sp|Q6P286|DHTK1_XENLA	2-oxoglutarate dehydrogenase, E1 component [Gloeophyllum trabeum ATCC 11539]	243	5e-72
CL2668.Contig2_All	sp|Q00472|PNPP_SCHPO	2-phosphoglycolate phosphatase [Dichomitus squalens LYAD-421 SS1]	266	1e-81
CL2668.Contig4_All	sp|Q00472|PNPP_SCHPO	2-phosphoglycolate phosphatase [Dichomitus squalens LYAD-421 SS1]	223	4e-64
CL2668.Contig5_All	sp|Q00472|PNPP_SCHPO	2-phosphoglycolate phosphatase [Dichomitus squalens LYAD-421 SS1]	277	5e-83
CL2668.Contig3_All	sp|Q00472|PNPP_SCHPO	2-phosphoglycolate phosphatase [Trametes versicolor FP-101664 SS1]	229	9e-69
CL1795.Contig7_All	sp|O29757|RRP41_ARCFU	3' exoribonuclease family 1 protein [Rhizoctonia solani AG-3 Rhs1AP]	78.6	2e-14
CL1795.Contig8_All	sp|O29757|RRP41_ARCFU	3' exoribonuclease family 1 protein [Rhizoctonia solani AG-3 Rhs1AP]	79.3	1e-14
CL1795.Contig9_All	sp|O29757|RRP41_ARCFU	3' exoribonuclease family 1 protein [Rhizoctonia solani AG-3 Rhs1AP]	79.3	1e-14
CL658.Contig9_All	sp|Q10155|RNZ1_SCHPO	3' tRNA processing endoribonuclease [Coprinopsis cinerea okayama7#130]	58.5	3e-07
CL658.Contig1_All	sp|Q10155|RNZ1_SCHPO	3 trna processing endoribonuclease [Moniliophthora roreri MCA 2997]	58.5	3e-07
CL1580.Contig1_All	sp|O94505|DPNP_SCHPO	3(2),5-bisphosphate nucleotidase HAL2 [Dichomitus squalens LYAD-421 SS1]	330	1e-104
CL1580.Contig2_All	sp|O94505|DPNP_SCHPO	3(2),5-bisphosphate nucleotidase HAL2 [Dichomitus squalens LYAD-421 SS1]	322	1e-101
CL1580.Contig3_All	sp|O94505|DPNP_SCHPO	3(2),5-bisphosphate nucleotidase HAL2 [Dichomitus squalens LYAD-421 SS1]	322	9e-102
CL1580.Contig4_All	sp|O94505|DPNP_SCHPO	3(2),5-bisphosphate nucleotidase HAL2 [Dichomitus squalens LYAD-421 SS1]	330	2e-104
CL102.Contig2_All	sp|O60181|RIB3_SCHPO	3,4-dihydroxy-2-butanone 4-phosphate synthase [Trametes versicolor FP-101664 SS1]	234	6e-69
CL102.Contig3_All	sp|O60181|RIB3_SCHPO	3,4-dihydroxy-2-butanone 4-phosphate synthase [Trametes versicolor FP-101664 SS1]	244	2e-72
Unigene5720_All	sp|O60181|RIB3_SCHPO	3,4-dihydroxy-2-butanone 4-phosphate synthase [Trametes versicolor FP-101664 SS1]	130	8e-56
Unigene9250_All	sp|O60181|RIB3_SCHPO	3,4-dihydroxy-2-butanone 4-phosphate synthase [Trametes versicolor FP-101664 SS1]	130	3e-59
CL2096.Contig13_All	--	3,4-dihydroxy-2-butanone-4-phosphate synthase [Haemophilus influenzae HK1212]	--	--
CL2096.Contig14_All	--	3,4-dihydroxy-2-butanone-4-phosphate synthase [Haemophilus influenzae HK1212]	--	--
CL2096.Contig6_All	--	3,4-dihydroxy-2-butanone-4-phosphate synthase [Haemophilus influenzae HK1212]	--	--
CL2096.Contig7_All	--	3,4-dihydroxy-2-butanone-4-phosphate synthase [Haemophilus influenzae HK1212]	--	--
Unigene10496_All	--	3,4-dihydroxy-2-butanone-4-phosphate synthase [Haemophilus influenzae HK1212]	--	--
Unigene11988_All	sp|Q9JZ44|RS1_NEIMB	30S ribosomal protein S1 [Nitrosomonas europaea]	134	7e-37
CL3033.Contig20_All	--	30S ribosomal protein S6 [Plesiocystis pacifica]	--	--
Unigene2125_All	--	30S ribosomal protein S6 [Plesiocystis pacifica]	--	--
Unigene2336_All	sp|Q9UQ35|SRRM2_HUMAN	30S ribosomal protein S6 [Plesiocystis pacifica]	68.6	4e-10
Unigene8771_All	sp|Q40459|PSBO_TOBAC	33kDa precursor protein of oxygen-evolving complex [Nicotiana tabacum]	218	3e-70
Unigene3018_All	sp|Q00451|PRF1_SOLLC	36.4 kDa proline-rich protein precursor [Zea mays]	168	5e-50
Unigene10239_All	sp|Q9D773|RM02_MOUSE	39S ribosomal protein L2, mitochondrial precursor [Mus musculus]	236	1e-78
CL725.Contig2_All	--	3-carboxy-cis,cis-mucoante lactonizing enzyme [Coniophora puteana RWD-64-598 SS2]	--	--
CL250.Contig1_All	--	3-carboxy-cis,cis-mucoante lactonizing enzyme [Stereum hirsutum FP-91666 SS1]	--	--
CL250.Contig2_All	--	3-carboxy-cis,cis-mucoante lactonizing enzyme [Stereum hirsutum FP-91666 SS1]	--	--
CL250.Contig3_All	--	3-carboxy-cis,cis-mucoante lactonizing enzyme [Stereum hirsutum FP-91666 SS1]	--	--
CL250.Contig4_All	--	3-carboxy-cis,cis-mucoante lactonizing enzyme [Stereum hirsutum FP-91666 SS1]	--	--
CL250.Contig5_All	sp|O34499|6PGL_BACSU	3-carboxy-cis,cis-mucoante lactonizing enzyme [Stereum hirsutum FP-91666 SS1]	70.1	4e-11
CL250.Contig6_All	sp|O34499|6PGL_BACSU	3-carboxy-cis,cis-mucoante lactonizing enzyme [Stereum hirsutum FP-91666 SS1]	75.1	9e-13
CL250.Contig7_All	sp|O34499|6PGL_BACSU	3-carboxy-cis,cis-mucoante lactonizing enzyme [Stereum hirsutum FP-91666 SS1]	70.1	4e-11
CL250.Contig8_All	--	3-carboxy-cis,cis-mucoante lactonizing enzyme [Stereum hirsutum FP-91666 SS1]	--	--
CL3082.Contig2_All	sp|P79023|AROG_CANAL	3-deoxy-7-phosphoheptulonate synthase [Ceriporiopsis subvermispora B]	118	2e-27
CL3082.Contig3_All	sp|Q9UT09|AROG_SCHPO	3-deoxy-7-phosphoheptulonate synthase [Ceriporiopsis subvermispora B]	428	5e-137
CL3082.Contig4_All	sp|Q9UT09|AROG_SCHPO	3-deoxy-7-phosphoheptulonate synthase [Ceriporiopsis subvermispora B]	428	6e-137
Unigene659_All	sp|Q9UT09|AROG_SCHPO	3-deoxy-7-phosphoheptulonate synthase [Ceriporiopsis subvermispora B]	428	2e-139
Unigene660_All	sp|Q9UT09|AROG_SCHPO	3-deoxy-7-phosphoheptulonate synthase [Ceriporiopsis subvermispora B]	428	5e-145
Unigene3040_All	sp|Q9UT09|AROG_SCHPO	3-deoxy-7-phosphoheptulonate synthase [Dichomitus squalens LYAD-421 SS1]	321	1e-105
CL1018.Contig1_All	sp|Q9UT09|AROG_SCHPO	3-deoxy-7-phosphoheptulonate synthase [Trametes versicolor FP-101664 SS1]	278	3e-90
Unigene5050_All	sp|Q12649|HMDH_PHYB8	3-hydroxy-3-methylglutaryl-coenzyme A reductase [Dichomitus squalens LYAD-421 SS1]	729	0
Unigene11814_All	sp|P17425|HMCS1_RAT	3-hydroxy-3-methylglutaryl-Coenzyme A synthase 1, isoform CRA_a [Mus musculus]	228	5e-73
Unigene10798_All	sp|P54869|HMCS2_MOUSE	3-hydroxy-3-methylglutaryl-Coenzyme A synthase 2, isoform CRA_b [Mus musculus]	345	2e-117
Unigene10871_All	sp|P54869|HMCS2_MOUSE	3-hydroxy-3-methylglutaryl-Coenzyme A synthase 2, isoform CRA_b [Mus musculus]	247	3e-80
Unigene10959_All	sp|P54869|HMCS2_MOUSE	3-hydroxy-3-methylglutaryl-Coenzyme A synthase 2, isoform CRA_b [Mus musculus]	111	1e-27
CL2339.Contig12_All	sp|A1C874|3HAO2_ASPCL	3-hydroxyanthranilic acid dioxygenase [Punctularia strigosozonata HHB-11173 SS5]	175	1e-63
CL4568.Contig1_All	sp|Q99L13|3HIDH_MOUSE	3-hydroxyisobutyrate dehydrogenase [Dichomitus squalens LYAD-421 SS1]	253	5e-76
CL4568.Contig2_All	sp|Q99L13|3HIDH_MOUSE	3-hydroxyisobutyrate dehydrogenase [Dichomitus squalens LYAD-421 SS1]	253	8e-76
Unigene2753_All	sp|Q5ZJ60|HIBCH_CHICK	3-hydroxyisobutyryl-coenzyme A hydrolase isoform 1 [Dichomitus squalens LYAD-421 SS1]	250	1e-76
CL4151.Contig5_All	sp|P55251|LEUC_RHIPU	3-isopropylmalate dehydratase [Moniliophthora roreri MCA 2997]	969	0
CL4151.Contig6_All	sp|P55251|LEUC_RHIPU	3-isopropylmalate dehydratase [Moniliophthora roreri MCA 2997]	838	0
Unigene6229_All	sp|O59930|LEU3_PHACH	3-isopropylmalate dehydrogenase [Dichomitus squalens LYAD-421 SS1]	527	3e-168
Unigene6266_All	sp|O59930|LEU3_PHACH	3-isopropylmalate dehydrogenase [Dichomitus squalens LYAD-421 SS1]	478	3e-158
Unigene6271_All	sp|O59930|LEU3_PHACH	3-isopropylmalate dehydrogenase [Dichomitus squalens LYAD-421 SS1]	527	6e-170
CL4430.Contig11_All	sp|O60039|APSB_EMENI	3-ketoacyl-acyl carrier protein reductase [Moniliophthora roreri MCA 2997]	115	1e-24
CL4430.Contig13_All	sp|O60039|APSB_EMENI	3-ketoacyl-acyl carrier protein reductase [Moniliophthora roreri MCA 2997]	116	4e-25
CL4430.Contig14_All	sp|O60039|APSB_EMENI	3-ketoacyl-acyl carrier protein reductase [Moniliophthora roreri MCA 2997]	114	2e-24
CL4430.Contig15_All	sp|O31767|YMFI_BACSU	3-ketoacyl-acyl carrier protein reductase [Moniliophthora roreri MCA 2997]	113	2e-26
CL4430.Contig18_All	sp|O60039|APSB_EMENI	3-ketoacyl-acyl carrier protein reductase [Moniliophthora roreri MCA 2997]	114	3e-24
CL4430.Contig7_All	sp|O60039|APSB_EMENI	3-ketoacyl-acyl carrier protein reductase [Moniliophthora roreri MCA 2997]	114	2e-24
CL4430.Contig8_All	sp|Q9HK58|RHAD_THEAC	3-ketoacyl-acyl carrier protein reductase [Moniliophthora roreri MCA 2997]	112	3e-26
CL4430.Contig9_All	sp|O31767|YMFI_BACSU	3-ketoacyl-acyl carrier protein reductase [Moniliophthora roreri MCA 2997]	110	1e-25
CL1467.Contig1_All	sp|B0D8R3|MKAR_LACBS	3-ketoacyl-CoA reductase [Trametes versicolor FP-101664 SS1]	357	2e-119
CL1467.Contig2_All	sp|B0D8R3|MKAR_LACBS	3-ketoacyl-CoA reductase [Trametes versicolor FP-101664 SS1]	356	4e-119
Unigene7953_All	sp|Q570B4|KCS10_ARATH	3-ketoacyl-CoA synthase 10 [Theobroma cacao]	270	5e-88
CL3447.Contig2_All	sp|Q05493|THIK_YARLI	3-ketoacyl-CoA thiolase [Dichomitus squalens LYAD-421 SS1]	333	4e-103
Unigene5045_All	sp|Q8VCH0|THIKB_MOUSE	3-ketoacyl-CoA thiolase [Laccaria bicolor S238N-H82]	333	1e-108
Unigene8813_All	sp|Q921H8|THIKA_MOUSE	3-ketoacyl-CoA thiolase A, peroxisomal precursor [Mus musculus]	288	2e-96
CL4241.Contig1_All	sp|Q55FN7|ODBB_DICDI	3-methyl-2-oxobutanoate dehydrogenase [Paxillus involutus ATCC 200175]	417	4e-130
Unigene260_All	sp|Q55FN7|ODBB_DICDI	3-methyl-2-oxobutanoate dehydrogenase [Paxillus involutus ATCC 200175]	417	4e-130
Unigene265_All	sp|Q55FN7|ODBB_DICDI	3-methyl-2-oxobutanoate dehydrogenase [Paxillus involutus ATCC 200175]	417	4e-130
Unigene272_All	sp|Q55FN7|ODBB_DICDI	3-methyl-2-oxobutanoate dehydrogenase [Paxillus involutus ATCC 200175]	417	3e-130
Unigene273_All	sp|Q55FN7|ODBB_DICDI	3-methyl-2-oxobutanoate dehydrogenase [Paxillus involutus ATCC 200175]	417	7e-130
Unigene277_All	sp|Q55FN7|ODBB_DICDI	3-methyl-2-oxobutanoate dehydrogenase [Paxillus involutus ATCC 200175]	417	4e-130
CL4472.Contig1_All	--	3-methylaspartate ammonia-lyase [Anaerobaculum hydrogeniformans]	--	--
CL4472.Contig4_All	--	3-methylaspartate ammonia-lyase [Anaerobaculum hydrogeniformans]	--	--
CL5341.Contig1_All	sp|Q54KE6|MCCA_DICDI	3-methylcrotonyl-CoA carboxylase alpha subunit [Rhizoctonia solani AG-1 IB]	583	0
CL5341.Contig2_All	sp|Q54KE6|MCCA_DICDI	3-methylcrotonyl-CoA carboxylase alpha subunit [Rhizoctonia solani AG-1 IB]	583	0
CL5341.Contig5_All	sp|Q54KE6|MCCA_DICDI	3-methylcrotonyl-CoA carboxylase alpha subunit [Rhizoctonia solani AG-1 IB]	583	0
CL4515.Contig1_All	sp|D0U690|XPT1_CRYNV	3-O-alpha-D-mannopyranosyl-alpha-D-mannopyranose xylosylphosphotransferase OS=Cryptococcus gattii serotype B (strain WM276 / ATCC MYA-4071) GN=XPT1 PE=3 SV=1 [Rhizoctonia solani AG-1 IB]	284	1e-79
CL4515.Contig2_All	sp|Q5KA65|XPT1_CRYNJ	3-O-alpha-D-mannopyranosyl-alpha-D-mannopyranose xylosylphosphotransferase OS=Cryptococcus gattii serotype B (strain WM276 / ATCC MYA-4071) GN=XPT1 PE=3 SV=1 [Rhizoctonia solani AG-1 IB]	217	4e-57
CL4515.Contig3_All	sp|D0U690|XPT1_CRYNV	3-O-alpha-D-mannopyranosyl-alpha-D-mannopyranose xylosylphosphotransferase OS=Cryptococcus gattii serotype B (strain WM276 / ATCC MYA-4071) GN=XPT1 PE=3 SV=1 [Rhizoctonia solani AG-1 IB]	296	8e-84
CL728.Contig2_All	sp|Q55C17|TECR_DICDI	3-oxo-5-alpha-steroid 4-dehydrogenase [Rhizoctonia solani AG-3 Rhs1AP]	207	1e-59
CL728.Contig5_All	sp|Q55C17|TECR_DICDI	3-oxo-5-alpha-steroid 4-dehydrogenase [Rhizoctonia solani AG-3 Rhs1AP]	207	2e-59
CL728.Contig6_All	sp|Q55C17|TECR_DICDI	3-oxo-5-alpha-steroid 4-dehydrogenase [Rhizoctonia solani AG-3 Rhs1AP]	207	1e-58
CL728.Contig7_All	sp|Q55C17|TECR_DICDI	3-oxo-5-alpha-steroid 4-dehydrogenase [Rhizoctonia solani AG-3 Rhs1AP]	207	1e-59
Unigene884_All	sp|P55809|SCOT1_HUMAN	3-oxoacid CoA-transferase [Stereum hirsutum FP-91666 SS1]	493	7e-168
Unigene4264_All	sp|Q9P324|YI78_SCHPO	3-oxoacyl-(acyl-carrier-protein) reductase [Granulicella mallensis MP5ACTX8]	114	5e-30
Unigene2517_All	sp|O31767|YMFI_BACSU	3-oxoacyl-reductase [Dichomitus squalens LYAD-421 SS1]	84.3	4e-18
Unigene8716_All	sp|O60039|APSB_EMENI	3-oxoacyl-reductase [Dichomitus squalens LYAD-421 SS1]	114	6e-25
CL2242.Contig1_All	sp|P0CN59|EPL1_CRYNB	4 histone acetyltransferase subunit [Moniliophthora roreri MCA 2997]	281	1e-78
CL2242.Contig3_All	sp|P0CN59|EPL1_CRYNB	4 histone acetyltransferase subunit [Moniliophthora roreri MCA 2997]	281	1e-78
CL2242.Contig5_All	sp|P0CN58|EPL1_CRYNJ	4 histone acetyltransferase subunit [Moniliophthora roreri MCA 2997]	120	7e-28
CL2242.Contig6_All	sp|P0CN59|EPL1_CRYNB	4 histone acetyltransferase subunit [Moniliophthora roreri MCA 2997]	281	1e-78
CL2242.Contig7_All	sp|P0CN58|EPL1_CRYNJ	4 histone acetyltransferase subunit [Moniliophthora roreri MCA 2997]	280	2e-78
CL2242.Contig8_All	sp|P0CN59|EPL1_CRYNB	4 histone acetyltransferase subunit [Moniliophthora roreri MCA 2997]	281	1e-78
CL2242.Contig9_All	sp|P0CN59|EPL1_CRYNB	4 histone acetyltransferase subunit [Moniliophthora roreri MCA 2997]	281	1e-78
Unigene7776_All	sp|B8PIG4|RS3A_POSPM	40S ribosomal protein S1 [Trametes versicolor FP-101664 SS1]	478	3e-166
Unigene2892_All	sp|P63326|RS10_RAT	40S ribosomal protein S10 [Mus musculus]	346	5e-123
CL910.Contig17_All	sp|O13614|RS10B_SCHPO	40S ribosomal protein S10 [Schizophyllum commune H4-8]	155	2e-42
Unigene7031_All	sp|P46405|RS12_PIG	40S ribosomal protein S12 [Homo sapiens]	269	2e-93
Unigene4234_All	sp|P46405|RS12_PIG	40S ribosomal protein S12 [Postia placenta Mad-698-R]	180	1e-54
CL160.Contig3_All	sp|Q08699|RS14_PODCA	40S ribosomal protein S14 [Gloeophyllum trabeum ATCC 11539]	268	1e-81
CL160.Contig7_All	sp|Q08699|RS14_PODCA	40S ribosomal protein S14 [Gloeophyllum trabeum ATCC 11539]	268	7e-82
CL160.Contig9_All	sp|Q08699|RS14_PODCA	40S ribosomal protein S14 [Gloeophyllum trabeum ATCC 11539]	268	7e-82
Unigene2551_All	sp|Q08699|RS14_PODCA	40S ribosomal protein S14 [Gloeophyllum trabeum ATCC 11539]	268	1e-81
Unigene2552_All	sp|Q08699|RS14_PODCA	40S ribosomal protein S14 [Gloeophyllum trabeum ATCC 11539]	268	8e-82
Unigene933_All	sp|P62264|RS14_MOUSE	40S ribosomal protein S14, partial [Bos mutus]	301	1e-105
Unigene3610_All	sp|P62845|RS15_RAT	40S ribosomal protein S15 [Homo sapiens]	292	2e-102
Unigene9940_All	sp|Q945U1|RS15_ELAOL	40S ribosomal protein S15-like [Theobroma cacao]	164	4e-52
CL682.Contig1_All	sp|P46792|RS22_AGABI	40s ribosomal protein s17 [Moniliophthora roreri MCA 2997]	228	3e-68
Unigene7017_All	sp|Q6QAP7|RS17_PIG	40S ribosomal protein S17 [Mus musculus]	268	6e-93
Unigene2864_All	sp|P62271|RS18_RAT	40S ribosomal protein S18 [Mus musculus]	305	3e-107
Unigene9964_All	sp|P34788|RS18_ARATH	40S ribosomal protein S18 [Populus trichocarpa]	296	3e-103
CL4467.Contig1_All	sp|P58234|RS19A_SCHPO	40S ribosomal protein S19 [Laccaria bicolor S238N-H82]	212	2e-62
CL4467.Contig2_All	sp|P58234|RS19A_SCHPO	40S ribosomal protein S19 [Laccaria bicolor S238N-H82]	212	2e-62
Unigene6035_All	sp|P17074|RS19_RAT	40S ribosomal protein S19 [Tupaia chinensis]	292	2e-102
Unigene3568_All	sp|P27952|RS2_RAT	40S ribosomal protein S2 [Mus musculus]	595	0
CL3322.Contig5_All	--	40S ribosomal protein S2 [Salpingoeca rosetta]	--	--
CL635.Contig24_All	sp|O74892|RS2_SCHPO	40S ribosomal protein S2 [Trametes versicolor FP-101664 SS1]	369	6e-116
Unigene836_All	sp|O74893|RS20_SCHPO	40S ribosomal protein S20 [Postia placenta Mad-698-R]	176	2e-52
Unigene8636_All	sp|P60868|RS20_RAT	40S ribosomal protein S20 isoform 2 [Homo sapiens]	237	6e-81
Unigene2954_All	sp|Q9CQR2|RS21_MOUSE	40S ribosomal protein S21 [Mus musculus]	168	1e-54
Unigene9569_All	sp|P35687|RS21_ORYSJ	40S ribosomal protein S21-2 [Morus notabilis]	107	7e-31
Unigene913_All	sp|P62268|RS23_RAT	40S ribosomal protein S23 [Homo sapiens]	291	5e-102
Unigene1033_All	sp|Q9LYK9|RS263_ARATH	40S ribosomal protein S26-3 [Triticum urartu]	209	6e-70
Unigene2868_All	sp|P62909|RS3_RAT	40S ribosomal protein S3 [Mus musculus]	481	9e-174
CL4603.Contig1_All	sp|P62909|RS3_RAT	40S ribosomal protein S3 [Trametes versicolor FP-101664 SS1]	345	4e-113
CL4603.Contig3_All	sp|P62909|RS3_RAT	40S ribosomal protein S3 [Trametes versicolor FP-101664 SS1]	345	3e-116
Unigene4324_All	sp|P97351|RS3A_MOUSE	40S ribosomal protein S3a [Mus musculus]	531	0
Unigene7897_All	sp|Q8GTE3|RS3A_CICAR	40S ribosomal protein S3a-like protein [Elaeis guineensis]	466	2e-166
CL3354.Contig2_All	sp|O59950|RS4_YARLI	40S ribosomal protein S4 [Laccaria bicolor S238N-H82]	416	4e-137
Unigene6026_All	sp|P79103|RS4_BOVIN	40S ribosomal protein S4, X isoform X isoform [Homo sapiens]	536	0
Unigene7040_All	sp|P97461|RS5_MOUSE	40S ribosomal protein S5 [Pteropus alecto]	404	3e-144
CL1653.Contig7_All	sp|Q7RVI1|RS5_NEUCR	40S ribosomal protein S5-1 [Stereum hirsutum FP-91666 SS1]	312	3e-96
CL5078.Contig3_All	sp|P33313|CNS1_YEAST	40S ribosomal protein S7 [Dichomitus squalens LYAD-421 SS1]	100	2e-24
CL195.Contig1_All	sp|Q8R3H9|TTC4_MOUSE	40S ribosomal protein S7 [Trametes versicolor FP-101664 SS1]	64.7	2e-11
CL195.Contig2_All	sp|Q8R3H9|TTC4_MOUSE	40S ribosomal protein S7 [Trametes versicolor FP-101664 SS1]	83.2	6e-17
CL195.Contig3_All	sp|Q8R3H9|TTC4_MOUSE	40S ribosomal protein S7 [Trametes versicolor FP-101664 SS1]	75.5	4e-14
Unigene1812_All	sp|Q10101|RS7_SCHPO	40S ribosomal protein S7 [Trametes versicolor FP-101664 SS1]	251	3e-83
Unigene865_All	sp|O59675|RS9B_SCHPO	40S ribosomal protein S9 [Fomitiporia mediterranea MF3/22]	309	2e-105
Unigene9593_All	sp|Q9AT34|RS15A_DAUCA	40S ribosomal S15a-1 -like protein [Gossypium arboreum]	254	9e-87
CL1060.Contig1_All	sp|P83877|TXN4A_MOUSE	4A/4B type thioredoxin-like protein [Punctularia strigosozonata HHB-11173 SS5]	265	1e-82
CL1060.Contig2_All	sp|P83877|TXN4A_MOUSE	4A/4B type thioredoxin-like protein [Punctularia strigosozonata HHB-11173 SS5]	265	1e-82
CL1060.Contig3_All	sp|P83877|TXN4A_MOUSE	4A/4B type thioredoxin-like protein [Punctularia strigosozonata HHB-11173 SS5]	265	1e-82
CL1060.Contig5_All	sp|P83877|TXN4A_MOUSE	4A/4B type thioredoxin-like protein [Punctularia strigosozonata HHB-11173 SS5]	265	1e-82
CL1060.Contig7_All	sp|P83877|TXN4A_MOUSE	4A/4B type thioredoxin-like protein [Punctularia strigosozonata HHB-11173 SS5]	265	2e-81
CL1060.Contig8_All	sp|P83877|TXN4A_MOUSE	4A/4B type thioredoxin-like protein [Punctularia strigosozonata HHB-11173 SS5]	265	8e-83
CL1060.Contig9_All	sp|P83877|TXN4A_MOUSE	4A/4B type thioredoxin-like protein [Punctularia strigosozonata HHB-11173 SS5]	265	4e-82
CL2943.Contig1_All	sp|Q9P7N4|TAD3_SCHPO	4fe-4s iron-sulfur binding protein [Moniliophthora roreri MCA 2997]	87.8	2e-17
CL3664.Contig3_All	sp|Q12296|MAM3_YEAST	4-hydroxybenzoate polyprenyl transferase [Trametes versicolor FP-101664 SS1]	323	1e-96
Unigene2878_All	sp|P49429|HPPD_MOUSE	4-hydroxyphenylpyruvate dioxygenase [Mus musculus]	792	0
Unigene8482_All	sp|Q4P149|XRN2_USTMA	5'-3' exoribonuclease 2 [Dichomitus squalens LYAD-421 SS1]	1050	0
Unigene5064_All	sp|Q92403|HEM1_AGABI	5-aminolevulinic acid synthase [Dichomitus squalens LYAD-421 SS1]	809	0
CL262.Contig2_All	sp|Q5ZVQ1|MNMA_LEGPH	5-methylaminomethyl-2-thiouridylate-methyltransferase [Dichomitus squalens LYAD-421 SS1]	106	9e-33
CL262.Contig4_All	sp|Q1QUR7|MNMA_CHRSD	5-methylaminomethyl-2-thiouridylate-methyltransferase [Dichomitus squalens LYAD-421 SS1]	217	3e-63
Unigene9639_All	sp|Q9T0I8|MTN1_ARATH	5'-methylthioadenosine/S-adenosylhomocysteine nucleosidase 2 [Morus notabilis]	202	2e-65
Unigene11986_All	sp|Q6Q0N3|NT5D2_RAT	5'-nucleotidase domain-containing protein 2 [Mus musculus]	273	9e-90
CL5337.Contig26_All	sp|Q10094|YAOF_SCHPO	5-oxoprolinase [Trametes versicolor FP-101664 SS1]	757	0
CL3448.Contig2_All	sp|Q10184|HIS4_SCHPO	5-profar isomerase [Moniliophthora roreri MCA 2997]	199	4e-83
Unigene11787_All	sp|P56379|68MP_MOUSE	6.8 kDa mitochondrial proteolipid [Mus musculus]	124	5e-38
Unigene6037_All	sp|P63039|CH60_RAT	60 kDa heat shock protein, mitochondrial [Mus musculus]	446	3e-155
Unigene8760_All	sp|O24415|RLA2B_MAIZE	60S acidic ribosomal P2 [Gossypium arboreum]	135	2e-41
CL1273.Contig11_All	sp|Q9FPQ6|GP1_CHLRE	60s acidic ribosomal protein [Coprinopsis cinerea okayama7#130]	59.7	2e-13
CL1273.Contig13_All	sp|Q9FPQ6|GP1_CHLRE	60s acidic ribosomal protein [Coprinopsis cinerea okayama7#130]	59.7	2e-13
CL1273.Contig6_All	sp|Q9FPQ6|GP1_CHLRE	60s acidic ribosomal protein [Coprinopsis cinerea okayama7#130]	62.8	3e-14
CL1273.Contig7_All	sp|Q9FPQ6|GP1_CHLRE	60s acidic ribosomal protein [Coprinopsis cinerea okayama7#130]	59.3	3e-13
CL2110.Contig2_All	sp|P17477|RLA3_SCHPO	60s acidic ribosomal protein [Coprinopsis cinerea okayama7#130]	143	2e-38
CL2110.Contig3_All	sp|P17477|RLA3_SCHPO	60s acidic ribosomal protein [Coprinopsis cinerea okayama7#130]	143	2e-38
CL3428.Contig1_All	sp|P08640|FLO11_YEAST	60s acidic ribosomal protein [Coprinopsis cinerea okayama7#130]	90.5	4e-17
CL3428.Contig2_All	sp|P08640|FLO11_YEAST	60s acidic ribosomal protein [Coprinopsis cinerea okayama7#130]	90.5	3e-17
CL3428.Contig3_All	sp|P08640|FLO11_YEAST	60s acidic ribosomal protein [Coprinopsis cinerea okayama7#130]	90.5	5e-17
CL3428.Contig4_All	sp|P08640|FLO11_YEAST	60s acidic ribosomal protein [Coprinopsis cinerea okayama7#130]	90.5	5e-17
CL3428.Contig5_All	sp|P08640|FLO11_YEAST	60s acidic ribosomal protein [Coprinopsis cinerea okayama7#130]	90.5	5e-17
CL3428.Contig6_All	sp|P08640|FLO11_YEAST	60s acidic ribosomal protein [Coprinopsis cinerea okayama7#130]	90.5	3e-17
CL3428.Contig7_All	--	60s acidic ribosomal protein [Coprinopsis cinerea okayama7#130]	--	--
CL1322.Contig5_All	sp|Q96TJ5|RLA0_NEUCR	60S acidic ribosomal protein P0 [Dichomitus squalens LYAD-421 SS1]	404	1e-127
Unigene7849_All	sp|P14869|RLA0_MOUSE	60S acidic ribosomal protein P0 [Mus musculus]	619	0
Unigene3577_All	sp|P47955|RLA1_MOUSE	60S acidic ribosomal protein P1 [Mus musculus]	226	2e-76
Unigene2854_All	sp|P99027|RLA2_MOUSE	60S acidic ribosomal protein P2 [Mus musculus]	221	3e-75
Unigene9898_All	sp|Q9M5L0|RL35_EUPES	60S ribosomal L35 [Gossypium arboreum]	216	5e-73
Unigene6181_All	sp|Q9XHE4|RL37A_GOSHI	60S ribosomal L37a [Gossypium arboreum]	161	1e-51
CL4345.Contig2_All	sp|P41805|RL10_YEAST	60S ribosomal protein L10 [Postia placenta Mad-698-R]	335	1e-108
Unigene6247_All	sp|P41805|RL10_YEAST	60S ribosomal protein L10 [Postia placenta Mad-698-R]	335	7e-104
Unigene6280_All	sp|P41805|RL10_YEAST	60S ribosomal protein L10 [Postia placenta Mad-698-R]	335	8e-108
Unigene8453_All	sp|P41805|RL10_YEAST	60S ribosomal protein L10 [Postia placenta Mad-698-R]	335	4e-110
Unigene5197_All	sp|Q6PDV7|RL10_RAT	60S ribosomal protein L10 [Rattus norvegicus]	448	5e-161
Unigene2944_All	sp|Q9SPB3|RL10_VITRI	60S ribosomal protein L10A [Hevea brasiliensis]	222	2e-73
Unigene7007_All	sp|P62907|RL10A_RAT	60S ribosomal protein L10a [Rattus norvegicus]	430	2e-154
Unigene1935_All	sp|P62914|RL11_RAT	60S ribosomal protein L11 [Tupaia chinensis]	359	1e-127
Unigene7965_All	sp|P42794|RL112_ARATH	60S ribosomal protein L11-2 [Arabidopsis thaliana]	241	3e-82
Unigene6007_All	sp|P35979|RL12_MOUSE	60S ribosomal protein L12 [Punctularia strigosozonata HHB-11173 SS5]	64.3	2e-12
Unigene7850_All	sp|P35979|RL12_MOUSE	60S ribosomal protein L12, partial [Sus scrofa]	331	1e-116
Unigene915_All	sp|P47963|RL13_MOUSE	60S ribosomal protein L13 [Mus musculus]	418	8e-150
Unigene7048_All	sp|P62282|RS11_RAT	60S ribosomal protein L13a [Fukomys damarensis]	322	3e-113
Unigene8647_All	sp|P19253|RL13A_MOUSE	60S ribosomal protein L13a [Mus musculus]	406	3e-145
CL1943.Contig11_All	sp|O74919|RNC1_SCHPO	60S ribosomal protein L13a [Postia placenta Mad-698-R]	313	2e-94
Unigene4967_All	sp|O74919|RNC1_SCHPO	60S ribosomal protein L13a [Postia placenta Mad-698-R]	313	1e-97
Unigene1902_All	sp|Q9CR57|RL14_MOUSE	60S ribosomal protein L14 [Mus musculus]	426	6e-153
CL2422.Contig3_All	sp|O94238|RL14_SCHPO	60S ribosomal protein L14 [Postia placenta Mad-698-R]	120	4e-31
CL5008.Contig4_All	sp|Q9US22|RL15B_SCHPO	60S ribosomal protein L15 [Dichomitus squalens LYAD-421 SS1]	339	1e-106
Unigene5178_All	sp|P61314|RL15_RAT	60S ribosomal protein L15 [Mus musculus]	429	3e-154
CL4661.Contig2_All	sp|P37380|RL17_PODCA	60S ribosomal protein L17/L23 [Dichomitus squalens LYAD-421 SS1]	193	3e-59
CL4661.Contig3_All	sp|P37380|RL17_PODCA	60S ribosomal protein L17/L23 [Dichomitus squalens LYAD-421 SS1]	193	8e-56
Unigene6457_All	sp|O42867|RL23_SCHPO	60S ribosomal protein L17/L23 [Postia placenta Mad-698-R]	224	3e-72
Unigene6459_All	sp|O42867|RL23_SCHPO	60S ribosomal protein L17/L23 [Postia placenta Mad-698-R]	224	7e-67
Unigene8632_All	sp|P35980|RL18_MOUSE	60S ribosomal protein L18 [Mus musculus]	372	2e-132
CL2824.Contig4_All	sp|P0CX24|RL20B_YEAST	60S ribosomal protein L18A [Postia placenta Mad-698-R]	250	3e-75
Unigene3581_All	sp|P62718|RL18A_RAT	60S ribosomal protein L18a [Rattus norvegicus]	371	2e-132
Unigene936_All	sp|P84100|RL19_RAT	60S ribosomal protein L19 [Homo sapiens]	385	3e-137
CL395.Contig4_All	sp|P49693|RL193_ARATH	60S ribosomal protein L19 [Trametes versicolor FP-101664 SS1]	253	3e-77
CL395.Contig5_All	sp|P49693|RL193_ARATH	60S ribosomal protein L19 [Trametes versicolor FP-101664 SS1]	253	3e-77
CL395.Contig6_All	sp|P49693|RL193_ARATH	60S ribosomal protein L19 [Trametes versicolor FP-101664 SS1]	253	2e-77
CL395.Contig7_All	sp|P49693|RL193_ARATH	60S ribosomal protein L19 [Trametes versicolor FP-101664 SS1]	253	4e-77
Unigene2917_All	sp|P46778|RL21_HUMAN	60S ribosomal protein L21 [Mus musculus]	308	2e-108
Unigene7760_All	sp|O42706|RL21B_SCHPO	60S ribosomal protein L21 [Postia placenta Mad-698-R]	223	5e-73
Unigene11465_All	sp|Q9D7S7|RL22L_MOUSE	60S ribosomal protein L22-like 1 [Mus musculus]	220	6e-75
Unigene6040_All	sp|P62832|RL23_RAT	60S ribosomal protein L23 [Homo sapiens]	279	3e-97
Unigene3616_All	sp|P62752|RL23A_RAT	60S ribosomal protein L23a [Homo sapiens]	301	2e-105
CL1812.Contig9_All	sp|P51997|RL25_PUCGR	60S ribosomal protein L23a [Postia placenta Mad-698-R]	214	1e-65
Unigene3878_All	sp|Q6FXY9|RL24_CANGA	60S ribosomal protein L24 [Coprinopsis cinerea okayama7#130]	161	5e-45
CL1075.Contig2_All	--	60s ribosomal protein l25 [Moniliophthora roreri MCA 2997]	--	--
CL1075.Contig3_All	--	60s ribosomal protein l25 [Moniliophthora roreri MCA 2997]	--	--
Unigene9562_All	sp|Q9FJX2|RL262_ARATH	60S ribosomal protein L26-1 [Triticum urartu]	225	5e-76
Unigene3624_All	sp|P61255|RL26_MOUSE	60S ribosomal protein L26-like protein [Cricetulus griseus]	289	4e-101
CL841.Contig7_All	sp|P08978|RL28_NEUCR	60S ribosomal protein L27a [Dichomitus squalens LYAD-421 SS1]	242	1e-72
Unigene1909_All	sp|P14115|RL27A_MOUSE	60S ribosomal protein L27a [Mus musculus]	311	2e-109
Unigene9475_All	sp|P49637|R27A3_ARATH	60S ribosomal protein L27a-3-like [Solanum tuberosum]	206	1e-68
Unigene1918_All	sp|P61354|RL27_RAT	60S ribosomal protein L27-like protein [Camelus ferus]	275	1e-95
Unigene8637_All	sp|P41105|RL28_MOUSE	60S ribosomal protein L28 [Fukomys damarensis]	271	6e-94
Unigene8631_All	sp|P47915|RL29_MOUSE	60S ribosomal protein L29 [Mus musculus]	323	5e-113
Unigene2830_All	sp|P27659|RL3_MOUSE	60S ribosomal protein L3 [Mus musculus]	821	0
Unigene9204_All	sp|P22738|RL32_ARATH	60S ribosomal protein L3 [Ornithogalum saundersiae]	265	2e-88
Unigene5149_All	sp|Q8NKF4|RL3_ASPFU	60S ribosomal protein L3 [Trametes versicolor FP-101664 SS1]	650	0
Unigene8834_All	sp|O49884|RL30_LUPLU	60S ribosomal protein L30 [Populus trichocarpa]	208	6e-69
Unigene1803_All	sp|Q9UR27|RM31_SCHPO	60s ribosomal protein l31 [Moniliophthora roreri MCA 2997]	92	2e-23
Unigene4276_All	--	60S ribosomal protein L31 [Rhizoctonia solani AG-1 IA]	--	--
CL4369.Contig1_All	sp|P62912|RL32_RAT	60S ribosomal protein L32 [Pteropus alecto]	169	1e-54
CL4369.Contig2_All	sp|P62912|RL32_RAT	60S ribosomal protein L32 [Pteropus alecto]	272	1e-94
Unigene840_All	sp|P62912|RL32_RAT	60S ribosomal protein L32 [Trametes versicolor FP-101664 SS1]	183	2e-57
CL4156.Contig1_All	sp|P05744|RL33A_YEAST	60S ribosomal protein L33-A-like protein [Trametes versicolor FP-101664 SS1]	148	7e-45
CL4156.Contig2_All	sp|P05744|RL33A_YEAST	60S ribosomal protein L33-A-like protein [Trametes versicolor FP-101664 SS1]	148	3e-44
Unigene1003_All	sp|Q9D1R9|RL34_MOUSE	60S ribosomal protein L34, partial [Bos mutus]	232	3e-79
Unigene4249_All	sp|P87262|RL34A_YEAST	60s ribosomal protein l34-b [Dichomitus squalens LYAD-421 SS1]	167	1e-51
Unigene2884_All	sp|P17078|RL35_RAT	60S ribosomal protein L35 [Mus musculus]	236	9e-81
Unigene9592_All	sp|Q9LZ57|RL363_ARATH	60S ribosomal protein L36 [Wolffia australiana]	174	2e-56
Unigene9195_All	sp|O22860|RL38_ARATH	60S ribosomal protein L38A [Medicago truncatula]	130	1e-39
Unigene9117_All	sp|P51425|RL39_MAIZE	60S ribosomal protein L39 [Morus notabilis]	102	4e-29
Unigene8625_All	sp|Q9D8E6|RL4_MOUSE	60S ribosomal protein L4 [Mus musculus]	839	0
CL3673.Contig6_All	sp|Q9P784|RL4B_SCHPO	60S ribosomal protein L4/L1/L2 [Dichomitus squalens LYAD-421 SS1]	506	7e-173
CL532.Contig10_All	sp|Q8BTI8|SRRM2_MOUSE	60S ribosomal protein L44 OS=Coprinopsis cinerea GN=RPL44 PE=3 SV=3 [Rhizoctonia solani AG-1 IB]	70.9	8e-11
CL532.Contig2_All	sp|Q8BTI8|SRRM2_MOUSE	60S ribosomal protein L44 OS=Coprinopsis cinerea GN=RPL44 PE=3 SV=3 [Rhizoctonia solani AG-1 IB]	70.9	8e-11
CL532.Contig5_All	sp|Q8BTI8|SRRM2_MOUSE	60S ribosomal protein L44 OS=Coprinopsis cinerea GN=RPL44 PE=3 SV=3 [Rhizoctonia solani AG-1 IB]	69.7	2e-10
CL532.Contig6_All	sp|Q8BTI8|SRRM2_MOUSE	60S ribosomal protein L44 OS=Coprinopsis cinerea GN=RPL44 PE=3 SV=3 [Rhizoctonia solani AG-1 IB]	69.7	2e-10
CL532.Contig7_All	sp|Q8BTI8|SRRM2_MOUSE	60S ribosomal protein L44 OS=Coprinopsis cinerea GN=RPL44 PE=3 SV=3 [Rhizoctonia solani AG-1 IB]	70.9	8e-11
CL532.Contig8_All	sp|Q8BTI8|SRRM2_MOUSE	60S ribosomal protein L44 OS=Coprinopsis cinerea GN=RPL44 PE=3 SV=3 [Rhizoctonia solani AG-1 IB]	70.9	8e-11
CL532.Contig9_All	sp|Q8BTI8|SRRM2_MOUSE	60S ribosomal protein L44 OS=Coprinopsis cinerea GN=RPL44 PE=3 SV=3 [Rhizoctonia solani AG-1 IB]	69.7	2e-10
Unigene7815_All	sp|P47962|RL5_MOUSE	60S ribosomal protein L5 [Mus musculus]	603	0
CL3568.Contig1_All	sp|O74306|RL5B_SCHPO	60S ribosomal protein L5 [Postia placenta Mad-698-R]	390	3e-123
CL3568.Contig2_All	sp|O74306|RL5B_SCHPO	60S ribosomal protein L5 [Postia placenta Mad-698-R]	390	3e-123
CL3568.Contig3_All	sp|O74306|RL5B_SCHPO	60S ribosomal protein L5 [Postia placenta Mad-698-R]	390	3e-123
Unigene3563_All	sp|P47911|RL6_MOUSE	60S ribosomal protein L6 [Mus musculus]	583	0
CL1281.Contig3_All	sp|Q9C9C6|RL62_ARATH	60S ribosomal protein L6 [Postia placenta Mad-698-R]	213	1e-61
Unigene3590_All	sp|P14148|RL7_MOUSE	60S ribosomal protein L7 [Mus musculus]	532	0
CL4706.Contig2_All	sp|Q7SBD5|RL7_NEUCR	60S ribosomal protein L7 [Postia placenta Mad-698-R]	363	2e-115
Unigene3556_All	sp|P62919|RL8_RAT	60S ribosomal protein L8 [Homo sapiens]	524	0
Unigene6049_All	sp|P51410|RL9_MOUSE	60S ribosomal protein L9 [Mus musculus]	376	7e-134
CL2419.Contig2_All	sp|O74905|RL9B_SCHPO	60S ribosomal protein L9 [Trametes versicolor FP-101664 SS1]	225	2e-72
CL2419.Contig3_All	sp|A2R994|RRF2M_ASPNC	60S ribosomal protein L9 [Trametes versicolor FP-101664 SS1]	237	2e-94
CL211.Contig10_All	sp|P10611|CP4A4_RABIT	614 534 cytochrome P450 [Coniophora puteana RWD-64-598 SS2]	127	8e-30
CL211.Contig11_All	sp|P10611|CP4A4_RABIT	614 534 cytochrome P450 [Coniophora puteana RWD-64-598 SS2]	115	7e-26
CL211.Contig13_All	sp|P10611|CP4A4_RABIT	614 534 cytochrome P450 [Coniophora puteana RWD-64-598 SS2]	127	4e-29
CL211.Contig14_All	sp|P10611|CP4A4_RABIT	614 534 cytochrome P450 [Coniophora puteana RWD-64-598 SS2]	106	1e-23
CL211.Contig15_All	sp|P10611|CP4A4_RABIT	614 534 cytochrome P450 [Coniophora puteana RWD-64-598 SS2]	127	7e-30
CL211.Contig1_All	sp|P10611|CP4A4_RABIT	614 534 cytochrome P450 [Coniophora puteana RWD-64-598 SS2]	144	2e-35
CL211.Contig2_All	sp|P10611|CP4A4_RABIT	614 534 cytochrome P450 [Coniophora puteana RWD-64-598 SS2]	127	7e-30
CL211.Contig5_All	sp|P10611|CP4A4_RABIT	614 534 cytochrome P450 [Coniophora puteana RWD-64-598 SS2]	127	7e-30
CL211.Contig6_All	sp|P10611|CP4A4_RABIT	614 534 cytochrome P450 [Coniophora puteana RWD-64-598 SS2]	127	8e-30
CL211.Contig7_All	sp|P10611|CP4A4_RABIT	614 534 cytochrome P450 [Coniophora puteana RWD-64-598 SS2]	144	2e-35
CL211.Contig8_All	sp|P10611|CP4A4_RABIT	614 534 cytochrome P450 [Coniophora puteana RWD-64-598 SS2]	102	2e-21
CL211.Contig9_All	sp|P10611|CP4A4_RABIT	614 534 cytochrome P450 [Coniophora puteana RWD-64-598 SS2]	127	7e-30
CL614.Contig10_All	sp|O42938|PFKA_SCHPO	6-phosphofructokinase [Dichomitus squalens LYAD-421 SS1]	831	0
CL614.Contig4_All	sp|O42938|PFKA_SCHPO	6-phosphofructokinase [Dichomitus squalens LYAD-421 SS1]	831	0
CL614.Contig5_All	sp|O42938|PFKA_SCHPO	6-phosphofructokinase [Dichomitus squalens LYAD-421 SS1]	831	0
CL614.Contig6_All	sp|O42938|PFKA_SCHPO	6-phosphofructokinase [Dichomitus squalens LYAD-421 SS1]	831	0
CL614.Contig7_All	sp|O42938|PFKA_SCHPO	6-phosphofructokinase [Dichomitus squalens LYAD-421 SS1]	831	0
CL614.Contig9_All	sp|O42938|PFKA_SCHPO	6-phosphofructokinase [Dichomitus squalens LYAD-421 SS1]	831	0
Unigene5873_All	sp|P78812|6PGD_SCHPO	6-phosphogluconate dehydrogenase [Dichomitus squalens LYAD-421 SS1]	716	0
CL241.Contig10_All	sp|Q07589|YD144_YEAST	6-phosphogluconate dehydrogenase C-terminal domain-like protein [Trametes versicolor FP-101664 SS1]	92.4	6e-19
CL241.Contig1_All	sp|Q07589|YD144_YEAST	6-phosphogluconate dehydrogenase C-terminal domain-like protein [Trametes versicolor FP-101664 SS1]	87.8	2e-17
CL241.Contig2_All	sp|Q07589|YD144_YEAST	6-phosphogluconate dehydrogenase C-terminal domain-like protein [Trametes versicolor FP-101664 SS1]	104	1e-23
CL754.Contig12_All	sp|Q95JC9|PRP_PIG	6-phosphogluconate dehydrogenase C-terminal domain-like protein [Trametes versicolor FP-101664 SS1]	73.2	2e-12
CL754.Contig13_All	sp|Q8BTI8|SRRM2_MOUSE	6-phosphogluconate dehydrogenase C-terminal domain-like protein [Trametes versicolor FP-101664 SS1]	112	2e-23
CL754.Contig14_All	sp|Q95JC9|PRP_PIG	6-phosphogluconate dehydrogenase C-terminal domain-like protein [Trametes versicolor FP-101664 SS1]	73.2	2e-12
CL754.Contig16_All	sp|Q8BTI8|SRRM2_MOUSE	6-phosphogluconate dehydrogenase C-terminal domain-like protein [Trametes versicolor FP-101664 SS1]	115	2e-24
CL754.Contig19_All	sp|Q8BTI8|SRRM2_MOUSE	6-phosphogluconate dehydrogenase C-terminal domain-like protein [Trametes versicolor FP-101664 SS1]	115	4e-24
CL754.Contig1_All	sp|Q8BTI8|SRRM2_MOUSE	6-phosphogluconate dehydrogenase C-terminal domain-like protein [Trametes versicolor FP-101664 SS1]	111	4e-23
CL754.Contig20_All	sp|Q8BTI8|SRRM2_MOUSE	6-phosphogluconate dehydrogenase C-terminal domain-like protein [Trametes versicolor FP-101664 SS1]	115	4e-24
CL754.Contig21_All	sp|A6W7Z2|IF2_KINRD	6-phosphogluconate dehydrogenase C-terminal domain-like protein [Trametes versicolor FP-101664 SS1]	97.4	6e-19
CL754.Contig22_All	sp|Q8BTI8|SRRM2_MOUSE	6-phosphogluconate dehydrogenase C-terminal domain-like protein [Trametes versicolor FP-101664 SS1]	112	9e-24
CL754.Contig2_All	sp|Q8BTI8|SRRM2_MOUSE	6-phosphogluconate dehydrogenase C-terminal domain-like protein [Trametes versicolor FP-101664 SS1]	115	4e-24
CL754.Contig3_All	sp|Q95JC9|PRP_PIG	6-phosphogluconate dehydrogenase C-terminal domain-like protein [Trametes versicolor FP-101664 SS1]	73.2	2e-12
CL754.Contig4_All	sp|Q8BTI8|SRRM2_MOUSE	6-phosphogluconate dehydrogenase C-terminal domain-like protein [Trametes versicolor FP-101664 SS1]	115	4e-24
CL754.Contig5_All	sp|Q8BTI8|SRRM2_MOUSE	6-phosphogluconate dehydrogenase C-terminal domain-like protein [Trametes versicolor FP-101664 SS1]	115	4e-24
CL754.Contig6_All	sp|Q8BTI8|SRRM2_MOUSE	6-phosphogluconate dehydrogenase C-terminal domain-like protein [Trametes versicolor FP-101664 SS1]	111	4e-23
CL754.Contig7_All	sp|Q8BTI8|SRRM2_MOUSE	6-phosphogluconate dehydrogenase C-terminal domain-like protein [Trametes versicolor FP-101664 SS1]	111	4e-23
CL754.Contig8_All	sp|Q0RDS4|IF2_FRAAA	6-phosphogluconate dehydrogenase C-terminal domain-like protein [Trametes versicolor FP-101664 SS1]	93.2	1e-17
CL524.Contig10_All	sp|O74455|6PGL_SCHPO	6-phosphogluconolactonase [Gloeophyllum trabeum ATCC 11539]	213	1e-60
CL524.Contig11_All	sp|O74455|6PGL_SCHPO	6-phosphogluconolactonase [Gloeophyllum trabeum ATCC 11539]	213	1e-60
CL524.Contig1_All	sp|O74455|6PGL_SCHPO	6-phosphogluconolactonase [Gloeophyllum trabeum ATCC 11539]	213	1e-60
CL524.Contig2_All	sp|O74455|6PGL_SCHPO	6-phosphogluconolactonase [Gloeophyllum trabeum ATCC 11539]	213	1e-60
CL524.Contig3_All	sp|O74455|6PGL_SCHPO	6-phosphogluconolactonase [Gloeophyllum trabeum ATCC 11539]	213	1e-60
CL524.Contig4_All	sp|O74455|6PGL_SCHPO	6-phosphogluconolactonase [Gloeophyllum trabeum ATCC 11539]	213	1e-60
CL524.Contig5_All	sp|O74455|6PGL_SCHPO	6-phosphogluconolactonase [Gloeophyllum trabeum ATCC 11539]	213	1e-60
CL524.Contig6_All	sp|O74455|6PGL_SCHPO	6-phosphogluconolactonase [Gloeophyllum trabeum ATCC 11539]	213	1e-60
CL524.Contig7_All	sp|O74455|6PGL_SCHPO	6-phosphogluconolactonase [Gloeophyllum trabeum ATCC 11539]	213	1e-60
CL524.Contig8_All	sp|O74455|6PGL_SCHPO	6-phosphogluconolactonase [Gloeophyllum trabeum ATCC 11539]	213	1e-60
CL524.Contig9_All	sp|O74455|6PGL_SCHPO	6-phosphogluconolactonase [Gloeophyllum trabeum ATCC 11539]	213	1e-60
Unigene7168_All	sp|P33434|MMP2_MOUSE	72 kDa type IV collagenase precursor [Mus musculus]	237	7e-74
Unigene10956_All	sp|P33436|MMP2_RAT	72 kDa type IV collagenase precursor [Rattus norvegicus]	304	2e-100
CL4753.Contig1_All	sp|P20029|GRP78_MOUSE	78 kDa glucose-regulated protein precursor [Mus musculus]	1286	0
CL3446.Contig1_All	sp|P43388|YDCM_METS1	7alpha-cephem-methoxylase p8 chain related protein [Moniliophthora roreri MCA 2997]	62.8	4e-10
CL3446.Contig2_All	sp|P43388|YDCM_METS1	7alpha-cephem-methoxylase p8 chain related protein [Moniliophthora roreri MCA 2997]	56.2	8e-08
CL3446.Contig4_All	sp|P43388|YDCM_METS1	7alpha-cephem-methoxylase p8 chain related protein [Moniliophthora roreri MCA 2997]	60.8	2e-09
CL3446.Contig5_All	sp|P43388|YDCM_METS1	7alpha-cephem-methoxylase p8 chain related protein [Moniliophthora roreri MCA 2997]	62.8	4e-10
CL3446.Contig6_All	sp|P43388|YDCM_METS1	7alpha-cephem-methoxylase p8 chain related protein [Moniliophthora roreri MCA 2997]	62.8	5e-10
CL3446.Contig7_All	sp|P43388|YDCM_METS1	7alpha-cephem-methoxylase p8 chain related protein [Moniliophthora roreri MCA 2997]	62.8	5e-10
CL3446.Contig8_All	sp|P43388|YDCM_METS1	7alpha-cephem-methoxylase p8 chain related protein [Moniliophthora roreri MCA 2997]	62	8e-10
CL3446.Contig9_All	sp|P43388|YDCM_METS1	7alpha-cephem-methoxylase p8 chain related protein [Moniliophthora roreri MCA 2997]	60.8	2e-09
CL5398.Contig3_All	sp|P43388|YDCM_METS1	7alpha-cephem-methoxylase p8 chain related protein [Moniliophthora roreri MCA 2997]	59.7	8e-09
Unigene3731_All	sp|P93257|MTDH_MESCR	8-hydroxygeraniol dehydrogenase-like [Pyrus x bretschneideri]	346	3e-119
CL1158.Contig13_All	sp|Q9FPQ6|GP1_CHLRE	90S preribosome component RRP12 [Sordaria macrospora k-hell]	129	3e-29
CL793.Contig10_All	sp|P10815|CG23_SCHPO	A/B/D/E cyclin [Gloeophyllum trabeum ATCC 11539]	263	3e-75
CL793.Contig11_All	sp|P10815|CG23_SCHPO	A/B/D/E cyclin [Gloeophyllum trabeum ATCC 11539]	263	3e-75
CL793.Contig12_All	sp|P10815|CG23_SCHPO	A/B/D/E cyclin [Gloeophyllum trabeum ATCC 11539]	236	5e-66
CL793.Contig4_All	sp|P10815|CG23_SCHPO	A/B/D/E cyclin [Gloeophyllum trabeum ATCC 11539]	263	3e-75
CL793.Contig5_All	sp|P10815|CG23_SCHPO	A/B/D/E cyclin [Gloeophyllum trabeum ATCC 11539]	263	3e-75
CL793.Contig6_All	sp|P10815|CG23_SCHPO	A/B/D/E cyclin [Gloeophyllum trabeum ATCC 11539]	263	3e-75
CL793.Contig9_All	sp|P10815|CG23_SCHPO	A/B/D/E cyclin [Gloeophyllum trabeum ATCC 11539]	263	3e-75
CL4162.Contig1_All	sp|O94512|OBP1_SCHPO	A/B/D/E cyclin [Trametes versicolor FP-101664 SS1]	361	2e-111
Unigene6888_All	sp|P10815|CG23_SCHPO	A/B/D/E cyclin, partial [Stereum hirsutum FP-91666 SS1]	124	2e-29
CL2303.Contig1_All	sp|Q6PAV8|MACD2_XENLA	A1pp-domain-containing protein [Dichomitus squalens LYAD-421 SS1]	105	2e-39
CL2303.Contig3_All	sp|Q6PAV8|MACD2_XENLA	A1pp-domain-containing protein [Dichomitus squalens LYAD-421 SS1]	193	2e-55
CL2303.Contig4_All	sp|Q6PAV8|MACD2_XENLA	A1pp-domain-containing protein [Dichomitus squalens LYAD-421 SS1]	116	6e-43
CL2303.Contig5_All	sp|Q6PAV8|MACD2_XENLA	A1pp-domain-containing protein [Dichomitus squalens LYAD-421 SS1]	105	3e-43
CL2303.Contig2_All	sp|Q6PAV8|MACD2_XENLA	A1pp-domain-containing protein [Trametes versicolor FP-101664 SS1]	204	4e-60
CL10.Contig2_All	sp|O14325|YB7A_SCHPO	AAA ATPase [Heterobasidion irregulare TC 32-1]	756	0
CL10.Contig6_All	sp|O14325|YB7A_SCHPO	AAA ATPase [Heterobasidion irregulare TC 32-1]	756	0
CL10.Contig7_All	sp|O14325|YB7A_SCHPO	AAA ATPase [Heterobasidion irregulare TC 32-1]	756	0
CL10.Contig8_All	sp|O14325|YB7A_SCHPO	AAA ATPase [Heterobasidion irregulare TC 32-1]	756	0
Unigene8590_All	sp|P23787|TERA_XENLA	AAA ATPase, CDC48 [Heterobasidion irregulare TC 32-1]	1193	0
Unigene10055_All	sp|Q09927|AZET_SCHPO	AAA domain protein [Rhizoctonia solani AG-3 Rhs1AP]	147	5e-39
Unigene1075_All	sp|Q09927|AZET_SCHPO	AAA domain protein [Rhizoctonia solani AG-3 Rhs1AP]	147	7e-39
Unigene3687_All	sp|Q09927|AZET_SCHPO	AAA domain protein [Rhizoctonia solani AG-3 Rhs1AP]	105	1e-29
Unigene483_All	sp|Q09927|AZET_SCHPO	AAA domain protein [Rhizoctonia solani AG-3 Rhs1AP]	147	8e-39
Unigene8741_All	sp|Q09927|AZET_SCHPO	AAA domain protein [Rhizoctonia solani AG-3 Rhs1AP]	147	6e-39
CL44.Contig7_All	sp|P32794|AFG2_YEAST	AAA family ATPase [Dichomitus squalens LYAD-421 SS1]	564	3e-175
CL5331.Contig10_All	sp|P32794|AFG2_YEAST	AAA family ATPase [Dichomitus squalens LYAD-421 SS1]	564	1e-178
CL5331.Contig11_All	sp|P32794|AFG2_YEAST	AAA family ATPase [Dichomitus squalens LYAD-421 SS1]	567	2e-179
CL5331.Contig12_All	sp|P32794|AFG2_YEAST	AAA family ATPase [Dichomitus squalens LYAD-421 SS1]	567	3e-179
Unigene1860_All	sp|P32794|AFG2_YEAST	AAA family ATPase [Dichomitus squalens LYAD-421 SS1]	188	1e-79
Unigene7455_All	--	AAA family ATPase [Dichomitus squalens LYAD-421 SS1]	--	--
Unigene7457_All	sp|P32794|AFG2_YEAST	AAA family ATPase [Dichomitus squalens LYAD-421 SS1]	567	0
Unigene7460_All	sp|P32794|AFG2_YEAST	AAA family ATPase [Dichomitus squalens LYAD-421 SS1]	567	0
Unigene7463_All	sp|P32794|AFG2_YEAST	AAA family ATPase [Dichomitus squalens LYAD-421 SS1]	560	4e-174
Unigene7464_All	sp|P32794|AFG2_YEAST	AAA family ATPase [Dichomitus squalens LYAD-421 SS1]	551	4e-176
Unigene7465_All	sp|P32794|AFG2_YEAST	AAA family ATPase [Dichomitus squalens LYAD-421 SS1]	566	1e-179
Unigene4563_All	--	AAA family ATPase [Trametes versicolor FP-101664 SS1]	--	--
Unigene8847_All	--	AAA family ATPase [Trametes versicolor FP-101664 SS1]	--	--
Unigene8848_All	--	AAA family ATPase [Trametes versicolor FP-101664 SS1]	--	--
CL3285.Contig8_All	sp|O75351|VPS4B_HUMAN	AAA+-type ATPase [Heterobasidion irregulare TC 32-1]	280	2e-142
CL4009.Contig2_All	sp|Q9P6Q3|BCS1_SCHPO	AAA+-type ATPase [Heterobasidion irregulare TC 32-1]	422	8e-139
CL4009.Contig3_All	sp|Q9P6Q3|BCS1_SCHPO	AAA+-type ATPase [Heterobasidion irregulare TC 32-1]	422	7e-139
CL3285.Contig1_All	sp|P52917|VPS4_YEAST	AAA-domain-containing protein [Cylindrobasidium torrendii FP15055 ss-10]	561	0
CL3285.Contig2_All	sp|P52917|VPS4_YEAST	AAA-domain-containing protein [Cylindrobasidium torrendii FP15055 ss-10]	561	0
CL3285.Contig3_All	sp|P52917|VPS4_YEAST	AAA-domain-containing protein [Cylindrobasidium torrendii FP15055 ss-10]	550	0
CL3285.Contig4_All	sp|P52917|VPS4_YEAST	AAA-domain-containing protein [Cylindrobasidium torrendii FP15055 ss-10]	550	0
CL3285.Contig5_All	sp|P52917|VPS4_YEAST	AAA-domain-containing protein [Cylindrobasidium torrendii FP15055 ss-10]	561	0
CL3285.Contig6_All	sp|P52917|VPS4_YEAST	AAA-domain-containing protein [Cylindrobasidium torrendii FP15055 ss-10]	561	0
CL3285.Contig7_All	sp|P52917|VPS4_YEAST	AAA-domain-containing protein [Cylindrobasidium torrendii FP15055 ss-10]	561	0
Unigene11717_All	--	AAA-domain-containing protein [Dacryopinax sp. DJM-731 SS1]	--	--
CL1188.Contig10_All	sp|P36966|PEX6_YARLI	AAA-domain-containing protein [Dichomitus squalens LYAD-421 SS1]	458	7e-160
CL1188.Contig11_All	sp|P36966|PEX6_YARLI	AAA-domain-containing protein [Dichomitus squalens LYAD-421 SS1]	578	2e-178
CL1188.Contig1_All	sp|P36966|PEX6_YARLI	AAA-domain-containing protein [Dichomitus squalens LYAD-421 SS1]	578	7e-179
CL1188.Contig2_All	sp|P36966|PEX6_YARLI	AAA-domain-containing protein [Dichomitus squalens LYAD-421 SS1]	578	3e-178
CL1188.Contig3_All	sp|P36966|PEX6_YARLI	AAA-domain-containing protein [Dichomitus squalens LYAD-421 SS1]	578	5e-177
CL1188.Contig4_All	sp|P36966|PEX6_YARLI	AAA-domain-containing protein [Dichomitus squalens LYAD-421 SS1]	578	5e-177
CL1188.Contig5_All	sp|P36966|PEX6_YARLI	AAA-domain-containing protein [Dichomitus squalens LYAD-421 SS1]	578	9e-179
CL1188.Contig8_All	sp|P36966|PEX6_YARLI	AAA-domain-containing protein [Dichomitus squalens LYAD-421 SS1]	576	9e-180
CL1638.Contig2_All	--	AAA-domain-containing protein [Dichomitus squalens LYAD-421 SS1]	--	--
CL4570.Contig1_All	sp|P28737|MSP1_YEAST	AAA-domain-containing protein [Dichomitus squalens LYAD-421 SS1]	339	2e-106
Unigene1861_All	sp|Q3UMC0|SPAT5_MOUSE	AAA-domain-containing protein [Gloeophyllum trabeum ATCC 11539]	444	6e-152
Unigene1862_All	sp|Q3UMC0|SPAT5_MOUSE	AAA-domain-containing protein [Gloeophyllum trabeum ATCC 11539]	424	2e-145
CL1638.Contig1_All	sp|P46463|PEX1_PICPA	AAA-domain-containing protein [Trametes versicolor FP-101664 SS1]	392	2e-122
CL1638.Contig3_All	sp|P46463|PEX1_PICPA	AAA-domain-containing protein [Trametes versicolor FP-101664 SS1]	392	6e-125
CL1638.Contig4_All	sp|P46463|PEX1_PICPA	AAA-domain-containing protein [Trametes versicolor FP-101664 SS1]	444	2e-136
CL2234.Contig1_All	sp|Q9P7Q4|SEC18_SCHPO	AAA-domain-containing protein [Trametes versicolor FP-101664 SS1]	734	0
CL2234.Contig3_All	sp|Q9P7Q4|SEC18_SCHPO	AAA-domain-containing protein [Trametes versicolor FP-101664 SS1]	734	0
CL2234.Contig4_All	sp|Q9P7Q4|SEC18_SCHPO	AAA-domain-containing protein [Trametes versicolor FP-101664 SS1]	734	0
CL2234.Contig5_All	sp|Q9P7Q4|SEC18_SCHPO	AAA-domain-containing protein [Trametes versicolor FP-101664 SS1]	734	0
CL2532.Contig12_All	sp|O14114|YEJJ_SCHPO	AAA-domain-containing protein [Trametes versicolor FP-101664 SS1]	687	0
CL2532.Contig2_All	sp|O14114|YEJJ_SCHPO	AAA-domain-containing protein [Trametes versicolor FP-101664 SS1]	687	0
Unigene8068_All	sp|O14114|YEJJ_SCHPO	AAA-domain-containing protein [Trametes versicolor FP-101664 SS1]	687	0
Unigene8070_All	sp|O14114|YEJJ_SCHPO	AAA-domain-containing protein [Trametes versicolor FP-101664 SS1]	687	0
Unigene8071_All	sp|O14114|YEJJ_SCHPO	AAA-domain-containing protein [Trametes versicolor FP-101664 SS1]	687	0
Unigene8084_All	sp|O14114|YEJJ_SCHPO	AAA-domain-containing protein [Trametes versicolor FP-101664 SS1]	687	0
Unigene8093_All	sp|O14114|YEJJ_SCHPO	AAA-domain-containing protein [Trametes versicolor FP-101664 SS1]	687	0
Unigene8098_All	sp|O14114|YEJJ_SCHPO	AAA-domain-containing protein [Trametes versicolor FP-101664 SS1]	687	0
Unigene9227_All	sp|P40340|TBP7_YEAST	AAA-domain-containing protein [Trametes versicolor FP-101664 SS1]	182	3e-53
CL4916.Contig1_All	sp|P39981|AVT2_YEAST	AAAP amino acid permease [Dichomitus squalens LYAD-421 SS1]	301	5e-90
CL4916.Contig4_All	sp|P39981|AVT2_YEAST	AAAP amino acid permease [Dichomitus squalens LYAD-421 SS1]	301	7e-89
CL4916.Contig5_All	sp|P39981|AVT2_YEAST	AAAP amino acid permease [Dichomitus squalens LYAD-421 SS1]	287	5e-84
CL4916.Contig6_All	sp|O57478|HEMH_XENLA	AAAP amino acid permease [Dichomitus squalens LYAD-421 SS1]	424	6e-133
CL4916.Contig7_All	sp|O57478|HEMH_XENLA	AAAP amino acid permease [Dichomitus squalens LYAD-421 SS1]	431	2e-135
CL4916.Contig8_All	sp|O57478|HEMH_XENLA	AAAP amino acid permease [Dichomitus squalens LYAD-421 SS1]	431	5e-135
CL4916.Contig9_All	sp|O57478|HEMH_XENLA	AAAP amino acid permease [Dichomitus squalens LYAD-421 SS1]	431	2e-135
CL2609.Contig1_All	sp|Q52KI8|SRRM1_MOUSE	AAEL001339-PA [Aedes aegypti]	112	1e-23
CL2609.Contig6_All	sp|Q52KI8|SRRM1_MOUSE	AAEL001339-PA [Aedes aegypti]	112	1e-23
Unigene8929_All	sp|Q54XA2|Y9099_DICDI	AAEL005756-PA [Aedes aegypti]	51.2	4e-07
CL3416.Contig1_All	sp|Q9WV72|ASB3_MOUSE	aankyrin [Ralstonia solanacearum]	52.8	2e-06
CL3416.Contig2_All	sp|Q9WV72|ASB3_MOUSE	aankyrin [Ralstonia solanacearum]	52.8	3e-07
Unigene2480_All	sp|Q75JC9|Y8484_DICDI	AAR2 protein [Toxoplasma gondii FOU]	67.8	1e-11
Unigene9706_All	sp|Q75JC9|Y8484_DICDI	AAR2 protein [Toxoplasma gondii FOU]	80.5	8e-16
CL725.Contig4_All	sp|O43108|ATC1_YARLI	AAT-domain-containing protein [Trametes versicolor FP-101664 SS1]	580	0
Unigene6196_All	sp|Q9CQL7|MOFA1_MOUSE	Ab2-450 [Rattus norvegicus]	244	1e-83
CL2833.Contig6_All	sp|Q939N5|GSPB_STRGN	ABC domain-containing protein [Laccaria bicolor S238N-H82]	72	4e-11
CL2833.Contig5_All	--	abc domain-containing protein [Moniliophthora roreri MCA 2997]	--	--
CL4714.Contig1_All	sp|P25371|ADP1_YEAST	ABC transporter [Dichomitus squalens LYAD-421 SS1]	357	1e-102
CL4714.Contig2_All	sp|P25371|ADP1_YEAST	ABC transporter [Dichomitus squalens LYAD-421 SS1]	357	2e-102
CL2939.Contig2_All	sp|Q9NRK6|ABCBA_HUMAN	ABC transporter [Heterobasidion irregulare TC 32-1]	312	6e-97
CL5028.Contig11_All	sp|Q9P5N0|ABC3_SCHPO	ABC transporter [Heterobasidion irregulare TC 32-1]	97.4	4e-33
CL5028.Contig14_All	sp|P38735|VMR1_YEAST	ABC transporter [Heterobasidion irregulare TC 32-1]	88.2	1e-19
CL5028.Contig2_All	--	ABC transporter [Heterobasidion irregulare TC 32-1]	--	--
CL5028.Contig7_All	sp|P53049|YOR1_YEAST	ABC transporter [Heterobasidion irregulare TC 32-1]	74.7	4e-14
CL5028.Contig8_All	sp|Q9QYM0|MRP5_RAT	ABC transporter [Heterobasidion irregulare TC 32-1]	39.3	3e-06
Unigene1541_All	sp|P12866|STE6_YEAST	ABC transporter [Heterobasidion irregulare TC 32-1]	159	4e-40
Unigene6823_All	--	ABC transporter [Heterobasidion irregulare TC 32-1]	--	--
Unigene6873_All	sp|P41820|BFR1_SCHPO	ABC transporter [Heterobasidion irregulare TC 32-1]	1140	0
CL2623.Contig6_All	sp|P0CE70|NFT1_YEASX	abc transporter [Moniliophthora roreri MCA 2997]	69.3	1e-13
CL4252.Contig3_All	sp|P25371|ADP1_YEAST	abc transporter [Moniliophthora roreri MCA 2997]	798	0
CL4252.Contig4_All	sp|P25371|ADP1_YEAST	abc transporter [Moniliophthora roreri MCA 2997]	798	0
Unigene8461_All	sp|Q9NP58|ABCB6_HUMAN	abc transporter [Moniliophthora roreri MCA 2997]	549	6e-178
CL3966.Contig1_All	sp|Q8RXN0|AB11G_ARATH	ABC transporter [Rhodosporidium toruloides NP11]	246	5e-78
CL3831.Contig1_All	sp|Q05049|MUC1_XENLA	ABC transporter substrate-binding protein [Caldivirga maquilingensis]	52.4	3e-06
CL3831.Contig2_All	sp|Q05049|MUC1_XENLA	ABC transporter substrate-binding protein [Caldivirga maquilingensis]	52.4	4e-06
CL3831.Contig4_All	sp|Q05049|MUC1_XENLA	ABC transporter substrate-binding protein [Caldivirga maquilingensis]	53.5	1e-07
CL3831.Contig5_All	sp|Q05049|MUC1_XENLA	ABC transporter substrate-binding protein [Caldivirga maquilingensis]	57.8	4e-08
CL4888.Contig1_All	sp|O94317|YH5D_SCHPO	Abc transporter, related [Neospora caninum Liverpool]	100	3e-21
CL4888.Contig2_All	sp|O94317|YH5D_SCHPO	Abc transporter, related [Neospora caninum Liverpool]	98.2	2e-20
CL4888.Contig3_All	sp|O94317|YH5D_SCHPO	Abc transporter, related [Neospora caninum Liverpool]	98.2	2e-20
Unigene817_All	sp|O60111|MCP2L_SCHPO	ABC1-domain-containing protein [Dichomitus squalens LYAD-421 SS1]	361	2e-113
CL13.Contig3_All	sp|Q92338|ABCI_SCHPO	ABC1-domain-containing protein [Punctularia strigosozonata HHB-11173 SS5]	389	3e-119
CL3605.Contig1_All	sp|Q9P7M0|YOS3_SCHPO	ABC1-domain-containing protein [Trametes versicolor FP-101664 SS1]	399	7e-122
CL3605.Contig2_All	sp|Q9P7M0|YOS3_SCHPO	ABC1-domain-containing protein [Trametes versicolor FP-101664 SS1]	398	2e-121
Unigene5844_All	sp|P41820|BFR1_SCHPO	ABC-transporter [Dichomitus squalens LYAD-421 SS1]	956	0
CL4431.Contig1_All	sp|Q54H38|ABHD_DICDI	AB-hydrolase YheT [Trametes versicolor FP-101664 SS1]	162	1e-42
CL4431.Contig2_All	sp|Q54H38|ABHD_DICDI	AB-hydrolase YheT [Trametes versicolor FP-101664 SS1]	162	2e-42
Unigene11012_All	sp|O94448|RCE1_SCHPO	Abi-domain-containing protein [Punctularia strigosozonata HHB-11173 SS5]	112	6e-26
Unigene11013_All	sp|O94448|RCE1_SCHPO	Abi-domain-containing protein [Punctularia strigosozonata HHB-11173 SS5]	112	5e-26
Unigene11014_All	sp|O94448|RCE1_SCHPO	Abi-domain-containing protein [Punctularia strigosozonata HHB-11173 SS5]	112	6e-26
Unigene11015_All	sp|O94448|RCE1_SCHPO	Abi-domain-containing protein [Punctularia strigosozonata HHB-11173 SS5]	112	5e-26
Unigene3579_All	sp|O94448|RCE1_SCHPO	Abi-domain-containing protein [Punctularia strigosozonata HHB-11173 SS5]	109	8e-25
Unigene3580_All	sp|O94448|RCE1_SCHPO	Abi-domain-containing protein [Punctularia strigosozonata HHB-11173 SS5]	109	5e-25
Unigene3786_All	sp|O94448|RCE1_SCHPO	Abi-domain-containing protein [Punctularia strigosozonata HHB-11173 SS5]	122	4e-29
Unigene3795_All	sp|O94448|RCE1_SCHPO	Abi-domain-containing protein [Punctularia strigosozonata HHB-11173 SS5]	122	5e-29
Unigene3796_All	sp|O94448|RCE1_SCHPO	Abi-domain-containing protein [Punctularia strigosozonata HHB-11173 SS5]	122	4e-29
Unigene3801_All	sp|O94448|RCE1_SCHPO	Abi-domain-containing protein [Punctularia strigosozonata HHB-11173 SS5]	122	3e-29
Unigene3803_All	sp|O94448|RCE1_SCHPO	Abi-domain-containing protein [Punctularia strigosozonata HHB-11173 SS5]	122	4e-29
Unigene3812_All	sp|O94448|RCE1_SCHPO	Abi-domain-containing protein [Punctularia strigosozonata HHB-11173 SS5]	112	8e-26
Unigene3814_All	sp|O94448|RCE1_SCHPO	Abi-domain-containing protein [Punctularia strigosozonata HHB-11173 SS5]	122	5e-29
Unigene3820_All	sp|O94448|RCE1_SCHPO	Abi-domain-containing protein [Punctularia strigosozonata HHB-11173 SS5]	122	5e-29
Unigene3825_All	sp|O94448|RCE1_SCHPO	Abi-domain-containing protein [Punctularia strigosozonata HHB-11173 SS5]	122	5e-29
Unigene3834_All	sp|O94448|RCE1_SCHPO	Abi-domain-containing protein [Punctularia strigosozonata HHB-11173 SS5]	122	4e-29
Unigene3835_All	sp|O94448|RCE1_SCHPO	Abi-domain-containing protein [Punctularia strigosozonata HHB-11173 SS5]	122	7e-29
Unigene3841_All	sp|O94448|RCE1_SCHPO	Abi-domain-containing protein [Punctularia strigosozonata HHB-11173 SS5]	122	6e-29
Unigene3843_All	sp|O94448|RCE1_SCHPO	Abi-domain-containing protein [Punctularia strigosozonata HHB-11173 SS5]	122	4e-29
Unigene3846_All	sp|O94448|RCE1_SCHPO	Abi-domain-containing protein [Punctularia strigosozonata HHB-11173 SS5]	122	2e-29
Unigene3860_All	sp|O94448|RCE1_SCHPO	Abi-domain-containing protein [Punctularia strigosozonata HHB-11173 SS5]	122	5e-29
Unigene3868_All	sp|O94448|RCE1_SCHPO	Abi-domain-containing protein [Punctularia strigosozonata HHB-11173 SS5]	112	6e-26
Unigene3874_All	sp|O94448|RCE1_SCHPO	Abi-domain-containing protein [Punctularia strigosozonata HHB-11173 SS5]	122	4e-29
Unigene3877_All	sp|O94448|RCE1_SCHPO	Abi-domain-containing protein [Punctularia strigosozonata HHB-11173 SS5]	112	8e-26
Unigene3899_All	sp|O94448|RCE1_SCHPO	Abi-domain-containing protein [Punctularia strigosozonata HHB-11173 SS5]	122	4e-29
Unigene3901_All	sp|O94448|RCE1_SCHPO	Abi-domain-containing protein [Punctularia strigosozonata HHB-11173 SS5]	122	4e-29
Unigene3910_All	sp|O94448|RCE1_SCHPO	Abi-domain-containing protein [Punctularia strigosozonata HHB-11173 SS5]	122	3e-29
CL1213.Contig2_All	sp|O14088|YER5_SCHPO	ABL209Cp [Ashbya gossypii ATCC 10895]	82.4	3e-21
CL1213.Contig5_All	sp|O32210|GR_BACSU	ABL209Cp [Ashbya gossypii ATCC 10895]	61.6	2e-16
CL1213.Contig6_All	sp|O14088|YER5_SCHPO	ABL209Cp [Ashbya gossypii ATCC 10895]	54.7	2e-13
CL1213.Contig7_All	sp|O32210|GR_BACSU	ABL209Cp [Ashbya gossypii ATCC 10895]	61.6	2e-16
Unigene5465_All	sp|Q09728|CUF1_SCHPO	ACE transcription factor 2 [Heterobasidion irregulare TC 32-1]	97.4	4e-20
Unigene5467_All	sp|Q09728|CUF1_SCHPO	ACE transcription factor 2 [Heterobasidion irregulare TC 32-1]	97.4	4e-20
Unigene5484_All	sp|Q09728|CUF1_SCHPO	ACE transcription factor 2 [Heterobasidion irregulare TC 32-1]	97.4	3e-20
CL5232.Contig1_All	sp|P45815|CRF1_YARLI	ACE1 transcription factor [Polyporus brumalis]	96.3	1e-19
CL5232.Contig2_All	sp|P45815|CRF1_YARLI	ACE1 transcription factor [Polyporus brumalis]	96.7	8e-20
CL1380.Contig11_All	sp|Q50228|FMDA_METME	Acetamidase Formamidase [Coniophora puteana RWD-64-598 SS2]	120	1e-27
CL1380.Contig14_All	sp|Q50228|FMDA_METME	Acetamidase Formamidase [Coniophora puteana RWD-64-598 SS2]	110	4e-24
CL1380.Contig7_All	sp|Q50228|FMDA_METME	Acetamidase Formamidase [Coniophora puteana RWD-64-598 SS2]	117	9e-27
CL1380.Contig8_All	sp|Q50228|FMDA_METME	Acetamidase Formamidase [Coniophora puteana RWD-64-598 SS2]	112	9e-25
CL171.Contig10_All	sp|Q02817|MUC2_HUMAN	acetamidase regulatory protein [Moniliophthora roreri MCA 2997]	113	1e-23
CL171.Contig11_All	sp|Q4WK35|AMDR_ASPFU	acetamidase regulatory protein [Moniliophthora roreri MCA 2997]	63.2	9e-14
CL171.Contig12_All	sp|Q02817|MUC2_HUMAN	acetamidase regulatory protein [Moniliophthora roreri MCA 2997]	80.9	7e-14
CL171.Contig13_All	sp|Q02817|MUC2_HUMAN	acetamidase regulatory protein [Moniliophthora roreri MCA 2997]	77.4	8e-13
CL171.Contig14_All	sp|Q02817|MUC2_HUMAN	acetamidase regulatory protein [Moniliophthora roreri MCA 2997]	75.5	3e-12
CL171.Contig15_All	sp|Q02817|MUC2_HUMAN	acetamidase regulatory protein [Moniliophthora roreri MCA 2997]	80.9	7e-14
CL171.Contig16_All	sp|Q02817|MUC2_HUMAN	acetamidase regulatory protein [Moniliophthora roreri MCA 2997]	77.4	8e-13
CL171.Contig17_All	sp|Q02817|MUC2_HUMAN	acetamidase regulatory protein [Moniliophthora roreri MCA 2997]	113	1e-23
CL171.Contig18_All	sp|Q02817|MUC2_HUMAN	acetamidase regulatory protein [Moniliophthora roreri MCA 2997]	111	3e-23
CL171.Contig19_All	sp|C5E4G1|RGT1_ZYGRC	acetamidase regulatory protein [Moniliophthora roreri MCA 2997]	64.7	2e-11
CL171.Contig1_All	sp|Q5ZMJ9|SRRM1_CHICK	acetamidase regulatory protein [Moniliophthora roreri MCA 2997]	53.9	5e-06
CL171.Contig2_All	sp|Q02817|MUC2_HUMAN	acetamidase regulatory protein [Moniliophthora roreri MCA 2997]	106	9e-22
CL171.Contig3_All	sp|Q02817|MUC2_HUMAN	acetamidase regulatory protein [Moniliophthora roreri MCA 2997]	113	1e-23
CL171.Contig4_All	sp|Q02817|MUC2_HUMAN	acetamidase regulatory protein [Moniliophthora roreri MCA 2997]	113	1e-23
CL171.Contig5_All	sp|Q02817|MUC2_HUMAN	acetamidase regulatory protein [Moniliophthora roreri MCA 2997]	97.4	7e-19
CL171.Contig6_All	sp|Q02817|MUC2_HUMAN	acetamidase regulatory protein [Moniliophthora roreri MCA 2997]	98.2	4e-19
CL171.Contig7_All	sp|Q02817|MUC2_HUMAN	acetamidase regulatory protein [Moniliophthora roreri MCA 2997]	98.2	4e-19
CL171.Contig8_All	sp|Q02817|MUC2_HUMAN	acetamidase regulatory protein [Moniliophthora roreri MCA 2997]	111	3e-23
CL171.Contig9_All	sp|Q02817|MUC2_HUMAN	acetamidase regulatory protein [Moniliophthora roreri MCA 2997]	113	1e-23
CL2587.Contig3_All	sp|Q50228|FMDA_METME	Acetamidase/Formamidase [Cylindrobasidium torrendii FP15055 ss-10]	381	3e-119
CL1380.Contig10_All	sp|Q50228|FMDA_METME	Acetamidase/Formamidase [Gloeophyllum trabeum ATCC 11539]	90.9	1e-20
CL1380.Contig2_All	sp|Q50228|FMDA_METME	Acetamidase/Formamidase [Gloeophyllum trabeum ATCC 11539]	90.9	1e-20
CL1380.Contig3_All	sp|Q50228|FMDA_METME	Acetamidase/Formamidase [Gloeophyllum trabeum ATCC 11539]	89.4	3e-17
CL1380.Contig6_All	sp|Q50228|FMDA_METME	Acetamidase/Formamidase [Gloeophyllum trabeum ATCC 11539]	78.6	9e-14
CL1380.Contig9_All	sp|Q50228|FMDA_METME	Acetamidase/Formamidase [Gloeophyllum trabeum ATCC 11539]	89.4	3e-17
CL2587.Contig2_All	sp|Q50228|FMDA_METME	Acetamidase/Formamidase [Gloeophyllum trabeum ATCC 11539]	366	9e-114
CL3401.Contig1_All	sp|Q2HAJ4|ACKA_CHAGB	acetate and butyrate kinase [Dichomitus squalens LYAD-421 SS1]	380	3e-125
CL3401.Contig2_All	sp|Q2HAJ4|ACKA_CHAGB	acetate and butyrate kinase [Dichomitus squalens LYAD-421 SS1]	380	1e-125
CL192.Contig3_All	sp|A8PDE3|ACSA_COPC7	acetate--CoA ligase [Trametes versicolor FP-101664 SS1]	1163	0
CL192.Contig4_All	sp|A8PDE3|ACSA_COPC7	acetate--CoA ligase [Trametes versicolor FP-101664 SS1]	1163	0
CL192.Contig5_All	sp|A8PDE3|ACSA_COPC7	acetate--CoA ligase [Trametes versicolor FP-101664 SS1]	1163	0
CL192.Contig6_All	sp|A8PDE3|ACSA_COPC7	acetate--CoA ligase [Trametes versicolor FP-101664 SS1]	935	0
CL192.Contig7_All	sp|A8PDE3|ACSA_COPC7	acetate--CoA ligase [Trametes versicolor FP-101664 SS1]	1163	0
CL4717.Contig1_All	sp|Q5ZLG0|AACS_CHICK	acetoacetate-CoA ligase [Dichomitus squalens LYAD-421 SS1]	434	6e-141
CL4717.Contig2_All	sp|Q9D2R0|AACS_MOUSE	acetoacetate-CoA ligase [Dichomitus squalens LYAD-421 SS1]	320	3e-130
CL4717.Contig3_All	sp|Q5ZLG0|AACS_CHICK	acetoacetate-CoA ligase [Dichomitus squalens LYAD-421 SS1]	526	1e-176
CL5303.Contig1_All	sp|Q5ZLG0|AACS_CHICK	acetoacetate-CoA ligase [Gloeophyllum trabeum ATCC 11539]	439	4e-160
CL5303.Contig2_All	sp|Q5ZLG0|AACS_CHICK	acetoacetate-CoA ligase [Gloeophyllum trabeum ATCC 11539]	585	0
Unigene8567_All	sp|P38674|ILV5_NEUCR	acetohydroxyacid reductoisomerase [Trametes versicolor FP-101664 SS1]	551	0
CL1744.Contig2_All	sp|Q48436|BUDC_KLEPN	acetoin reductase [Moniliophthora roreri MCA 2997]	61.6	3e-11
CL5213.Contig1_All	sp|Q5KPJ5|ILVB_CRYNJ	acetolactate synthase [Trametes versicolor FP-101664 SS1]	939	0
CL5213.Contig2_All	sp|Q5KPJ5|ILVB_CRYNJ	acetolactate synthase [Trametes versicolor FP-101664 SS1]	939	0
Unigene5128_All	--	acetyl- carboxylase [Moniliophthora roreri MCA 2997]	--	--
Unigene6879_All	sp|P78820|ACAC_SCHPO	acetyl CoA carboxylase [Dichomitus squalens LYAD-421 SS1]	2437	0
Unigene7745_All	sp|Q05493|THIK_YARLI	acetyl-CoA acetyl transferase [Trametes versicolor FP-101664 SS1]	436	5e-149
Unigene11819_All	sp|Q8QZT1|THIL_MOUSE	acetyl-CoA acetyltransferase, mitochondrial precursor [Mus musculus]	266	2e-88
CL1619.Contig1_All	sp|Q70LM4|LGRD_BREPA	acetyl-CoA synthetase-like protein [Coniophora puteana RWD-64-598 SS2]	104	5e-21
CL1619.Contig2_All	sp|Q75BB3|LYS2_ASHGO	acetyl-CoA synthetase-like protein [Coniophora puteana RWD-64-598 SS2]	93.2	1e-17
CL1619.Contig3_All	sp|Q70LM4|LGRD_BREPA	acetyl-CoA synthetase-like protein [Coniophora puteana RWD-64-598 SS2]	106	2e-21
CL1619.Contig4_All	sp|Q70LM4|LGRD_BREPA	acetyl-CoA synthetase-like protein [Coniophora puteana RWD-64-598 SS2]	104	5e-21
CL1619.Contig5_All	sp|Q70LM4|LGRD_BREPA	acetyl-CoA synthetase-like protein [Coniophora puteana RWD-64-598 SS2]	106	2e-21
CL1994.Contig1_All	--	acetyl-CoA synthetase-like protein [Coniophora puteana RWD-64-598 SS2]	--	--
CL4092.Contig4_All	--	acetyl-CoA synthetase-like protein [Coniophora puteana RWD-64-598 SS2]	--	--
Unigene4748_All	--	acetyl-CoA synthetase-like protein [Coniophora puteana RWD-64-598 SS2]	--	--
Unigene8354_All	sp|Q0P4F7|ACSF2_DANRE	acetyl-CoA synthetase-like protein [Coniophora puteana RWD-64-598 SS2]	62.4	3e-36
CL1006.Contig10_All	sp|Q8NJN3|ACS2_CANAL	acetyl-CoA synthetase-like protein [Dichomitus squalens LYAD-421 SS1]	54.3	9e-06
CL1006.Contig11_All	sp|Q8NJN3|ACS2_CANAL	acetyl-CoA synthetase-like protein [Dichomitus squalens LYAD-421 SS1]	58.2	6e-07
CL1006.Contig13_All	sp|Q8NJN3|ACS2_CANAL	acetyl-CoA synthetase-like protein [Dichomitus squalens LYAD-421 SS1]	54.3	1e-05
CL1006.Contig14_All	--	acetyl-CoA synthetase-like protein [Dichomitus squalens LYAD-421 SS1]	--	--
CL1006.Contig15_All	sp|Q8NJN3|ACS2_CANAL	acetyl-CoA synthetase-like protein [Dichomitus squalens LYAD-421 SS1]	58.2	7e-07
CL1006.Contig16_All	--	acetyl-CoA synthetase-like protein [Dichomitus squalens LYAD-421 SS1]	--	--
CL1006.Contig17_All	sp|Q8NJN3|ACS2_CANAL	acetyl-CoA synthetase-like protein [Dichomitus squalens LYAD-421 SS1]	54.3	1e-05
CL1006.Contig18_All	sp|Q8NJN3|ACS2_CANAL	acetyl-CoA synthetase-like protein [Dichomitus squalens LYAD-421 SS1]	54.3	1e-05
CL1006.Contig21_All	sp|Q8NJN3|ACS2_CANAL	acetyl-CoA synthetase-like protein [Dichomitus squalens LYAD-421 SS1]	58.2	3e-07
CL1006.Contig22_All	sp|Q8NJN3|ACS2_CANAL	acetyl-CoA synthetase-like protein [Dichomitus squalens LYAD-421 SS1]	58.2	3e-07
CL1006.Contig3_All	sp|Q8NJN3|ACS2_CANAL	acetyl-CoA synthetase-like protein [Dichomitus squalens LYAD-421 SS1]	57.8	9e-07
CL1006.Contig4_All	sp|Q8NJN3|ACS2_CANAL	acetyl-CoA synthetase-like protein [Dichomitus squalens LYAD-421 SS1]	58.2	6e-07
CL1006.Contig5_All	sp|Q8NJN3|ACS2_CANAL	acetyl-CoA synthetase-like protein [Dichomitus squalens LYAD-421 SS1]	54.3	1e-05
CL1006.Contig6_All	sp|Q8NJN3|ACS2_CANAL	acetyl-CoA synthetase-like protein [Dichomitus squalens LYAD-421 SS1]	54.3	9e-06
CL1006.Contig7_All	sp|Q8NJN3|ACS2_CANAL	acetyl-CoA synthetase-like protein [Dichomitus squalens LYAD-421 SS1]	58.2	6e-07
CL1006.Contig9_All	sp|Q8NJN3|ACS2_CANAL	acetyl-CoA synthetase-like protein [Dichomitus squalens LYAD-421 SS1]	57.8	9e-07
CL1497.Contig2_All	--	acetyl-CoA synthetase-like protein [Dichomitus squalens LYAD-421 SS1]	--	--
CL1497.Contig3_All	--	acetyl-CoA synthetase-like protein [Dichomitus squalens LYAD-421 SS1]	--	--
CL1497.Contig4_All	--	acetyl-CoA synthetase-like protein [Dichomitus squalens LYAD-421 SS1]	--	--
CL3525.Contig2_All	--	acetyl-CoA synthetase-like protein [Dichomitus squalens LYAD-421 SS1]	--	--
CL3525.Contig3_All	sp|Q5F3D1|ZCHC8_CHICK	acetyl-CoA synthetase-like protein [Dichomitus squalens LYAD-421 SS1]	60.5	1e-07
CL3643.Contig10_All	sp|Q70LM4|LGRD_BREPA	acetyl-CoA synthetase-like protein [Dichomitus squalens LYAD-421 SS1]	56.6	1e-06
CL3643.Contig11_All	sp|Q70LM4|LGRD_BREPA	acetyl-CoA synthetase-like protein [Dichomitus squalens LYAD-421 SS1]	56.6	1e-06
CL3643.Contig12_All	sp|Q8L844|PP413_ARATH	acetyl-CoA synthetase-like protein [Dichomitus squalens LYAD-421 SS1]	97.8	6e-19
CL3643.Contig13_All	sp|Q70LM4|LGRD_BREPA	acetyl-CoA synthetase-like protein [Dichomitus squalens LYAD-421 SS1]	56.6	2e-06
CL3643.Contig14_All	sp|Q8L844|PP413_ARATH	acetyl-CoA synthetase-like protein [Dichomitus squalens LYAD-421 SS1]	97.8	6e-19
CL3643.Contig15_All	sp|Q70LM4|LGRD_BREPA	acetyl-CoA synthetase-like protein [Dichomitus squalens LYAD-421 SS1]	56.6	1e-06
CL3643.Contig1_All	sp|Q70LM4|LGRD_BREPA	acetyl-CoA synthetase-like protein [Dichomitus squalens LYAD-421 SS1]	56.6	1e-06
CL3643.Contig2_All	sp|Q70LM4|LGRD_BREPA	acetyl-CoA synthetase-like protein [Dichomitus squalens LYAD-421 SS1]	56.6	1e-06
CL3643.Contig3_All	sp|Q70LM4|LGRD_BREPA	acetyl-CoA synthetase-like protein [Dichomitus squalens LYAD-421 SS1]	56.6	1e-06
CL3643.Contig4_All	sp|Q8L844|PP413_ARATH	acetyl-CoA synthetase-like protein [Dichomitus squalens LYAD-421 SS1]	97.8	7e-19
CL3643.Contig5_All	sp|Q8L844|PP413_ARATH	acetyl-CoA synthetase-like protein [Dichomitus squalens LYAD-421 SS1]	97.8	6e-19
CL3643.Contig6_All	sp|Q940A6|PP325_ARATH	acetyl-CoA synthetase-like protein [Dichomitus squalens LYAD-421 SS1]	76.6	3e-12
CL3643.Contig7_All	sp|Q70LM4|LGRD_BREPA	acetyl-CoA synthetase-like protein [Dichomitus squalens LYAD-421 SS1]	56.6	2e-06
CL3643.Contig8_All	sp|Q70LM4|LGRD_BREPA	acetyl-CoA synthetase-like protein [Dichomitus squalens LYAD-421 SS1]	56.6	1e-06
CL3643.Contig9_All	sp|Q8L844|PP413_ARATH	acetyl-CoA synthetase-like protein [Dichomitus squalens LYAD-421 SS1]	97.8	7e-19
CL57.Contig11_All	sp|Q70LM4|LGRD_BREPA	acetyl-CoA synthetase-like protein [Dichomitus squalens LYAD-421 SS1]	64.3	1e-08
CL57.Contig12_All	sp|Q9UQ35|SRRM2_HUMAN	acetyl-CoA synthetase-like protein [Dichomitus squalens LYAD-421 SS1]	95.5	2e-18
CL57.Contig13_All	sp|Q70LM4|LGRD_BREPA	acetyl-CoA synthetase-like protein [Dichomitus squalens LYAD-421 SS1]	109	2e-22
CL57.Contig14_All	sp|Q9UQ35|SRRM2_HUMAN	acetyl-CoA synthetase-like protein [Dichomitus squalens LYAD-421 SS1]	72.8	3e-11
CL57.Contig15_All	sp|O74298|LYS2_PENCH	acetyl-CoA synthetase-like protein [Dichomitus squalens LYAD-421 SS1]	102	6e-21
CL57.Contig16_All	sp|Q70LM4|LGRD_BREPA	acetyl-CoA synthetase-like protein [Dichomitus squalens LYAD-421 SS1]	105	2e-21
CL57.Contig17_All	sp|Q70LM4|LGRD_BREPA	acetyl-CoA synthetase-like protein [Dichomitus squalens LYAD-421 SS1]	127	6e-28
CL57.Contig19_All	sp|Q70LM4|LGRD_BREPA	acetyl-CoA synthetase-like protein [Dichomitus squalens LYAD-421 SS1]	65.1	3e-09
CL57.Contig20_All	sp|C1B313|IF2_RHOOB	acetyl-CoA synthetase-like protein [Dichomitus squalens LYAD-421 SS1]	42.4	8e-06
CL57.Contig21_All	sp|Q70LM4|LGRD_BREPA	acetyl-CoA synthetase-like protein [Dichomitus squalens LYAD-421 SS1]	124	8e-27
CL57.Contig22_All	sp|Q70LM4|LGRD_BREPA	acetyl-CoA synthetase-like protein [Dichomitus squalens LYAD-421 SS1]	103	2e-20
CL57.Contig23_All	sp|Q9UQ35|SRRM2_HUMAN	acetyl-CoA synthetase-like protein [Dichomitus squalens LYAD-421 SS1]	95.5	3e-18
CL57.Contig24_All	sp|Q9UQ35|SRRM2_HUMAN	acetyl-CoA synthetase-like protein [Dichomitus squalens LYAD-421 SS1]	80.1	2e-13
CL57.Contig26_All	sp|P40976|LYS2_SCHPO	acetyl-CoA synthetase-like protein [Dichomitus squalens LYAD-421 SS1]	59.7	2e-07
CL57.Contig27_All	sp|Q70LM4|LGRD_BREPA	acetyl-CoA synthetase-like protein [Dichomitus squalens LYAD-421 SS1]	111	4e-23
CL57.Contig28_All	sp|Q70LM4|LGRD_BREPA	acetyl-CoA synthetase-like protein [Dichomitus squalens LYAD-421 SS1]	107	7e-22
CL57.Contig29_All	sp|Q9JKA9|HCN2_RAT	acetyl-CoA synthetase-like protein [Dichomitus squalens LYAD-421 SS1]	49.3	9e-06
CL57.Contig30_All	--	acetyl-CoA synthetase-like protein [Dichomitus squalens LYAD-421 SS1]	--	--
CL57.Contig3_All	sp|Q9UQ35|SRRM2_HUMAN	acetyl-CoA synthetase-like protein [Dichomitus squalens LYAD-421 SS1]	71.6	7e-11
CL57.Contig5_All	sp|Q70LM4|LGRD_BREPA	acetyl-CoA synthetase-like protein [Dichomitus squalens LYAD-421 SS1]	128	3e-28
CL57.Contig6_All	sp|P40976|LYS2_SCHPO	acetyl-CoA synthetase-like protein [Dichomitus squalens LYAD-421 SS1]	59.7	2e-07
CL57.Contig7_All	--	acetyl-CoA synthetase-like protein [Dichomitus squalens LYAD-421 SS1]	--	--
CL57.Contig8_All	sp|Q70LM4|LGRD_BREPA	acetyl-CoA synthetase-like protein [Dichomitus squalens LYAD-421 SS1]	68.9	4e-10
Unigene9538_All	--	acetyl-CoA synthetase-like protein [Dichomitus squalens LYAD-421 SS1]	--	--
Unigene8912_All	sp|P37693|HETM_NOSS1	acetyl-CoA synthetase-like protein [Fistulina hepatica ATCC 64428]	70.5	2e-12
CL57.Contig1_All	--	acetyl-CoA synthetase-like protein [Fomitiporia mediterranea MF3/22]	--	--
CL1958.Contig2_All	--	acetyl-CoA synthetase-like protein [Gloeophyllum trabeum ATCC 11539]	--	--
CL1958.Contig4_All	--	acetyl-CoA synthetase-like protein [Gloeophyllum trabeum ATCC 11539]	--	--
CL1958.Contig6_All	--	acetyl-CoA synthetase-like protein [Gloeophyllum trabeum ATCC 11539]	--	--
CL1994.Contig2_All	--	acetyl-CoA synthetase-like protein [Gloeophyllum trabeum ATCC 11539]	--	--
CL1994.Contig3_All	--	acetyl-CoA synthetase-like protein [Gloeophyllum trabeum ATCC 11539]	--	--
CL2294.Contig1_All	sp|O74298|LYS2_PENCH	acetyl-CoA synthetase-like protein [Gloeophyllum trabeum ATCC 11539]	100	7e-20
CL2294.Contig2_All	sp|O74298|LYS2_PENCH	acetyl-CoA synthetase-like protein [Gloeophyllum trabeum ATCC 11539]	100	7e-20
CL2294.Contig3_All	sp|O74298|LYS2_PENCH	acetyl-CoA synthetase-like protein [Gloeophyllum trabeum ATCC 11539]	100	7e-20
CL2294.Contig4_All	sp|O74298|LYS2_PENCH	acetyl-CoA synthetase-like protein [Gloeophyllum trabeum ATCC 11539]	100	8e-20
CL2294.Contig6_All	sp|O74298|LYS2_PENCH	acetyl-CoA synthetase-like protein [Gloeophyllum trabeum ATCC 11539]	100	6e-20
CL2294.Contig7_All	sp|O74298|LYS2_PENCH	acetyl-CoA synthetase-like protein [Gloeophyllum trabeum ATCC 11539]	100	5e-20
CL2294.Contig8_All	sp|O74298|LYS2_PENCH	acetyl-CoA synthetase-like protein [Gloeophyllum trabeum ATCC 11539]	100	6e-20
CL2294.Contig9_All	sp|O74298|LYS2_PENCH	acetyl-CoA synthetase-like protein [Gloeophyllum trabeum ATCC 11539]	100	6e-20
CL3616.Contig1_All	sp|Q75BB3|LYS2_ASHGO	acetyl-CoA synthetase-like protein [Gloeophyllum trabeum ATCC 11539]	123	8e-27
CL3616.Contig2_All	sp|Q75BB3|LYS2_ASHGO	acetyl-CoA synthetase-like protein [Gloeophyllum trabeum ATCC 11539]	127	7e-28
CL3616.Contig3_All	sp|Q75BB3|LYS2_ASHGO	acetyl-CoA synthetase-like protein [Gloeophyllum trabeum ATCC 11539]	127	4e-28
CL3616.Contig4_All	sp|Q75BB3|LYS2_ASHGO	acetyl-CoA synthetase-like protein [Gloeophyllum trabeum ATCC 11539]	124	5e-27
CL3616.Contig5_All	sp|Q75BB3|LYS2_ASHGO	acetyl-CoA synthetase-like protein [Gloeophyllum trabeum ATCC 11539]	127	1e-27
CL4092.Contig1_All	--	acetyl-CoA synthetase-like protein [Gloeophyllum trabeum ATCC 11539]	--	--
CL4092.Contig2_All	--	acetyl-CoA synthetase-like protein [Gloeophyllum trabeum ATCC 11539]	--	--
CL4092.Contig3_All	--	acetyl-CoA synthetase-like protein [Gloeophyllum trabeum ATCC 11539]	--	--
CL4092.Contig5_All	--	acetyl-CoA synthetase-like protein [Gloeophyllum trabeum ATCC 11539]	--	--
CL4092.Contig6_All	--	acetyl-CoA synthetase-like protein [Gloeophyllum trabeum ATCC 11539]	--	--
CL5010.Contig2_All	sp|Q8LPS1|LACS6_ARATH	acetyl-CoA synthetase-like protein [Gloeophyllum trabeum ATCC 11539]	457	4e-143
Unigene4760_All	sp|P37693|HETM_NOSS1	acetyl-CoA synthetase-like protein [Gloeophyllum trabeum ATCC 11539]	105	7e-22
Unigene4763_All	sp|P37693|HETM_NOSS1	acetyl-CoA synthetase-like protein [Gloeophyllum trabeum ATCC 11539]	105	7e-22
Unigene7602_All	sp|Q75BB3|LYS2_ASHGO	acetyl-CoA synthetase-like protein [Gloeophyllum trabeum ATCC 11539]	108	2e-22
Unigene7603_All	sp|Q75BB3|LYS2_ASHGO	acetyl-CoA synthetase-like protein [Gloeophyllum trabeum ATCC 11539]	108	2e-22
Unigene7604_All	sp|Q75BB3|LYS2_ASHGO	acetyl-CoA synthetase-like protein [Gloeophyllum trabeum ATCC 11539]	72	2e-18
Unigene7605_All	sp|Q75BB3|LYS2_ASHGO	acetyl-CoA synthetase-like protein [Gloeophyllum trabeum ATCC 11539]	72	2e-18
Unigene7606_All	--	acetyl-CoA synthetase-like protein [Gloeophyllum trabeum ATCC 11539]	--	--
Unigene7607_All	sp|Q75BB3|LYS2_ASHGO	acetyl-CoA synthetase-like protein [Gloeophyllum trabeum ATCC 11539]	108	2e-22
Unigene7608_All	sp|Q75BB3|LYS2_ASHGO	acetyl-CoA synthetase-like protein [Gloeophyllum trabeum ATCC 11539]	108	2e-22
Unigene7609_All	sp|Q75BB3|LYS2_ASHGO	acetyl-CoA synthetase-like protein [Gloeophyllum trabeum ATCC 11539]	108	2e-22
Unigene7610_All	sp|Q75BB3|LYS2_ASHGO	acetyl-CoA synthetase-like protein [Gloeophyllum trabeum ATCC 11539]	108	2e-22
Unigene7611_All	sp|Q75BB3|LYS2_ASHGO	acetyl-CoA synthetase-like protein [Gloeophyllum trabeum ATCC 11539]	108	2e-22
Unigene7612_All	sp|Q75BB3|LYS2_ASHGO	acetyl-CoA synthetase-like protein [Gloeophyllum trabeum ATCC 11539]	72	2e-18
Unigene7613_All	sp|Q75BB3|LYS2_ASHGO	acetyl-CoA synthetase-like protein [Gloeophyllum trabeum ATCC 11539]	108	2e-22
Unigene11302_All	sp|P37693|HETM_NOSS1	acetyl-CoA synthetase-like protein [Punctularia strigosozonata HHB-11173 SS5]	92.8	2e-18
Unigene4774_All	sp|P37693|HETM_NOSS1	acetyl-CoA synthetase-like protein [Punctularia strigosozonata HHB-11173 SS5]	102	9e-21
CL1497.Contig1_All	--	acetyl-CoA synthetase-like protein [Trametes versicolor FP-101664 SS1]	--	--
CL3919.Contig1_All	sp|Q8VZF1|AEE7_ARATH	acetyl-CoA synthetase-like protein [Trametes versicolor FP-101664 SS1]	377	9e-115
CL3919.Contig2_All	sp|Q8VZF1|AEE7_ARATH	acetyl-CoA synthetase-like protein [Trametes versicolor FP-101664 SS1]	377	1e-114
CL3919.Contig3_All	sp|Q8VZF1|AEE7_ARATH	acetyl-CoA synthetase-like protein [Trametes versicolor FP-101664 SS1]	373	5e-113
CL3919.Contig4_All	sp|Q8VZF1|AEE7_ARATH	acetyl-CoA synthetase-like protein [Trametes versicolor FP-101664 SS1]	377	3e-115
CL3919.Contig5_All	sp|Q8VZF1|AEE7_ARATH	acetyl-CoA synthetase-like protein [Trametes versicolor FP-101664 SS1]	373	4e-113
CL3919.Contig6_All	sp|Q8VZF1|AEE7_ARATH	acetyl-CoA synthetase-like protein [Trametes versicolor FP-101664 SS1]	360	9e-116
CL57.Contig10_All	sp|O74298|LYS2_PENCH	acetyl-CoA synthetase-like protein [Trametes versicolor FP-101664 SS1]	52.8	2e-06
CL57.Contig18_All	sp|O74298|LYS2_PENCH	acetyl-CoA synthetase-like protein [Trametes versicolor FP-101664 SS1]	52.8	3e-06
CL57.Contig25_All	sp|P37693|HETM_NOSS1	acetyl-CoA synthetase-like protein [Trametes versicolor FP-101664 SS1]	60.8	4e-09
CL57.Contig2_All	sp|O74298|LYS2_PENCH	acetyl-CoA synthetase-like protein [Trametes versicolor FP-101664 SS1]	102	4e-22
CL57.Contig31_All	sp|Q75BB3|LYS2_ASHGO	acetyl-CoA synthetase-like protein [Trametes versicolor FP-101664 SS1]	57	2e-08
CL57.Contig4_All	sp|Q70LM4|LGRD_BREPA	acetyl-CoA synthetase-like protein [Trametes versicolor FP-101664 SS1]	106	2e-21
CL57.Contig9_All	sp|Q9UQ35|SRRM2_HUMAN	acetyl-CoA synthetase-like protein [Trametes versicolor FP-101664 SS1]	71.6	5e-11
Unigene10453_All	--	acetyl-CoA synthetase-like protein [Trametes versicolor FP-101664 SS1]	--	--
Unigene1855_All	sp|Q8LPS1|LACS6_ARATH	acetyl-CoA synthetase-like protein [Trametes versicolor FP-101664 SS1]	87.8	1e-16
Unigene4434_All	sp|Q8BWT1|THIM_MOUSE	acetyl-Coenzyme A acyltransferase 2 (mitochondrial 3-oxoacyl-Coenzyme A thiolase), isoform CRA_a [Mus musculus]	282	1e-93
Unigene6921_All	--	acetylglutamate kinase ARG6 [Laccaria bicolor S238N-H82]	--	--
CL306.Contig1_All	sp|Q88RB9|DAVT_PSEPK	acetylornithine aminotransferase [Dichomitus squalens LYAD-421 SS1]	277	2e-84
CL306.Contig2_All	sp|Q88RB9|DAVT_PSEPK	acetylornithine aminotransferase [Dichomitus squalens LYAD-421 SS1]	277	5e-85
CL306.Contig3_All	sp|Q88RB9|DAVT_PSEPK	acetylornithine aminotransferase [Dichomitus squalens LYAD-421 SS1]	273	2e-83
CL306.Contig4_All	sp|Q88RB9|DAVT_PSEPK	acetylornithine aminotransferase [Dichomitus squalens LYAD-421 SS1]	277	3e-84
CL2413.Contig5_All	sp|Q9P3I3|ARGD_NEUCR	acetylornithine and succinylornithine aminotransferase [Trametes versicolor FP-101664 SS1]	337	2e-108
CL2413.Contig6_All	sp|Q6C846|ARGD_YARLI	acetylornithine and succinylornithine aminotransferase [Trametes versicolor FP-101664 SS1]	414	1e-128
CL2666.Contig1_All	sp|P40817|DPAL_SALTY	acetylornithine deacetylase [Dacryopinax sp. DJM-731 SS1]	164	2e-42
CL2666.Contig2_All	sp|P40817|DPAL_SALTY	acetylornithine deacetylase [Dacryopinax sp. DJM-731 SS1]	164	2e-42
CL2666.Contig3_All	sp|P40817|DPAL_SALTY	acetylornithine deacetylase [Dacryopinax sp. DJM-731 SS1]	164	2e-42
CL2666.Contig4_All	sp|P40817|DPAL_SALTY	acetylornithine deacetylase [Dacryopinax sp. DJM-731 SS1]	164	2e-42
CL2666.Contig5_All	sp|P40817|DPAL_SALTY	acetylornithine deacetylase [Dacryopinax sp. DJM-731 SS1]	164	2e-42
CL2666.Contig6_All	sp|P40817|DPAL_SALTY	acetylornithine deacetylase [Dacryopinax sp. DJM-731 SS1]	164	2e-42
CL1115.Contig3_All	--	acetyltransferase, GNAT family family [Byssochlamys spectabilis No. 5]	--	--
CL4557.Contig3_All	--	acetyltransferase, partial [Bacillus lehensis]	--	--
CL4557.Contig5_All	--	acetyltransferase, partial [Bacillus lehensis]	--	--
CL4325.Contig3_All	--	acetyltransferase, partial [Streptomyces sp. MspMP-M5]	--	--
Unigene3671_All	sp|Q8X176|PHOA_ASPFU	acid phosphatase [Rhodosporidium toruloides NP11]	311	4e-97
Unigene9380_All	sp|Q8X176|PHOA_ASPFU	acid phosphatase [Rhodosporidium toruloides NP11]	311	7e-97
CL2680.Contig10_All	sp|Q9C1T1|PHYA_ASPOR	acid phosphatase [Trametes versicolor FP-101664 SS1]	92.4	5e-35
CL2680.Contig1_All	sp|Q0CLV1|PHYA_ASPTN	acid phosphatase [Trametes versicolor FP-101664 SS1]	72.4	3e-32
CL2680.Contig2_All	sp|Q9C1T1|PHYA_ASPOR	acid phosphatase [Trametes versicolor FP-101664 SS1]	92.4	9e-44
CL2680.Contig3_All	sp|Q9C1T1|PHYA_ASPOR	acid phosphatase [Trametes versicolor FP-101664 SS1]	92.4	2e-36
CL2680.Contig4_All	sp|Q9C1T1|PHYA_ASPOR	acid phosphatase [Trametes versicolor FP-101664 SS1]	92.4	8e-37
CL2680.Contig5_All	sp|Q9C1T1|PHYA_ASPOR	acid phosphatase [Trametes versicolor FP-101664 SS1]	92.4	8e-37
CL2680.Contig6_All	sp|Q9C1T1|PHYA_ASPOR	acid phosphatase [Trametes versicolor FP-101664 SS1]	92.4	6e-37
CL2680.Contig7_All	sp|Q9C1T1|PHYA_ASPOR	acid phosphatase [Trametes versicolor FP-101664 SS1]	92.4	1e-36
CL2680.Contig9_All	sp|Q9C1T1|PHYA_ASPOR	acid phosphatase [Trametes versicolor FP-101664 SS1]	92.4	7e-35
CL2102.Contig1_All	sp|Q8NEB5|PPC1B_HUMAN	acid phosphatase/Vanadium-dependent haloperoxidase [Trametes versicolor FP-101664 SS1]	159	4e-42
CL2102.Contig2_All	sp|Q8NEB5|PPC1B_HUMAN	acid phosphatase/Vanadium-dependent haloperoxidase [Trametes versicolor FP-101664 SS1]	161	4e-43
CL2102.Contig3_All	sp|Q8NEB5|PPC1B_HUMAN	acid phosphatase/Vanadium-dependent haloperoxidase [Trametes versicolor FP-101664 SS1]	167	4e-45
CL2102.Contig4_All	sp|Q8NEB5|PPC1B_HUMAN	acid phosphatase/Vanadium-dependent haloperoxidase [Trametes versicolor FP-101664 SS1]	170	5e-46
CL1776.Contig12_All	sp|O60020|ASPR1_PHARH	acid protease [Coniophora puteana RWD-64-598 SS2]	103	7e-23
CL1776.Contig13_All	sp|O60020|ASPR1_PHARH	acid protease [Coniophora puteana RWD-64-598 SS2]	103	5e-23
CL1776.Contig14_All	sp|O60020|ASPR1_PHARH	acid protease [Coniophora puteana RWD-64-598 SS2]	103	4e-23
CL1776.Contig15_All	sp|O60020|ASPR1_PHARH	acid protease [Coniophora puteana RWD-64-598 SS2]	103	6e-23
CL1776.Contig8_All	sp|O60020|ASPR1_PHARH	acid protease [Coniophora puteana RWD-64-598 SS2]	103	9e-23
CL19.Contig10_All	sp|P17576|CARP_IRPLA	acid protease [Coniophora puteana RWD-64-598 SS2]	70.1	1e-20
CL19.Contig4_All	sp|P17576|CARP_IRPLA	acid protease [Coniophora puteana RWD-64-598 SS2]	100	7e-22
CL339.Contig10_All	sp|P17576|CARP_IRPLA	acid protease [Coniophora puteana RWD-64-598 SS2]	303	4e-93
CL339.Contig11_All	sp|P17576|CARP_IRPLA	acid protease [Coniophora puteana RWD-64-598 SS2]	303	1e-95
CL339.Contig2_All	sp|P17576|CARP_IRPLA	acid protease [Coniophora puteana RWD-64-598 SS2]	303	9e-96
CL339.Contig9_All	sp|P17576|CARP_IRPLA	acid protease [Coniophora puteana RWD-64-598 SS2]	303	7e-96
CL3758.Contig1_All	sp|O60020|ASPR1_PHARH	acid protease [Coniophora puteana RWD-64-598 SS2]	100	5e-21
CL3758.Contig2_All	sp|O60020|ASPR1_PHARH	acid protease [Coniophora puteana RWD-64-598 SS2]	102	2e-21
CL5189.Contig4_All	sp|P17576|CARP_IRPLA	acid protease [Coniophora puteana RWD-64-598 SS2]	50.4	5e-06
Unigene11588_All	sp|P17576|CARP_IRPLA	acid protease [Coniophora puteana RWD-64-598 SS2]	72.4	2e-24
Unigene4241_All	sp|P17576|CARP_IRPLA	acid protease [Coniophora puteana RWD-64-598 SS2]	315	2e-102
CL1492.Contig1_All	sp|O60020|ASPR1_PHARH	acid protease [Dichomitus squalens LYAD-421 SS1]	74.7	2e-13
CL1492.Contig6_All	sp|O60020|ASPR1_PHARH	acid protease [Dichomitus squalens LYAD-421 SS1]	74.7	6e-13
CL1492.Contig7_All	sp|O60020|ASPR1_PHARH	acid protease [Dichomitus squalens LYAD-421 SS1]	74.7	8e-13
CL1492.Contig8_All	sp|O60020|ASPR1_PHARH	acid protease [Dichomitus squalens LYAD-421 SS1]	74.7	7e-13
CL1492.Contig9_All	sp|O60020|ASPR1_PHARH	acid protease [Dichomitus squalens LYAD-421 SS1]	74.7	7e-13
CL178.Contig10_All	sp|O60020|ASPR1_PHARH	acid protease [Dichomitus squalens LYAD-421 SS1]	102	5e-22
CL178.Contig11_All	sp|O60020|ASPR1_PHARH	acid protease [Dichomitus squalens LYAD-421 SS1]	104	8e-23
CL178.Contig12_All	sp|P43231|CARP2_RHINI	acid protease [Dichomitus squalens LYAD-421 SS1]	71.2	4e-19
CL178.Contig3_All	sp|O60020|ASPR1_PHARH	acid protease [Dichomitus squalens LYAD-421 SS1]	102	1e-21
CL178.Contig5_All	sp|O60020|ASPR1_PHARH	acid protease [Dichomitus squalens LYAD-421 SS1]	100	2e-21
CL178.Contig7_All	sp|O60020|ASPR1_PHARH	acid protease [Dichomitus squalens LYAD-421 SS1]	110	3e-24
CL178.Contig9_All	sp|O60020|ASPR1_PHARH	acid protease [Dichomitus squalens LYAD-421 SS1]	110	6e-25
CL21.Contig6_All	sp|P17576|CARP_IRPLA	acid protease [Dichomitus squalens LYAD-421 SS1]	152	4e-47
CL3541.Contig1_All	--	acid protease [Dichomitus squalens LYAD-421 SS1]	--	--
CL412.Contig1_All	sp|P06026|CARP_RHICH	acid protease [Dichomitus squalens LYAD-421 SS1]	87	3e-18
CL412.Contig2_All	sp|P06026|CARP_RHICH	acid protease [Dichomitus squalens LYAD-421 SS1]	98.6	4e-22
CL412.Contig3_All	sp|P06026|CARP_RHICH	acid protease [Dichomitus squalens LYAD-421 SS1]	63.2	2e-10
CL412.Contig4_All	sp|P06026|CARP_RHICH	acid protease [Dichomitus squalens LYAD-421 SS1]	72.4	2e-13
CL412.Contig5_All	sp|P06026|CARP_RHICH	acid protease [Dichomitus squalens LYAD-421 SS1]	98.6	5e-22
CL412.Contig6_All	sp|P06026|CARP_RHICH	acid protease [Dichomitus squalens LYAD-421 SS1]	98.6	8e-22
CL412.Contig7_All	sp|P06026|CARP_RHICH	acid protease [Dichomitus squalens LYAD-421 SS1]	98.6	5e-22
CL412.Contig8_All	sp|P06026|CARP_RHICH	acid protease [Dichomitus squalens LYAD-421 SS1]	98.6	4e-22
CL412.Contig9_All	sp|P06026|CARP_RHICH	acid protease [Dichomitus squalens LYAD-421 SS1]	63.2	4e-15
CL4579.Contig2_All	sp|O60020|ASPR1_PHARH	acid protease [Dichomitus squalens LYAD-421 SS1]	160	4e-41
CL4667.Contig1_All	sp|Q9XFX4|CARDB_CYNCA	acid protease [Dichomitus squalens LYAD-421 SS1]	114	4e-26
CL4667.Contig2_All	sp|Q9XFX4|CARDB_CYNCA	acid protease [Dichomitus squalens LYAD-421 SS1]	114	3e-26
CL4667.Contig3_All	sp|Q9GMY7|PEPA_RHIFE	acid protease [Dichomitus squalens LYAD-421 SS1]	137	2e-34
CL4709.Contig1_All	sp|O60020|ASPR1_PHARH	acid protease [Dichomitus squalens LYAD-421 SS1]	265	6e-77
CL4709.Contig2_All	sp|O60020|ASPR1_PHARH	acid protease [Dichomitus squalens LYAD-421 SS1]	265	7e-77
CL650.Contig1_All	sp|O60020|ASPR1_PHARH	acid protease [Dichomitus squalens LYAD-421 SS1]	229	2e-68
CL650.Contig2_All	sp|O60020|ASPR1_PHARH	acid protease [Dichomitus squalens LYAD-421 SS1]	277	6e-85
CL674.Contig11_All	sp|O14346|HACD_SCHPO	acid protease [Dichomitus squalens LYAD-421 SS1]	95.5	9e-29
Unigene1096_All	sp|O60020|ASPR1_PHARH	acid protease [Dichomitus squalens LYAD-421 SS1]	84	3e-24
Unigene814_All	sp|P56272|PEP2B_GADMO	acid protease [Dichomitus squalens LYAD-421 SS1]	95.1	1e-20
Unigene8488_All	sp|P00798|PENP_PENJA	acid protease [Dichomitus squalens LYAD-421 SS1]	276	5e-82
Unigene867_All	sp|O60020|ASPR1_PHARH	acid protease [Dichomitus squalens LYAD-421 SS1]	83.6	9e-16
CL674.Contig13_All	sp|O60020|ASPR1_PHARH	acid protease [Fomitiporia mediterranea MF3/22]	125	5e-30
Unigene3686_All	sp|O60020|ASPR1_PHARH	acid protease [Fomitiporia mediterranea MF3/22]	125	2e-32
Unigene9451_All	sp|O60020|ASPR1_PHARH	acid protease [Fomitiporia mediterranea MF3/22]	123	6e-32
CL4792.Contig1_All	sp|O60020|ASPR1_PHARH	acid protease [Gloeophyllum trabeum ATCC 11539]	92.4	9e-19
CL4792.Contig2_All	sp|O60020|ASPR1_PHARH	acid protease [Gloeophyllum trabeum ATCC 11539]	92.4	1e-18
CL9.Contig10_All	sp|P17576|CARP_IRPLA	acid protease [Gloeophyllum trabeum ATCC 11539]	447	2e-142
CL9.Contig14_All	sp|P17576|CARP_IRPLA	acid protease [Gloeophyllum trabeum ATCC 11539]	447	9e-143
CL9.Contig9_All	sp|P17576|CARP_IRPLA	acid protease [Gloeophyllum trabeum ATCC 11539]	447	1e-142
Unigene540_All	sp|P17576|CARP_IRPLA	acid protease [Gloeophyllum trabeum ATCC 11539]	447	1e-150
Unigene541_All	sp|P17576|CARP_IRPLA	acid protease [Gloeophyllum trabeum ATCC 11539]	451	1e-151
Unigene5708_All	sp|D4D8U6|CTSD_TRIVH	acid protease [Gloeophyllum trabeum ATCC 11539]	214	1e-58
Unigene5710_All	sp|D4D8U6|CTSD_TRIVH	acid protease [Gloeophyllum trabeum ATCC 11539]	214	2e-58
CL4653.Contig1_All	sp|O60020|ASPR1_PHARH	acid protease [Punctularia strigosozonata HHB-11173 SS5]	270	1e-83
CL4653.Contig2_All	sp|O60020|ASPR1_PHARH	acid protease [Punctularia strigosozonata HHB-11173 SS5]	282	2e-88
CL1776.Contig10_All	sp|O60020|ASPR1_PHARH	acid protease [Stereum hirsutum FP-91666 SS1]	56.6	9e-15
CL1776.Contig11_All	sp|O60020|ASPR1_PHARH	acid protease [Stereum hirsutum FP-91666 SS1]	56.6	4e-15
CL1776.Contig17_All	sp|O60020|ASPR1_PHARH	acid protease [Stereum hirsutum FP-91666 SS1]	56.6	5e-15
CL1776.Contig7_All	sp|O60020|ASPR1_PHARH	acid protease [Stereum hirsutum FP-91666 SS1]	56.6	1e-14
CL3346.Contig1_All	sp|P17576|CARP_IRPLA	acid protease [Stereum hirsutum FP-91666 SS1]	111	2e-26
CL3346.Contig2_All	sp|P17576|CARP_IRPLA	acid protease [Stereum hirsutum FP-91666 SS1]	107	2e-24
CL3346.Contig3_All	sp|P17576|CARP_IRPLA	acid protease [Stereum hirsutum FP-91666 SS1]	118	3e-28
CL3541.Contig2_All	sp|O60020|ASPR1_PHARH	acid protease [Stereum hirsutum FP-91666 SS1]	58.9	3e-08
CL4108.Contig1_All	--	acid protease [Stereum hirsutum FP-91666 SS1]	--	--
CL4108.Contig2_All	sp|P43231|CARP2_RHINI	acid protease [Stereum hirsutum FP-91666 SS1]	55.5	9e-07
CL4108.Contig3_All	sp|P43231|CARP2_RHINI	acid protease [Stereum hirsutum FP-91666 SS1]	55.5	1e-06
CL4108.Contig4_All	sp|P43231|CARP2_RHINI	acid protease [Stereum hirsutum FP-91666 SS1]	55.5	1e-06
CL4866.Contig1_All	sp|P17576|CARP_IRPLA	acid protease [Stereum hirsutum FP-91666 SS1]	78.2	6e-19
CL4866.Contig2_All	sp|P17576|CARP_IRPLA	acid protease [Stereum hirsutum FP-91666 SS1]	124	3e-30
CL4866.Contig3_All	sp|P17576|CARP_IRPLA	acid protease [Stereum hirsutum FP-91666 SS1]	122	1e-29
CL1492.Contig10_All	sp|O60020|ASPR1_PHARH	acid protease [Trametes versicolor FP-101664 SS1]	46.6	4e-09
CL2358.Contig3_All	sp|Q75JC9|Y8484_DICDI	acid protease [Trametes versicolor FP-101664 SS1]	166	2e-43
CL2358.Contig4_All	sp|Q75JC9|Y8484_DICDI	acid protease [Trametes versicolor FP-101664 SS1]	134	1e-32
CL307.Contig1_All	--	acid protease [Trametes versicolor FP-101664 SS1]	--	--
CL307.Contig2_All	sp|O60020|ASPR1_PHARH	acid protease [Trametes versicolor FP-101664 SS1]	68.2	6e-11
CL307.Contig3_All	--	acid protease [Trametes versicolor FP-101664 SS1]	--	--
CL307.Contig4_All	sp|O60020|ASPR1_PHARH	acid protease [Trametes versicolor FP-101664 SS1]	51.2	4e-07
CL3687.Contig5_All	--	acid protease [Trametes versicolor FP-101664 SS1]	--	--
CL4653.Contig3_All	sp|O60020|ASPR1_PHARH	acid protease [Trametes versicolor FP-101664 SS1]	198	2e-55
CL4653.Contig4_All	sp|O60020|ASPR1_PHARH	acid protease [Trametes versicolor FP-101664 SS1]	149	6e-40
CL4653.Contig5_All	sp|O60020|ASPR1_PHARH	acid protease [Trametes versicolor FP-101664 SS1]	174	1e-48
Unigene2023_All	--	acid protease [Trametes versicolor FP-101664 SS1]	--	--
Unigene2808_All	sp|D4D8U6|CTSD_TRIVH	acid protease [Trametes versicolor FP-101664 SS1]	79	6e-14
Unigene8312_All	sp|O76856|CATD_DICDI	acid protease [Trametes versicolor FP-101664 SS1]	74.3	9e-13
Unigene9336_All	sp|C5FEK4|CTSD_ARTOC	acid protease [Trametes versicolor FP-101664 SS1]	63.5	1e-09
CL3432.Contig2_All	sp|O60020|ASPR1_PHARH	acid protease, partial [Dichomitus squalens LYAD-421 SS1]	187	2e-51
CL3432.Contig3_All	sp|O60020|ASPR1_PHARH	acid protease, partial [Dichomitus squalens LYAD-421 SS1]	187	2e-51
CL3432.Contig5_All	sp|O60020|ASPR1_PHARH	acid protease, partial [Dichomitus squalens LYAD-421 SS1]	187	4e-51
CL3432.Contig6_All	sp|Q4PB04|H32_USTMA	acid protease, partial [Dichomitus squalens LYAD-421 SS1]	243	8e-74
Unigene11157_All	sp|O35381|AN32A_MOUSE	acidic leucine-rich nuclear phosphoprotein 32 family member A [Mus musculus]	266	2e-90
Unigene11883_All	sp|Q9EST5|AN32B_MOUSE	acidic leucine-rich nuclear phosphoprotein 32 family member B [Mus musculus]	243	1e-81
Unigene5275_All	sp|Q9EST6|AN32B_RAT	acidic leucine-rich nuclear phosphoprotein 32 family member B [Mus musculus]	162	7e-49
Unigene11815_All	--	Acidic leucine-rich nuclear phosphoprotein 32 family member B [Salmo salar]	--	--
Unigene8014_All	sp|P52855|RLA1_MAIZE	acidic ribosomal protein P1a-like [Solanum tuberosum]	157	1e-49
Unigene4455_All	sp|Q99KI0|ACON_MOUSE	aconitate hydratase [Cricetulus griseus]	254	7e-80
CL2837.Contig2_All	sp|Q9P7D4|ACON2_SCHPO	aconitate hydratase [Dichomitus squalens LYAD-421 SS1]	954	0
CL2837.Contig3_All	sp|Q9P7D4|ACON2_SCHPO	aconitate hydratase [Dichomitus squalens LYAD-421 SS1]	801	0
CL3837.Contig14_All	sp|C8VG90|ACON_EMENI	aconitate hydratase [Dichomitus squalens LYAD-421 SS1]	1132	0
CL3837.Contig15_All	sp|C8VG90|ACON_EMENI	aconitate hydratase [Dichomitus squalens LYAD-421 SS1]	1132	0
CL2837.Contig1_All	sp|Q9P7D4|ACON2_SCHPO	aconitate hydratase [Trametes versicolor FP-101664 SS1]	943	0
Unigene7036_All	sp|Q99KI0|ACON_MOUSE	aconitate hydratase, mitochondrial precursor [Mus musculus]	838	0
Unigene392_All	sp|Q9C660|PEK10_ARATH	acrosin, isoform CRA_b [Homo sapiens]	73.9	9e-13
CL1912.Contig4_All	--	ACT family 7 protein [Rhizoctonia solani AG-3 Rhs1AP]	--	--
CL1912.Contig5_All	--	ACT family 7 protein [Rhizoctonia solani AG-3 Rhs1AP]	--	--
CL1912.Contig6_All	--	ACT family 7 protein [Rhizoctonia solani AG-3 Rhs1AP]	--	--
Unigene7935_All	sp|P53492|ACT7_ARATH	actin [Dendrobium catenatum]	505	0
Unigene8671_All	sp|O81221|ACT_GOSHI	actin [Dendrobium catenatum]	432	9e-152
Unigene1102_All	sp|A3C6D7|ACT2_ORYSJ	actin [Dendrobium loddigesii]	192	2e-60
Unigene6961_All	sp|Q9Y702|ACT1_SCHCO	actin 1 [Dichomitus squalens LYAD-421 SS1]	733	0
CL4182.Contig3_All	sp|Q6P640|ACTC_XENTR	actin alpha 1 [synthetic construct]	597	0
CL5122.Contig1_All	sp|O13728|AIN1_SCHPO	actin cross-linking [Moniliophthora roreri MCA 2997]	135	8e-34
CL5122.Contig2_All	sp|O13728|AIN1_SCHPO	actin cross-linking [Moniliophthora roreri MCA 2997]	202	8e-59
CL2686.Contig3_All	--	actin cytoskeleton organization protein [Fistulina hepatica ATCC 64428]	--	--
CL2686.Contig1_All	sp|Q6QI44|NAA25_RAT	actin cytoskeleton organization protein [Laccaria bicolor S238N-H82]	246	7e-67
CL2686.Contig2_All	sp|Q6QI44|NAA25_RAT	actin cytoskeleton organization protein [Laccaria bicolor S238N-H82]	143	2e-33
CL2686.Contig4_All	sp|Q6QI44|NAA25_RAT	actin cytoskeleton organization protein [Laccaria bicolor S238N-H82]	246	2e-66
CL3204.Contig10_All	sp|P53933|APP1_YEAST	actin cytoskeleton organization protein app1 [Moniliophthora roreri MCA 2997]	114	6e-25
CL3204.Contig11_All	sp|P53933|APP1_YEAST	actin cytoskeleton organization protein app1 [Moniliophthora roreri MCA 2997]	114	5e-25
CL3204.Contig12_All	sp|P53933|APP1_YEAST	actin cytoskeleton organization protein app1 [Moniliophthora roreri MCA 2997]	114	3e-25
CL3204.Contig13_All	sp|P53933|APP1_YEAST	actin cytoskeleton organization protein app1 [Moniliophthora roreri MCA 2997]	114	6e-25
CL3204.Contig14_All	sp|P53933|APP1_YEAST	actin cytoskeleton organization protein app1 [Moniliophthora roreri MCA 2997]	114	6e-25
CL3204.Contig15_All	sp|P53933|APP1_YEAST	actin cytoskeleton organization protein app1 [Moniliophthora roreri MCA 2997]	114	5e-25
CL3204.Contig16_All	sp|P53933|APP1_YEAST	actin cytoskeleton organization protein app1 [Moniliophthora roreri MCA 2997]	114	5e-25
CL3204.Contig17_All	sp|P53933|APP1_YEAST	actin cytoskeleton organization protein app1 [Moniliophthora roreri MCA 2997]	114	4e-25
CL3204.Contig18_All	sp|P53933|APP1_YEAST	actin cytoskeleton organization protein app1 [Moniliophthora roreri MCA 2997]	114	3e-25
CL3204.Contig19_All	sp|P53933|APP1_YEAST	actin cytoskeleton organization protein app1 [Moniliophthora roreri MCA 2997]	114	5e-25
CL3204.Contig20_All	sp|P53933|APP1_YEAST	actin cytoskeleton organization protein app1 [Moniliophthora roreri MCA 2997]	114	6e-25
CL3204.Contig21_All	sp|P53933|APP1_YEAST	actin cytoskeleton organization protein app1 [Moniliophthora roreri MCA 2997]	114	5e-25
CL3204.Contig22_All	sp|P53933|APP1_YEAST	actin cytoskeleton organization protein app1 [Moniliophthora roreri MCA 2997]	114	5e-25
CL3204.Contig23_All	sp|P53933|APP1_YEAST	actin cytoskeleton organization protein app1 [Moniliophthora roreri MCA 2997]	114	5e-25
CL3204.Contig24_All	sp|P53933|APP1_YEAST	actin cytoskeleton organization protein app1 [Moniliophthora roreri MCA 2997]	114	5e-25
CL3204.Contig25_All	sp|P53933|APP1_YEAST	actin cytoskeleton organization protein app1 [Moniliophthora roreri MCA 2997]	114	5e-25
CL3204.Contig26_All	sp|P53933|APP1_YEAST	actin cytoskeleton organization protein app1 [Moniliophthora roreri MCA 2997]	114	3e-25
CL3204.Contig27_All	sp|P53933|APP1_YEAST	actin cytoskeleton organization protein app1 [Moniliophthora roreri MCA 2997]	114	5e-25
CL3204.Contig29_All	sp|P53933|APP1_YEAST	actin cytoskeleton organization protein app1 [Moniliophthora roreri MCA 2997]	114	5e-25
CL3204.Contig30_All	sp|P53933|APP1_YEAST	actin cytoskeleton organization protein app1 [Moniliophthora roreri MCA 2997]	114	6e-25
CL3204.Contig3_All	sp|P53933|APP1_YEAST	actin cytoskeleton organization protein app1 [Moniliophthora roreri MCA 2997]	114	5e-25
CL3204.Contig4_All	sp|P53933|APP1_YEAST	actin cytoskeleton organization protein app1 [Moniliophthora roreri MCA 2997]	114	5e-25
CL3204.Contig5_All	sp|P53933|APP1_YEAST	actin cytoskeleton organization protein app1 [Moniliophthora roreri MCA 2997]	114	5e-25
CL3204.Contig6_All	sp|P53933|APP1_YEAST	actin cytoskeleton organization protein app1 [Moniliophthora roreri MCA 2997]	114	5e-25
CL3204.Contig7_All	sp|P53933|APP1_YEAST	actin cytoskeleton organization protein app1 [Moniliophthora roreri MCA 2997]	114	5e-25
CL3204.Contig8_All	sp|P53933|APP1_YEAST	actin cytoskeleton organization protein app1 [Moniliophthora roreri MCA 2997]	114	5e-25
CL3204.Contig9_All	sp|P53933|APP1_YEAST	actin cytoskeleton organization protein app1 [Moniliophthora roreri MCA 2997]	114	5e-25
Unigene4346_All	sp|A6S9N4|PAN1_BOTFB	Actin cytoskeleton-regulatory complex protein pan1 OS=Schizosaccharomyces pombe (strain 972 / ATCC 24843) GN=pan1 PE=1 SV=1 [Rhizoctonia solani AG-1 IB]	257	2e-73
CL876.Contig1_All	sp|Q4P6E9|COFI_USTMA	actin depolymerizing factor [Cylindrobasidium torrendii FP15055 ss-10]	199	4e-59
CL876.Contig7_All	sp|Q4P6E9|COFI_USTMA	actin depolymerizing factor [Cylindrobasidium torrendii FP15055 ss-10]	199	6e-59
Unigene9953_All	sp|Q9LQ81|ADF10_ARATH	actin depolymerizing factor 11 [Arabidopsis thaliana]	99	1e-26
CL3592.Contig1_All	sp|P34121|COAA_DICDI	actin depolymerizing protein [Dichomitus squalens LYAD-421 SS1]	110	8e-28
CL376.Contig11_All	sp|Q869T1|TWF_DICDI	actin depolymerizing protein, partial [Dichomitus squalens LYAD-421 SS1]	127	2e-32
CL376.Contig1_All	sp|Q869T1|TWF_DICDI	actin depolymerizing protein, partial [Dichomitus squalens LYAD-421 SS1]	152	3e-41
CL376.Contig3_All	sp|Q5RJR2|TWF1_RAT	actin depolymerizing protein, partial [Dichomitus squalens LYAD-421 SS1]	128	4e-34
CL376.Contig4_All	sp|Q5RJR2|TWF1_RAT	actin depolymerizing protein, partial [Dichomitus squalens LYAD-421 SS1]	128	4e-34
CL376.Contig5_All	sp|Q869T1|TWF_DICDI	actin depolymerizing protein, partial [Dichomitus squalens LYAD-421 SS1]	127	1e-31
CL376.Contig7_All	sp|Q869T1|TWF_DICDI	actin depolymerizing protein, partial [Dichomitus squalens LYAD-421 SS1]	127	1e-31
CL376.Contig8_All	sp|Q5RJR2|TWF1_RAT	actin depolymerizing protein, partial [Dichomitus squalens LYAD-421 SS1]	163	3e-42
CL376.Contig9_All	sp|Q5RJR2|TWF1_RAT	actin depolymerizing protein, partial [Dichomitus squalens LYAD-421 SS1]	163	3e-42
CL5130.Contig1_All	sp|Q02088|TPM_SCHPO	actin filament-coating protein tropomyosin [Coniophora puteana RWD-64-598 SS2]	101	8e-25
CL5130.Contig2_All	sp|Q10L32|MSRB5_ORYSJ	actin filament-coating protein tropomyosin [Gloeophyllum trabeum ATCC 11539]	196	1e-57
CL5130.Contig3_All	sp|Q10L32|MSRB5_ORYSJ	actin filament-coating protein tropomyosin [Gloeophyllum trabeum ATCC 11539]	196	9e-60
CL4040.Contig1_All	sp|P0CM04|ARP6_CRYNJ	actin protein Arp6 [Fomitopsis pinicola FP-58527 SS1]	421	6e-133
CL4040.Contig2_All	sp|P0CM04|ARP6_CRYNJ	actin protein Arp6 [Fomitopsis pinicola FP-58527 SS1]	421	1e-132
CL4040.Contig4_All	sp|P0CM04|ARP6_CRYNJ	actin protein Arp6 [Fomitopsis pinicola FP-58527 SS1]	421	1e-132
CL4182.Contig2_All	sp|P62738|ACTA_RAT	Actin, aortic smooth muscle [Cricetulus griseus]	765	0
CL2254.Contig2_All	sp|Q9NZ32|ARP10_HUMAN	actin-domain-containing protein [Dichomitus squalens LYAD-421 SS1]	76.6	3e-13
CL2254.Contig3_All	sp|Q9NZ32|ARP10_HUMAN	actin-domain-containing protein [Dichomitus squalens LYAD-421 SS1]	108	8e-24
CL2254.Contig4_All	sp|Q9NZ32|ARP10_HUMAN	actin-domain-containing protein [Dichomitus squalens LYAD-421 SS1]	108	8e-24
CL2254.Contig1_All	sp|Q9NZ32|ARP10_HUMAN	actin-domain-containing protein [Gloeophyllum trabeum ATCC 11539]	97.8	4e-20
CL726.Contig3_All	sp|O13728|AIN1_SCHPO	actinin-like protein [Laccaria bicolor S238N-H82]	369	1e-122
CL726.Contig4_All	sp|O13728|AIN1_SCHPO	actinin-like protein [Laccaria bicolor S238N-H82]	389	2e-130
CL726.Contig1_All	sp|O13728|AIN1_SCHPO	actinin-like protein [Trametes versicolor FP-101664 SS1]	270	1e-99
CL726.Contig2_All	sp|O13728|AIN1_SCHPO	actinin-like protein [Trametes versicolor FP-101664 SS1]	220	2e-94
CL2010.Contig10_All	--	actin-like ATPase domain-containing protein [Dichomitus squalens LYAD-421 SS1]	--	--
CL2010.Contig11_All	--	actin-like ATPase domain-containing protein [Dichomitus squalens LYAD-421 SS1]	--	--
CL2010.Contig12_All	--	actin-like ATPase domain-containing protein [Dichomitus squalens LYAD-421 SS1]	--	--
CL2010.Contig13_All	--	actin-like ATPase domain-containing protein [Dichomitus squalens LYAD-421 SS1]	--	--
CL2010.Contig14_All	--	actin-like ATPase domain-containing protein [Dichomitus squalens LYAD-421 SS1]	--	--
CL2010.Contig15_All	--	actin-like ATPase domain-containing protein [Dichomitus squalens LYAD-421 SS1]	--	--
CL2010.Contig16_All	--	actin-like ATPase domain-containing protein [Dichomitus squalens LYAD-421 SS1]	--	--
CL2010.Contig17_All	--	actin-like ATPase domain-containing protein [Dichomitus squalens LYAD-421 SS1]	--	--
CL2010.Contig1_All	--	actin-like ATPase domain-containing protein [Dichomitus squalens LYAD-421 SS1]	--	--
CL2010.Contig2_All	--	actin-like ATPase domain-containing protein [Dichomitus squalens LYAD-421 SS1]	--	--
CL2010.Contig3_All	--	actin-like ATPase domain-containing protein [Dichomitus squalens LYAD-421 SS1]	--	--
CL2010.Contig4_All	--	actin-like ATPase domain-containing protein [Dichomitus squalens LYAD-421 SS1]	--	--
CL2010.Contig5_All	--	actin-like ATPase domain-containing protein [Dichomitus squalens LYAD-421 SS1]	--	--
CL2010.Contig6_All	--	actin-like ATPase domain-containing protein [Dichomitus squalens LYAD-421 SS1]	--	--
CL2010.Contig7_All	--	actin-like ATPase domain-containing protein [Dichomitus squalens LYAD-421 SS1]	--	--
CL2010.Contig8_All	--	actin-like ATPase domain-containing protein [Dichomitus squalens LYAD-421 SS1]	--	--
CL2010.Contig9_All	--	actin-like ATPase domain-containing protein [Dichomitus squalens LYAD-421 SS1]	--	--
CL4320.Contig1_All	--	actin-like ATPase domain-containing protein [Dichomitus squalens LYAD-421 SS1]	--	--
CL4320.Contig2_All	--	actin-like ATPase domain-containing protein [Dichomitus squalens LYAD-421 SS1]	--	--
CL5086.Contig1_All	sp|A1CAU3|XKS1_ASPCL	actin-like ATPase domain-containing protein [Dichomitus squalens LYAD-421 SS1]	139	4e-42
CL5086.Contig2_All	sp|A1CAU3|XKS1_ASPCL	actin-like ATPase domain-containing protein [Dichomitus squalens LYAD-421 SS1]	189	1e-49
CL862.Contig2_All	sp|Q9Y7X8|ARP5_SCHPO	actin-like ATPase domain-containing protein [Dichomitus squalens LYAD-421 SS1]	499	9e-154
CL862.Contig6_All	sp|Q9Y7X8|ARP5_SCHPO	actin-like ATPase domain-containing protein [Dichomitus squalens LYAD-421 SS1]	499	9e-154
CL3466.Contig1_All	sp|Q566I3|HYOU1_XENLA	actin-like ATPase domain-containing protein [Gloeophyllum trabeum ATCC 11539]	320	9e-97
CL3466.Contig4_All	sp|Q7ZUW2|HYOU1_DANRE	actin-like ATPase domain-containing protein [Gloeophyllum trabeum ATCC 11539]	384	3e-117
CL4414.Contig1_All	sp|Q3TNA1|XYLB_MOUSE	actin-like ATPase domain-containing protein [Punctularia strigosozonata HHB-11173 SS5]	394	2e-126
CL4414.Contig2_All	sp|Q3TNA1|XYLB_MOUSE	actin-like ATPase domain-containing protein [Punctularia strigosozonata HHB-11173 SS5]	394	3e-125
CL4414.Contig3_All	sp|Q3TNA1|XYLB_MOUSE	actin-like ATPase domain-containing protein [Punctularia strigosozonata HHB-11173 SS5]	394	4e-125
CL4414.Contig5_All	sp|Q3TNA1|XYLB_MOUSE	actin-like ATPase domain-containing protein [Punctularia strigosozonata HHB-11173 SS5]	394	3e-125
CL938.Contig1_All	sp|P87142|YDMC_SCHPO	actin-like ATPase domain-containing protein [Trametes versicolor FP-101664 SS1]	249	5e-70
CL938.Contig2_All	sp|P87142|YDMC_SCHPO	actin-like ATPase domain-containing protein [Trametes versicolor FP-101664 SS1]	258	1e-72
CL938.Contig3_All	sp|P87142|YDMC_SCHPO	actin-like ATPase domain-containing protein [Trametes versicolor FP-101664 SS1]	258	1e-72
CL938.Contig4_All	sp|P87142|YDMC_SCHPO	actin-like ATPase domain-containing protein [Trametes versicolor FP-101664 SS1]	258	2e-72
Unigene5338_All	sp|P87142|YDMC_SCHPO	actin-like ATPase domain-containing protein [Trametes versicolor FP-101664 SS1]	258	4e-74
Unigene8108_All	sp|P87142|YDMC_SCHPO	actin-like ATPase domain-containing protein [Trametes versicolor FP-101664 SS1]	209	2e-56
Unigene8111_All	sp|P87142|YDMC_SCHPO	actin-like ATPase domain-containing protein [Trametes versicolor FP-101664 SS1]	258	5e-73
Unigene8112_All	sp|P87142|YDMC_SCHPO	actin-like ATPase domain-containing protein [Trametes versicolor FP-101664 SS1]	258	4e-73
Unigene8120_All	sp|P87142|YDMC_SCHPO	actin-like ATPase domain-containing protein [Trametes versicolor FP-101664 SS1]	258	6e-73
Unigene8123_All	sp|Q11119|UBP14_SCHPO	actin-like ATPase domain-containing protein [Trametes versicolor FP-101664 SS1]	629	0
Unigene8124_All	sp|P87142|YDMC_SCHPO	actin-like ATPase domain-containing protein [Trametes versicolor FP-101664 SS1]	249	4e-70
Unigene8125_All	sp|P87142|YDMC_SCHPO	actin-like ATPase domain-containing protein [Trametes versicolor FP-101664 SS1]	258	2e-73
Unigene8126_All	sp|P87142|YDMC_SCHPO	actin-like ATPase domain-containing protein [Trametes versicolor FP-101664 SS1]	250	2e-70
Unigene3853_All	sp|O14241|ARPC2_SCHPO	actin-like protein ARPC2 [Dichomitus squalens LYAD-421 SS1]	315	1e-96
Unigene3890_All	sp|O14241|ARPC2_SCHPO	actin-like protein ARPC2 [Dichomitus squalens LYAD-421 SS1]	315	1e-96
Unigene3521_All	sp|P59999|ARPC4_MOUSE	actin-like protein ARPC3 [Dichomitus squalens LYAD-421 SS1]	249	7e-83
Unigene3214_All	sp|P78774|ARPC1_SCHPO	actin-like protein ARPC3 [Trametes versicolor FP-101664 SS1]	394	1e-122
Unigene3224_All	sp|P78774|ARPC1_SCHPO	actin-like protein ARPC3 [Trametes versicolor FP-101664 SS1]	394	3e-122
Unigene3571_All	sp|P78774|ARPC1_SCHPO	actin-like protein ARPC3 [Trametes versicolor FP-101664 SS1]	394	1e-133
Unigene10921_All	sp|Q9WV32|ARC1B_MOUSE	actin-related protein 2/3 complex subunit 1B [Mus musculus]	226	8e-74
Unigene3478_All	sp|P78712|ARP3_NEUCR	actin-related protein 3 [Heterobasidion irregulare TC 32-1]	589	0
CL4040.Contig3_All	sp|P0CM04|ARP6_CRYNJ	actin-related protein 6 [Moniliophthora roreri MCA 2997]	365	5e-112
Unigene10337_All	sp|Q9Y7J4|ARPC3_SCHPO	actin-related protein ARPC3 [Laccaria bicolor S238N-H82]	193	3e-56
Unigene10338_All	sp|Q9UTK0|NOB1_SCHPO	actin-related protein ARPC3 [Laccaria bicolor S238N-H82]	201	2e-56
Unigene6772_All	--	activating signal cointegrator 1 complex subunit 2 [Colletotrichum orbiculare MAFF 240422]	--	--
Unigene6773_All	--	activating signal cointegrator 1 complex subunit 2 [Colletotrichum orbiculare MAFF 240422]	--	--
Unigene6774_All	--	activating signal cointegrator 1 complex subunit 2 [Colletotrichum orbiculare MAFF 240422]	--	--
Unigene10943_All	sp|Q8BK64|AHSA1_MOUSE	activator of 90 kDa heat shock protein ATPase homolog 1 [Rattus norvegicus]	267	4e-90
Unigene9970_All	--	Actrt1 [Gossypium arboreum]	--	--
Unigene2965_All	sp|P52413|ACP3_CUPLA	Acyl carrier 1, chloroplastic [Gossypium arboreum]	144	3e-43
Unigene5955_All	sp|P11943|ACPM_NEUCR	acyl carrier protein [Dichomitus squalens LYAD-421 SS1]	102	2e-26
Unigene8701_All	sp|P93092|ACP1_CASGL	acyl carrier protein 1 [Olea europaea]	151	7e-46
CL350.Contig3_All	sp|P08640|FLO11_YEAST	acyl- dehydrogenase [Moniliophthora roreri MCA 2997]	87.4	1e-15
CL350.Contig4_All	sp|P08640|FLO11_YEAST	acyl- dehydrogenase [Moniliophthora roreri MCA 2997]	87.4	1e-15
CL350.Contig5_All	sp|P08640|FLO11_YEAST	acyl- dehydrogenase [Moniliophthora roreri MCA 2997]	87.4	1e-15
Unigene4905_All	sp|Q685J3|MUC17_HUMAN	acyl- dehydrogenase [Moniliophthora roreri MCA 2997]	86.7	1e-15
CL2218.Contig1_All	sp|Q12618|ACO1_AJECA	acyl- desaturase [Moniliophthora roreri MCA 2997]	175	1e-53
CL2218.Contig3_All	sp|Q12618|ACO1_AJECA	acyl- desaturase [Moniliophthora roreri MCA 2997]	175	7e-49
CL2218.Contig4_All	sp|Q12618|ACO1_AJECA	acyl- desaturase [Moniliophthora roreri MCA 2997]	108	5e-25
CL2218.Contig7_All	sp|G5ED44|FAT5_CAEEL	acyl- desaturase [Moniliophthora roreri MCA 2997]	68.9	3e-25
CL1284.Contig2_All	sp|P78615|FAS2_EMEND	acyl-carrier protein synthase [Heterobasidion irregulare TC 32-1]	596	0
CL202.Contig1_All	sp|Q13YZ6|Y2155_BURXL	acyl-CoA dehydrogenase [Trametes versicolor FP-101664 SS1]	279	2e-80
CL202.Contig2_All	sp|Q3JRF1|Y2457_BURP1	acyl-CoA dehydrogenase [Trametes versicolor FP-101664 SS1]	261	4e-74
CL202.Contig3_All	sp|Q3JRF1|Y2457_BURP1	acyl-CoA dehydrogenase [Trametes versicolor FP-101664 SS1]	248	1e-69
CL202.Contig5_All	sp|Q13YZ6|Y2155_BURXL	acyl-CoA dehydrogenase [Trametes versicolor FP-101664 SS1]	278	6e-80
CL202.Contig6_All	sp|Q3JRF1|Y2457_BURP1	acyl-CoA dehydrogenase [Trametes versicolor FP-101664 SS1]	261	5e-74
CL202.Contig7_All	sp|Q13YZ6|Y2155_BURXL	acyl-CoA dehydrogenase [Trametes versicolor FP-101664 SS1]	279	3e-80
CL202.Contig9_All	sp|Q75IM9|IVD_ORYSJ	acyl-CoA dehydrogenase [Trametes versicolor FP-101664 SS1]	123	4e-29
Unigene5682_All	sp|Q54IM8|ACAD8_DICDI	acyl-CoA dehydrogenase domain-containing protein [Coprinopsis cinerea okayama7#130]	78.2	4e-14
CL168.Contig11_All	sp|P81140|GCDH_PIG	acyl-CoA dehydrogenase domain-containing protein [Trametes versicolor FP-101664 SS1]	493	2e-156
CL168.Contig12_All	sp|P81140|GCDH_PIG	acyl-CoA dehydrogenase domain-containing protein [Trametes versicolor FP-101664 SS1]	524	8e-170
CL168.Contig13_All	sp|P81140|GCDH_PIG	acyl-CoA dehydrogenase domain-containing protein [Trametes versicolor FP-101664 SS1]	493	3e-156
CL168.Contig15_All	sp|P81140|GCDH_PIG	acyl-CoA dehydrogenase domain-containing protein [Trametes versicolor FP-101664 SS1]	493	4e-156
CL168.Contig16_All	sp|P81140|GCDH_PIG	acyl-CoA dehydrogenase domain-containing protein [Trametes versicolor FP-101664 SS1]	493	4e-156
CL168.Contig17_All	sp|P81140|GCDH_PIG	acyl-CoA dehydrogenase domain-containing protein [Trametes versicolor FP-101664 SS1]	524	5e-167
CL168.Contig18_All	sp|P81140|GCDH_PIG	acyl-CoA dehydrogenase domain-containing protein [Trametes versicolor FP-101664 SS1]	496	4e-157
CL168.Contig19_All	sp|P81140|GCDH_PIG	acyl-CoA dehydrogenase domain-containing protein [Trametes versicolor FP-101664 SS1]	524	6e-167
CL168.Contig1_All	sp|P81140|GCDH_PIG	acyl-CoA dehydrogenase domain-containing protein [Trametes versicolor FP-101664 SS1]	524	6e-167
CL168.Contig20_All	sp|P81140|GCDH_PIG	acyl-CoA dehydrogenase domain-containing protein [Trametes versicolor FP-101664 SS1]	493	4e-156
CL168.Contig22_All	sp|P81140|GCDH_PIG	acyl-CoA dehydrogenase domain-containing protein [Trametes versicolor FP-101664 SS1]	493	2e-156
CL168.Contig23_All	sp|P81140|GCDH_PIG	acyl-CoA dehydrogenase domain-containing protein [Trametes versicolor FP-101664 SS1]	524	1e-167
CL168.Contig24_All	sp|P81140|GCDH_PIG	acyl-CoA dehydrogenase domain-containing protein [Trametes versicolor FP-101664 SS1]	524	4e-167
CL168.Contig25_All	sp|P81140|GCDH_PIG	acyl-CoA dehydrogenase domain-containing protein [Trametes versicolor FP-101664 SS1]	524	7e-167
CL168.Contig26_All	sp|P81140|GCDH_PIG	acyl-CoA dehydrogenase domain-containing protein [Trametes versicolor FP-101664 SS1]	524	2e-167
CL168.Contig27_All	sp|P81140|GCDH_PIG	acyl-CoA dehydrogenase domain-containing protein [Trametes versicolor FP-101664 SS1]	524	7e-167
CL168.Contig28_All	sp|P81140|GCDH_PIG	acyl-CoA dehydrogenase domain-containing protein [Trametes versicolor FP-101664 SS1]	524	7e-167
CL168.Contig29_All	sp|P81140|GCDH_PIG	acyl-CoA dehydrogenase domain-containing protein [Trametes versicolor FP-101664 SS1]	493	4e-156
CL168.Contig2_All	sp|P81140|GCDH_PIG	acyl-CoA dehydrogenase domain-containing protein [Trametes versicolor FP-101664 SS1]	524	7e-167
CL168.Contig30_All	sp|P81140|GCDH_PIG	acyl-CoA dehydrogenase domain-containing protein [Trametes versicolor FP-101664 SS1]	493	4e-156
CL168.Contig31_All	sp|P81140|GCDH_PIG	acyl-CoA dehydrogenase domain-containing protein [Trametes versicolor FP-101664 SS1]	524	5e-167
CL168.Contig33_All	sp|P81140|GCDH_PIG	acyl-CoA dehydrogenase domain-containing protein [Trametes versicolor FP-101664 SS1]	493	4e-156
CL168.Contig5_All	sp|P81140|GCDH_PIG	acyl-CoA dehydrogenase domain-containing protein [Trametes versicolor FP-101664 SS1]	493	4e-156
CL168.Contig6_All	sp|P81140|GCDH_PIG	acyl-CoA dehydrogenase domain-containing protein [Trametes versicolor FP-101664 SS1]	524	5e-175
CL168.Contig8_All	sp|P81140|GCDH_PIG	acyl-CoA dehydrogenase domain-containing protein [Trametes versicolor FP-101664 SS1]	524	7e-167
CL168.Contig9_All	sp|P81140|GCDH_PIG	acyl-CoA dehydrogenase domain-containing protein [Trametes versicolor FP-101664 SS1]	524	7e-167
Unigene8101_All	sp|P81140|GCDH_PIG	acyl-CoA dehydrogenase domain-containing protein [Trametes versicolor FP-101664 SS1]	524	3e-169
CL635.Contig30_All	sp|O14123|NAH2_SCHPO	acyl-CoA dehydrogenase NM domain-like protein [Dichomitus squalens LYAD-421 SS1]	197	4e-51
CL635.Contig31_All	sp|O14123|NAH2_SCHPO	acyl-CoA dehydrogenase NM domain-like protein [Dichomitus squalens LYAD-421 SS1]	197	4e-51
CL635.Contig40_All	sp|O14123|NAH2_SCHPO	acyl-CoA dehydrogenase NM domain-like protein [Dichomitus squalens LYAD-421 SS1]	211	3e-55
CL635.Contig41_All	sp|O14123|NAH2_SCHPO	acyl-CoA dehydrogenase NM domain-like protein [Dichomitus squalens LYAD-421 SS1]	200	2e-51
CL635.Contig42_All	sp|O14123|NAH2_SCHPO	acyl-CoA dehydrogenase NM domain-like protein [Dichomitus squalens LYAD-421 SS1]	216	7e-57
Unigene5683_All	--	acyl-CoA dehydrogenase NM domain-like protein [Gloeophyllum trabeum ATCC 11539]	--	--
Unigene9516_All	--	acyl-CoA dehydrogenase NM domain-like protein [Gloeophyllum trabeum ATCC 11539]	--	--
CL1370.Contig2_All	sp|Q6JQN1|ACD10_HUMAN	acyl-CoA dehydrogenase NM domain-like protein [Trametes versicolor FP-101664 SS1]	400	2e-123
CL1370.Contig3_All	sp|Q8K370|ACD10_MOUSE	acyl-CoA dehydrogenase NM domain-like protein [Trametes versicolor FP-101664 SS1]	402	9e-125
CL1370.Contig7_All	sp|Q6JQN1|ACD10_HUMAN	acyl-CoA dehydrogenase NM domain-like protein [Trametes versicolor FP-101664 SS1]	397	3e-119
CL1370.Contig8_All	sp|Q6JQN1|ACD10_HUMAN	acyl-CoA dehydrogenase NM domain-like protein [Trametes versicolor FP-101664 SS1]	397	2e-119
CL1604.Contig10_All	sp|P23687|PPCE_PIG	acyl-CoA dehydrogenase NM domain-like protein [Trametes versicolor FP-101664 SS1]	503	1e-155
CL1604.Contig11_All	sp|P23687|PPCE_PIG	acyl-CoA dehydrogenase NM domain-like protein [Trametes versicolor FP-101664 SS1]	506	1e-156
CL1604.Contig12_All	sp|P23687|PPCE_PIG	acyl-CoA dehydrogenase NM domain-like protein [Trametes versicolor FP-101664 SS1]	503	1e-155
CL1604.Contig13_All	sp|P23687|PPCE_PIG	acyl-CoA dehydrogenase NM domain-like protein [Trametes versicolor FP-101664 SS1]	503	1e-155
CL1604.Contig14_All	sp|P23687|PPCE_PIG	acyl-CoA dehydrogenase NM domain-like protein [Trametes versicolor FP-101664 SS1]	503	1e-155
CL1604.Contig15_All	sp|P23687|PPCE_PIG	acyl-CoA dehydrogenase NM domain-like protein [Trametes versicolor FP-101664 SS1]	506	1e-156
CL1604.Contig16_All	sp|P23687|PPCE_PIG	acyl-CoA dehydrogenase NM domain-like protein [Trametes versicolor FP-101664 SS1]	506	1e-156
CL1604.Contig17_All	sp|P23687|PPCE_PIG	acyl-CoA dehydrogenase NM domain-like protein [Trametes versicolor FP-101664 SS1]	506	1e-156
CL1604.Contig18_All	sp|P23687|PPCE_PIG	acyl-CoA dehydrogenase NM domain-like protein [Trametes versicolor FP-101664 SS1]	506	1e-156
CL1604.Contig1_All	sp|P23687|PPCE_PIG	acyl-CoA dehydrogenase NM domain-like protein [Trametes versicolor FP-101664 SS1]	506	1e-156
CL1604.Contig23_All	sp|P23687|PPCE_PIG	acyl-CoA dehydrogenase NM domain-like protein [Trametes versicolor FP-101664 SS1]	503	1e-155
CL1604.Contig2_All	sp|P23687|PPCE_PIG	acyl-CoA dehydrogenase NM domain-like protein [Trametes versicolor FP-101664 SS1]	503	1e-155
CL1604.Contig4_All	sp|P23687|PPCE_PIG	acyl-CoA dehydrogenase NM domain-like protein [Trametes versicolor FP-101664 SS1]	503	1e-155
Unigene3507_All	sp|Q9FS87|IVD_SOLTU	acyl-CoA dehydrogenase NM domain-like protein [Trametes versicolor FP-101664 SS1]	506	4e-177
CL3737.Contig2_All	--	acyl-CoA dehydrogenase, N-terminal domain protein [Acinetobacter baumannii 1284800]	--	--
Unigene1750_All	sp|Q75IM9|IVD_ORYSJ	acyl-CoA dehydrogenase, partial [Punctularia strigosozonata HHB-11173 SS5]	140	1e-34
Unigene6995_All	sp|P13516|ACOD1_MOUSE	acyl-CoA desaturase 1 [Mus musculus]	744	0
CL1058.Contig11_All	sp|Q2CEE2|AT_OCEGH	acyl-CoA N-acyltransferase [Dichomitus squalens LYAD-421 SS1]	109	7e-26
CL1058.Contig14_All	sp|Q2CEE2|AT_OCEGH	acyl-CoA N-acyltransferase [Dichomitus squalens LYAD-421 SS1]	109	7e-26
CL1058.Contig17_All	sp|Q2CEE2|AT_OCEGH	acyl-CoA N-acyltransferase [Dichomitus squalens LYAD-421 SS1]	109	7e-26
CL1058.Contig18_All	sp|Q2CEE2|AT_OCEGH	acyl-CoA N-acyltransferase [Dichomitus squalens LYAD-421 SS1]	80.9	6e-16
CL1058.Contig1_All	--	acyl-CoA N-acyltransferase [Dichomitus squalens LYAD-421 SS1]	--	--
CL1058.Contig5_All	sp|Q2CEE2|AT_OCEGH	acyl-CoA N-acyltransferase [Dichomitus squalens LYAD-421 SS1]	109	5e-26
CL1967.Contig1_All	sp|A4TCF8|IF2_MYCGI	acyl-CoA N-acyltransferase [Dichomitus squalens LYAD-421 SS1]	72.8	1e-11
CL1967.Contig2_All	sp|A4TCF8|IF2_MYCGI	acyl-CoA N-acyltransferase [Dichomitus squalens LYAD-421 SS1]	76.3	1e-12
CL1967.Contig3_All	sp|A4TCF8|IF2_MYCGI	acyl-CoA N-acyltransferase [Dichomitus squalens LYAD-421 SS1]	76.3	1e-12
CL1967.Contig4_All	sp|Q45FA5|SRPK_PHYPO	acyl-CoA N-acyltransferase [Dichomitus squalens LYAD-421 SS1]	209	1e-57
CL1967.Contig5_All	sp|Q45FA5|SRPK_PHYPO	acyl-CoA N-acyltransferase [Dichomitus squalens LYAD-421 SS1]	197	2e-53
CL1967.Contig6_All	sp|A4TCF8|IF2_MYCGI	acyl-CoA N-acyltransferase [Dichomitus squalens LYAD-421 SS1]	76.3	1e-12
CL1967.Contig8_All	sp|Q17RH7|TPRXL_HUMAN	acyl-CoA N-acyltransferase [Dichomitus squalens LYAD-421 SS1]	54.3	5e-07
CL2959.Contig1_All	sp|Q568K5|NAA40_DANRE	acyl-CoA N-acyltransferase [Dichomitus squalens LYAD-421 SS1]	49.7	5e-11
CL2959.Contig2_All	sp|Q6NUH2|NAA40_XENLA	acyl-CoA N-acyltransferase [Dichomitus squalens LYAD-421 SS1]	75.1	6e-15
CL2959.Contig3_All	sp|Q6NUH2|NAA40_XENLA	acyl-CoA N-acyltransferase [Dichomitus squalens LYAD-421 SS1]	89.4	2e-20
CL2959.Contig4_All	sp|Q6NUH2|NAA40_XENLA	acyl-CoA N-acyltransferase [Dichomitus squalens LYAD-421 SS1]	89.4	4e-20
CL395.Contig1_All	sp|Q9TYU5|TIP60_CAEEL	acyl-CoA N-acyltransferase [Dichomitus squalens LYAD-421 SS1]	97.4	1e-25
CL395.Contig2_All	sp|Q9TYU5|TIP60_CAEEL	acyl-CoA N-acyltransferase [Dichomitus squalens LYAD-421 SS1]	97.4	1e-25
CL395.Contig3_All	sp|Q6CKE9|ESA1_KLULA	acyl-CoA N-acyltransferase [Dichomitus squalens LYAD-421 SS1]	57.8	6e-21
CL3136.Contig1_All	--	acyl-CoA N-acyltransferase [Gloeophyllum trabeum ATCC 11539]	--	--
CL3136.Contig2_All	sp|P37504|YYAT_BACSU	acyl-CoA N-acyltransferase [Gloeophyllum trabeum ATCC 11539]	52.8	4e-07
CL3136.Contig4_All	sp|P37504|YYAT_BACSU	acyl-CoA N-acyltransferase [Gloeophyllum trabeum ATCC 11539]	62.8	1e-10
CL3136.Contig5_All	sp|P37504|YYAT_BACSU	acyl-CoA N-acyltransferase [Gloeophyllum trabeum ATCC 11539]	67.4	3e-12
CL4938.Contig1_All	--	Acyl-CoA N-acyltransferase [Ophiocordyceps sinensis CO18]	--	--
CL4938.Contig2_All	--	Acyl-CoA N-acyltransferase [Ophiocordyceps sinensis CO18]	--	--
CL2101.Contig1_All	sp|Q6BU95|ESA1_DEBHA	acyl-CoA N-acyltransferase [Trametes versicolor FP-101664 SS1]	109	2e-24
CL2101.Contig2_All	sp|Q9H7Z6|KAT8_HUMAN	acyl-CoA N-acyltransferase [Trametes versicolor FP-101664 SS1]	98.6	5e-21
CL2101.Contig3_All	sp|Q9H7Z6|KAT8_HUMAN	acyl-CoA N-acyltransferase [Trametes versicolor FP-101664 SS1]	103	2e-22
CL2101.Contig4_All	sp|O95251|KAT7_HUMAN	acyl-CoA N-acyltransferase [Trametes versicolor FP-101664 SS1]	75.9	1e-13
CL2101.Contig5_All	sp|Q9H7Z6|KAT8_HUMAN	acyl-CoA N-acyltransferase [Trametes versicolor FP-101664 SS1]	105	7e-23
CL2101.Contig6_All	sp|Q9H7Z6|KAT8_HUMAN	acyl-CoA N-acyltransferase [Trametes versicolor FP-101664 SS1]	103	2e-22
CL4738.Contig10_All	sp|Q9BTE0|NAT9_HUMAN	acyl-CoA N-acyltransferase [Trametes versicolor FP-101664 SS1]	88.2	3e-28
CL4738.Contig11_All	sp|Q9BTE0|NAT9_HUMAN	acyl-CoA N-acyltransferase [Trametes versicolor FP-101664 SS1]	149	4e-43
CL4738.Contig12_All	sp|Q9BTE0|NAT9_HUMAN	acyl-CoA N-acyltransferase [Trametes versicolor FP-101664 SS1]	77.8	1e-15
CL4738.Contig13_All	sp|Q9BTE0|NAT9_HUMAN	acyl-CoA N-acyltransferase [Trametes versicolor FP-101664 SS1]	115	6e-30
CL4738.Contig14_All	sp|Q9BTE0|NAT9_HUMAN	acyl-CoA N-acyltransferase [Trametes versicolor FP-101664 SS1]	129	3e-35
CL4738.Contig15_All	sp|Q9BTE0|NAT9_HUMAN	acyl-CoA N-acyltransferase [Trametes versicolor FP-101664 SS1]	83.2	3e-27
CL4738.Contig16_All	sp|Q9BTE0|NAT9_HUMAN	acyl-CoA N-acyltransferase [Trametes versicolor FP-101664 SS1]	83.2	3e-28
CL4738.Contig17_All	sp|Q9BTE0|NAT9_HUMAN	acyl-CoA N-acyltransferase [Trametes versicolor FP-101664 SS1]	67.8	7e-13
CL4738.Contig1_All	sp|Q9BTE0|NAT9_HUMAN	acyl-CoA N-acyltransferase [Trametes versicolor FP-101664 SS1]	51.2	3e-09
CL4738.Contig2_All	sp|Q9BTE0|NAT9_HUMAN	acyl-CoA N-acyltransferase [Trametes versicolor FP-101664 SS1]	82.8	4e-17
CL4738.Contig3_All	sp|Q9BTE0|NAT9_HUMAN	acyl-CoA N-acyltransferase [Trametes versicolor FP-101664 SS1]	61.2	9e-10
CL4738.Contig4_All	sp|Q9BTE0|NAT9_HUMAN	acyl-CoA N-acyltransferase [Trametes versicolor FP-101664 SS1]	128	3e-34
Unigene3802_All	sp|O80438|MAK3_ARATH	acyl-CoA N-acyltransferase [Trametes versicolor FP-101664 SS1]	166	4e-47
Unigene3818_All	sp|O80438|MAK3_ARATH	acyl-CoA N-acyltransferase [Trametes versicolor FP-101664 SS1]	166	1e-46
Unigene3839_All	sp|O80438|MAK3_ARATH	acyl-CoA N-acyltransferase [Trametes versicolor FP-101664 SS1]	166	6e-47
Unigene3906_All	sp|O80438|MAK3_ARATH	acyl-CoA N-acyltransferase [Trametes versicolor FP-101664 SS1]	166	5e-47
Unigene856_All	sp|P70584|ACDSB_RAT	acyl-CoA oxidase [Trametes versicolor FP-101664 SS1]	464	5e-160
Unigene10088_All	sp|Q54P77|4CL1_DICDI	acyl-CoA synthetase [Agaricus bisporus var. bisporus H97]	211	1e-59
Unigene5363_All	sp|Q54P77|4CL1_DICDI	acyl-CoA synthetase [Agaricus bisporus var. bisporus H97]	136	5e-35
CL1499.Contig10_All	sp|Q0P4F7|ACSF2_DANRE	acyl-CoA synthetase [Trametes versicolor FP-101664 SS1]	209	2e-82
CL1499.Contig14_All	sp|D4GP30|XDH2_HALVD	acyl-CoA synthetase [Trametes versicolor FP-101664 SS1]	149	8e-38
CL1499.Contig15_All	sp|Q0P4F7|ACSF2_DANRE	acyl-CoA synthetase [Trametes versicolor FP-101664 SS1]	129	2e-29
CL1499.Contig16_All	sp|Q0P4F7|ACSF2_DANRE	acyl-CoA synthetase [Trametes versicolor FP-101664 SS1]	129	2e-29
CL1499.Contig18_All	sp|D4GP30|XDH2_HALVD	acyl-CoA synthetase [Trametes versicolor FP-101664 SS1]	133	2e-32
CL1499.Contig19_All	sp|Q0P4F7|ACSF2_DANRE	acyl-CoA synthetase [Trametes versicolor FP-101664 SS1]	105	6e-23
CL1499.Contig7_All	sp|Q0P4F7|ACSF2_DANRE	acyl-CoA synthetase [Trametes versicolor FP-101664 SS1]	89	7e-60
CL1499.Contig8_All	sp|Q0P4F7|ACSF2_DANRE	acyl-CoA synthetase [Trametes versicolor FP-101664 SS1]	202	2e-80
CL1499.Contig9_All	sp|D4GP30|XDH2_HALVD	acyl-CoA synthetase [Trametes versicolor FP-101664 SS1]	149	8e-38
Unigene11356_All	sp|Q8VCW8|ACSF2_MOUSE	acyl-CoA synthetase [Trametes versicolor FP-101664 SS1]	198	2e-55
Unigene7060_All	sp|P31786|ACBP_MOUSE	acyl-CoA-binding protein isoform 2 [Mus musculus]	178	4e-58
CL1984.Contig2_All	sp|Q9UT25|YFY2_SCHPO	acyl-CoAN-acyltransferase [Moniliophthora roreri MCA 2997]	89	2e-19
CL1984.Contig3_All	sp|Q9UT25|YFY2_SCHPO	acyl-CoAN-acyltransferase [Moniliophthora roreri MCA 2997]	92.4	1e-20
CL4800.Contig2_All	sp|P00818|ACYP2_HORSE	acylphosphatase [Acidobacteria bacterium KBS 146]	70.5	1e-13
Unigene6840_All	sp|P00818|ACYP2_HORSE	acylphosphatase [Acidobacteria bacterium KBS 146]	70.5	5e-15
Unigene2550_All	sp|P36148|GPT2_YEAST	acyltransferase [Dichomitus squalens LYAD-421 SS1]	48.1	6e-11
Unigene2553_All	sp|Q9P7P0|YOL4_SCHPO	acyltransferase [Dichomitus squalens LYAD-421 SS1]	64.7	2e-09
Unigene8926_All	sp|P36148|GPT2_YEAST	acyltransferase [Fomitopsis pinicola FP-58527 SS1]	47.8	7e-11
CL2816.Contig10_All	sp|Q60HG9|CPT2_MACFA	acyltransferase ChoActase/COT/CPT [Dichomitus squalens LYAD-421 SS1]	209	1e-57
CL2816.Contig2_All	sp|P23786|CPT2_HUMAN	acyltransferase ChoActase/COT/CPT [Dichomitus squalens LYAD-421 SS1]	208	6e-57
CL2816.Contig4_All	sp|P23786|CPT2_HUMAN	acyltransferase ChoActase/COT/CPT [Dichomitus squalens LYAD-421 SS1]	127	1e-29
CL629.Contig3_All	sp|Q00614|CACP_CANTR	acyltransferase ChoActase/COT/CPT [Gloeophyllum trabeum ATCC 11539]	53.1	4e-08
CL285.Contig2_All	sp|Q00614|CACP_CANTR	acyltransferase ChoActase/COT/CPT [Punctularia strigosozonata HHB-11173 SS5]	400	4e-122
CL285.Contig4_All	sp|Q00614|CACP_CANTR	acyltransferase ChoActase/COT/CPT [Punctularia strigosozonata HHB-11173 SS5]	426	3e-131
CL285.Contig5_All	sp|Q00614|CACP_CANTR	acyltransferase ChoActase/COT/CPT [Punctularia strigosozonata HHB-11173 SS5]	425	3e-130
CL285.Contig6_All	sp|Q00614|CACP_CANTR	acyltransferase ChoActase/COT/CPT [Punctularia strigosozonata HHB-11173 SS5]	426	1e-130
CL285.Contig7_All	sp|Q00614|CACP_CANTR	acyltransferase ChoActase/COT/CPT [Punctularia strigosozonata HHB-11173 SS5]	426	4e-130
CL2816.Contig1_All	sp|P23786|CPT2_HUMAN	acyltransferase ChoActase/COT/CPT [Trametes versicolor FP-101664 SS1]	197	3e-55
CL2816.Contig3_All	sp|P23786|CPT2_HUMAN	acyltransferase ChoActase/COT/CPT [Trametes versicolor FP-101664 SS1]	99.8	8e-21
CL2816.Contig5_All	sp|P23786|CPT2_HUMAN	acyltransferase ChoActase/COT/CPT [Trametes versicolor FP-101664 SS1]	110	1e-48
CL2816.Contig8_All	sp|Q5U3U3|CPT2_DANRE	acyltransferase ChoActase/COT/CPT [Trametes versicolor FP-101664 SS1]	49.3	2e-10
CL2816.Contig9_All	sp|P23786|CPT2_HUMAN	acyltransferase ChoActase/COT/CPT [Trametes versicolor FP-101664 SS1]	110	7e-24
CL629.Contig10_All	sp|Q5U3U3|CPT2_DANRE	acyltransferase ChoActase/COT/CPT [Trametes versicolor FP-101664 SS1]	125	5e-29
CL629.Contig1_All	sp|Q5U3U3|CPT2_DANRE	acyltransferase ChoActase/COT/CPT [Trametes versicolor FP-101664 SS1]	113	3e-25
CL629.Contig2_All	sp|Q5U3U3|CPT2_DANRE	acyltransferase ChoActase/COT/CPT [Trametes versicolor FP-101664 SS1]	114	3e-25
CL629.Contig4_All	sp|Q5U3U3|CPT2_DANRE	acyltransferase ChoActase/COT/CPT [Trametes versicolor FP-101664 SS1]	125	2e-30
CL629.Contig5_All	sp|Q5U3U3|CPT2_DANRE	acyltransferase ChoActase/COT/CPT [Trametes versicolor FP-101664 SS1]	73.6	1e-17
CL629.Contig6_All	sp|Q5U3U3|CPT2_DANRE	acyltransferase ChoActase/COT/CPT [Trametes versicolor FP-101664 SS1]	123	1e-28
CL629.Contig7_All	sp|Q5U3U3|CPT2_DANRE	acyltransferase ChoActase/COT/CPT [Trametes versicolor FP-101664 SS1]	125	3e-29
CL629.Contig8_All	sp|Q5U3U3|CPT2_DANRE	acyltransferase ChoActase/COT/CPT [Trametes versicolor FP-101664 SS1]	125	3e-29
CL629.Contig9_All	sp|Q5U3U3|CPT2_DANRE	acyltransferase ChoActase/COT/CPT [Trametes versicolor FP-101664 SS1]	91.3	1e-23
Unigene875_All	sp|P36148|GPT2_YEAST	acyltransferase domain protein [Moniliophthora roreri MCA 2997]	77	4e-13
CL3790.Contig1_All	sp|O94361|YHOE_SCHPO	acyltransferase-domain-containing protein [Gloeophyllum trabeum ATCC 11539]	189	6e-52
CL2343.Contig1_All	sp|Q9P7P0|YOL4_SCHPO	acyltransferase-domain-containing protein [Stereum hirsutum FP-91666 SS1]	93.2	4e-18
CL2343.Contig2_All	sp|Q9P7P0|YOL4_SCHPO	acyltransferase-domain-containing protein [Stereum hirsutum FP-91666 SS1]	94.7	1e-18
CL2343.Contig3_All	sp|Q9P7P0|YOL4_SCHPO	acyltransferase-domain-containing protein [Stereum hirsutum FP-91666 SS1]	93.2	4e-18
CL2343.Contig4_All	sp|Q9P7P0|YOL4_SCHPO	acyltransferase-domain-containing protein [Stereum hirsutum FP-91666 SS1]	93.2	4e-18
CL2343.Contig5_All	sp|Q9P7P0|YOL4_SCHPO	acyltransferase-domain-containing protein [Stereum hirsutum FP-91666 SS1]	93.2	4e-18
CL2826.Contig1_All	sp|Q4P8G2|DPH3_USTMA	acyltransferase-domain-containing protein [Stereum hirsutum FP-91666 SS1]	115	2e-29
CL3506.Contig1_All	--	ADA HAT complex component 1 [Cladophialophora yegresii CBS 114405]	--	--
CL3506.Contig2_All	--	ADA HAT complex component 1 [Cladophialophora yegresii CBS 114405]	--	--
CL3506.Contig3_All	--	ADA HAT complex component 1 [Cladophialophora yegresii CBS 114405]	--	--
CL3506.Contig4_All	--	ADA HAT complex component 1 [Cladophialophora yegresii CBS 114405]	--	--
CL3506.Contig5_All	--	ADA HAT complex component 1 [Cladophialophora yegresii CBS 114405]	--	--
CL3506.Contig6_All	--	ADA HAT complex component 1 [Cladophialophora yegresii CBS 114405]	--	--
CL3540.Contig2_All	--	adagio protein 1-like [Moniliophthora roreri MCA 2997]	--	--
CL3490.Contig1_All	sp|Q6P756|NECP2_RAT	adaptin ear-binding coat-associated protein 1 NECAP-1 [Trametes versicolor FP-101664 SS1]	159	2e-45
CL3490.Contig2_All	sp|Q6P756|NECP2_RAT	adaptin ear-binding coat-associated protein 1 NECAP-1 [Trametes versicolor FP-101664 SS1]	159	2e-42
CL734.Contig1_All	sp|Q5R7I1|PAXI_PONAB	adaptor protein [Moniliophthora roreri MCA 2997]	52.8	6e-08
CL734.Contig2_All	sp|Q5R7I1|PAXI_PONAB	adaptor protein [Moniliophthora roreri MCA 2997]	52.8	8e-09
CL734.Contig3_All	sp|Q99PD6|TGFI1_RAT	adaptor protein [Moniliophthora roreri MCA 2997]	81.3	2e-14
CL734.Contig4_All	sp|Q99PD6|TGFI1_RAT	adaptor protein [Moniliophthora roreri MCA 2997]	80.5	3e-14
CL734.Contig5_All	sp|Q99PD6|TGFI1_RAT	adaptor protein [Moniliophthora roreri MCA 2997]	81.3	4e-14
CL734.Contig6_All	sp|Q99PD6|TGFI1_RAT	adaptor protein [Moniliophthora roreri MCA 2997]	80.5	6e-14
CL5252.Contig1_All	sp|Q99128|AP1G1_USTMA	Adaptor protein complex AP-1 gamma subunit [Trametes versicolor FP-101664 SS1]	1037	0
CL5252.Contig2_All	sp|Q99128|AP1G1_USTMA	Adaptor protein complex AP-1 gamma subunit [Trametes versicolor FP-101664 SS1]	725	0
Unigene1813_All	sp|P17426|AP2A1_MOUSE	Adaptor protein complex AP-2 alpha subunit [Fomitopsis pinicola FP-58527 SS1]	240	2e-71
Unigene4287_All	sp|Q0VCK5|AP2A2_BOVIN	Adaptor protein complex AP-2 alpha subunit [Fomitopsis pinicola FP-58527 SS1]	557	0
CL2638.Contig1_All	sp|O81742|APBLC_ARATH	Adaptor protein complex beta subunit [Dichomitus squalens LYAD-421 SS1]	634	0
CL2638.Contig4_All	sp|O81742|APBLC_ARATH	Adaptor protein complex beta subunit [Dichomitus squalens LYAD-421 SS1]	605	0
CL325.Contig2_All	sp|O81742|APBLC_ARATH	Adaptor protein complex beta subunit [Fomitopsis pinicola FP-58527 SS1]	745	0
CL325.Contig4_All	sp|O81742|APBLC_ARATH	Adaptor protein complex beta subunit [Fomitopsis pinicola FP-58527 SS1]	745	0
CL325.Contig5_All	sp|O81742|APBLC_ARATH	Adaptor protein complex beta subunit [Fomitopsis pinicola FP-58527 SS1]	745	0
CL2638.Contig2_All	sp|Q9SUS3|APBLB_ARATH	Adaptor protein complex beta subunit [Trametes versicolor FP-101664 SS1]	525	1e-169
CL2638.Contig3_All	sp|Q9SUS3|APBLB_ARATH	Adaptor protein complex beta subunit [Trametes versicolor FP-101664 SS1]	638	0
CL2638.Contig5_All	sp|Q9SUS3|APBLB_ARATH	Adaptor protein complex beta subunit [Trametes versicolor FP-101664 SS1]	609	0
CL1621.Contig6_All	sp|Q9P7N2|AP1S1_SCHPO	Adaptor protein complex sigma subunit [Fomitopsis pinicola FP-58527 SS1]	205	3e-60
CL1621.Contig9_All	sp|Q9P7N2|AP1S1_SCHPO	Adaptor protein complex sigma subunit [Fomitopsis pinicola FP-58527 SS1]	205	3e-60
CL406.Contig3_All	sp|Q09905|AP3S_SCHPO	Adaptor protein complex sigma subunit [Trametes versicolor FP-101664 SS1]	174	1e-49
Unigene8953_All	sp|Q9USQ7|DPH6_SCHPO	adenine nucleotide alpha hydrolases-like protein [Fistulina hepatica ATCC 64428]	59.7	3e-20
CL1679.Contig10_All	sp|O74832|PT127_SCHPO	adenine nucleotide alpha hydrolases-like protein [Punctularia strigosozonata HHB-11173 SS5]	234	2e-65
CL1679.Contig11_All	sp|O74832|PT127_SCHPO	adenine nucleotide alpha hydrolases-like protein [Punctularia strigosozonata HHB-11173 SS5]	236	2e-65
CL1679.Contig12_All	sp|O74832|PT127_SCHPO	adenine nucleotide alpha hydrolases-like protein [Punctularia strigosozonata HHB-11173 SS5]	236	2e-65
CL1679.Contig13_All	sp|O74832|PT127_SCHPO	adenine nucleotide alpha hydrolases-like protein [Punctularia strigosozonata HHB-11173 SS5]	234	3e-65
CL1679.Contig1_All	sp|O74832|PT127_SCHPO	adenine nucleotide alpha hydrolases-like protein [Punctularia strigosozonata HHB-11173 SS5]	234	3e-65
CL1679.Contig2_All	sp|O74832|PT127_SCHPO	adenine nucleotide alpha hydrolases-like protein [Punctularia strigosozonata HHB-11173 SS5]	234	3e-65
CL1679.Contig3_All	sp|O74832|PT127_SCHPO	adenine nucleotide alpha hydrolases-like protein [Punctularia strigosozonata HHB-11173 SS5]	234	3e-65
CL1679.Contig4_All	sp|O74832|PT127_SCHPO	adenine nucleotide alpha hydrolases-like protein [Punctularia strigosozonata HHB-11173 SS5]	234	3e-65
CL1679.Contig5_All	sp|O74832|PT127_SCHPO	adenine nucleotide alpha hydrolases-like protein [Punctularia strigosozonata HHB-11173 SS5]	234	3e-65
CL1679.Contig6_All	--	adenine nucleotide alpha hydrolases-like protein [Punctularia strigosozonata HHB-11173 SS5]	--	--
CL1679.Contig7_All	sp|O74832|PT127_SCHPO	adenine nucleotide alpha hydrolases-like protein [Punctularia strigosozonata HHB-11173 SS5]	234	3e-65
CL1679.Contig8_All	sp|O74832|PT127_SCHPO	adenine nucleotide alpha hydrolases-like protein [Punctularia strigosozonata HHB-11173 SS5]	234	3e-65
CL1679.Contig9_All	sp|O74832|PT127_SCHPO	adenine nucleotide alpha hydrolases-like protein [Punctularia strigosozonata HHB-11173 SS5]	234	3e-65
Unigene9665_All	--	Adenine nucleotide alpha hydrolases-like superfamily protein [Theobroma cacao]	--	--
Unigene10618_All	sp|Q06497|ANT1_YEAST	adenine nucleotide transporter [Trametes versicolor FP-101664 SS1]	153	1e-39
Unigene2004_All	sp|Q06497|ANT1_YEAST	adenine nucleotide transporter [Trametes versicolor FP-101664 SS1]	153	1e-39
Unigene2058_All	sp|Q06497|ANT1_YEAST	adenine nucleotide transporter [Trametes versicolor FP-101664 SS1]	153	1e-39
Unigene2901_All	sp|Q06497|ANT1_YEAST	adenine nucleotide transporter [Trametes versicolor FP-101664 SS1]	153	1e-39
Unigene4734_All	sp|Q06497|ANT1_YEAST	adenine nucleotide transporter [Trametes versicolor FP-101664 SS1]	153	1e-39
Unigene5221_All	sp|Q06497|ANT1_YEAST	adenine nucleotide transporter [Trametes versicolor FP-101664 SS1]	153	1e-39
CL4004.Contig5_All	sp|O93919|ADK_SCHCO	adenosine kinase [Trametes versicolor FP-101664 SS1]	501	1e-159
CL4004.Contig6_All	sp|O93919|ADK_SCHCO	adenosine kinase [Trametes versicolor FP-101664 SS1]	501	1e-159
CL4004.Contig7_All	sp|O93919|ADK_SCHCO	adenosine kinase [Trametes versicolor FP-101664 SS1]	501	1e-159
Unigene10898_All	sp|P55264|ADK_MOUSE	adenosine kinase, isoform CRA_a [Mus musculus]	152	4e-45
Unigene10308_All	sp|P55264|ADK_MOUSE	adenosine kinase, isoform CRA_b [Mus musculus]	203	7e-65
Unigene7136_All	sp|P50249|SAHH_PHASS	adenosylhomocysteinase, partial [Genlisea aurea]	219	8e-70
CL3857.Contig2_All	sp|P49606|CYAA_USTMA	adenylate cyclase-like protein [Dichomitus squalens LYAD-421 SS1]	1165	0
CL1427.Contig1_All	sp|E9P974|KAD3_YEASX	adenylate kinase [Dichomitus squalens LYAD-421 SS1]	197	4e-56
CL1427.Contig2_All	sp|E9P974|KAD3_YEASX	adenylate kinase [Dichomitus squalens LYAD-421 SS1]	198	3e-56
CL1427.Contig3_All	sp|E9P974|KAD3_YEASX	adenylate kinase [Dichomitus squalens LYAD-421 SS1]	197	8e-56
CL1427.Contig4_All	sp|E9P974|KAD3_YEASX	adenylate kinase [Dichomitus squalens LYAD-421 SS1]	198	3e-56
Unigene10544_All	sp|Q9WTP6|KAD2_MOUSE	adenylate kinase 2 [Mus musculus]	226	9e-76
Unigene11979_All	sp|Q9R0Y5|KAD1_MOUSE	adenylate kinase isoenzyme 1 isoform 1 [Mus musculus]	241	8e-82
CL475.Contig1_All	sp|O60105|PUR8_SCHPO	adenylosuccinate lyase [Dichomitus squalens LYAD-421 SS1]	645	0
CL475.Contig2_All	sp|O60105|PUR8_SCHPO	adenylosuccinate lyase [Dichomitus squalens LYAD-421 SS1]	645	0
CL475.Contig4_All	sp|O60105|PUR8_SCHPO	adenylosuccinate lyase [Dichomitus squalens LYAD-421 SS1]	645	0
CL475.Contig5_All	sp|O60105|PUR8_SCHPO	adenylosuccinate lyase [Dichomitus squalens LYAD-421 SS1]	645	0
CL475.Contig6_All	sp|O60105|PUR8_SCHPO	adenylosuccinate lyase [Dichomitus squalens LYAD-421 SS1]	645	0
CL475.Contig7_All	sp|O60105|PUR8_SCHPO	adenylosuccinate lyase [Dichomitus squalens LYAD-421 SS1]	645	0
Unigene11871_All	sp|Q0AHF5|PURA_NITEC	adenylosuccinate synthetase [Nitrosomonas eutropha]	148	3e-43
CL4295.Contig1_All	sp|B0DQB9|PURA1_LACBS	Adenylosuccinate synthetase [Stereum hirsutum FP-91666 SS1]	742	0
CL4295.Contig2_All	sp|B0DQB9|PURA1_LACBS	Adenylosuccinate synthetase [Stereum hirsutum FP-91666 SS1]	742	0
CL4295.Contig3_All	sp|B0DQB9|PURA1_LACBS	Adenylosuccinate synthetase [Stereum hirsutum FP-91666 SS1]	742	0
CL4295.Contig4_All	sp|B0DQB9|PURA1_LACBS	Adenylosuccinate synthetase [Stereum hirsutum FP-91666 SS1]	742	0
CL4295.Contig5_All	sp|B0DQB9|PURA1_LACBS	Adenylosuccinate synthetase [Stereum hirsutum FP-91666 SS1]	742	0
Unigene11153_All	sp|Q03343|ADCY6_RAT	adenylyl cyclase, type 6, partial [Mus musculus]	216	1e-65
CL4072.Contig1_All	sp|P36621|CAP_SCHPO	adenylyl cyclase-associated protein [Coprinopsis cinerea okayama7#130]	337	6e-106
CL4072.Contig2_All	sp|P36621|CAP_SCHPO	adenylyl cyclase-associated protein [Coprinopsis cinerea okayama7#130]	337	3e-105
CL4072.Contig3_All	sp|P36621|CAP_SCHPO	adenylyl cyclase-associated protein [Coprinopsis cinerea okayama7#130]	337	3e-105
CL3269.Contig1_All	sp|Q9C2Y6|KAPS_SACPS	adenylylsulfate kinase [Stereum hirsutum FP-91666 SS1]	227	4e-68
Unigene5817_All	sp|Q9USM1|ADRM1_SCHPO	adhesion regulating molecule [Coniophora puteana RWD-64-598 SS2]	115	4e-26
Unigene5818_All	sp|Q9USM1|ADRM1_SCHPO	adhesion regulating molecule [Coniophora puteana RWD-64-598 SS2]	115	4e-26
CL1878.Contig1_All	sp|Q925H4|KR211_MOUSE	adhesive/proline-rich protein homolog [Pinus taeda]	63.2	5e-11
CL1878.Contig3_All	sp|Q925H4|KR211_MOUSE	adhesive/proline-rich protein homolog [Pinus taeda]	63.2	5e-11
CL1878.Contig4_All	sp|Q925H4|KR211_MOUSE	adhesive/proline-rich protein homolog [Pinus taeda]	63.2	5e-11
CL3954.Contig1_All	--	adipose-regulatory protein [Moniliophthora roreri MCA 2997]	--	--
Unigene5317_All	sp|O49447|ADT3_ARATH	ADP,ATP carrier protein 3, mitochondrial [Glycine soja]	262	2e-87
Unigene1677_All	sp|P23231|TOM70_NEUCR	ADP/ATP carrier receptor, partial [Trametes versicolor FP-101664 SS1]	481	9e-150
Unigene1679_All	sp|P23231|TOM70_NEUCR	ADP/ATP carrier receptor, partial [Trametes versicolor FP-101664 SS1]	481	8e-150
CL4371.Contig2_All	sp|P48962|ADT1_MOUSE	ADP/ATP translocase 1 [Mus musculus]	600	0
CL4371.Contig1_All	sp|P51881|ADT2_MOUSE	ADP/ATP translocase 2 [Mus musculus]	268	5e-91
CL1900.Contig1_All	sp|Q6PFX9|TNKS1_MOUSE	ADP-ribosylation [Coniophora puteana RWD-64-598 SS2]	53.5	4e-06
CL1900.Contig2_All	sp|Q6PFX9|TNKS1_MOUSE	ADP-ribosylation [Coniophora puteana RWD-64-598 SS2]	53.5	4e-06
CL1900.Contig3_All	sp|Q6PFX9|TNKS1_MOUSE	ADP-ribosylation [Coniophora puteana RWD-64-598 SS2]	53.5	4e-06
CL5066.Contig1_All	--	ADP-ribosylation [Stereum hirsutum FP-91666 SS1]	--	--
CL5066.Contig2_All	sp|Q6PFX9|TNKS1_MOUSE	ADP-ribosylation [Stereum hirsutum FP-91666 SS1]	60.1	4e-08
CL5264.Contig3_All	--	ADP-ribosylation [Stereum hirsutum FP-91666 SS1]	--	--
Unigene9483_All	sp|P51823|ARF2_ORYSJ	ADP-ribosylation factor [Gossypium hirsutum]	210	5e-69
Unigene10824_All	sp|P84079|ARF1_RAT	ADP-ribosylation factor 1, partial [Caprimulgus carolinensis]	273	4e-94
Unigene9124_All	sp|P51823|ARF2_ORYSJ	ADP-ribosylation factor 2 [Morus notabilis]	77	1e-17
CL4642.Contig1_All	sp|P51823|ARF2_ORYSJ	ADP-ribosylation factor A1E [Arabidopsis thaliana]	237	2e-80
CL4642.Contig2_All	sp|P51823|ARF2_ORYSJ	ADP-ribosylation factor A1E [Arabidopsis thaliana]	263	2e-89
Unigene11177_All	sp|Q0AE64|Y2146_NITEC	ADP-ribosylation/Crystallin J1 [Nitrosomonas eutropha C91]	85.5	1e-21
CL4260.Contig1_All	sp|Q9UBJ2|ABCD2_HUMAN	adrenoleukodystrophy protein [Trametes versicolor FP-101664 SS1]	301	6e-155
CL4260.Contig2_All	sp|Q9UBJ2|ABCD2_HUMAN	adrenoleukodystrophy protein [Trametes versicolor FP-101664 SS1]	556	0
CL2267.Contig1_All	sp|Q8WV93|LACE1_HUMAN	AFG1-like ATPase [Dichomitus squalens LYAD-421 SS1]	342	1e-105
CL2267.Contig2_All	sp|Q8WV93|LACE1_HUMAN	AFG1-like ATPase [Dichomitus squalens LYAD-421 SS1]	342	3e-105
CL2267.Contig3_All	sp|Q8WV93|LACE1_HUMAN	AFG1-like ATPase [Dichomitus squalens LYAD-421 SS1]	342	1e-105
CL2267.Contig4_All	sp|Q8WV93|LACE1_HUMAN	AFG1-like ATPase [Dichomitus squalens LYAD-421 SS1]	342	2e-105
CL2267.Contig5_All	sp|Q8WV93|LACE1_HUMAN	AFG1-like ATPase [Dichomitus squalens LYAD-421 SS1]	342	2e-105
CL2267.Contig6_All	sp|Q8WV93|LACE1_HUMAN	AFG1-like ATPase [Dichomitus squalens LYAD-421 SS1]	342	2e-105
CL2267.Contig7_All	sp|Q8WV93|LACE1_HUMAN	AFG1-like ATPase [Dichomitus squalens LYAD-421 SS1]	342	1e-105
CL2126.Contig1_All	sp|Q99KK7|DPP3_MOUSE	aflatoxin-detoxifizyme [Trametes versicolor FP-101664 SS1]	471	5e-153
CL2126.Contig2_All	sp|Q99KK7|DPP3_MOUSE	aflatoxin-detoxifizyme [Trametes versicolor FP-101664 SS1]	483	1e-157
CL2126.Contig3_All	sp|Q99KK7|DPP3_MOUSE	aflatoxin-detoxifizyme [Trametes versicolor FP-101664 SS1]	483	8e-158
CL2393.Contig1_All	--	AFR107Wp [Ashbya gossypii ATCC 10895]	--	--
CL2393.Contig2_All	--	AFR107Wp [Ashbya gossypii ATCC 10895]	--	--
CL2393.Contig3_All	--	AFR107Wp [Ashbya gossypii ATCC 10895]	--	--
CL2393.Contig4_All	--	AFR107Wp [Ashbya gossypii ATCC 10895]	--	--
CL2393.Contig5_All	--	AFR107Wp [Ashbya gossypii ATCC 10895]	--	--
Unigene5821_All	sp|Q02817|MUC2_HUMAN	AGAP001873-PA-like protein [Anopheles sinensis]	132	6e-30
CL4189.Contig1_All	sp|O95177|GAAS1_HUMAN	AGAP010122-PA [Anopheles gambiae str. PEST]	48.5	4e-07
CL4189.Contig4_All	--	AGAP010122-PA [Anopheles gambiae str. PEST]	--	--
CL2011.Contig2_All	sp|P21260|YPRO_OWEFU	AGAP011901-PA [Anopheles gambiae str. PEST]	59.3	1e-09
CL2011.Contig3_All	sp|P21260|YPRO_OWEFU	AGAP011901-PA [Anopheles gambiae str. PEST]	59.3	2e-09
Unigene5888_All	sp|F4HYG2|IRE3_ARATH	AGC family protein kinase [Trichomonas vaginalis G3]	106	6e-22
CL3619.Contig1_All	sp|Q8MYF1|Y2070_DICDI	AGC protein kinase [Aphanomyces astaci]	106	2e-22
CL3619.Contig2_All	sp|Q9P7J8|GAD8_SCHPO	AGC protein kinase [Aphanomyces astaci]	102	1e-20
CL3619.Contig3_All	sp|Q8MYF1|Y2070_DICDI	AGC protein kinase [Aphanomyces astaci]	113	8e-25
CL3619.Contig4_All	sp|Q8MYF1|Y2070_DICDI	AGC protein kinase [Aphanomyces astaci]	113	9e-25
CL3619.Contig5_All	sp|Q8MYF1|Y2070_DICDI	AGC protein kinase [Aphanomyces astaci]	113	8e-25
Unigene7629_All	sp|Q8MYF1|Y2070_DICDI	AGC protein kinase [Aphanomyces astaci]	113	6e-25
CL4997.Contig1_All	sp|Q39030|KPK2_ARATH	AGC protein kinase [Microbotryum violaceum p1A1 Lamole]	156	1e-39
CL4997.Contig2_All	sp|Q39030|KPK2_ARATH	AGC protein kinase [Microbotryum violaceum p1A1 Lamole]	156	1e-39
CL4997.Contig3_All	sp|Q39030|KPK2_ARATH	AGC protein kinase [Microbotryum violaceum p1A1 Lamole]	164	4e-42
CL4997.Contig4_All	sp|P42818|KPK1_ARATH	AGC protein kinase [Microbotryum violaceum p1A1 Lamole]	167	3e-43
CL817.Contig4_All	sp|Q09898|SID2_SCHPO	AGC/NDR protein kinase [Stereum hirsutum FP-91666 SS1]	517	2e-161
CL817.Contig5_All	sp|Q09898|SID2_SCHPO	AGC/NDR protein kinase [Stereum hirsutum FP-91666 SS1]	517	2e-161
Unigene11296_All	sp|Q8KZT5|GBH_ARTS8	agmatinase [Dichomitus squalens LYAD-421 SS1]	149	1e-44
Unigene11568_All	sp|B4RP98|SPEB_NEIG2	agmatinase [Dichomitus squalens LYAD-421 SS1]	95.5	6e-21
Unigene11569_All	sp|Q8KZT5|GBH_ARTS8	agmatinase [Dichomitus squalens LYAD-421 SS1]	93.6	6e-33
Unigene4571_All	sp|Q8KZT5|GBH_ARTS8	agmatinase [Dichomitus squalens LYAD-421 SS1]	205	1e-59
Unigene4581_All	sp|Q8KZT5|GBH_ARTS8	agmatinase [Dichomitus squalens LYAD-421 SS1]	205	3e-60
Unigene4608_All	sp|Q8KZT5|GBH_ARTS8	agmatinase [Dichomitus squalens LYAD-421 SS1]	149	1e-47
Unigene4613_All	sp|Q8KZT5|GBH_ARTS8	agmatinase [Dichomitus squalens LYAD-421 SS1]	93.6	1e-46
Unigene4625_All	sp|Q8KZT5|GBH_ARTS8	agmatinase [Dichomitus squalens LYAD-421 SS1]	149	1e-47
Unigene4629_All	sp|Q8KZT5|GBH_ARTS8	agmatinase [Dichomitus squalens LYAD-421 SS1]	149	2e-47
Unigene948_All	sp|Q8KZT5|GBH_ARTS8	agmatinase [Dichomitus squalens LYAD-421 SS1]	203	1e-60
CL2322.Contig2_All	sp|Q10085|YAO6_SCHPO	agmatinase [Trametes versicolor FP-101664 SS1]	358	3e-109
CL2322.Contig8_All	sp|Q10085|YAO6_SCHPO	agmatinase [Trametes versicolor FP-101664 SS1]	358	4e-109
CL1013.Contig1_All	sp|O74928|PUR9_SCHPO	AICARFT/IMPCHase bienzyme [Gloeophyllum trabeum ATCC 11539]	769	0
CL1013.Contig2_All	sp|O74928|PUR9_SCHPO	AICARFT/IMPCHase bienzyme [Gloeophyllum trabeum ATCC 11539]	769	0
CL5261.Contig2_All	sp|Q9C660|PEK10_ARATH	AIP3-domain-containing protein [Auricularia delicata TFB-10046 SS5]	74.3	1e-15
Unigene5536_All	sp|Q9FPQ6|GP1_CHLRE	AIP3-domain-containing protein [Auricularia delicata TFB-10046 SS5]	85.9	3e-15
Unigene5544_All	sp|Q9FPQ6|GP1_CHLRE	AIP3-domain-containing protein [Auricularia delicata TFB-10046 SS5]	85.1	5e-15
CL1214.Contig1_All	sp|P41697|BUD6_YEAST	AIP3-domain-containing protein [Dichomitus squalens LYAD-421 SS1]	216	4e-57
CL1214.Contig2_All	sp|P41697|BUD6_YEAST	AIP3-domain-containing protein [Dichomitus squalens LYAD-421 SS1]	216	4e-57
Unigene11230_All	sp|P47196|AKT1_RAT	Akt1 protein, partial [Mus musculus]	218	2e-69
CL1504.Contig2_All	sp|Q5AQL1|SYA_EMENI	alanyl-trna synthetase [Moniliophthora roreri MCA 2997]	1155	0
Unigene10287_All	sp|Q8BGQ7|SYAC_MOUSE	alanyl-tRNA synthetase, isoform CRA_a [Mus musculus]	211	7e-64
CL2113.Contig15_All	sp|Q9C0Y6|YKM8_SCHPO	alcohol dehydrogenase [Coniophora puteana RWD-64-598 SS2]	118	4e-31
CL1074.Contig5_All	sp|P00332|ADH_SCHPO	alcohol dehydrogenase [Cryptococcus neoformans var. neoformans]	127	1e-49
CL1684.Contig13_All	sp|P47734|FADH_METMR	alcohol dehydrogenase [Dichomitus squalens LYAD-421 SS1]	71.2	1e-15
CL1684.Contig17_All	sp|P77316|YBDR_ECOLI	alcohol dehydrogenase [Dichomitus squalens LYAD-421 SS1]	132	2e-31
CL1684.Contig19_All	sp|P77316|YBDR_ECOLI	alcohol dehydrogenase [Dichomitus squalens LYAD-421 SS1]	132	2e-31
CL1684.Contig23_All	sp|P77316|YBDR_ECOLI	alcohol dehydrogenase [Dichomitus squalens LYAD-421 SS1]	70.1	3e-13
CL1684.Contig29_All	sp|P47734|FADH_METMR	alcohol dehydrogenase [Dichomitus squalens LYAD-421 SS1]	43.9	2e-09
CL1684.Contig3_All	sp|P47734|FADH_METMR	alcohol dehydrogenase [Dichomitus squalens LYAD-421 SS1]	88.6	9e-21
CL1684.Contig4_All	sp|P47734|FADH_METMR	alcohol dehydrogenase [Dichomitus squalens LYAD-421 SS1]	79.3	6e-19
CL1684.Contig7_All	sp|P77316|YBDR_ECOLI	alcohol dehydrogenase [Dichomitus squalens LYAD-421 SS1]	97.8	4e-27
CL2113.Contig10_All	sp|Q9C0Y6|YKM8_SCHPO	alcohol dehydrogenase [Dichomitus squalens LYAD-421 SS1]	234	1e-71
CL2113.Contig11_All	sp|Q9C0Y6|YKM8_SCHPO	alcohol dehydrogenase [Dichomitus squalens LYAD-421 SS1]	244	5e-72
CL2113.Contig12_All	sp|Q9C0Y6|YKM8_SCHPO	alcohol dehydrogenase [Dichomitus squalens LYAD-421 SS1]	235	4e-71
CL2113.Contig14_All	sp|Q9C0Y6|YKM8_SCHPO	alcohol dehydrogenase [Dichomitus squalens LYAD-421 SS1]	211	7e-64
CL2113.Contig1_All	sp|Q9C0Y6|YKM8_SCHPO	alcohol dehydrogenase [Dichomitus squalens LYAD-421 SS1]	246	1e-73
CL2113.Contig2_All	sp|Q9C0Y6|YKM8_SCHPO	alcohol dehydrogenase [Dichomitus squalens LYAD-421 SS1]	244	7e-73
CL2113.Contig4_All	sp|Q9C0Y6|YKM8_SCHPO	alcohol dehydrogenase [Dichomitus squalens LYAD-421 SS1]	244	1e-70
CL2113.Contig5_All	sp|Q9C0Y6|YKM8_SCHPO	alcohol dehydrogenase [Dichomitus squalens LYAD-421 SS1]	244	1e-70
CL2113.Contig6_All	sp|Q9C0Y6|YKM8_SCHPO	alcohol dehydrogenase [Dichomitus squalens LYAD-421 SS1]	244	6e-71
CL2113.Contig7_All	sp|Q9C0Y6|YKM8_SCHPO	alcohol dehydrogenase [Dichomitus squalens LYAD-421 SS1]	244	2e-70
CL2113.Contig8_All	sp|Q9C0Y6|YKM8_SCHPO	alcohol dehydrogenase [Dichomitus squalens LYAD-421 SS1]	249	3e-72
CL2113.Contig9_All	sp|Q9C0Y6|YKM8_SCHPO	alcohol dehydrogenase [Dichomitus squalens LYAD-421 SS1]	246	5e-76
Unigene3706_All	sp|Q9JII6|AK1A1_MOUSE	alcohol dehydrogenase [NADP(+)] [Mus musculus]	350	2e-122
Unigene7976_All	sp|Q9JII6|AK1A1_MOUSE	alcohol dehydrogenase [NADP(+)] [Mus musculus]	150	3e-44
CL3148.Contig10_All	sp|Q8C0L8|COG5_MOUSE	alcohol dehydrogenase [Stereum hirsutum FP-91666 SS1]	254	5e-69
CL3148.Contig11_All	sp|Q8C0L8|COG5_MOUSE	alcohol dehydrogenase [Stereum hirsutum FP-91666 SS1]	254	4e-69
CL3148.Contig2_All	sp|Q8C0L8|COG5_MOUSE	alcohol dehydrogenase [Stereum hirsutum FP-91666 SS1]	244	1e-65
CL3148.Contig6_All	sp|P76113|CURA_ECOLI	alcohol dehydrogenase [Stereum hirsutum FP-91666 SS1]	209	2e-59
CL4870.Contig2_All	sp|Q9C0Y6|YKM8_SCHPO	alcohol dehydrogenase [Stereum hirsutum FP-91666 SS1]	235	1e-67
CL4870.Contig3_All	sp|Q9C0Y6|YKM8_SCHPO	alcohol dehydrogenase [Stereum hirsutum FP-91666 SS1]	235	2e-67
CL4870.Contig5_All	sp|Q9C0Y6|YKM8_SCHPO	alcohol dehydrogenase [Stereum hirsutum FP-91666 SS1]	235	2e-67
Unigene5268_All	sp|P00329|ADH1_MOUSE	alcohol dehydrogenase 1 [Mus musculus]	755	0
CL2357.Contig1_All	sp|Q0KDL6|ADH_CUPNH	alcohol dehydrogenase GroES domain protein [Gloeophyllum trabeum ATCC 11539]	209	8e-62
CL2357.Contig2_All	sp|Q0KDL6|ADH_CUPNH	alcohol dehydrogenase GroES domain protein [Gloeophyllum trabeum ATCC 11539]	209	9e-62
CL2150.Contig10_All	sp|O34788|BDHA_BACSU	alcohol dehydrogenase GroES domain protein [Trametes versicolor FP-101664 SS1]	154	2e-54
CL2150.Contig11_All	sp|O34788|BDHA_BACSU	alcohol dehydrogenase GroES domain protein [Trametes versicolor FP-101664 SS1]	242	4e-70
CL2150.Contig12_All	sp|O34788|BDHA_BACSU	alcohol dehydrogenase GroES domain protein [Trametes versicolor FP-101664 SS1]	242	4e-70
CL2150.Contig2_All	sp|O34788|BDHA_BACSU	alcohol dehydrogenase GroES domain protein [Trametes versicolor FP-101664 SS1]	242	2e-73
CL2150.Contig5_All	sp|O34788|BDHA_BACSU	alcohol dehydrogenase GroES domain protein [Trametes versicolor FP-101664 SS1]	229	2e-66
CL2150.Contig6_All	sp|O34788|BDHA_BACSU	alcohol dehydrogenase GroES domain protein [Trametes versicolor FP-101664 SS1]	172	1e-53
CL2150.Contig7_All	sp|O34788|BDHA_BACSU	alcohol dehydrogenase GroES domain protein [Trametes versicolor FP-101664 SS1]	154	3e-58
CL2150.Contig8_All	sp|O34788|BDHA_BACSU	alcohol dehydrogenase GroES domain protein [Trametes versicolor FP-101664 SS1]	229	1e-65
CL2150.Contig9_All	sp|O34788|BDHA_BACSU	alcohol dehydrogenase GroES domain protein [Trametes versicolor FP-101664 SS1]	242	4e-70
CL537.Contig2_All	sp|P94135|TFDF2_CUPPJ	alcohol dehydrogenase iv [Moniliophthora roreri MCA 2997]	55.5	2e-12
CL537.Contig15_All	sp|Q76PD3|DBP6_SCHPO	alcohol dehydrogenase IV [Punctularia strigosozonata HHB-11173 SS5]	362	4e-109
CL537.Contig16_All	sp|Q76PD3|DBP6_SCHPO	alcohol dehydrogenase IV [Punctularia strigosozonata HHB-11173 SS5]	362	3e-109
CL537.Contig17_All	sp|Q76PD3|DBP6_SCHPO	alcohol dehydrogenase IV [Punctularia strigosozonata HHB-11173 SS5]	362	5e-109
CL537.Contig19_All	sp|Q76PD3|DBP6_SCHPO	alcohol dehydrogenase IV [Punctularia strigosozonata HHB-11173 SS5]	362	4e-108
CL537.Contig1_All	sp|P31005|MEDH_BACMT	alcohol dehydrogenase IV [Punctularia strigosozonata HHB-11173 SS5]	82.4	1e-18
CL537.Contig20_All	sp|P27137|TFDF1_CUPPJ	alcohol dehydrogenase IV [Punctularia strigosozonata HHB-11173 SS5]	114	2e-26
CL537.Contig9_All	sp|Q76PD3|DBP6_SCHPO	alcohol dehydrogenase IV [Punctularia strigosozonata HHB-11173 SS5]	255	2e-95
CL5050.Contig1_All	sp|O94564|YGD6_SCHPO	alcohol dehydrogenase superfamily protein [Coprinopsis cinerea okayama7#130]	295	4e-93
CL5050.Contig2_All	sp|O94564|YGD6_SCHPO	alcohol dehydrogenase superfamily protein [Coprinopsis cinerea okayama7#130]	295	1e-91
CL5333.Contig1_All	sp|P04842|ALOX1_PICPG	alcohol oxidase [Ceriporiopsis subvermispora B]	643	0
CL5333.Contig2_All	sp|P04842|ALOX1_PICPG	alcohol oxidase [Ceriporiopsis subvermispora B]	642	0
CL5333.Contig3_All	sp|P04842|ALOX1_PICPG	alcohol oxidase [Ceriporiopsis subvermispora B]	642	0
CL5333.Contig4_All	sp|Q00922|ALOX_CANBO	alcohol oxidase [Ceriporiopsis subvermispora B]	494	3e-179
CL5333.Contig5_All	sp|P04841|ALOX_PICAN	alcohol oxidase [Ceriporiopsis subvermispora B]	299	5e-86
CL5333.Contig6_All	sp|P04841|ALOX_PICAN	alcohol oxidase [Ceriporiopsis subvermispora B]	306	7e-89
CL5333.Contig7_All	sp|P04842|ALOX1_PICPG	alcohol oxidase [Ceriporiopsis subvermispora B]	655	0
CL183.Contig15_All	--	alcohol oxidase [Coniophora puteana RWD-64-598 SS2]	--	--
Unigene10436_All	--	alcohol oxidase [Coniophora puteana RWD-64-598 SS2]	--	--
CL39.Contig14_All	sp|V5NC32|PDH1_AGAXA	alcohol oxidase [Dichomitus squalens LYAD-421 SS1]	134	9e-31
CL39.Contig1_All	sp|V5NC32|PDH1_AGAXA	alcohol oxidase [Dichomitus squalens LYAD-421 SS1]	120	2e-26
CL39.Contig22_All	sp|V5NC32|PDH1_AGAXA	alcohol oxidase [Dichomitus squalens LYAD-421 SS1]	134	9e-31
CL39.Contig24_All	sp|V5NC32|PDH1_AGAXA	alcohol oxidase [Dichomitus squalens LYAD-421 SS1]	118	6e-26
CL39.Contig25_All	sp|V5NC32|PDH1_AGAXA	alcohol oxidase [Dichomitus squalens LYAD-421 SS1]	139	2e-32
CL39.Contig31_All	sp|V5NC32|PDH1_AGAXA	alcohol oxidase [Dichomitus squalens LYAD-421 SS1]	136	2e-31
CL39.Contig43_All	sp|Q2T6D0|BETA_BURTA	alcohol oxidase [Dichomitus squalens LYAD-421 SS1]	93.2	4e-30
CL39.Contig45_All	sp|Q12062|AFLK_ASPPA	alcohol oxidase [Dichomitus squalens LYAD-421 SS1]	130	1e-42
CL39.Contig50_All	sp|V5NC32|PDH1_AGAXA	alcohol oxidase [Dichomitus squalens LYAD-421 SS1]	125	2e-28
CL39.Contig53_All	sp|P13006|GOX_ASPNG	alcohol oxidase [Dichomitus squalens LYAD-421 SS1]	210	2e-56
CL39.Contig5_All	sp|P13006|GOX_ASPNG	alcohol oxidase [Dichomitus squalens LYAD-421 SS1]	198	6e-52
CL39.Contig6_All	sp|V5NC32|PDH1_AGAXA	alcohol oxidase [Dichomitus squalens LYAD-421 SS1]	134	1e-30
CL5.Contig1_All	sp|Q4A0Q1|BETA_STAS1	alcohol oxidase [Dichomitus squalens LYAD-421 SS1]	52	9e-13
CL5.Contig9_All	sp|Q4A0Q1|BETA_STAS1	alcohol oxidase [Dichomitus squalens LYAD-421 SS1]	84.7	6e-19
CL183.Contig11_All	sp|Q9WWW2|ALKJ_PSEPU	alcohol oxidase [Gloeophyllum trabeum ATCC 11539]	214	4e-59
CL183.Contig14_All	sp|P64264|Y1310_MYCBO	alcohol oxidase [Gloeophyllum trabeum ATCC 11539]	127	1e-29
CL183.Contig4_All	sp|Q9WWW2|ALKJ_PSEPU	alcohol oxidase [Gloeophyllum trabeum ATCC 11539]	167	1e-50
CL183.Contig9_All	sp|Q9WWW2|ALKJ_PSEPU	alcohol oxidase [Gloeophyllum trabeum ATCC 11539]	218	1e-60
Unigene572_All	sp|Q12062|AFLK_ASPPA	alcohol oxidase [Gloeophyllum trabeum ATCC 11539]	104	9e-23
Unigene573_All	sp|Q12062|AFLK_ASPPA	alcohol oxidase [Gloeophyllum trabeum ATCC 11539]	104	1e-22
Unigene576_All	sp|V5NDL4|PDH1_AGACM	alcohol oxidase [Gloeophyllum trabeum ATCC 11539]	63.2	2e-21
Unigene577_All	sp|Q12062|AFLK_ASPPA	alcohol oxidase [Gloeophyllum trabeum ATCC 11539]	104	1e-22
CL183.Contig5_All	sp|P64264|Y1310_MYCBO	alcohol oxidase [Stereum hirsutum FP-91666 SS1]	77.8	7e-14
CL183.Contig6_All	sp|P64264|Y1310_MYCBO	alcohol oxidase [Stereum hirsutum FP-91666 SS1]	77.8	7e-14
CL2296.Contig10_All	sp|Q9WWW2|ALKJ_PSEPU	alcohol oxidase [Stereum hirsutum FP-91666 SS1]	114	1e-25
CL2296.Contig4_All	sp|Q9WWW2|ALKJ_PSEPU	alcohol oxidase [Stereum hirsutum FP-91666 SS1]	114	8e-26
CL2296.Contig6_All	sp|Q9WWW2|ALKJ_PSEPU	alcohol oxidase [Stereum hirsutum FP-91666 SS1]	114	1e-25
CL2296.Contig7_All	sp|Q9WWW2|ALKJ_PSEPU	alcohol oxidase [Stereum hirsutum FP-91666 SS1]	114	1e-25
CL2296.Contig9_All	sp|Q9WWW2|ALKJ_PSEPU	alcohol oxidase [Stereum hirsutum FP-91666 SS1]	114	9e-26
Unigene571_All	sp|Q9X2M2|BETA_STAXY	alcohol oxidase [Stereum hirsutum FP-91666 SS1]	88.2	2e-17
Unigene574_All	sp|A8Z5A4|BETA_STAAT	alcohol oxidase [Stereum hirsutum FP-91666 SS1]	88.2	5e-22
Unigene575_All	sp|Q0R4L2|PDH3_LEUMG	alcohol oxidase [Stereum hirsutum FP-91666 SS1]	53.9	6e-15
CL578.Contig8_All	sp|O74187|ALDH_AGABI	aldehyde dehydrogenase [Coniophora puteana RWD-64-598 SS2]	663	0
CL831.Contig11_All	sp|O74187|ALDH_AGABI	aldehyde dehydrogenase [Coniophora puteana RWD-64-598 SS2]	198	6e-86
CL831.Contig4_All	sp|O74187|ALDH_AGABI	aldehyde dehydrogenase [Coniophora puteana RWD-64-598 SS2]	191	7e-51
CL831.Contig5_All	sp|O74187|ALDH_AGABI	aldehyde dehydrogenase [Coniophora puteana RWD-64-598 SS2]	336	3e-101
CL831.Contig8_All	sp|O74187|ALDH_AGABI	aldehyde dehydrogenase [Coniophora puteana RWD-64-598 SS2]	191	7e-51
CL831.Contig9_All	sp|O74187|ALDH_AGABI	aldehyde dehydrogenase [Coniophora puteana RWD-64-598 SS2]	154	2e-38
Unigene10627_All	sp|O74187|ALDH_AGABI	aldehyde dehydrogenase [Coniophora puteana RWD-64-598 SS2]	516	2e-180
Unigene7046_All	sp|O74187|ALDH_AGABI	aldehyde dehydrogenase [Coniophora puteana RWD-64-598 SS2]	516	6e-180
CL4738.Contig5_All	sp|O74187|ALDH_AGABI	aldehyde dehydrogenase [Coprinopsis cinerea okayama7#130]	707	0
CL2163.Contig1_All	sp|A4XPI6|BETB_PSEMY	aldehyde dehydrogenase [Dichomitus squalens LYAD-421 SS1]	243	2e-79
CL2163.Contig2_All	sp|A4XPI6|BETB_PSEMY	aldehyde dehydrogenase [Dichomitus squalens LYAD-421 SS1]	243	3e-76
CL2163.Contig5_All	sp|A4XPI6|BETB_PSEMY	aldehyde dehydrogenase [Dichomitus squalens LYAD-421 SS1]	312	3e-93
CL2163.Contig8_All	sp|A4XPI6|BETB_PSEMY	aldehyde dehydrogenase [Dichomitus squalens LYAD-421 SS1]	243	1e-76
CL2163.Contig4_All	sp|Q6D6E0|BETB_PECAS	aldehyde dehydrogenase [Fistulina hepatica ATCC 64428]	194	1e-79
CL2163.Contig6_All	sp|A8GBX8|BETB_SERP5	aldehyde dehydrogenase [Fistulina hepatica ATCC 64428]	195	1e-73
CL2163.Contig7_All	sp|A8GBX8|BETB_SERP5	aldehyde dehydrogenase [Fistulina hepatica ATCC 64428]	195	2e-78
Unigene6074_All	sp|Q75JC9|Y8484_DICDI	Aldehyde dehydrogenase [Patulibacter medicamentivorans]	64.7	3e-10
Unigene11035_All	sp|O74187|ALDH_AGABI	aldehyde dehydrogenase [Paxillus involutus ATCC 200175]	151	7e-43
Unigene11699_All	sp|O74187|ALDH_AGABI	aldehyde dehydrogenase [Paxillus involutus ATCC 200175]	131	6e-35
Unigene3961_All	sp|O74187|ALDH_AGABI	aldehyde dehydrogenase [Paxillus involutus ATCC 200175]	94.4	7e-29
Unigene8831_All	sp|O74187|ALDH_AGABI	aldehyde dehydrogenase [Paxillus involutus ATCC 200175]	130	2e-34
CL2163.Contig3_All	sp|A4XPI6|BETB_PSEMY	aldehyde dehydrogenase [Trametes versicolor FP-101664 SS1]	240	1e-78
Unigene5250_All	sp|P47738|ALDH2_MOUSE	aldehyde dehydrogenase 2, mitochondrial, isoform CRA_a [Mus musculus]	417	3e-145
Unigene10313_All	sp|Q8CHT0|AL4A1_MOUSE	aldehyde dehydrogenase 4 family, member A1, isoform CRA_d [Mus musculus]	85.9	8e-20
Unigene10730_All	sp|P24549|AL1A1_MOUSE	aldehyde dehydrogenase II [Mus musculus]	222	5e-71
Unigene1987_All	sp|P47738|ALDH2_MOUSE	aldehyde dehydrogenase, mitochondrial precursor [Mus musculus]	455	3e-158
Unigene8825_All	sp|P24549|AL1A1_MOUSE	Aldh1a1 protein, partial [Mus musculus]	110	4e-27
CL2838.Contig1_All	sp|P38694|MSC7_YEAST	ALDH-like protein [Gloeophyllum trabeum ATCC 11539]	54.3	2e-06
CL4218.Contig2_All	sp|Q0WSF1|AL221_ARATH	ALDH-like protein [Gloeophyllum trabeum ATCC 11539]	340	3e-111
CL4218.Contig3_All	sp|Q0WSF1|AL221_ARATH	ALDH-like protein [Gloeophyllum trabeum ATCC 11539]	422	1e-137
CL2838.Contig2_All	sp|P38694|MSC7_YEAST	ALDH-like protein, partial [Cylindrobasidium torrendii FP15055 ss-10]	59.3	6e-08
CL2838.Contig3_All	sp|P38694|MSC7_YEAST	ALDH-like protein, partial [Cylindrobasidium torrendii FP15055 ss-10]	59.3	6e-08
CL2576.Contig2_All	sp|Q40648|KCAB_ORYSJ	Aldo keto reductase [Coniophora puteana RWD-64-598 SS2]	97.4	7e-24
CL2576.Contig4_All	sp|Q9PTM5|KCAB2_XENLA	Aldo keto reductase [Coniophora puteana RWD-64-598 SS2]	108	7e-25
CL2576.Contig6_All	sp|O23016|KCAB_ARATH	Aldo keto reductase [Coniophora puteana RWD-64-598 SS2]	199	2e-87
CL2576.Contig7_All	sp|O23016|KCAB_ARATH	Aldo keto reductase [Coniophora puteana RWD-64-598 SS2]	341	1e-107
CL2576.Contig8_All	sp|O23016|KCAB_ARATH	Aldo keto reductase [Coniophora puteana RWD-64-598 SS2]	276	6e-85
CL791.Contig4_All	sp|O95154|ARK73_HUMAN	Aldo/keto reductase [Auricularia delicata TFB-10046 SS5]	201	9e-61
Unigene9668_All	sp|Q9USV2|YHH5_SCHPO	Aldo/keto reductase [Auricularia delicata TFB-10046 SS5]	62.4	3e-10
CL4456.Contig3_All	sp|P80874|GS69_BACSU	Aldo/keto reductase [Cylindrobasidium torrendii FP15055 ss-10]	79.3	7e-15
CL4456.Contig6_All	sp|P80874|GS69_BACSU	Aldo/keto reductase [Cylindrobasidium torrendii FP15055 ss-10]	79.3	7e-15
CL1001.Contig10_All	sp|Q9US44|YIZG_SCHPO	Aldo/keto reductase [Dichomitus squalens LYAD-421 SS1]	305	1e-90
CL1001.Contig11_All	sp|Q9US44|YIZG_SCHPO	Aldo/keto reductase [Dichomitus squalens LYAD-421 SS1]	305	1e-90
CL1001.Contig2_All	sp|Q9US44|YIZG_SCHPO	Aldo/keto reductase [Dichomitus squalens LYAD-421 SS1]	305	8e-91
CL1001.Contig3_All	sp|Q9US44|YIZG_SCHPO	Aldo/keto reductase [Dichomitus squalens LYAD-421 SS1]	305	1e-90
CL1001.Contig8_All	sp|Q9US44|YIZG_SCHPO	Aldo/keto reductase [Dichomitus squalens LYAD-421 SS1]	305	8e-91
CL1001.Contig9_All	sp|Q9US44|YIZG_SCHPO	Aldo/keto reductase [Dichomitus squalens LYAD-421 SS1]	305	9e-91
CL2390.Contig2_All	sp|Q76L37|CPRC1_CANPA	Aldo/keto reductase [Dichomitus squalens LYAD-421 SS1]	175	5e-47
CL2390.Contig3_All	sp|Q76L37|CPRC1_CANPA	Aldo/keto reductase [Dichomitus squalens LYAD-421 SS1]	175	5e-47
CL273.Contig46_All	sp|B9WYE6|VRDA_ASPPA	Aldo/keto reductase [Dichomitus squalens LYAD-421 SS1]	82.8	4e-17
CL273.Contig65_All	sp|B9WYE6|VRDA_ASPPA	Aldo/keto reductase [Dichomitus squalens LYAD-421 SS1]	82.4	4e-17
CL369.Contig12_All	--	Aldo/keto reductase [Dichomitus squalens LYAD-421 SS1]	--	--
CL369.Contig19_All	--	Aldo/keto reductase [Dichomitus squalens LYAD-421 SS1]	--	--
CL369.Contig20_All	--	Aldo/keto reductase [Dichomitus squalens LYAD-421 SS1]	--	--
CL369.Contig21_All	--	Aldo/keto reductase [Dichomitus squalens LYAD-421 SS1]	--	--
CL369.Contig2_All	--	Aldo/keto reductase [Dichomitus squalens LYAD-421 SS1]	--	--
CL369.Contig35_All	--	Aldo/keto reductase [Dichomitus squalens LYAD-421 SS1]	--	--
CL3948.Contig10_All	sp|Q01752|AAD_PHACH	Aldo/keto reductase [Dichomitus squalens LYAD-421 SS1]	323	2e-97
CL3948.Contig11_All	sp|Q01752|AAD_PHACH	Aldo/keto reductase [Dichomitus squalens LYAD-421 SS1]	323	2e-97
CL3948.Contig12_All	sp|Q01752|AAD_PHACH	Aldo/keto reductase [Dichomitus squalens LYAD-421 SS1]	323	2e-97
CL3948.Contig13_All	sp|Q01752|AAD_PHACH	Aldo/keto reductase [Dichomitus squalens LYAD-421 SS1]	323	2e-97
CL3948.Contig14_All	sp|Q01752|AAD_PHACH	Aldo/keto reductase [Dichomitus squalens LYAD-421 SS1]	323	2e-97
CL3948.Contig15_All	sp|Q01752|AAD_PHACH	Aldo/keto reductase [Dichomitus squalens LYAD-421 SS1]	323	1e-105
CL3948.Contig2_All	sp|Q01752|AAD_PHACH	Aldo/keto reductase [Dichomitus squalens LYAD-421 SS1]	323	2e-97
CL3948.Contig3_All	sp|Q01752|AAD_PHACH	Aldo/keto reductase [Dichomitus squalens LYAD-421 SS1]	323	2e-97
CL3948.Contig5_All	sp|Q01752|AAD_PHACH	Aldo/keto reductase [Dichomitus squalens LYAD-421 SS1]	323	8e-98
CL3948.Contig6_All	sp|Q01752|AAD_PHACH	Aldo/keto reductase [Dichomitus squalens LYAD-421 SS1]	323	2e-97
CL3948.Contig7_All	sp|Q01752|AAD_PHACH	Aldo/keto reductase [Dichomitus squalens LYAD-421 SS1]	323	2e-97
CL3948.Contig8_All	sp|Q01752|AAD_PHACH	Aldo/keto reductase [Dichomitus squalens LYAD-421 SS1]	323	7e-98
CL3948.Contig9_All	sp|Q01752|AAD_PHACH	Aldo/keto reductase [Dichomitus squalens LYAD-421 SS1]	323	2e-97
CL4052.Contig1_All	sp|Q76L37|CPRC1_CANPA	Aldo/keto reductase [Dichomitus squalens LYAD-421 SS1]	176	4e-48
CL4052.Contig2_All	sp|Q76L37|CPRC1_CANPA	Aldo/keto reductase [Dichomitus squalens LYAD-421 SS1]	176	6e-48
CL4052.Contig3_All	sp|O13848|I3ACR_SCHPO	Aldo/keto reductase [Dichomitus squalens LYAD-421 SS1]	174	2e-47
CL4052.Contig5_All	sp|Q76L37|CPRC1_CANPA	Aldo/keto reductase [Dichomitus squalens LYAD-421 SS1]	179	1e-48
CL4315.Contig1_All	sp|O32210|GR_BACSU	Aldo/keto reductase [Dichomitus squalens LYAD-421 SS1]	243	3e-73
CL4315.Contig2_All	sp|O32210|GR_BACSU	Aldo/keto reductase [Dichomitus squalens LYAD-421 SS1]	243	3e-72
CL4315.Contig3_All	sp|O32210|GR_BACSU	Aldo/keto reductase [Dichomitus squalens LYAD-421 SS1]	243	4e-72
CL4632.Contig1_All	sp|Q09923|YAKC_SCHPO	Aldo/keto reductase [Dichomitus squalens LYAD-421 SS1]	79.3	1e-16
CL4632.Contig3_All	sp|Q09923|YAKC_SCHPO	Aldo/keto reductase [Dichomitus squalens LYAD-421 SS1]	79.3	4e-17
CL4632.Contig5_All	sp|Q09923|YAKC_SCHPO	Aldo/keto reductase [Dichomitus squalens LYAD-421 SS1]	79.3	2e-17
CL5330.Contig3_All	sp|B9WYE6|VRDA_ASPPA	Aldo/keto reductase [Dichomitus squalens LYAD-421 SS1]	155	2e-50
CL5330.Contig4_All	sp|B9WYE6|VRDA_ASPPA	Aldo/keto reductase [Dichomitus squalens LYAD-421 SS1]	184	1e-53
CL5330.Contig5_All	sp|B9WYE6|VRDA_ASPPA	Aldo/keto reductase [Dichomitus squalens LYAD-421 SS1]	143	7e-51
CL5330.Contig6_All	sp|B9WYE6|VRDA_ASPPA	Aldo/keto reductase [Dichomitus squalens LYAD-421 SS1]	214	4e-66
CL5330.Contig7_All	sp|B9WYE6|VRDA_ASPPA	Aldo/keto reductase [Dichomitus squalens LYAD-421 SS1]	217	3e-67
CL791.Contig1_All	sp|O95154|ARK73_HUMAN	Aldo/keto reductase [Dichomitus squalens LYAD-421 SS1]	252	1e-73
Unigene10190_All	--	Aldo/keto reductase [Dichomitus squalens LYAD-421 SS1]	--	--
Unigene1603_All	--	Aldo/keto reductase [Dichomitus squalens LYAD-421 SS1]	--	--
Unigene1604_All	--	Aldo/keto reductase [Dichomitus squalens LYAD-421 SS1]	--	--
Unigene1605_All	--	Aldo/keto reductase [Dichomitus squalens LYAD-421 SS1]	--	--
Unigene1606_All	--	Aldo/keto reductase [Dichomitus squalens LYAD-421 SS1]	--	--
Unigene1608_All	--	Aldo/keto reductase [Dichomitus squalens LYAD-421 SS1]	--	--
Unigene1609_All	--	Aldo/keto reductase [Dichomitus squalens LYAD-421 SS1]	--	--
Unigene1610_All	--	Aldo/keto reductase [Dichomitus squalens LYAD-421 SS1]	--	--
Unigene1611_All	--	Aldo/keto reductase [Dichomitus squalens LYAD-421 SS1]	--	--
Unigene1612_All	--	Aldo/keto reductase [Dichomitus squalens LYAD-421 SS1]	--	--
Unigene1613_All	--	Aldo/keto reductase [Dichomitus squalens LYAD-421 SS1]	--	--
Unigene2377_All	--	Aldo/keto reductase [Dichomitus squalens LYAD-421 SS1]	--	--
Unigene2379_All	--	Aldo/keto reductase [Dichomitus squalens LYAD-421 SS1]	--	--
Unigene2380_All	--	Aldo/keto reductase [Dichomitus squalens LYAD-421 SS1]	--	--
Unigene2636_All	sp|Q01752|AAD_PHACH	Aldo/keto reductase [Dichomitus squalens LYAD-421 SS1]	542	2e-173
Unigene2638_All	sp|Q01752|AAD_PHACH	Aldo/keto reductase [Dichomitus squalens LYAD-421 SS1]	542	8e-175
Unigene2640_All	sp|Q01752|AAD_PHACH	Aldo/keto reductase [Dichomitus squalens LYAD-421 SS1]	518	5e-178
Unigene2642_All	sp|Q01752|AAD_PHACH	Aldo/keto reductase [Dichomitus squalens LYAD-421 SS1]	543	8e-175
Unigene2643_All	sp|Q01752|AAD_PHACH	Aldo/keto reductase [Dichomitus squalens LYAD-421 SS1]	542	2e-173
Unigene7185_All	sp|Q76L37|CPRC1_CANPA	Aldo/keto reductase [Dichomitus squalens LYAD-421 SS1]	179	6e-51
Unigene756_All	sp|Q01752|AAD_PHACH	Aldo/keto reductase [Dichomitus squalens LYAD-421 SS1]	539	0
CL1851.Contig1_All	sp|O23016|KCAB_ARATH	Aldo/keto reductase [Fistulina hepatica ATCC 64428]	197	4e-87
CL1851.Contig2_All	sp|O23016|KCAB_ARATH	Aldo/keto reductase [Fistulina hepatica ATCC 64428]	196	9e-87
CL1851.Contig3_All	sp|O23016|KCAB_ARATH	Aldo/keto reductase [Fistulina hepatica ATCC 64428]	196	2e-86
CL1851.Contig4_All	sp|O23016|KCAB_ARATH	Aldo/keto reductase [Fistulina hepatica ATCC 64428]	340	1e-107
CL1851.Contig5_All	sp|O23016|KCAB_ARATH	Aldo/keto reductase [Fistulina hepatica ATCC 64428]	260	5e-81
CL1851.Contig6_All	sp|O23016|KCAB_ARATH	Aldo/keto reductase [Fistulina hepatica ATCC 64428]	340	5e-108
CL1851.Contig7_All	sp|O23016|KCAB_ARATH	Aldo/keto reductase [Fistulina hepatica ATCC 64428]	338	4e-108
CL1851.Contig8_All	sp|O23016|KCAB_ARATH	Aldo/keto reductase [Fistulina hepatica ATCC 64428]	340	2e-106
CL1940.Contig8_All	sp|B9WYE6|VRDA_ASPPA	Aldo/keto reductase [Fomitiporia mediterranea MF3/22]	329	2e-103
CL4456.Contig2_All	sp|P80874|GS69_BACSU	Aldo/keto reductase [Fomitiporia mediterranea MF3/22]	68.2	4e-11
CL4456.Contig4_All	--	Aldo/keto reductase [Fomitiporia mediterranea MF3/22]	--	--
CL4456.Contig5_All	sp|P80874|GS69_BACSU	Aldo/keto reductase [Fomitiporia mediterranea MF3/22]	68.2	4e-11
CL4921.Contig3_All	sp|C5FFQ7|XYL1_ARTOC	Aldo/keto reductase [Fomitiporia mediterranea MF3/22]	364	2e-123
CL791.Contig2_All	sp|O95154|ARK73_HUMAN	Aldo/keto reductase [Fomitiporia mediterranea MF3/22]	125	4e-48
CL791.Contig3_All	sp|O95154|ARK73_HUMAN	Aldo/keto reductase [Fomitiporia mediterranea MF3/22]	125	5e-46
CL791.Contig5_All	sp|O95154|ARK73_HUMAN	Aldo/keto reductase [Fomitiporia mediterranea MF3/22]	210	1e-64
CL791.Contig6_All	sp|O95154|ARK73_HUMAN	Aldo/keto reductase [Fomitiporia mediterranea MF3/22]	187	3e-56
CL1744.Contig11_All	sp|Q09923|YAKC_SCHPO	Aldo/keto reductase [Gloeophyllum trabeum ATCC 11539]	333	2e-108
CL1744.Contig5_All	sp|Q09923|YAKC_SCHPO	Aldo/keto reductase [Gloeophyllum trabeum ATCC 11539]	321	3e-104
CL1744.Contig8_All	sp|Q09923|YAKC_SCHPO	Aldo/keto reductase [Gloeophyllum trabeum ATCC 11539]	321	5e-103
CL2576.Contig5_All	sp|O23016|KCAB_ARATH	Aldo/keto reductase [Gloeophyllum trabeum ATCC 11539]	240	2e-86
CL3621.Contig1_All	sp|A0QV10|Y2408_MYCS2	Aldo/keto reductase [Gloeophyllum trabeum ATCC 11539]	110	3e-29
CL3621.Contig2_All	sp|O14088|YER5_SCHPO	Aldo/keto reductase [Gloeophyllum trabeum ATCC 11539]	202	1e-58
CL3621.Contig3_All	sp|A0QV10|Y2408_MYCS2	Aldo/keto reductase [Gloeophyllum trabeum ATCC 11539]	104	8e-27
CL3637.Contig1_All	sp|P27800|ALDX_SPOSA	Aldo/keto reductase [Gloeophyllum trabeum ATCC 11539]	332	6e-109
CL3637.Contig2_All	sp|P27800|ALDX_SPOSA	Aldo/keto reductase [Gloeophyllum trabeum ATCC 11539]	332	9e-109
CL3637.Contig3_All	sp|P27800|ALDX_SPOSA	Aldo/keto reductase [Gloeophyllum trabeum ATCC 11539]	332	1e-108
CL3637.Contig4_All	sp|P27800|ALDX_SPOSA	Aldo/keto reductase [Gloeophyllum trabeum ATCC 11539]	332	8e-109
CL4315.Contig4_All	sp|O14088|YER5_SCHPO	Aldo/keto reductase [Gloeophyllum trabeum ATCC 11539]	110	3e-27
CL4632.Contig2_All	sp|Q09923|YAKC_SCHPO	Aldo/keto reductase [Gloeophyllum trabeum ATCC 11539]	84.3	1e-18
CL4705.Contig1_All	sp|B9WYE6|VRDA_ASPPA	Aldo/keto reductase [Gloeophyllum trabeum ATCC 11539]	102	2e-22
CL4705.Contig2_All	sp|B9WYE6|VRDA_ASPPA	Aldo/keto reductase [Gloeophyllum trabeum ATCC 11539]	102	2e-22
CL4705.Contig3_All	sp|B9WYE6|VRDA_ASPPA	Aldo/keto reductase [Gloeophyllum trabeum ATCC 11539]	102	2e-22
CL4705.Contig4_All	sp|B9WYE6|VRDA_ASPPA	Aldo/keto reductase [Gloeophyllum trabeum ATCC 11539]	102	4e-22
Unigene10410_All	sp|B9WYE6|VRDA_ASPPA	Aldo/keto reductase [Gloeophyllum trabeum ATCC 11539]	59.3	4e-13
Unigene4898_All	sp|B9WYE6|VRDA_ASPPA	Aldo/keto reductase [Gloeophyllum trabeum ATCC 11539]	60.8	2e-08
Unigene923_All	sp|B9WYE6|VRDA_ASPPA	Aldo/keto reductase [Gloeophyllum trabeum ATCC 11539]	88.2	6e-21
CL326.Contig34_All	sp|O32210|GR_BACSU	Aldo/keto reductase [Punctularia strigosozonata HHB-11173 SS5]	62.8	6e-09
CL326.Contig35_All	sp|O32210|GR_BACSU	Aldo/keto reductase [Punctularia strigosozonata HHB-11173 SS5]	98.6	3e-21
CL326.Contig37_All	sp|O32210|GR_BACSU	Aldo/keto reductase [Punctularia strigosozonata HHB-11173 SS5]	98.6	4e-21
CL326.Contig38_All	sp|O32210|GR_BACSU	Aldo/keto reductase [Punctularia strigosozonata HHB-11173 SS5]	77.4	8e-14
CL3621.Contig4_All	sp|A0QV10|Y2408_MYCS2	Aldo/keto reductase [Punctularia strigosozonata HHB-11173 SS5]	113	4e-30
CL5329.Contig2_All	sp|O14088|YER5_SCHPO	Aldo/keto reductase [Punctularia strigosozonata HHB-11173 SS5]	135	2e-38
CL5329.Contig3_All	sp|O14088|YER5_SCHPO	Aldo/keto reductase [Punctularia strigosozonata HHB-11173 SS5]	173	9e-52
CL5329.Contig4_All	sp|O14088|YER5_SCHPO	Aldo/keto reductase [Punctularia strigosozonata HHB-11173 SS5]	153	2e-44
CL971.Contig8_All	sp|O14088|YER5_SCHPO	Aldo/keto reductase [Punctularia strigosozonata HHB-11173 SS5]	137	1e-34
Unigene10995_All	sp|Q09923|YAKC_SCHPO	Aldo/keto reductase [Punctularia strigosozonata HHB-11173 SS5]	350	2e-109
Unigene3285_All	sp|O14088|YER5_SCHPO	Aldo/keto reductase [Punctularia strigosozonata HHB-11173 SS5]	137	3e-37
Unigene4949_All	sp|Q09923|YAKC_SCHPO	Aldo/keto reductase [Punctularia strigosozonata HHB-11173 SS5]	353	9e-109
Unigene4951_All	sp|Q09923|YAKC_SCHPO	Aldo/keto reductase [Punctularia strigosozonata HHB-11173 SS5]	350	1e-107
Unigene4952_All	sp|Q09923|YAKC_SCHPO	Aldo/keto reductase [Punctularia strigosozonata HHB-11173 SS5]	355	4e-119
Unigene4953_All	sp|Q09923|YAKC_SCHPO	Aldo/keto reductase [Punctularia strigosozonata HHB-11173 SS5]	355	1e-116
Unigene4954_All	sp|Q09923|YAKC_SCHPO	Aldo/keto reductase [Punctularia strigosozonata HHB-11173 SS5]	351	4e-108
Unigene4956_All	sp|Q09923|YAKC_SCHPO	Aldo/keto reductase [Punctularia strigosozonata HHB-11173 SS5]	353	1e-108
Unigene4957_All	sp|Q09923|YAKC_SCHPO	Aldo/keto reductase [Punctularia strigosozonata HHB-11173 SS5]	354	9e-117
Unigene4958_All	sp|Q09923|YAKC_SCHPO	Aldo/keto reductase [Punctularia strigosozonata HHB-11173 SS5]	350	5e-108
Unigene4959_All	sp|Q09923|YAKC_SCHPO	Aldo/keto reductase [Punctularia strigosozonata HHB-11173 SS5]	350	6e-108
Unigene7524_All	--	Aldo/keto reductase [Punctularia strigosozonata HHB-11173 SS5]	--	--
Unigene7527_All	--	Aldo/keto reductase [Punctularia strigosozonata HHB-11173 SS5]	--	--
Unigene7528_All	--	Aldo/keto reductase [Punctularia strigosozonata HHB-11173 SS5]	--	--
Unigene7529_All	--	Aldo/keto reductase [Punctularia strigosozonata HHB-11173 SS5]	--	--
Unigene7530_All	--	Aldo/keto reductase [Punctularia strigosozonata HHB-11173 SS5]	--	--
Unigene8015_All	sp|O32210|GR_BACSU	Aldo/keto reductase [Punctularia strigosozonata HHB-11173 SS5]	72.4	1e-13
CL273.Contig47_All	sp|B9WYE6|VRDA_ASPPA	Aldo/keto reductase [Stereum hirsutum FP-91666 SS1]	92.4	8e-22
CL4632.Contig4_All	sp|Q09923|YAKC_SCHPO	Aldo/keto reductase [Stereum hirsutum FP-91666 SS1]	95.5	3e-23
CL5330.Contig11_All	sp|B9WYE6|VRDA_ASPPA	Aldo/keto reductase [Stereum hirsutum FP-91666 SS1]	87	3e-29
CL1213.Contig1_All	sp|Q73SC5|Y4149_MYCPA	Aldo/keto reductase [Trametes versicolor FP-101664 SS1]	72	2e-17
CL1213.Contig3_All	sp|O32210|GR_BACSU	Aldo/keto reductase [Trametes versicolor FP-101664 SS1]	109	1e-25
CL1213.Contig4_All	sp|A0QV10|Y2408_MYCS2	Aldo/keto reductase [Trametes versicolor FP-101664 SS1]	75.1	1e-13
CL1213.Contig8_All	sp|O32210|GR_BACSU	Aldo/keto reductase [Trametes versicolor FP-101664 SS1]	57.4	3e-08
CL1744.Contig10_All	sp|Q09923|YAKC_SCHPO	Aldo/keto reductase [Trametes versicolor FP-101664 SS1]	361	8e-117
CL1744.Contig12_All	sp|Q09923|YAKC_SCHPO	Aldo/keto reductase [Trametes versicolor FP-101664 SS1]	361	9e-118
CL1744.Contig14_All	sp|Q09923|YAKC_SCHPO	Aldo/keto reductase [Trametes versicolor FP-101664 SS1]	361	3e-117
CL1744.Contig15_All	sp|Q09923|YAKC_SCHPO	Aldo/keto reductase [Trametes versicolor FP-101664 SS1]	361	5e-117
CL1744.Contig17_All	sp|Q09923|YAKC_SCHPO	Aldo/keto reductase [Trametes versicolor FP-101664 SS1]	361	4e-117
CL1744.Contig18_All	sp|Q09923|YAKC_SCHPO	Aldo/keto reductase [Trametes versicolor FP-101664 SS1]	359	8e-111
CL1744.Contig19_All	sp|Q09923|YAKC_SCHPO	Aldo/keto reductase [Trametes versicolor FP-101664 SS1]	361	5e-118
CL1744.Contig20_All	sp|Q09923|YAKC_SCHPO	Aldo/keto reductase [Trametes versicolor FP-101664 SS1]	355	2e-110
CL1744.Contig21_All	sp|Q09923|YAKC_SCHPO	Aldo/keto reductase [Trametes versicolor FP-101664 SS1]	361	3e-117
CL1744.Contig22_All	sp|Q09923|YAKC_SCHPO	Aldo/keto reductase [Trametes versicolor FP-101664 SS1]	359	8e-111
CL1744.Contig4_All	sp|Q09923|YAKC_SCHPO	Aldo/keto reductase [Trametes versicolor FP-101664 SS1]	361	5e-117
CL1744.Contig6_All	sp|Q09923|YAKC_SCHPO	Aldo/keto reductase [Trametes versicolor FP-101664 SS1]	361	3e-117
CL1744.Contig7_All	sp|Q09923|YAKC_SCHPO	Aldo/keto reductase [Trametes versicolor FP-101664 SS1]	361	8e-117
CL1744.Contig9_All	sp|Q09923|YAKC_SCHPO	Aldo/keto reductase [Trametes versicolor FP-101664 SS1]	361	1e-116
CL187.Contig10_All	sp|P14065|GCY1_YEAST	Aldo/keto reductase [Trametes versicolor FP-101664 SS1]	177	7e-49
CL187.Contig11_All	sp|P14065|GCY1_YEAST	Aldo/keto reductase [Trametes versicolor FP-101664 SS1]	177	6e-49
CL187.Contig13_All	sp|P14065|GCY1_YEAST	Aldo/keto reductase [Trametes versicolor FP-101664 SS1]	182	1e-50
CL187.Contig14_All	sp|P14065|GCY1_YEAST	Aldo/keto reductase [Trametes versicolor FP-101664 SS1]	182	9e-51
CL187.Contig15_All	sp|P14065|GCY1_YEAST	Aldo/keto reductase [Trametes versicolor FP-101664 SS1]	115	2e-48
CL187.Contig16_All	sp|P14065|GCY1_YEAST	Aldo/keto reductase [Trametes versicolor FP-101664 SS1]	189	2e-53
CL187.Contig17_All	sp|P14065|GCY1_YEAST	Aldo/keto reductase [Trametes versicolor FP-101664 SS1]	213	2e-61
CL187.Contig18_All	sp|P14065|GCY1_YEAST	Aldo/keto reductase [Trametes versicolor FP-101664 SS1]	177	7e-49
CL187.Contig19_All	sp|P14065|GCY1_YEAST	Aldo/keto reductase [Trametes versicolor FP-101664 SS1]	177	4e-49
CL187.Contig20_All	sp|P14065|GCY1_YEAST	Aldo/keto reductase [Trametes versicolor FP-101664 SS1]	177	6e-49
CL187.Contig21_All	sp|P14065|GCY1_YEAST	Aldo/keto reductase [Trametes versicolor FP-101664 SS1]	189	5e-53
CL187.Contig2_All	sp|P14065|GCY1_YEAST	Aldo/keto reductase [Trametes versicolor FP-101664 SS1]	177	5e-49
CL187.Contig3_All	sp|P14065|GCY1_YEAST	Aldo/keto reductase [Trametes versicolor FP-101664 SS1]	100	4e-27
CL187.Contig4_All	sp|P14065|GCY1_YEAST	Aldo/keto reductase [Trametes versicolor FP-101664 SS1]	100	1e-43
CL187.Contig5_All	sp|P14065|GCY1_YEAST	Aldo/keto reductase [Trametes versicolor FP-101664 SS1]	189	3e-53
CL187.Contig6_All	sp|Q6AZW2|A1A1A_DANRE	Aldo/keto reductase [Trametes versicolor FP-101664 SS1]	143	4e-38
CL187.Contig8_All	sp|P42657|RAD25_SCHPO	Aldo/keto reductase [Trametes versicolor FP-101664 SS1]	230	1e-66
CL187.Contig9_All	sp|P14065|GCY1_YEAST	Aldo/keto reductase [Trametes versicolor FP-101664 SS1]	200	2e-57
CL273.Contig2_All	sp|B9WYE6|VRDA_ASPPA	Aldo/keto reductase [Trametes versicolor FP-101664 SS1]	122	1e-31
CL273.Contig45_All	sp|B9WYE6|VRDA_ASPPA	Aldo/keto reductase [Trametes versicolor FP-101664 SS1]	159	4e-46
CL273.Contig52_All	sp|B9WYE6|VRDA_ASPPA	Aldo/keto reductase [Trametes versicolor FP-101664 SS1]	315	1e-95
CL273.Contig53_All	sp|B9WYE6|VRDA_ASPPA	Aldo/keto reductase [Trametes versicolor FP-101664 SS1]	315	1e-95
CL273.Contig54_All	sp|B9WYE6|VRDA_ASPPA	Aldo/keto reductase [Trametes versicolor FP-101664 SS1]	315	1e-95
CL273.Contig55_All	sp|B9WYE6|VRDA_ASPPA	Aldo/keto reductase [Trametes versicolor FP-101664 SS1]	315	1e-95
CL273.Contig56_All	sp|B9WYE6|VRDA_ASPPA	Aldo/keto reductase [Trametes versicolor FP-101664 SS1]	315	1e-101
CL273.Contig58_All	sp|B9WYE6|VRDA_ASPPA	Aldo/keto reductase [Trametes versicolor FP-101664 SS1]	238	2e-68
CL273.Contig59_All	sp|B9WYE6|VRDA_ASPPA	Aldo/keto reductase [Trametes versicolor FP-101664 SS1]	238	2e-68
CL273.Contig60_All	sp|B9WYE6|VRDA_ASPPA	Aldo/keto reductase [Trametes versicolor FP-101664 SS1]	315	1e-95
CL273.Contig61_All	sp|B9WYE6|VRDA_ASPPA	Aldo/keto reductase [Trametes versicolor FP-101664 SS1]	315	1e-95
CL273.Contig66_All	sp|B9WYE6|VRDA_ASPPA	Aldo/keto reductase [Trametes versicolor FP-101664 SS1]	159	3e-46
CL273.Contig67_All	sp|B9WYE6|VRDA_ASPPA	Aldo/keto reductase [Trametes versicolor FP-101664 SS1]	157	2e-45
CL3142.Contig1_All	sp|Q3ZFI7|GAR1_HYPJE	Aldo/keto reductase [Trametes versicolor FP-101664 SS1]	283	2e-86
CL3142.Contig2_All	sp|Q3ZFI7|GAR1_HYPJE	Aldo/keto reductase [Trametes versicolor FP-101664 SS1]	283	7e-87
CL3142.Contig3_All	sp|Q3ZFI7|GAR1_HYPJE	Aldo/keto reductase [Trametes versicolor FP-101664 SS1]	296	2e-92
CL3142.Contig4_All	sp|Q3ZFI7|GAR1_HYPJE	Aldo/keto reductase [Trametes versicolor FP-101664 SS1]	296	1e-91
CL3142.Contig5_All	sp|Q3ZFI7|GAR1_HYPJE	Aldo/keto reductase [Trametes versicolor FP-101664 SS1]	296	2e-92
CL4052.Contig4_All	--	Aldo/keto reductase [Trametes versicolor FP-101664 SS1]	--	--
CL4343.Contig1_All	sp|O13848|I3ACR_SCHPO	Aldo/keto reductase [Trametes versicolor FP-101664 SS1]	182	5e-50
CL4343.Contig3_All	sp|O13848|I3ACR_SCHPO	Aldo/keto reductase [Trametes versicolor FP-101664 SS1]	182	5e-50
CL4456.Contig1_All	sp|P80874|GS69_BACSU	Aldo/keto reductase [Trametes versicolor FP-101664 SS1]	75.5	1e-13
CL5382.Contig1_All	sp|O14295|PLR1_SCHPO	aldo/keto reductase [Trametes versicolor FP-101664 SS1]	210	7e-59
CL5382.Contig2_All	sp|O14295|PLR1_SCHPO	aldo/keto reductase [Trametes versicolor FP-101664 SS1]	211	4e-59
CL5382.Contig3_All	sp|O14295|PLR1_SCHPO	aldo/keto reductase [Trametes versicolor FP-101664 SS1]	207	7e-58
CL5382.Contig4_All	--	aldo/keto reductase [Trametes versicolor FP-101664 SS1]	--	--
CL5382.Contig5_All	--	aldo/keto reductase [Trametes versicolor FP-101664 SS1]	--	--
CL555.Contig5_All	sp|Q8CG76|ARK72_MOUSE	Aldo/keto reductase [Trametes versicolor FP-101664 SS1]	197	2e-56
Unigene1818_All	sp|Q09923|YAKC_SCHPO	Aldo/keto reductase [Trametes versicolor FP-101664 SS1]	65.5	3e-12
Unigene2889_All	sp|A0QV10|Y2408_MYCS2	Aldo/keto reductase [Trametes versicolor FP-101664 SS1]	75.1	7e-14
Unigene4239_All	sp|O14088|YER5_SCHPO	Aldo/keto reductase [Trametes versicolor FP-101664 SS1]	154	8e-46
Unigene4403_All	sp|Q01752|AAD_PHACH	Aldo/keto reductase [Trametes versicolor FP-101664 SS1]	172	7e-51
Unigene5376_All	sp|O14295|PLR1_SCHPO	aldo/keto reductase [Trametes versicolor FP-101664 SS1]	234	4e-69
Unigene5385_All	sp|O14295|PLR1_SCHPO	aldo/keto reductase [Trametes versicolor FP-101664 SS1]	234	1e-68
Unigene7526_All	sp|Q7XT99|AKR2_ORYSJ	Aldo/keto reductase [Trametes versicolor FP-101664 SS1]	55.1	5e-07
Unigene8449_All	sp|Q8CG76|ARK72_MOUSE	Aldo/keto reductase [Trametes versicolor FP-101664 SS1]	237	3e-70
CL273.Contig18_All	sp|B9WYE6|VRDA_ASPPA	Aldo/keto reductase, partial [Gloeophyllum trabeum ATCC 11539]	298	3e-94
CL273.Contig35_All	sp|B9WYE6|VRDA_ASPPA	Aldo/keto reductase, partial [Gloeophyllum trabeum ATCC 11539]	246	2e-76
CL273.Contig9_All	sp|B9WYE6|VRDA_ASPPA	Aldo/keto reductase, partial [Gloeophyllum trabeum ATCC 11539]	298	2e-94
Unigene236_All	sp|O32210|GR_BACSU	aldo-keto reductase [Cryptococcus neoformans var. grubii H99]	43.1	4e-07
CL2397.Contig10_All	sp|O14088|YER5_SCHPO	aldo-keto reductase [Gloeophyllum trabeum ATCC 11539]	62.8	2e-11
CL2397.Contig7_All	sp|P52898|DDBX_BOVIN	aldo-keto reductase [Gloeophyllum trabeum ATCC 11539]	75.1	3e-13
CL2397.Contig9_All	--	aldo-keto reductase [Gloeophyllum trabeum ATCC 11539]	--	--
Unigene5442_All	sp|P14065|GCY1_YEAST	aldo-keto reductase [Moniliophthora roreri MCA 2997]	239	2e-69
Unigene5448_All	sp|P14065|GCY1_YEAST	aldo-keto reductase [Moniliophthora roreri MCA 2997]	239	1e-69
Unigene5450_All	sp|P14065|GCY1_YEAST	aldo-keto reductase [Moniliophthora roreri MCA 2997]	238	6e-69
Unigene9161_All	sp|P14065|GCY1_YEAST	aldo-keto reductase [Moniliophthora roreri MCA 2997]	240	1e-73
CL273.Contig38_All	--	Aldo-keto reductase 5 [Heterobasidion irregulare TC 32-1]	--	--
CL273.Contig6_All	--	Aldo-keto reductase 5 [Heterobasidion irregulare TC 32-1]	--	--
CL1847.Contig1_All	sp|J9MJK9|TAL1_FUSO4	aldolase [Dichomitus squalens LYAD-421 SS1]	119	2e-28
CL1847.Contig2_All	sp|Q03161|YMY9_YEAST	aldolase [Dichomitus squalens LYAD-421 SS1]	153	4e-40
CL3977.Contig1_All	sp|Q29448|HMGCL_BOVIN	aldolase [Trametes versicolor FP-101664 SS1]	288	3e-86
CL3977.Contig3_All	sp|Q29448|HMGCL_BOVIN	aldolase [Trametes versicolor FP-101664 SS1]	288	4e-86
CL3977.Contig4_All	sp|Q29448|HMGCL_BOVIN	aldolase [Trametes versicolor FP-101664 SS1]	288	3e-86
Unigene11064_All	sp|Q703I2|ALF_THECA	aldolase [Trametes versicolor FP-101664 SS1]	117	1e-28
Unigene2925_All	sp|Q703I2|ALF_THECA	aldolase [Trametes versicolor FP-101664 SS1]	117	4e-28
Unigene6643_All	sp|Q703I2|ALF_THECA	aldolase [Trametes versicolor FP-101664 SS1]	117	1e-27
Unigene6649_All	sp|Q703I2|ALF_THECA	aldolase [Trametes versicolor FP-101664 SS1]	117	9e-28
Unigene8702_All	sp|Q703I2|ALF_THECA	aldolase [Trametes versicolor FP-101664 SS1]	117	4e-28
Unigene9627_All	sp|Q94A08|RFS2_ARATH	alkaline alpha galactosidase [Tetragonia tetragonioides]	171	8e-50
CL2045.Contig1_All	sp|Q7SAP1|MCD4_NEUCR	alkaline phosphatase-like protein [Dichomitus squalens LYAD-421 SS1]	589	0
CL2045.Contig2_All	sp|Q7SAP1|MCD4_NEUCR	alkaline phosphatase-like protein [Dichomitus squalens LYAD-421 SS1]	429	0
CL2045.Contig3_All	sp|Q7SAP1|MCD4_NEUCR	alkaline phosphatase-like protein [Dichomitus squalens LYAD-421 SS1]	479	0
CL2045.Contig4_All	sp|Q7SAP1|MCD4_NEUCR	alkaline phosphatase-like protein [Dichomitus squalens LYAD-421 SS1]	755	0
CL2045.Contig5_All	sp|Q7SAP1|MCD4_NEUCR	alkaline phosphatase-like protein [Dichomitus squalens LYAD-421 SS1]	626	0
CL2298.Contig1_All	sp|Q74ZS2|GPI13_ASHGO	alkaline phosphatase-like protein [Fistulina hepatica ATCC 64428]	365	2e-110
CL2298.Contig2_All	sp|Q74ZS2|GPI13_ASHGO	alkaline phosphatase-like protein [Fistulina hepatica ATCC 64428]	450	4e-139
CL4227.Contig4_All	sp|B8PHE1|EFTS2_POSPM	alkaline phytoceramidase [Dichomitus squalens LYAD-421 SS1]	303	5e-95
CL4227.Contig1_All	sp|B8PHE1|EFTS2_POSPM	alkaline phytoceramidase [Trametes versicolor FP-101664 SS1]	296	1e-92
CL4227.Contig2_All	sp|B8PHE1|EFTS2_POSPM	alkaline phytoceramidase [Trametes versicolor FP-101664 SS1]	293	4e-93
CL4227.Contig7_All	sp|Q9NUN7|ACER3_HUMAN	alkaline phytoceramidase [Trametes versicolor FP-101664 SS1]	64.7	3e-17
CL871.Contig1_All	sp|Q09913|ALLC_SCHPO	allantoicase-like protein [Postia placenta Mad-698-R]	321	7e-104
CL871.Contig2_All	sp|Q09913|ALLC_SCHPO	allantoicase-like protein [Postia placenta Mad-698-R]	304	6e-97
CL871.Contig3_All	sp|Q09913|ALLC_SCHPO	allantoicase-like protein [Postia placenta Mad-698-R]	324	7e-105
CL871.Contig4_All	sp|Q09913|ALLC_SCHPO	allantoicase-like protein [Postia placenta Mad-698-R]	236	3e-82
CL871.Contig5_All	sp|Q09913|ALLC_SCHPO	allantoicase-like protein [Postia placenta Mad-698-R]	234	3e-82
CL871.Contig6_All	sp|Q09913|ALLC_SCHPO	allantoicase-like protein [Postia placenta Mad-698-R]	275	1e-85
CL871.Contig7_All	sp|Q09913|ALLC_SCHPO	allantoicase-like protein [Postia placenta Mad-698-R]	275	2e-85
CL871.Contig8_All	sp|Q09913|ALLC_SCHPO	allantoicase-like protein [Postia placenta Mad-698-R]	304	2e-96
CL4124.Contig4_All	sp|Q9RKU5|ALLB_STRCO	allantoinase [Punctularia strigosozonata HHB-11173 SS5]	163	1e-44
CL4124.Contig1_All	sp|P32375|ALN_YEAST	allantoinase [Trametes versicolor FP-101664 SS1]	296	6e-109
CL4124.Contig2_All	sp|P32375|ALN_YEAST	allantoinase [Trametes versicolor FP-101664 SS1]	295	1e-112
CL4124.Contig3_All	sp|P32375|ALN_YEAST	allantoinase [Trametes versicolor FP-101664 SS1]	424	6e-143
Unigene9551_All	sp|O60024|ALL4_ASPFU	allergen [Aspergillus fumigatus Af293]	160	2e-48
CL1034.Contig12_All	sp|P19571|AMT6_BACS7	alpha amylase [Dichomitus squalens LYAD-421 SS1]	386	1e-119
CL1034.Contig14_All	sp|P19571|AMT6_BACS7	alpha amylase [Dichomitus squalens LYAD-421 SS1]	387	6e-120
CL3089.Contig1_All	sp|Q04791|SASB_ANAPL	alpha beta-hydrolase [Coniophora puteana RWD-64-598 SS2]	156	1e-38
CL3089.Contig2_All	sp|Q04791|SASB_ANAPL	alpha beta-hydrolase [Coniophora puteana RWD-64-598 SS2]	159	4e-39
CL3089.Contig3_All	sp|O42653|YF9E_SCHPO	alpha beta-hydrolase [Coniophora puteana RWD-64-598 SS2]	318	1e-93
CL3089.Contig4_All	sp|O42653|YF9E_SCHPO	alpha beta-hydrolase [Coniophora puteana RWD-64-598 SS2]	347	1e-103
CL86.Contig3_All	sp|P19515|LIP_RHIMI	alpha beta-hydrolase [Coniophora puteana RWD-64-598 SS2]	49.7	4e-10
CL94.Contig6_All	sp|P52719|PEPS_ASPPH	alpha beta-hydrolase [Coniophora puteana RWD-64-598 SS2]	87.4	7e-19
CL94.Contig8_All	sp|P52718|PEPF_ASPNG	alpha beta-hydrolase [Coniophora puteana RWD-64-598 SS2]	174	2e-87
Unigene11179_All	sp|Q62165|DAG1_MOUSE	alpha dystroglycan	223	2e-68
CL5152.Contig1_All	sp|O13854|ADG2_SCHPO	alpha herpes virus glycoprotein domain-containing protein [Moniliophthora roreri MCA 2997]	58.5	3e-07
CL5152.Contig2_All	sp|O13854|ADG2_SCHPO	alpha herpes virus glycoprotein domain-containing protein [Moniliophthora roreri MCA 2997]	58.5	3e-07
Unigene1804_All	sp|O59921|TPS1_EMENI	alpha,alpha-trehalose-phosphate synthase TPS1 subunit [Dichomitus squalens LYAD-421 SS1]	550	0
CL67.Contig2_All	sp|Q75JC9|Y8484_DICDI	Alpha/beta hydrolase [Heterobasidion irregulare TC 32-1]	138	1e-33
CL67.Contig4_All	sp|Q75JC9|Y8484_DICDI	Alpha/beta hydrolase [Heterobasidion irregulare TC 32-1]	138	1e-33
CL1486.Contig3_All	sp|Q9VMC9|KFA_DROME	alpha/beta hydrolase domain-containing protein [Trametes versicolor FP-101664 SS1]	61.2	9e-09
CL4901.Contig2_All	--	alpha/beta hydrolase family domain-containing protein [Rhizoctonia solani AG-1 IA]	--	--
CL3109.Contig4_All	sp|Q5HZX7|CB043_RAT	alpha/beta hydrolase family protein [Rhizoctonia solani AG-3 Rhs1AP]	95.9	5e-21
CL3109.Contig5_All	sp|Q9H6V9|CB043_HUMAN	alpha/beta hydrolase family protein [Rhizoctonia solani AG-3 Rhs1AP]	75.1	4e-15
CL3109.Contig6_All	sp|Q5HZX7|CB043_RAT	alpha/beta hydrolase family protein [Rhizoctonia solani AG-3 Rhs1AP]	95.9	9e-21
CL3109.Contig7_All	sp|Q9H6V9|CB043_HUMAN	alpha/beta hydrolase family protein [Rhizoctonia solani AG-3 Rhs1AP]	75.1	5e-15
Unigene7790_All	--	alpha/beta hydrolase family protein [Rhizoctonia solani AG-3 Rhs1AP]	--	--
CL4808.Contig10_All	sp|O94437|YFI3_SCHPO	Alpha/beta hydrolase, partial [Heterobasidion irregulare TC 32-1]	150	5e-39
CL4808.Contig11_All	sp|O94437|YFI3_SCHPO	Alpha/beta hydrolase, partial [Heterobasidion irregulare TC 32-1]	197	3e-55
CL4808.Contig13_All	sp|O94437|YFI3_SCHPO	Alpha/beta hydrolase, partial [Heterobasidion irregulare TC 32-1]	196	1e-54
CL4808.Contig14_All	sp|O94437|YFI3_SCHPO	Alpha/beta hydrolase, partial [Heterobasidion irregulare TC 32-1]	196	1e-54
CL4808.Contig3_All	sp|O94437|YFI3_SCHPO	Alpha/beta hydrolase, partial [Heterobasidion irregulare TC 32-1]	150	5e-39
CL4808.Contig6_All	sp|O94437|YFI3_SCHPO	Alpha/beta hydrolase, partial [Heterobasidion irregulare TC 32-1]	196	5e-55
CL4808.Contig9_All	sp|O94437|YFI3_SCHPO	Alpha/beta hydrolase, partial [Heterobasidion irregulare TC 32-1]	196	5e-55
Unigene3811_All	sp|O94437|YFI3_SCHPO	Alpha/beta hydrolase, partial [Heterobasidion irregulare TC 32-1]	85.5	3e-17
Unigene3871_All	sp|O94437|YFI3_SCHPO	Alpha/beta hydrolase, partial [Heterobasidion irregulare TC 32-1]	198	1e-55
CL3780.Contig1_All	sp|Q6IRP4|ABHDD_XENLA	alpha/beta superfamily hydrolase [Rhodosporidium toruloides NP11]	82.4	9e-16
CL3780.Contig2_All	sp|Q6IRP4|ABHDD_XENLA	alpha/beta superfamily hydrolase [Rhodosporidium toruloides NP11]	82.4	8e-16
CL3869.Contig2_All	sp|P39839|YUXL_BACSU	alpha/beta-hydrolase [Dacryopinax sp. DJM-731 SS1]	97.8	3e-26
CL1062.Contig4_All	sp|Q12405|LPX1_YEAST	alpha/beta-hydrolase [Dichomitus squalens LYAD-421 SS1]	74.3	5e-13
CL1221.Contig10_All	--	alpha/beta-hydrolase [Dichomitus squalens LYAD-421 SS1]	--	--
CL1221.Contig11_All	sp|B8NIB8|FAEA_ASPFN	alpha/beta-hydrolase [Dichomitus squalens LYAD-421 SS1]	76.3	2e-13
CL1221.Contig12_All	sp|B8NIB8|FAEA_ASPFN	alpha/beta-hydrolase [Dichomitus squalens LYAD-421 SS1]	67	2e-10
CL1221.Contig13_All	sp|B8NIB8|FAEA_ASPFN	alpha/beta-hydrolase [Dichomitus squalens LYAD-421 SS1]	76.3	2e-13
CL1221.Contig14_All	sp|B8NIB8|FAEA_ASPFN	alpha/beta-hydrolase [Dichomitus squalens LYAD-421 SS1]	76.3	2e-13
CL1221.Contig16_All	--	alpha/beta-hydrolase [Dichomitus squalens LYAD-421 SS1]	--	--
CL1221.Contig18_All	sp|B8NIB8|FAEA_ASPFN	alpha/beta-hydrolase [Dichomitus squalens LYAD-421 SS1]	76.3	1e-13
CL1221.Contig19_All	--	alpha/beta-hydrolase [Dichomitus squalens LYAD-421 SS1]	--	--
CL1221.Contig20_All	--	alpha/beta-hydrolase [Dichomitus squalens LYAD-421 SS1]	--	--
CL1221.Contig21_All	sp|Q0CBM7|FAEA_ASPTN	alpha/beta-hydrolase [Dichomitus squalens LYAD-421 SS1]	58.5	3e-08
CL1221.Contig22_All	sp|Q0CBM7|FAEA_ASPTN	alpha/beta-hydrolase [Dichomitus squalens LYAD-421 SS1]	59.7	9e-09
CL1221.Contig2_All	--	alpha/beta-hydrolase [Dichomitus squalens LYAD-421 SS1]	--	--
CL1221.Contig3_All	--	alpha/beta-hydrolase [Dichomitus squalens LYAD-421 SS1]	--	--
CL1221.Contig4_All	sp|B8NIB8|FAEA_ASPFN	alpha/beta-hydrolase [Dichomitus squalens LYAD-421 SS1]	68.2	9e-11
CL1221.Contig5_All	--	alpha/beta-hydrolase [Dichomitus squalens LYAD-421 SS1]	--	--
CL1221.Contig6_All	--	alpha/beta-hydrolase [Dichomitus squalens LYAD-421 SS1]	--	--
CL1221.Contig7_All	--	alpha/beta-hydrolase [Dichomitus squalens LYAD-421 SS1]	--	--
CL1629.Contig4_All	sp|P54069|BEM46_SCHPO	alpha/beta-hydrolase [Dichomitus squalens LYAD-421 SS1]	231	2e-69
CL1629.Contig6_All	sp|P54069|BEM46_SCHPO	alpha/beta-hydrolase [Dichomitus squalens LYAD-421 SS1]	231	3e-68
CL1629.Contig7_All	sp|P54069|BEM46_SCHPO	alpha/beta-hydrolase [Dichomitus squalens LYAD-421 SS1]	231	6e-67
CL1683.Contig1_All	sp|Q9ZD73|Y471_RICPR	alpha/beta-hydrolase [Dichomitus squalens LYAD-421 SS1]	57.4	1e-07
CL1683.Contig2_All	--	alpha/beta-hydrolase [Dichomitus squalens LYAD-421 SS1]	--	--
CL1683.Contig3_All	sp|Q9ZD73|Y471_RICPR	alpha/beta-hydrolase [Dichomitus squalens LYAD-421 SS1]	57.4	1e-07
CL280.Contig10_All	sp|P34946|CPS1_PENJA	alpha/beta-hydrolase [Dichomitus squalens LYAD-421 SS1]	247	5e-73
CL280.Contig15_All	sp|P34946|CPS1_PENJA	alpha/beta-hydrolase [Dichomitus squalens LYAD-421 SS1]	246	3e-70
CL280.Contig16_All	sp|P34946|CPS1_PENJA	alpha/beta-hydrolase [Dichomitus squalens LYAD-421 SS1]	247	9e-71
CL280.Contig5_All	sp|P34946|CPS1_PENJA	alpha/beta-hydrolase [Dichomitus squalens LYAD-421 SS1]	247	2e-73
CL280.Contig7_All	sp|P34946|CPS1_PENJA	alpha/beta-hydrolase [Dichomitus squalens LYAD-421 SS1]	247	9e-73
CL2889.Contig3_All	sp|P04635|LIP_STAHY	alpha/beta-hydrolase [Dichomitus squalens LYAD-421 SS1]	61.2	6e-08
CL2889.Contig4_All	sp|P04635|LIP_STAHY	alpha/beta-hydrolase [Dichomitus squalens LYAD-421 SS1]	61.2	6e-08
CL3252.Contig1_All	sp|O14158|YE76_SCHPO	alpha/beta-hydrolase [Dichomitus squalens LYAD-421 SS1]	52	6e-06
CL3252.Contig2_All	sp|P53324|SAY1_YEAST	alpha/beta-hydrolase [Dichomitus squalens LYAD-421 SS1]	54.7	6e-07
CL3252.Contig3_All	sp|O14158|YE76_SCHPO	alpha/beta-hydrolase [Dichomitus squalens LYAD-421 SS1]	52	4e-06
CL3252.Contig4_All	sp|P53324|SAY1_YEAST	alpha/beta-hydrolase [Dichomitus squalens LYAD-421 SS1]	53.1	2e-06
CL3252.Contig5_All	sp|P53324|SAY1_YEAST	alpha/beta-hydrolase [Dichomitus squalens LYAD-421 SS1]	54.7	5e-07
CL402.Contig1_All	sp|P87179|WSC1_SCHPO	alpha/beta-hydrolase [Dichomitus squalens LYAD-421 SS1]	76.6	2e-13
CL402.Contig3_All	sp|P87179|WSC1_SCHPO	alpha/beta-hydrolase [Dichomitus squalens LYAD-421 SS1]	76.6	2e-13
CL402.Contig4_All	sp|P87179|WSC1_SCHPO	alpha/beta-hydrolase [Dichomitus squalens LYAD-421 SS1]	76.6	2e-13
CL4439.Contig1_All	--	alpha/beta-hydrolase [Dichomitus squalens LYAD-421 SS1]	--	--
CL4439.Contig2_All	--	alpha/beta-hydrolase [Dichomitus squalens LYAD-421 SS1]	--	--
CL4439.Contig5_All	--	alpha/beta-hydrolase [Dichomitus squalens LYAD-421 SS1]	--	--
CL4808.Contig12_All	sp|O94437|YFI3_SCHPO	alpha/beta-hydrolase [Dichomitus squalens LYAD-421 SS1]	206	1e-59
CL4808.Contig16_All	sp|O94437|YFI3_SCHPO	alpha/beta-hydrolase [Dichomitus squalens LYAD-421 SS1]	208	3e-59
CL4808.Contig1_All	sp|O94437|YFI3_SCHPO	alpha/beta-hydrolase [Dichomitus squalens LYAD-421 SS1]	208	3e-59
CL4808.Contig4_All	sp|O94437|YFI3_SCHPO	alpha/beta-hydrolase [Dichomitus squalens LYAD-421 SS1]	208	3e-59
CL4808.Contig7_All	sp|O94437|YFI3_SCHPO	alpha/beta-hydrolase [Dichomitus squalens LYAD-421 SS1]	208	3e-59
CL4808.Contig8_All	sp|O94437|YFI3_SCHPO	alpha/beta-hydrolase [Dichomitus squalens LYAD-421 SS1]	208	2e-59
CL5208.Contig10_All	sp|P39721|AIM2_YEAST	alpha/beta-hydrolase [Dichomitus squalens LYAD-421 SS1]	110	3e-25
CL5208.Contig9_All	sp|P39721|AIM2_YEAST	alpha/beta-hydrolase [Dichomitus squalens LYAD-421 SS1]	110	3e-25
CL5240.Contig2_All	sp|Q9GJT2|ESTD_PIG	alpha/beta-hydrolase [Dichomitus squalens LYAD-421 SS1]	275	4e-82
CL5240.Contig6_All	sp|P54857|TGL2_YEAST	alpha/beta-hydrolase [Dichomitus squalens LYAD-421 SS1]	187	1e-54
CL5309.Contig2_All	sp|C1GXD8|CBPYA_PARBA	alpha/beta-hydrolase [Dichomitus squalens LYAD-421 SS1]	73.9	4e-12
CL5309.Contig3_All	sp|C1GXD8|CBPYA_PARBA	alpha/beta-hydrolase [Dichomitus squalens LYAD-421 SS1]	73.9	4e-12
CL611.Contig8_All	sp|Q9HDX3|YKN2_SCHPO	alpha/beta-hydrolase [Dichomitus squalens LYAD-421 SS1]	61.6	9e-09
CL999.Contig2_All	sp|Q9H3S4|TPK1_HUMAN	alpha/beta-hydrolase [Dichomitus squalens LYAD-421 SS1]	106	4e-34
Unigene2584_All	sp|Q20390|PPT1_CAEEL	alpha/beta-hydrolase [Dichomitus squalens LYAD-421 SS1]	194	5e-57
Unigene2588_All	sp|Q20390|PPT1_CAEEL	alpha/beta-hydrolase [Dichomitus squalens LYAD-421 SS1]	206	2e-58
Unigene3066_All	sp|P18773|EST_ACILW	alpha/beta-hydrolase [Dichomitus squalens LYAD-421 SS1]	57.8	1e-07
Unigene3508_All	sp|O31168|PRXC_STRAU	alpha/beta-hydrolase [Dichomitus squalens LYAD-421 SS1]	81.3	8e-16
Unigene3828_All	sp|C1GXD8|CBPYA_PARBA	alpha/beta-hydrolase [Dichomitus squalens LYAD-421 SS1]	73.9	3e-12
Unigene3837_All	sp|C1GXD8|CBPYA_PARBA	alpha/beta-hydrolase [Dichomitus squalens LYAD-421 SS1]	73.9	3e-12
Unigene3849_All	sp|C1GXD8|CBPYA_PARBA	alpha/beta-hydrolase [Dichomitus squalens LYAD-421 SS1]	73.9	3e-12
Unigene3872_All	sp|C1GXD8|CBPYA_PARBA	alpha/beta-hydrolase [Dichomitus squalens LYAD-421 SS1]	73.9	3e-12
Unigene3888_All	sp|C1GXD8|CBPYA_PARBA	alpha/beta-hydrolase [Dichomitus squalens LYAD-421 SS1]	73.9	3e-12
Unigene3895_All	sp|C1GXD8|CBPYA_PARBA	alpha/beta-hydrolase [Dichomitus squalens LYAD-421 SS1]	73.9	3e-12
Unigene3902_All	sp|C1GXD8|CBPYA_PARBA	alpha/beta-hydrolase [Dichomitus squalens LYAD-421 SS1]	73.9	8e-13
CL2718.Contig5_All	sp|Q6Q2C2|HYES_PIG	alpha/beta-hydrolase [Fistulina hepatica ATCC 64428]	106	3e-23
CL3685.Contig1_All	sp|P39721|AIM2_YEAST	alpha/beta-hydrolase [Fistulina hepatica ATCC 64428]	132	1e-35
CL3685.Contig4_All	sp|P39721|AIM2_YEAST	alpha/beta-hydrolase [Fistulina hepatica ATCC 64428]	143	2e-37
CL2718.Contig1_All	sp|O31581|YFHM_BACSU	alpha/beta-hydrolase [Fomitiporia mediterranea MF3/22]	80.9	1e-15
CL2718.Contig2_All	sp|Q6Q2C2|HYES_PIG	alpha/beta-hydrolase [Fomitiporia mediterranea MF3/22]	83.6	6e-19
CL2718.Contig3_All	sp|P80299|HYES_RAT	alpha/beta-hydrolase [Fomitiporia mediterranea MF3/22]	107	1e-23
CL2718.Contig4_All	sp|Q6Q2C2|HYES_PIG	alpha/beta-hydrolase [Fomitiporia mediterranea MF3/22]	91.3	3e-18
CL2718.Contig6_All	sp|Q6Q2C2|HYES_PIG	alpha/beta-hydrolase [Fomitiporia mediterranea MF3/22]	65.5	1e-16
CL4784.Contig4_All	sp|P18773|EST_ACILW	alpha/beta-hydrolase [Fomitiporia mediterranea MF3/22]	62.4	3e-09
CL4784.Contig7_All	sp|P18773|EST_ACILW	alpha/beta-hydrolase [Fomitiporia mediterranea MF3/22]	62.4	3e-09
CL4784.Contig8_All	sp|P18773|EST_ACILW	alpha/beta-hydrolase [Fomitiporia mediterranea MF3/22]	62.4	3e-09
Unigene8337_All	sp|P26495|PHAB_PSEOL	alpha/beta-hydrolase [Fomitiporia mediterranea MF3/22]	62.4	3e-09
CL1044.Contig2_All	sp|Q9FPQ6|GP1_CHLRE	alpha/beta-hydrolase [Gloeophyllum trabeum ATCC 11539]	120	1e-26
CL1211.Contig1_All	sp|P79381|HYEP_PIG	alpha/beta-hydrolase [Gloeophyllum trabeum ATCC 11539]	188	5e-52
CL1211.Contig2_All	sp|P79381|HYEP_PIG	alpha/beta-hydrolase [Gloeophyllum trabeum ATCC 11539]	213	3e-61
CL1591.Contig11_All	sp|Q6FTM9|KEX1_CANGA	alpha/beta-hydrolase [Gloeophyllum trabeum ATCC 11539]	125	9e-31
CL1591.Contig1_All	sp|P52719|PEPS_ASPPH	alpha/beta-hydrolase [Gloeophyllum trabeum ATCC 11539]	131	2e-32
CL1591.Contig2_All	sp|P52719|PEPS_ASPPH	alpha/beta-hydrolase [Gloeophyllum trabeum ATCC 11539]	120	3e-28
CL1591.Contig4_All	sp|P52719|PEPS_ASPPH	alpha/beta-hydrolase [Gloeophyllum trabeum ATCC 11539]	131	8e-32
CL1591.Contig5_All	sp|P52718|PEPF_ASPNG	alpha/beta-hydrolase [Gloeophyllum trabeum ATCC 11539]	135	7e-32
CL1591.Contig6_All	sp|P52718|PEPF_ASPNG	alpha/beta-hydrolase [Gloeophyllum trabeum ATCC 11539]	135	7e-32
CL1591.Contig7_All	sp|P52718|PEPF_ASPNG	alpha/beta-hydrolase [Gloeophyllum trabeum ATCC 11539]	135	7e-32
CL1591.Contig9_All	sp|P52719|PEPS_ASPPH	alpha/beta-hydrolase [Gloeophyllum trabeum ATCC 11539]	131	1e-32
CL2291.Contig3_All	sp|P40506|PPCS_YEAST	alpha/beta-hydrolase [Gloeophyllum trabeum ATCC 11539]	95.5	2e-26
CL2924.Contig1_All	sp|Q99390|YPT2_ECOLX	alpha/beta-hydrolase [Gloeophyllum trabeum ATCC 11539]	56.6	2e-07
CL2924.Contig2_All	sp|Q99390|YPT2_ECOLX	alpha/beta-hydrolase [Gloeophyllum trabeum ATCC 11539]	56.6	2e-07
CL3987.Contig1_All	sp|Q99390|YPT2_ECOLX	alpha/beta-hydrolase [Gloeophyllum trabeum ATCC 11539]	95.5	3e-20
CL3987.Contig2_All	sp|Q99390|YPT2_ECOLX	alpha/beta-hydrolase [Gloeophyllum trabeum ATCC 11539]	95.5	3e-20
CL3987.Contig3_All	sp|Q99390|YPT2_ECOLX	alpha/beta-hydrolase [Gloeophyllum trabeum ATCC 11539]	95.5	3e-20
[truncated: 32,305 more rows]
