# Supplementary material for: De novo transcriptome assembly and comprehensive assessment provide insight into fruiting body formation of Sparassis latifolia
Source: Sci Rep. 2022 Jun 30;12:11075. doi: 10.1038/s41598-022-15382-5 (PMC9247108; doi:10.1038/s41598-022-15382-5)
Supplement: Supplementary file 2 — Supplementary Information 2. [file 41598_2022_15382_MOESM2_ESM.xls]

## Sheet: ALL_samples_fpkm_annot
Gene ID	Length (bp)	Classfication	SM						SP						SPD						Function description
			Replicate 1		Replicate 2		Replicate 3		Replicate 1		Replicate 2		Replicate 3		Replicate 1		Replicate 2		Replicate 3
			Reads	FPKM	Reads	FPKM	Reads	FPKM	Reads	FPKM	Reads	FPKM	Reads	FPKM	Reads	FPKM	Reads	FPKM	Reads	FPKM	Nr	Swissprot	COG	KEGG
CL1_Contig10_All	4149	Protein-coding	21	0.6521	17	0.446	25	0.6398	128	3.1057	150	3.8425	151	3.5565	100	2.4867	113	2.7333	121	2.8156	Pkinase-domain-containing protein [Trametes versicolor FP-101664 SS1]	Calcium/calmodulin-dependent protein kinase OS=Metarhizium anisopliae PE=2 SV=1	Serine/threonine protein kinase	calcium/calmodulin-dependent protein kinase I [EC:2.7.11.17] (A)
CL1_Contig11_All	4113	Protein-coding	3	0.094	6	0.1588	6	0.1549	19	0.465	12	0.3101	26	0.6177	10	0.2508	33	0.8052	21	0.4929	Pkinase-domain-containing protein [Trametes versicolor FP-101664 SS1]	Calcium/calmodulin-dependent protein kinase OS=Metarhizium anisopliae PE=2 SV=1	Serine/threonine protein kinase	calcium/calmodulin-dependent protein kinase I [EC:2.7.11.17] (A)
CL1_Contig1_All	2504	Protein-coding	7	0.3602	10	0.4348	10	0.4241	39	1.5679	33	1.4007	48	1.8733	19	0.7829	40	1.6031	39	1.5037	Pkinase-domain-containing protein [Trametes versicolor FP-101664 SS1]	Calcium/calmodulin-dependent protein kinase OS=Metarhizium anisopliae PE=2 SV=1	Serine/threonine protein kinase	calcium/calmodulin-dependent protein kinase I [EC:2.7.11.17] (A)
CL1_Contig2_All	2547	Protein-coding	4	0.2023	5	0.2137	3	0.1251	22	0.8695	11	0.459	23	0.8824	7	0.2836	21	0.8274	22	0.8339	Pkinase-domain-containing protein [Trametes versicolor FP-101664 SS1]	Calcium/calmodulin-dependent protein kinase OS=Metarhizium anisopliae PE=2 SV=1	Proteins containing SET domain	calcium/calmodulin-dependent protein kinase I [EC:2.7.11.17] (A)
CL1_Contig3_All	4194	Protein-coding	18	0.553	18	0.4672	9	0.2279	79	1.8962	56	1.4191	95	2.2135	47	1.1562	59	1.4118	66	1.5193	Pkinase-domain-containing protein [Trametes versicolor FP-101664 SS1]	Calcium/calmodulin-dependent protein kinase OS=Metarhizium anisopliae PE=2 SV=1	Proteins containing SET domain	calcium/calmodulin-dependent protein kinase I [EC:2.7.11.17] (A)
CL1_Contig4_All	4073	Protein-coding	3	0.0949	6	0.1604	6	0.1564	19	0.4696	13	0.3392	28	0.6718	12	0.304	24	0.5913	19	0.4504	Pkinase-domain-containing protein [Dichomitus squalens LYAD-421 SS1]	Calcium/calmodulin-dependent protein kinase OS=Metarhizium anisopliae PE=2 SV=1	Proteins containing SET domain	calcium/calmodulin-dependent protein kinase I [EC:2.7.11.17] (A)
CL1_Contig5_All	4107	Protein-coding	25	0.7843	16	0.4241	38	0.9825	150	3.6767	184	4.7616	171	4.0688	98	2.4619	129	3.1522	112	2.6329	Pkinase-domain-containing protein [Trametes versicolor FP-101664 SS1]	Calcium/calmodulin-dependent protein kinase OS=Metarhizium anisopliae PE=2 SV=1	Proteins containing SET domain	calcium/calmodulin-dependent protein kinase I [EC:2.7.11.17] (A)
CL1_Contig6_All	4133	Protein-coding	44	1.3716	41	1.0799	56	1.4387	205	4.9932	256	6.5832	244	5.7692	141	3.5199	189	4.5892	152	3.5507	Pkinase-domain-containing protein [Dichomitus squalens LYAD-421 SS1]	Calcium/calmodulin-dependent protein kinase OS=Metarhizium anisopliae PE=2 SV=1	Proteins containing SET domain	calcium/calmodulin-dependent protein kinase I [EC:2.7.11.17] (A)
CL1_Contig7_All	4132	Protein-coding	17	0.5301	21	0.5533	15	0.3855	74	1.8029	68	1.7491	62	1.4663	40	0.9988	56	1.3601	44	1.0281	Pkinase-domain-containing protein [Trametes versicolor FP-101664 SS1]	Calcium/calmodulin-dependent protein kinase OS=Metarhizium anisopliae PE=2 SV=1	Proteins containing SET domain	calcium/calmodulin-dependent protein kinase I [EC:2.7.11.17] (A)
CL1_Contig8_All	3467	Protein-coding	9	0.3345	12	0.3768	10	0.3063	15	0.4355	11	0.3372	21	0.5919	9	0.2678	18	0.521	19	0.5291	SET domain-containing protein [Gloeophyllum trabeum ATCC 11539]	Histone-lysine N-methyltransferase, H3 lysine-9 specific OS=Schizosaccharomyces pombe (strain 972 / ATCC 24843) GN=clr4 PE=1 SV=2	Proteins containing SET domain	histone-lysine N-methyltransferase SUV39H [EC:2.1.1.43] (A)
CL1_Contig9_All	4164	Protein-coding	5	0.1547	13	0.3399	12	0.306	48	1.1604	46	1.1741	66	1.5489	40	0.9911	72	1.7353	52	1.2057	Pkinase-domain-containing protein [Trametes versicolor FP-101664 SS1]	Calcium/calmodulin-dependent protein kinase OS=Metarhizium anisopliae PE=2 SV=1	Serine/threonine protein kinase	calcium/calmodulin-dependent protein kinase I [EC:2.7.11.17] (A)
CL10_Contig1_All	6523	Protein-coding	23	0.4543	32	0.534	29	0.4721	124	1.9137	127	2.0693	117	1.7528	157	2.4833	155	2.3847	156	2.3089	ribosome biogenesis ATPase RIX7 [Dichomitus squalens LYAD-421 SS1]	Uncharacterized AAA domain-containing protein C16E9.10c OS=Schizosaccharomyces pombe (strain 972 / ATCC 24843) GN=SPBC16E9.10c PE=1 SV=1	ATPases of the AAA+ class	ribosome biogenesis ATPase (A)
CL10_Contig2_All	9869	Protein-coding	92	1.201	102	1.1251	106	1.1405	123	1.2547	120	1.2923	143	1.416	110	1.15	153	1.5558	135	1.3207	AAA ATPase [Heterobasidion irregulare TC 32-1]	Uncharacterized AAA domain-containing protein C16E9.10c OS=Schizosaccharomyces pombe (strain 972 / ATCC 24843) GN=SPBC16E9.10c PE=1 SV=1	ATPases of the AAA+ class	ribosome biogenesis ATPase (A)
CL10_Contig3_All	6170	Protein-coding	37	0.7726	46	0.8116	36	0.6195	70	1.1421	67	1.1541	58	0.9186	75	1.2541	94	1.5289	75	1.1736	ribosome biogenesis ATPase RIX7 [Dichomitus squalens LYAD-421 SS1]	Uncharacterized AAA domain-containing protein C16E9.10c OS=Schizosaccharomyces pombe (strain 972 / ATCC 24843) GN=SPBC16E9.10c PE=1 SV=1	ATPases of the AAA+ class	ribosome biogenesis ATPase (A)
CL10_Contig4_All	5941	Protein-coding	42	0.9108	73	1.3376	48	0.8579	74	1.2539	82	1.467	82	1.3488	114	1.9798	157	2.6521	120	1.9501	ribosome biogenesis ATPase RIX7 [Dichomitus squalens LYAD-421 SS1]	Uncharacterized AAA domain-containing protein C16E9.10c OS=Schizosaccharomyces pombe (strain 972 / ATCC 24843) GN=SPBC16E9.10c PE=1 SV=1	ATPases of the AAA+ class	ribosome biogenesis ATPase (A)
CL10_Contig5_All	8094	Protein-coding	63	1.0028	112	1.5064	78	1.0233	187	2.3258	210	2.7575	205	2.475	262	3.3397	386	4.786	241	2.8747	ribosome biogenesis ATPase RIX7 [Dichomitus squalens LYAD-421 SS1]	Uncharacterized AAA domain-containing protein C16E9.10c OS=Schizosaccharomyces pombe (strain 972 / ATCC 24843) GN=SPBC16E9.10c PE=1 SV=1	ATPases of the AAA+ class	ribosome biogenesis ATPase (A)
CL10_Contig6_All	6527	Protein-coding	19	0.375	28	0.467	20	0.3254	29	0.4473	35	0.5699	31	0.4641	27	0.4268	73	1.1224	35	0.5177	AAA ATPase [Heterobasidion irregulare TC 32-1]	Uncharacterized AAA domain-containing protein C16E9.10c OS=Schizosaccharomyces pombe (strain 972 / ATCC 24843) GN=SPBC16E9.10c PE=1 SV=1	ATPases of the AAA+ class	ribosome biogenesis ATPase (A)
CL10_Contig7_All	4953	Protein-coding	35	0.9104	55	1.2088	32	0.686	60	1.2195	61	1.309	77	1.5192	67	1.3957	111	2.2491	63	1.228	AAA ATPase [Heterobasidion irregulare TC 32-1]	Uncharacterized AAA domain-containing protein C16E9.10c OS=Schizosaccharomyces pombe (strain 972 / ATCC 24843) GN=SPBC16E9.10c PE=1 SV=1	ATPases of the AAA+ class	ribosome biogenesis ATPase (A)
CL10_Contig8_All	8781	Protein-coding	30	0.4402	38	0.4711	22	0.266	61	0.6993	76	0.9199	74	0.8235	83	0.9752	100	1.1429	74	0.8136	AAA ATPase [Heterobasidion irregulare TC 32-1]	Uncharacterized AAA domain-containing protein C16E9.10c OS=Schizosaccharomyces pombe (strain 972 / ATCC 24843) GN=SPBC16E9.10c PE=1 SV=1	ATPases of the AAA+ class	ribosome biogenesis ATPase (A)
CL10_Contig9_All	315	Protein-coding	5	2.0451	3	1.0368	4	1.3484	2	0.6392	0	0	4	1.2409	4	1.3101	13	4.1417	5	1.5325	--	-	--	--
CL100_Contig10_All	1481	Protein-coding	6	0.522	7	0.5145	12	0.8604	35	2.3791	34	2.44	27	1.7816	27	1.881	10	0.6776	13	0.8475	--	--	--	--
CL100_Contig11_All	1365	Protein-coding	0	0	1	0.0798	3	0.2334	1	0.0737	0	0	1	0.0716	0	0	1	0.0735	0	0	--	--	--	--
CL100_Contig12_All	1476	Protein-coding	3	0.2619	1	0.0738	3	0.2158	1	0.0682	0	0	4	0.2648	0	0	1	0.068	3	0.1962	--	--	--	--
CL100_Contig13_All	528	Non-conding	1	0.244	2	0.4124	3	0.6033	12	2.2879	13	2.6168	9	1.6657	2	0.3908	6	1.1404	4	0.7314	--	--	--	--
CL100_Contig14_All	327	Non-conding	0	0	2	0.6658	1	0.3247	2	0.6157	1	0.325	1	0.2988	1	0.3155	4	1.2276	0	0	--	--	--	--
CL100_Contig1_All	582	Protein-coding	4	0.8855	8	1.4964	3	0.5473	2	0.3459	4	0.7305	1	0.1679	0	0	0	0	2	0.3318	--	--	--	--
CL100_Contig2_All	1516	Protein-coding	0	0	2	0.1436	3	0.2101	1	0.0664	0	0	0	0	1	0.0681	3	0.1986	1	0.0637	--	--	--	--
CL100_Contig3_All	2653	Protein-coding	2	0.0971	1	0.041	4	0.1601	2	0.0759	0	0	0	0	0	0	2	0.0757	2	0.0728	--	--	--	--
CL100_Contig4_All	1190	Protein-coding	1	0.1083	3	0.2744	2	0.1785	2	0.1692	0	0	5	0.4106	1	0.0867	0	0	1	0.0811	--	--	--	--
CL100_Contig5_All	1382	Protein-coding	7	0.6526	7	0.5514	8	0.6147	16	1.1655	8	0.6152	10	0.7071	8	0.5972	8	0.5809	11	0.7685	--	--	--	--
CL100_Contig6_All	1517	Protein-coding	1	0.0849	2	0.1435	2	0.14	9	0.5972	1	0.0701	2	0.1288	7	0.4761	2	0.1323	1	0.0636	--	--	--	--
CL100_Contig7_All	2644	Protein-coding	6	0.2924	4	0.1647	4	0.1606	5	0.1904	2	0.0804	4	0.1478	3	0.1171	1	0.038	2	0.073	NAD-P-binding protein [Trametes versicolor FP-101664 SS1]	Uncharacterized oxidoreductase C162.03 OS=Schizosaccharomyces pombe (strain 972 / ATCC 24843) GN=SPCC162.03 PE=3 SV=1	--	--
CL100_Contig8_All	2456	Protein-coding	12	0.6295	26	1.1524	17	0.735	6	0.2459	4	0.1731	15	0.5968	9	0.3781	9	0.3678	16	0.629	--	--	--	--
CL100_Contig9_All	2666	Protein-coding	3	0.145	4	0.1633	5	0.1991	9	0.3398	6	0.2392	9	0.3299	10	0.387	7	0.2635	8	0.2897	--	--	--	--
CL1000_Contig10_All	3145	Protein-coding	10	0.4097	7	0.2423	7	0.2363	6	0.1921	4	0.1352	3	0.0932	6	0.1968	12	0.3829	7	0.2149	UPF0045 protein [Rhizoctonia solani AG-1 IB]	DNA (cytosine-5)-methyltransferase 1 OS=Arabidopsis thaliana GN=DMT1 PE=1 SV=1	Site-specific DNA methylase	--
CL1000_Contig11_All	3093	Protein-coding	10	0.4165	9	0.3168	8	0.2746	6	0.1953	3	0.1031	5	0.158	4	0.1334	7	0.2271	6	0.1873	UPF0045 protein [Rhizoctonia solani AG-1 IB]	DNA (cytosine-5)-methyltransferase 1 OS=Arabidopsis thaliana GN=DMT1 PE=1 SV=1	Site-specific DNA methylase	--
CL1000_Contig12_All	11134	Protein-coding	83	0.9604	69	0.6746	79	0.7534	53	0.4792	59	0.5632	55	0.4827	87	0.8062	132	1.1898	78	0.6764	ARM repeat-containing protein [Trametes versicolor FP-101664 SS1]	Conserved oligomeric Golgi complex subunit 6 OS=Cryptococcus neoformans var. neoformans serotype D (strain JEC21 / ATCC MYA-565) GN=COG6 PE=3 SV=1	Uncharacterized conserved protein	--
CL1000_Contig13_All	11140	Protein-coding	65	0.7518	68	0.6645	62	0.591	34	0.3072	38	0.3625	45	0.3947	53	0.4909	87	0.7838	68	0.5893	ARM repeat-containing protein [Trametes versicolor FP-101664 SS1]	Conserved oligomeric Golgi complex subunit 6 OS=Cryptococcus neoformans var. neoformans serotype D (strain JEC21 / ATCC MYA-565) GN=COG6 PE=3 SV=1	Uncharacterized conserved protein	--
CL1000_Contig1_All	1020	Protein-coding	1	0.1263	1	0.1067	2	0.2082	4	0.3948	4	0.4168	2	0.1916	4	0.4046	6	0.5903	2	0.1893	oligomeric complex COG6 [Dichomitus squalens LYAD-421 SS1]	Conserved oligomeric Golgi complex subunit 6 OS=Cryptococcus neoformans var. neoformans serotype D (strain JEC21 / ATCC MYA-565) GN=COG6 PE=3 SV=1	--	--
CL1000_Contig2_All	11095	Protein-coding	33	0.3832	26	0.2551	28	0.268	19	0.1724	24	0.2299	28	0.2466	38	0.3534	76	0.6874	46	0.4003	ARM repeat-containing protein [Trametes versicolor FP-101664 SS1]	Conserved oligomeric Golgi complex subunit 6 OS=Cryptococcus neoformans var. neoformans serotype D (strain JEC21 / ATCC MYA-565) GN=COG6 PE=3 SV=1	Uncharacterized conserved protein	--
CL1000_Contig3_All	11009	Protein-coding	36	0.4213	41	0.4054	40	0.3858	57	0.5212	61	0.5889	56	0.4971	77	0.7216	111	1.0119	80	0.7016	ARM repeat-containing protein [Trametes versicolor FP-101664 SS1]	Conserved oligomeric Golgi complex subunit 6 OS=Cryptococcus neoformans var. neoformans serotype D (strain JEC21 / ATCC MYA-565) GN=COG6 PE=3 SV=1	Site-specific DNA methylase	--
CL1000_Contig4_All	11096	Protein-coding	209	2.4268	196	1.9229	230	2.201	212	1.9234	207	1.9827	207	1.823	228	2.12	295	2.6681	228	1.9838	ARM repeat-containing protein [Trametes versicolor FP-101664 SS1]	Conserved oligomeric Golgi complex subunit 6 OS=Cryptococcus neoformans var. neoformans serotype D (strain JEC21 / ATCC MYA-565) GN=COG6 PE=3 SV=1	Site-specific DNA methylase	--
CL1000_Contig5_All	12129	Protein-coding	10141	107.721	10988	98.6208	12378	108.364	6920	57.4347	6643	58.2107	6510	52.4501	10105	85.9572	8381	69.3452	10347	82.3613	pyruvate dehydrogenase e1 component alpha subunit [Stereum hirsutum FP-91666 SS1]	Conserved oligomeric Golgi complex subunit 6 OS=Cryptococcus neoformans var. neoformans serotype D (strain JEC21 / ATCC MYA-565) GN=COG6 PE=3 SV=1	Pyruvate/2-oxoglutarate dehydrogenase complex, dehydrogenase (E1) component, eukaryotic type, alpha subunit	pyruvate dehydrogenase E1 component alpha subunit [EC:1.2.4.1] (A)
CL1000_Contig6_All	11013	Protein-coding	43	0.503	46	0.4547	46	0.4435	69	0.6307	57	0.5501	58	0.5147	80	0.7495	120	1.0935	72	0.6312	ARM repeat-containing protein [Trametes versicolor FP-101664 SS1]	Conserved oligomeric Golgi complex subunit 6 OS=Cryptococcus neoformans var. neoformans serotype D (strain JEC21 / ATCC MYA-565) GN=COG6 PE=3 SV=1	Site-specific DNA methylase	--
CL1000_Contig7_All	11192	Protein-coding	35	0.4029	26	0.2529	29	0.2751	18	0.1619	25	0.2374	28	0.2445	41	0.378	84	0.7532	45	0.3882	ARM repeat-containing protein [Trametes versicolor FP-101664 SS1]	Conserved oligomeric Golgi complex subunit 6 OS=Cryptococcus neoformans var. neoformans serotype D (strain JEC21 / ATCC MYA-565) GN=COG6 PE=3 SV=1	Uncharacterized conserved protein	--
CL1000_Contig8_All	11147	Protein-coding	68	0.786	47	0.459	62	0.5906	57	0.5148	67	0.6388	75	0.6575	83	0.7682	143	1.2874	90	0.7795	ARM repeat-containing protein [Trametes versicolor FP-101664 SS1]	Conserved oligomeric Golgi complex subunit 6 OS=Cryptococcus neoformans var. neoformans serotype D (strain JEC21 / ATCC MYA-565) GN=COG6 PE=3 SV=1	Uncharacterized conserved protein	--
CL1000_Contig9_All	9940	Protein-coding	69	0.8944	64	0.7009	71	0.7585	60	0.6077	44	0.4705	54	0.5309	69	0.7162	59	0.5957	68	0.6605	ARM repeat-containing protein [Trametes versicolor FP-101664 SS1]	Conserved oligomeric Golgi complex subunit 6 OS=Cryptococcus neoformans var. neoformans serotype D (strain JEC21 / ATCC MYA-565) GN=COG6 PE=3 SV=1	Uncharacterized conserved protein	--
CL1001_Contig10_All	3878	Protein-coding	8	0.2658	13	0.3649	9	0.2464	2	0.0519	3	0.0822	4	0.1008	2	0.0532	2	0.0518	5	0.1245	Aldo/keto reductase [Dichomitus squalens LYAD-421 SS1]	Uncharacterized transporter C1002.16c OS=Schizosaccharomyces pombe (strain 972 / ATCC 24843) GN=SPAC1002.16c PE=3 SV=1	Permeases of the major facilitator superfamily	--
CL1001_Contig11_All	3856	Protein-coding	6	0.2005	6	0.1694	4	0.1101	5	0.1305	4	0.1103	3	0.076	0	0	0	0	2	0.0501	Aldo/keto reductase [Dichomitus squalens LYAD-421 SS1]	Uncharacterized transporter C1002.16c OS=Schizosaccharomyces pombe (strain 972 / ATCC 24843) GN=SPAC1002.16c PE=3 SV=1	Permeases of the major facilitator superfamily	--
CL1001_Contig1_All	3961	Protein-coding	6	0.1952	3	0.0825	4	0.1072	1	0.0254	1	0.0268	2	0.0493	0	0	0	0	1	0.0244	similar to MFS nicotinic acid transporter [Botrytis cinerea T4]	Uncharacterized transporter C1002.16c OS=Schizosaccharomyces pombe (strain 972 / ATCC 24843) GN=SPAC1002.16c PE=3 SV=1	Permeases of the major facilitator superfamily	--
CL1001_Contig2_All	3768	Protein-coding	24	0.8206	19	0.5489	20	0.5636	2	0.0534	5	0.141	3	0.0778	4	0.1095	2	0.0533	5	0.1281	Aldo/keto reductase [Dichomitus squalens LYAD-421 SS1]	Uncharacterized transporter C1002.16c OS=Schizosaccharomyces pombe (strain 972 / ATCC 24843) GN=SPAC1002.16c PE=3 SV=1	Permeases of the major facilitator superfamily	--
CL1001_Contig3_All	3916	Protein-coding	12	0.3948	15	0.417	23	0.6237	4	0.1028	2	0.0543	4	0.0998	0	0	0	0	2	0.0493	Aldo/keto reductase [Dichomitus squalens LYAD-421 SS1]	Uncharacterized transporter C1002.16c OS=Schizosaccharomyces pombe (strain 972 / ATCC 24843) GN=SPAC1002.16c PE=3 SV=1	Permeases of the major facilitator superfamily	--
CL1001_Contig4_All	6005	Protein-coding	411	8.8181	330	5.9824	435	7.6919	64	1.0729	73	1.292	76	1.2368	54	0.9278	77	1.2868	60	0.9647	Pkinase-domain-containing protein [Fistulina hepatica ATCC 64428]	Mitogen-activated protein kinase SLT2/MPK1 OS=Saccharomyces cerevisiae (strain ATCC 204508 / S288c) GN=SLT2 PE=1 SV=2	Serine/threonine protein kinase	mitogen-activated protein kinase 7 [EC:2.7.11.24] (A)
CL1001_Contig5_All	9456	Protein-coding	206	2.8068	255	2.9357	277	3.1105	427	4.5458	474	5.3276	435	4.4954	452	4.9318	663	7.0364	533	5.4419	Pkinase-domain-containing protein [Fistulina hepatica ATCC 64428]	Mitogen-activated protein kinase SLT2/MPK1 OS=Saccharomyces cerevisiae (strain ATCC 204508 / S288c) GN=SLT2 PE=1 SV=2	Serine/threonine protein kinase	mitogen-activated protein kinase 7 [EC:2.7.11.24] (A)
CL1001_Contig6_All	8981	Protein-coding	191	2.74	166	2.0121	202	2.3883	181	2.0288	166	1.9645	166	1.8062	135	1.5509	151	1.6873	145	1.5588	Pkinase-domain-containing protein [Fistulina hepatica ATCC 64428]	Mitogen-activated protein kinase SLT2/MPK1 OS=Saccharomyces cerevisiae (strain ATCC 204508 / S288c) GN=SLT2 PE=1 SV=2	Serine/threonine protein kinase	mitogen-activated protein kinase 7 [EC:2.7.11.24] (A)
CL1001_Contig7_All	3907	Protein-coding	28	0.9233	18	0.5015	37	1.0056	5	0.1288	3	0.0816	4	0.1	3	0.0792	2	0.0514	3	0.0741	similar to MFS nicotinic acid transporter [Botrytis cinerea T4]	Uncharacterized transporter C1002.16c OS=Schizosaccharomyces pombe (strain 972 / ATCC 24843) GN=SPAC1002.16c PE=3 SV=1	Permeases of the major facilitator superfamily	--
CL1001_Contig8_All	3746	Protein-coding	223	7.6698	178	5.1728	293	8.3053	23	0.6181	19	0.5391	18	0.4696	14	0.3856	6	0.1607	6	0.1546	Aldo/keto reductase [Dichomitus squalens LYAD-421 SS1]	Uncharacterized transporter C1002.16c OS=Schizosaccharomyces pombe (strain 972 / ATCC 24843) GN=SPAC1002.16c PE=3 SV=1	Permeases of the major facilitator superfamily	--
CL1001_Contig9_All	3802	Protein-coding	4	0.1355	6	0.1718	10	0.2793	3	0.0794	2	0.0559	3	0.0771	3	0.0814	0	0	1	0.0254	Aldo/keto reductase [Dichomitus squalens LYAD-421 SS1]	Uncharacterized transporter C1002.16c OS=Schizosaccharomyces pombe (strain 972 / ATCC 24843) GN=SPAC1002.16c PE=3 SV=1	Permeases of the major facilitator superfamily	--
CL1002_Contig10_All	2812	Protein-coding	2	0.0916	3	0.1161	5	0.1888	24	0.8592	13	0.4914	18	0.6255	20	0.7338	16	0.571	16	0.5493	OPT oligopeptide transporter [Fomitiporia mediterranea MF3/22]	Glutathione transporter 1 OS=Schizosaccharomyces pombe (strain 972 / ATCC 24843) GN=pgt1 PE=1 SV=1	--	--
CL1002_Contig1_All	2811	Protein-coding	3	0.1375	1	0.0387	8	0.3022	24	0.8595	21	0.794	18	0.6258	25	0.9176	18	0.6426	20	0.6869	OPT oligopeptide transporter [Dichomitus squalens LYAD-421 SS1]	Glutathione transporter 1 OS=Schizosaccharomyces pombe (strain 972 / ATCC 24843) GN=pgt1 PE=1 SV=1	--	--
CL1002_Contig2_All	3949	Protein-coding	10	0.3263	22	0.6065	15	0.4033	52	1.3256	31	0.8343	52	1.2868	46	1.2018	47	1.1944	46	1.1246	OPT oligopeptide transporter [Dichomitus squalens LYAD-421 SS1]	Sexual differentiation process protein isp4 OS=Schizosaccharomyces pombe (strain 972 / ATCC 24843) GN=isp4 PE=2 SV=2	Predicted membrane protein	--
CL1002_Contig3_All	3709	Protein-coding	4	0.1389	3	0.0881	4	0.1145	21	0.57	18	0.5158	19	0.5006	22	0.612	21	0.5682	21	0.5466	small oligopeptide transporter [Gloeophyllum trabeum ATCC 11539]	Glutathione transporter 1 OS=Schizosaccharomyces pombe (strain 972 / ATCC 24843) GN=pgt1 PE=1 SV=1	Predicted membrane protein	--
CL1002_Contig4_All	3039	Protein-coding	30	1.2719	29	1.0388	23	0.8036	49	1.6232	47	1.6437	46	1.4792	75	2.5463	87	2.873	66	2.0968	small oligopeptide transporter [Gloeophyllum trabeum ATCC 11539]	Glutathione transporter 1 OS=Schizosaccharomyces pombe (strain 972 / ATCC 24843) GN=pgt1 PE=1 SV=1	--	--
CL1002_Contig5_All	3868	Protein-coding	10	0.3331	13	0.3659	13	0.3569	28	0.7287	13	0.3572	26	0.6569	29	0.7735	32	0.8302	27	0.6739	OPT oligopeptide transporter [Fomitiporia mediterranea MF3/22]	Glutathione transporter 1 OS=Schizosaccharomyces pombe (strain 972 / ATCC 24843) GN=pgt1 PE=1 SV=1	Predicted membrane protein	--
CL1002_Contig6_All	3816	Protein-coding	3	0.1013	2	0.0571	2	0.0557	10	0.2638	7	0.195	14	0.3585	5	0.1352	15	0.3945	9	0.2277	OPT oligopeptide transporter [Dichomitus squalens LYAD-421 SS1]	Sexual differentiation process protein isp4 OS=Schizosaccharomyces pombe (strain 972 / ATCC 24843) GN=isp4 PE=2 SV=2	Predicted membrane protein	--
CL1002_Contig7_All	3907	Protein-coding	7	0.2308	17	0.4737	7	0.1902	23	0.5926	14	0.3808	19	0.4752	29	0.7658	38	0.9761	37	0.9143	small oligopeptide transporter [Gloeophyllum trabeum ATCC 11539]	Glutathione transporter 1 OS=Schizosaccharomyces pombe (strain 972 / ATCC 24843) GN=pgt1 PE=1 SV=1	Predicted membrane protein	--
CL1002_Contig8_All	3953	Protein-coding	25	0.8148	34	0.9363	21	0.5641	64	1.6298	48	1.2906	64	1.5821	70	1.827	66	1.6756	73	1.7829	small oligopeptide transporter [Gloeophyllum trabeum ATCC 11539]	Glutathione transporter 1 OS=Schizosaccharomyces pombe (strain 972 / ATCC 24843) GN=pgt1 PE=1 SV=1	Predicted membrane protein	--
CL1002_Contig9_All	2565	Protein-coding	8	0.4018	2	0.0849	2	0.0828	12	0.471	4	0.1657	11	0.4191	8	0.3218	21	0.8216	12	0.4517	small oligopeptide transporter [Gloeophyllum trabeum ATCC 11539]	Glutathione transporter 1 OS=Schizosaccharomyces pombe (strain 972 / ATCC 24843) GN=pgt1 PE=1 SV=1	--	--
CL1003_Contig1_All	1650	Protein-coding	4	0.3123	2	0.132	6	0.3861	13	0.7931	10	0.6441	9	0.533	11	0.6878	18	1.0948	16	0.9362	WD40 repeat-like protein [Dichomitus squalens LYAD-421 SS1]	Polyadenylation factor subunit 2 OS=Schizosaccharomyces pombe (strain 972 / ATCC 24843) GN=pfs2 PE=3 SV=1	FOG: WD40 repeat	polyadenylation factor subunit 2 (A)
CL1003_Contig2_All	4912	Protein-coding	8	0.2098	11	0.2438	17	0.3675	64	1.3116	50	1.0819	71	1.4125	84	1.7644	104	2.1248	105	2.0638	WD40 repeat-like protein [Dichomitus squalens LYAD-421 SS1]	Polyadenylation factor subunit 2 OS=Cryptococcus neoformans var. neoformans serotype D (strain B-3501A) GN=PFS2 PE=3 SV=1	FOG: WD40 repeat	polyadenylation factor subunit 2 (A)
CL1003_Contig3_All	6042	Protein-coding	8	0.1706	6	0.1081	4	0.0703	27	0.4499	30	0.5277	33	0.5337	35	0.5977	54	0.8969	30	0.4794	WD40 repeat-like protein [Dichomitus squalens LYAD-421 SS1]	Polyadenylation factor subunit 2 OS=Cryptococcus neoformans var. neoformans serotype D (strain B-3501A) GN=PFS2 PE=3 SV=1	FOG: WD40 repeat	polyadenylation factor subunit 2 (A)
CL1003_Contig4_All	1719	Protein-coding	3	0.2248	5	0.3166	7	0.4324	25	1.4641	30	1.8548	26	1.478	26	1.5605	26	1.5179	21	1.1794	WD40 repeat-like protein [Dichomitus squalens LYAD-421 SS1]	Polyadenylation factor subunit 2 OS=Schizosaccharomyces pombe (strain 972 / ATCC 24843) GN=pfs2 PE=3 SV=1	FOG: WD40 repeat	polyadenylation factor subunit 2 (A)
CL1003_Contig5_All	641	Protein-coding	2	0.402	4	0.6793	14	2.3191	33	5.1826	38	6.3007	38	5.7932	37	5.9554	71	11.1159	32	4.8198	WD40 repeat-like protein [Dichomitus squalens LYAD-421 SS1]	Polyadenylation factor subunit 2 OS=Gibberella zeae (strain PH-1 / ATCC MYA-4620 / FGSC 9075 / NRRL 31084) GN=PFS2 PE=3 SV=1	FOG: WD40 repeat	polyadenylation factor subunit 2 (A)
CL1004_Contig1_All	3833	Protein-coding	11	0.3697	15	0.426	13	0.3601	15	0.394	13	0.3605	18	0.4589	9	0.2423	17	0.4451	12	0.3023	DNA repair helicase [Trametes versicolor FP-101664 SS1]	Probable ATP-dependent RNA helicase DDX11 OS=Mus musculus GN=Ddx11 PE=2 SV=1	Rad3-related DNA helicases	chromosome transmission fidelity protein 1 [EC:3.6.4.13] (A)
CL1004_Contig2_All	3815	Protein-coding	12	0.4053	15	0.428	13	0.3618	11	0.2903	10	0.2786	14	0.3586	23	0.622	18	0.4735	22	0.5568	DNA repair helicase [Trametes versicolor FP-101664 SS1]	ATP-dependent RNA helicase CHL1 OS=Coccidioides immitis (strain RS) GN=CHL1 PE=3 SV=1	Rad3-related DNA helicases	chromosome transmission fidelity protein 1 [EC:3.6.4.13] (A)
CL1004_Contig3_All	1421	Protein-coding	12	1.088	16	1.2257	14	1.0461	6	0.4251	7	0.5236	11	0.7565	12	0.8713	15	1.0594	18	1.223	DNA repair helicase [Trametes versicolor FP-101664 SS1]	Probable ATP-dependent RNA helicase DDX11 OS=Mus musculus GN=Ddx11 PE=2 SV=1	Rad3-related DNA helicases	chromosome transmission fidelity protein 1 [EC:3.6.4.13] (A)
CL1004_Contig4_All	3757	Protein-coding	25	0.8573	37	1.0721	25	0.7066	25	0.6699	19	0.5375	23	0.5982	21	0.5767	26	0.6945	37	0.9508	DNA repair helicase [Trametes versicolor FP-101664 SS1]	ATP-dependent RNA helicase CHL1 OS=Coccidioides immitis (strain RS) GN=CHL1 PE=3 SV=1	Rad3-related DNA helicases	chromosome transmission fidelity protein 1 [EC:3.6.4.13] (A)
CL1004_Contig5_All	3922	Protein-coding	11	0.3614	14	0.3886	15	0.4061	9	0.231	6	0.1626	11	0.2741	15	0.3946	22	0.5629	9	0.2215	DNA repair helicase [Trametes versicolor FP-101664 SS1]	ATP-dependent RNA helicase CHL1 OS=Coccidioides immitis (strain RS) GN=CHL1 PE=3 SV=1	Rad3-related DNA helicases	chromosome transmission fidelity protein 1 [EC:3.6.4.13] (A)
CL1004_Contig6_All	4082	Protein-coding	60	1.8938	53	1.4134	59	1.5347	30	0.7398	36	0.9373	39	0.9336	30	0.7583	42	1.0326	37	0.8751	DNA repair helicase [Trametes versicolor FP-101664 SS1]	ATP-dependent RNA helicase CHL1 OS=Coccidioides immitis (strain RS) GN=CHL1 PE=3 SV=1	Rad3-related DNA helicases	chromosome transmission fidelity protein 1 [EC:3.6.4.13] (A)
CL1005_Contig1_All	1267	Protein-coding	43	4.3726	68	5.8426	59	4.9446	66	5.244	66	5.5364	83	6.4016	77	6.2703	60	4.7525	84	6.4008	--	53.9	--	--
CL1005_Contig2_All	1131	Protein-coding	44	5.0123	45	4.3314	55	5.1637	79	7.0317	77	7.2359	66	5.7026	81	7.3891	68	6.0338	79	6.7437	--	--	--	--
CL1006_Contig10_All	4800	Protein-coding	10	0.2684	23	0.5216	17	0.3761	12	0.2517	4	0.0886	22	0.4479	8	0.172	23	0.4809	21	0.4224	acetyl-CoA synthetase-like protein [Dichomitus squalens LYAD-421 SS1]	Acetyl-coenzyme A synthetase 2 OS=Candida albicans (strain SC5314 / ATCC MYA-2876) GN=ACS2 PE=3 SV=2	--	--
CL1006_Contig11_All	5102	Protein-coding	6	0.1515	11	0.2347	8	0.1665	14	0.2762	3	0.0625	12	0.2298	4	0.0809	9	0.177	12	0.2271	acetyl-CoA synthetase-like protein [Dichomitus squalens LYAD-421 SS1]	Acetyl-coenzyme A synthetase 2 OS=Candida albicans (strain SC5314 / ATCC MYA-2876) GN=ACS2 PE=3 SV=2	--	--
CL1006_Contig12_All	1433	Non-conding	14	1.2587	27	2.0511	23	1.7043	19	1.3348	11	0.8158	20	1.3639	8	0.576	12	0.8404	17	1.1453	--	--	--	--
CL1006_Contig13_All	5131	Protein-coding	11	0.2762	14	0.297	11	0.2276	13	0.2551	5	0.1036	15	0.2857	8	0.1609	16	0.3129	16	0.3011	acetyl-CoA synthetase-like protein [Dichomitus squalens LYAD-421 SS1]	Acetyl-coenzyme A synthetase 2 OS=Candida albicans (strain SC5314 / ATCC MYA-2876) GN=ACS2 PE=3 SV=2	--	--
CL1006_Contig14_All	5196	Protein-coding	7	0.1736	11	0.2305	9	0.1839	17	0.3294	8	0.1636	17	0.3197	7	0.139	12	0.2318	17	0.3159	acetyl-CoA synthetase-like protein [Dichomitus squalens LYAD-421 SS1]	--	--	--
CL1006_Contig15_All	5530	Protein-coding	6	0.1398	11	0.2165	7	0.1344	15	0.2731	9	0.173	14	0.2474	13	0.2425	13	0.2359	17	0.2968	acetyl-CoA synthetase-like protein [Dichomitus squalens LYAD-421 SS1]	Acetyl-coenzyme A synthetase 2 OS=Candida albicans (strain SC5314 / ATCC MYA-2876) GN=ACS2 PE=3 SV=2	--	--
CL1006_Contig16_All	5285	Protein-coding	6	0.1463	8	0.1648	7	0.1406	14	0.2667	0	0	10	0.1849	4	0.0781	14	0.2658	11	0.2009	acetyl-CoA synthetase-like protein [Dichomitus squalens LYAD-421 SS1]	--	--	--
CL1006_Contig17_All	5011	Protein-coding	14	0.36	19	0.4128	14	0.2967	19	0.3817	8	0.1697	23	0.4485	16	0.3294	24	0.4807	26	0.5009	acetyl-CoA synthetase-like protein [Dichomitus squalens LYAD-421 SS1]	Acetyl-coenzyme A synthetase 2 OS=Candida albicans (strain SC5314 / ATCC MYA-2876) GN=ACS2 PE=3 SV=2	--	--
CL1006_Contig18_All	5119	Protein-coding	9	0.2265	16	0.3403	10	0.2074	10	0.1967	2	0.0415	9	0.1718	4	0.0806	16	0.3137	15	0.2829	acetyl-CoA synthetase-like protein [Dichomitus squalens LYAD-421 SS1]	Acetyl-coenzyme A synthetase 2 OS=Candida albicans (strain SC5314 / ATCC MYA-2876) GN=ACS2 PE=3 SV=2	--	--
CL1006_Contig19_All	3255	Protein-coding	6	0.2375	10	0.3344	9	0.2936	14	0.433	2	0.0653	11	0.3302	3	0.0951	8	0.2467	11	0.3263	hypothetical protein TRAVEDRAFT_68238 [Trametes versicolor FP-101664 SS1]	--	--	--
CL1006_Contig1_All	2973	Protein-coding	6	0.26	7	0.2563	5	0.1786	7	0.237	0	0	6	0.1972	2	0.0694	4	0.135	8	0.2598	hypothetical protein TRAVEDRAFT_68238 [Trametes versicolor FP-101664 SS1]	--	--	--
CL1006_Contig20_All	2944	Protein-coding	6	0.2626	10	0.3698	9	0.3246	12	0.4103	1	0.0361	9	0.2987	3	0.1051	7	0.2386	9	0.2951	hypothetical protein TRAVEDRAFT_68238 [Trametes versicolor FP-101664 SS1]	--	--	--
CL1006_Contig21_All	3004	Protein-coding	4	0.1716	5	0.1812	3	0.106	7	0.2346	1	0.0354	6	0.1952	2	0.0687	4	0.1336	6	0.1928	acetyl-CoA synthetase-like protein [Dichomitus squalens LYAD-421 SS1]	Acetyl-coenzyme A synthetase 2 OS=Candida albicans (strain SC5314 / ATCC MYA-2876) GN=ACS2 PE=3 SV=2	--	--
CL1006_Contig22_All	3064	Protein-coding	2	0.0841	1	0.0355	2	0.0693	4	0.1314	2	0.0694	5	0.1595	1	0.0337	2	0.0655	2	0.063	acetyl-CoA synthetase-like protein [Dichomitus squalens LYAD-421 SS1]	Acetyl-coenzyme A synthetase 2 OS=Candida albicans (strain SC5314 / ATCC MYA-2876) GN=ACS2 PE=3 SV=2	--	--
CL1006_Contig23_All	3681	Protein-coding	5	0.175	11	0.3253	7	0.2019	9	0.2461	0	0	7	0.1858	4	0.1121	8	0.2181	12	0.3147	hypothetical protein TRAVEDRAFT_68238 [Trametes versicolor FP-101664 SS1]	--	--	--
CL1006_Contig24_All	3187	Protein-coding	9	0.3638	15	0.5124	9	0.2999	14	0.4422	8	0.2668	10	0.3066	9	0.2914	13	0.4094	9	0.2726	hypothetical protein TRAVEDRAFT_68238 [Trametes versicolor FP-101664 SS1]	--	--	--
CL1006_Contig25_All	3020	Protein-coding	23	0.9812	20	0.7209	21	0.7384	16	0.5333	6	0.2112	18	0.5824	8	0.2733	11	0.3655	15	0.4795	hypothetical protein TRAVEDRAFT_68238 [Trametes versicolor FP-101664 SS1]	--	--	--
CL1006_Contig2_All	3645	Protein-coding	5	0.1767	10	0.2987	6	0.1748	11	0.3038	0	0	8	0.2145	5	0.1415	14	0.3855	11	0.2914	hypothetical protein TRAVEDRAFT_68238 [Trametes versicolor FP-101664 SS1]	--	--	--
CL1006_Contig3_All	5364	Protein-coding	8	0.1922	11	0.2232	12	0.2375	13	0.244	6	0.1189	13	0.2368	6	0.1154	13	0.2432	17	0.306	acetyl-CoA synthetase-like protein [Dichomitus squalens LYAD-421 SS1]	Acetyl-coenzyme A synthetase 2 OS=Candida albicans (strain SC5314 / ATCC MYA-2876) GN=ACS2 PE=3 SV=2	--	--
CL1006_Contig4_All	5009	Protein-coding	6	0.1543	11	0.2391	8	0.1696	14	0.2814	1	0.0212	11	0.2146	5	0.103	15	0.3005	12	0.2313	acetyl-CoA synthetase-like protein [Dichomitus squalens LYAD-421 SS1]	Acetyl-coenzyme A synthetase 2 OS=Candida albicans (strain SC5314 / ATCC MYA-2876) GN=ACS2 PE=3 SV=2	--	--
CL1006_Contig5_All	5003	Protein-coding	5	0.1288	8	0.1741	7	0.1486	11	0.2213	0	0	9	0.1758	3	0.0619	13	0.2608	10	0.193	acetyl-CoA synthetase-like protein [Dichomitus squalens LYAD-421 SS1]	Acetyl-coenzyme A synthetase 2 OS=Candida albicans (strain SC5314 / ATCC MYA-2876) GN=ACS2 PE=3 SV=2	--	--
CL1006_Contig6_All	4942	Protein-coding	5	0.1304	10	0.2203	7	0.1504	13	0.2648	1	0.0215	12	0.2373	4	0.0835	15	0.3046	13	0.254	acetyl-CoA synthetase-like protein [Dichomitus squalens LYAD-421 SS1]	Acetyl-coenzyme A synthetase 2 OS=Candida albicans (strain SC5314 / ATCC MYA-2876) GN=ACS2 PE=3 SV=2	--	--
CL1006_Contig7_All	5038	Protein-coding	5	0.1279	10	0.2161	7	0.1475	13	0.2598	3	0.0633	12	0.2328	3	0.0614	9	0.1793	12	0.23	acetyl-CoA synthetase-like protein [Dichomitus squalens LYAD-421 SS1]	Acetyl-coenzyme A synthetase 2 OS=Candida albicans (strain SC5314 / ATCC MYA-2876) GN=ACS2 PE=3 SV=2	--	--
CL1006_Contig8_All	3249	Protein-coding	5	0.1983	11	0.3686	9	0.2941	12	0.3718	3	0.0981	10	0.3008	4	0.127	8	0.2471	11	0.3269	hypothetical protein TRAVEDRAFT_68238 [Trametes versicolor FP-101664 SS1]	--	--	--
CL1006_Contig9_All	5163	Protein-coding	6	0.1497	10	0.2108	9	0.1851	12	0.234	2	0.0412	10	0.1893	3	0.06	7	0.1361	11	0.2057	acetyl-CoA synthetase-like protein [Dichomitus squalens LYAD-421 SS1]	Acetyl-coenzyme A synthetase 2 OS=Candida albicans (strain SC5314 / ATCC MYA-2876) GN=ACS2 PE=3 SV=2	--	--
CL1007_Contig10_All	3267	Protein-coding	14	0.5521	12	0.3999	5	0.1625	9	0.2773	7	0.2277	16	0.4786	4	0.1263	4	0.1229	4	0.1182	magnesium-dependent phosphatase-1, partial [Trametes versicolor FP-101664 SS1]	Magnesium-dependent phosphatase 1 OS=Mus musculus GN=Mdp1 PE=1 SV=1	--	magnesium-dependent phosphatase 1 [EC:3.1.3.48 3.1.3.-] (A)
CL1007_Contig11_All	3461	Protein-coding	16	0.5956	15	0.4718	17	0.5216	9	0.2618	12	0.3685	15	0.4235	5	0.1491	6	0.174	5	0.1395	magnesium-dependent phosphatase-1, partial [Trametes versicolor FP-101664 SS1]	Magnesium-dependent phosphatase 1 OS=Mus musculus GN=Mdp1 PE=1 SV=1	--	magnesium-dependent phosphatase 1 [EC:3.1.3.48 3.1.3.-] (A)
CL1007_Contig1_All	815	Non-conding	7	1.1066	6	0.8014	0	0	1	0.1235	3	0.3912	7	0.8393	4	0.5064	3	0.3694	2	0.2369	magnesium-dependent phosphatase-1 [Gloeophyllum trabeum ATCC 11539]	Magnesium-dependent phosphatase 1 OS=Mus musculus GN=Mdp1 PE=1 SV=1	--	magnesium-dependent phosphatase 1 [EC:3.1.3.48 3.1.3.-] (A)
CL1007_Contig2_All	1274	Protein-coding	8	0.809	3	0.2563	4	0.3334	1	0.079	3	0.2503	6	0.4602	3	0.243	5	0.3939	6	0.4547	magnesium-dependent phosphatase-1, partial [Trametes versicolor FP-101664 SS1]	Magnesium-dependent phosphatase 1 OS=Mus musculus GN=Mdp1 PE=1 SV=1	--	magnesium-dependent phosphatase 1 [EC:3.1.3.48 3.1.3.-] (A)
CL1007_Contig3_All	3704	Protein-coding	27	0.9392	24	0.7054	22	0.6307	27	0.7338	34	0.9756	31	0.8179	14	0.39	18	0.4877	21	0.5474	magnesium-dependent phosphatase-1, partial [Trametes versicolor FP-101664 SS1]	Magnesium-dependent phosphatase 1 OS=Mus musculus GN=Mdp1 PE=1 SV=1	--	magnesium-dependent phosphatase 1 [EC:3.1.3.48 3.1.3.-] (A)
CL1007_Contig4_All	3548	Protein-coding	13	0.4721	13	0.3989	19	0.5686	11	0.3121	11	0.3295	16	0.4407	5	0.1454	7	0.198	16	0.4354	magnesium-dependent phosphatase-1, partial [Trametes versicolor FP-101664 SS1]	Magnesium-dependent phosphatase 1 OS=Mus musculus GN=Mdp1 PE=1 SV=1	--	magnesium-dependent phosphatase 1 [EC:3.1.3.48 3.1.3.-] (A)
CL1007_Contig5_All	3515	Protein-coding	10	0.3665	4	0.1239	0	0	1	0.0286	4	0.1209	7	0.1946	4	0.1174	2	0.0571	3	0.0824	magnesium-dependent phosphatase-1, partial [Trametes versicolor FP-101664 SS1]	Magnesium-dependent phosphatase 1 OS=Mus musculus GN=Mdp1 PE=1 SV=1	--	magnesium-dependent phosphatase 1 [EC:3.1.3.48 3.1.3.-] (A)
CL1007_Contig6_All	3567	Protein-coding	12	0.4334	7	0.2136	2	0.0595	2	0.0564	6	0.1788	11	0.3014	5	0.1446	3	0.0844	3	0.0812	magnesium-dependent phosphatase-1, partial [Trametes versicolor FP-101664 SS1]	Magnesium-dependent phosphatase 1 OS=Mus musculus GN=Mdp1 PE=1 SV=1	--	magnesium-dependent phosphatase 1 [EC:3.1.3.48 3.1.3.-] (A)
CL1007_Contig7_All	3371	Protein-coding	22	0.8408	11	0.3552	13	0.4095	9	0.2688	12	0.3783	17	0.4928	13	0.3979	17	0.5061	9	0.2578	magnesium-dependent phosphatase-1, partial [Trametes versicolor FP-101664 SS1]	Magnesium-dependent phosphatase 1 OS=Mus musculus GN=Mdp1 PE=1 SV=1	--	magnesium-dependent phosphatase 1 [EC:3.1.3.48 3.1.3.-] (A)
CL1007_Contig8_All	764	Protein-coding	0	0	0	0	0	0	0	0	0	0	0	0	0	0	0	0	0	0	--	--	--	--
CL1007_Contig9_All	3870	Protein-coding	20	0.6658	26	0.7314	24	0.6585	27	0.7023	24	0.6591	20	0.505	19	0.5065	14	0.363	22	0.5488	magnesium-dependent phosphatase-1, partial [Trametes versicolor FP-101664 SS1]	Magnesium-dependent phosphatase 1 OS=Mus musculus GN=Mdp1 PE=1 SV=1	--	magnesium-dependent phosphatase 1 [EC:3.1.3.48 3.1.3.-] (A)
CL1008_Contig1_All	1675	Protein-coding	1804	138.761	1128	73.311	2165	137.246	920	55.2925	1052	66.752	938	54.724	1163	71.6367	1829	109.583	1152	66.4005	apocytochrome b (mitochondrion) [Ganoderma lucidum]	Cytochrome b OS=Schizophyllum commune GN=cob PE=3 SV=1	Cytochrome b subunit of the bc complex	ubiquinol-cytochrome c reductase cytochrome b subunit (A)
CL1008_Contig2_All	3390	Protein-coding	1458	55.412	791	25.4011	1804	56.506	1581	46.9489	1660	52.0441	1568	45.1998	1484	45.1653	2159	63.9143	1382	39.3588	apocytochrome b [Trametes cingulata]	Cytochrome b OS=Schizophyllum commune GN=cob PE=3 SV=1	Cytochrome b subunit of the bc complex	ubiquinol-cytochrome c reductase cytochrome b subunit (A)
CL1009_Contig1_All	459	Non-conding	0	0	1	0.2372	2	0.4627	0	0	0	0	0	0	0	0	1	0.2186	1	0.2103	--	--	--	--
CL1009_Contig2_All	2043	Protein-coding	247	15.5767	325	17.3177	274	14.241	346	17.0491	384	19.9768	358	17.124	395	19.948	460	22.5962	383	18.0994	ubiquinol-cytochrome C reductase complex core protein 2 [Trametes versicolor FP-101664 SS1]	Cytochrome b-c1 complex subunit 2, mitochondrial OS=Yarrowia lipolytica (strain CLIB 122 / E 150) GN=QCR2 PE=3 SV=1	Predicted Zn-dependent peptidases	ubiquinol-cytochrome c reductase core subunit 2 (A)
CL1009_Contig3_All	2011	Protein-coding	235	15.0557	295	15.9693	306	16.1572	276	13.8163	373	19.7133	323	15.6957	382	19.5985	649	32.3875	411	19.7316	ubiquinol-cytochrome C reductase complex core protein 2 [Trametes versicolor FP-101664 SS1]	Cytochrome b-c1 complex subunit 2, mitochondrial OS=Yarrowia lipolytica (strain CLIB 122 / E 150) GN=QCR2 PE=3 SV=1	Predicted Zn-dependent peptidases	ubiquinol-cytochrome c reductase core subunit 2 (A)
CL1009_Contig4_All	481	Non-conding	10	2.6786	3	0.679	3	0.6623	1	0.2093	0	0	1	0.2032	2	0.429	1	0.2086	1	0.2007	--	--	--	--
CL1009_Contig5_All	377	Non-conding	1	0.3417	1	0.2888	0	0	0	0	0	0	0	0	3	0.821	0	0	1	0.2561	--	--	--	--
CL1009_Contig6_All	511	Non-conding	2	0.5043	4	0.8521	4	0.8312	2	0.394	1	0.208	3	0.5737	2	0.4038	0	0	2	0.3779	--	--	--	--
CL101_Contig10_All	1062	Protein-coding	0	0	1	0.1025	1	0.1	2	0.1896	0	0	2	0.184	1	0.0972	1	0.0945	0	0	--	--	--	--
CL101_Contig11_All	1204	Protein-coding	1	0.107	2	0.1808	1	0.0882	1	0.0836	0	0	2	0.1623	1	0.0857	0	0	0	0	--	--	--	--
CL101_Contig12_All	714	Protein-coding	1	0.1804	0	0	0	0	1	0.141	0	0	0	0	0	0	1	0.1406	0	0	--	--	--	--
CL101_Contig13_All	966	Protein-coding	3	0.4001	4	0.4508	1	0.1099	3	0.3126	0	0	2	0.2023	2	0.2136	0	0	0	0	--	--	--	--
CL101_Contig14_All	1065	Protein-coding	1	0.121	2	0.2044	0	0	2	0.189	0	0	1	0.0918	1	0.0969	0	0	0	0	--	--	--	--
CL101_Contig15_All	1335	Protein-coding	0	0	1	0.0815	1	0.0795	2	0.1508	0	0	2	0.1464	1	0.0773	1	0.0752	0	0	--	--	--	--
CL101_Contig16_All	1196	Protein-coding	0	0	1	0.091	0	0	1	0.0842	0	0	1	0.0817	0	0	1	0.0839	0	0	--	--	--	--
CL101_Contig17_All	1201	Protein-coding	2	0.2146	3	0.2719	2	0.1768	2	0.1676	0	0	4	0.3255	1	0.0859	2	0.1671	0	0	--	--	--	--
CL101_Contig18_All	1062	Protein-coding	1	0.1213	2	0.205	1	0.1	1	0.0948	0	0	3	0.276	1	0.0972	0	0	0	0	--	--	--	--
CL101_Contig19_All	11757	Protein-coding	3935	43.1215	5079	47.028	4965	44.8416	2521	21.5859	2349	21.2349	2637	21.9181	3785	33.2155	3221	27.4941	4146	34.046	biotin synthase [Trametes versicolor FP-101664 SS1]	Biotin synthase OS=Schizosaccharomyces pombe (strain 972 / ATCC 24843) GN=bio2 PE=1 SV=1	Biotin synthase and related enzymes	biotin synthase [EC:2.8.1.6] (A)
CL101_Contig1_All	756	Protein-coding	4	0.6817	4	0.576	2	0.2809	2	0.2663	0	0	2	0.2585	0	0	1	0.1327	0	0	--	--	--	--
CL101_Contig20_All	1253	Protein-coding	1	0.1028	2	0.1738	0	0	2	0.1607	4	0.3393	1	0.078	1	0.0823	2	0.1602	1	0.0771	--	--	--	--
CL101_Contig21_All	1279	Protein-coding	1	0.1007	2	0.1702	1	0.083	2	0.1574	0	0	2	0.1528	1	0.0807	0	0	0	0	--	--	--	--
CL101_Contig22_All	1164	Protein-coding	0	0	1	0.0935	0	0	2	0.173	0	0	1	0.084	0	0	1	0.0862	0	0	--	--	--	--
CL101_Contig2_All	1014	Protein-coding	2	0.2541	4	0.4294	2	0.2094	5	0.4964	2	0.2096	3	0.2891	5	0.5087	1	0.099	0	0	--	--	--	--
CL101_Contig3_All	746	Protein-coding	1	0.1727	3	0.4378	2	0.2847	0	0	1	0.1425	2	0.262	2	0.2766	1	0.1345	5	0.6471	--	--	--	--
CL101_Contig4_All	904	Protein-coding	2	0.285	2	0.2408	1	0.1175	3	0.3341	0	0	1	0.1081	0	0	0	0	0	0	--	--	--	--
CL101_Contig5_All	1089	Protein-coding	0	0	1	0.1	0	0	2	0.1849	0	0	1	0.0897	0	0	0	0	0	0	--	--	--	--
CL101_Contig6_All	954	Protein-coding	0	0	1	0.1141	0	0	2	0.211	0	0	1	0.1024	0	0	1	0.1052	0	0	--	--	--	--
CL101_Contig7_All	987	Protein-coding	1	0.1305	2	0.2206	0	0	1	0.102	0	0	1	0.099	1	0.1045	0	0	0	0	--	--	--	--
CL101_Contig8_All	986	Protein-coding	0	0	1	0.1104	0	0	1	0.1021	0	0	1	0.0991	0	0	1	0.1018	0	0	--	--	--	--
CL101_Contig9_All	900	Protein-coding	2	0.2863	2	0.2419	1	0.118	1	0.1119	0	0	3	0.3257	2	0.2293	0	0	0	0	--	--	--	--
CL1010_Contig1_All	921	Protein-coding	5	0.6994	3	0.3546	1	0.1153	2	0.2186	2	0.2308	2	0.2122	1	0.112	7	0.7628	5	0.5241	Vps54-domain-containing protein [Gloeophyllum trabeum ATCC 11539]	--	--	vacuolar protein sorting-associated protein 54 (A)
CL1010_Contig2_All	3611	Protein-coding	30	1.0704	23	0.6934	26	0.7645	164	4.572	171	5.0331	168	4.5464	129	3.6858	99	2.7514	131	3.5025	DUF887-domain-containing protein [Trametes versicolor FP-101664 SS1]	Uncharacterized TLC domain-containing protein C17A2.02c OS=Schizosaccharomyces pombe (strain 972 / ATCC 24843) GN=SPAC17A2.02c PE=3 SV=1	--	metaxin (A)
CL1010_Contig3_All	3725	Protein-coding	13	0.4496	16	0.4676	15	0.4276	25	0.6756	29	0.8274	47	1.233	39	1.0802	57	1.5357	38	0.9849	DUF887-domain-containing protein [Trametes versicolor FP-101664 SS1]	Uncharacterized TLC domain-containing protein C17A2.02c OS=Schizosaccharomyces pombe (strain 972 / ATCC 24843) GN=SPAC17A2.02c PE=3 SV=1	--	metaxin (A)
CL1010_Contig4_All	3772	Protein-coding	15	0.5123	13	0.3752	15	0.4223	21	0.5605	20	0.5635	36	0.9327	43	1.1762	78	2.0752	53	1.3566	DUF887-domain-containing protein [Trametes versicolor FP-101664 SS1]	Uncharacterized TLC domain-containing protein C17A2.02c OS=Schizosaccharomyces pombe (strain 972 / ATCC 24843) GN=SPAC17A2.02c PE=3 SV=1	--	metaxin (A)
CL1010_Contig5_All	3749	Protein-coding	64	2.1994	48	1.3938	65	1.841	185	4.9676	210	5.9534	183	4.7701	219	6.027	224	5.9962	235	6.0518	DUF887-domain-containing protein [Trametes versicolor FP-101664 SS1]	Uncharacterized TLC domain-containing protein C17A2.02c OS=Schizosaccharomyces pombe (strain 972 / ATCC 24843) GN=SPAC17A2.02c PE=3 SV=1	--	metaxin (A)
CL1010_Contig6_All	3782	Protein-coding	57	1.9418	47	1.3529	61	1.7126	92	2.4488	81	2.2763	109	2.8164	90	2.4552	85	2.2555	79	2.0167	DUF887-domain-containing protein [Trametes versicolor FP-101664 SS1]	Uncharacterized TLC domain-containing protein C17A2.02c OS=Schizosaccharomyces pombe (strain 972 / ATCC 24843) GN=SPAC17A2.02c PE=3 SV=1	--	metaxin (A)
CL1010_Contig7_All	7655	Protein-coding	70	1.1781	85	1.2088	89	1.2345	1804	23.7238	1675	23.2559	1761	22.4804	1657	22.3331	1542	20.2155	1640	20.6839	retrograde transporter [Coprinopsis cinerea okayama7#130]	Vacuolar protein sorting-associated protein 54, chloroplastic OS=Arabidopsis thaliana GN=VPS54 PE=1 SV=1	--	vacuolar protein sorting-associated protein 54 (A)
CL1010_Contig8_All	1309	Protein-coding	2	0.1969	4	0.3327	5	0.4056	6	0.4614	6	0.4872	7	0.5226	8	0.6306	10	0.7667	17	1.2538	predicted protein [Postia placenta Mad-698-R]	Uncharacterized serine-rich protein C215.13 OS=Schizosaccharomyces pombe (strain 972 / ATCC 24843) GN=SPBC215.13 PE=1 SV=1	--	--
CL1011_Contig10_All	3341	Protein-coding	3	0.1157	4	0.1303	4	0.1271	8	0.241	18	0.5726	15	0.4387	13	0.4015	10	0.3004	12	0.3468	general substrate transporter [Trametes versicolor FP-101664 SS1]	Hexose transporter 2 OS=Kluyveromyces lactis GN=KHT2 PE=3 SV=1	Permeases of the major facilitator superfamily	--
CL1011_Contig11_All	5041	Protein-coding	4	0.1022	9	0.1944	3	0.0632	21	0.4194	21	0.4428	23	0.4459	19	0.3889	20	0.3982	12	0.2298	general substrate transporter [Trametes versicolor FP-101664 SS1]	Hexose transporter 2 OS=Kluyveromyces lactis GN=KHT2 PE=3 SV=1	UDP-glucose 4-epimerase	--
CL1011_Contig12_All	3409	Protein-coding	17	0.6425	15	0.479	25	0.7787	24	0.7087	31	0.9665	41	1.1753	22	0.6658	36	1.0598	26	0.7363	general substrate transporter [Trametes versicolor FP-101664 SS1]	Hexose transporter 2 OS=Kluyveromyces lactis GN=KHT2 PE=3 SV=1	Permeases of the major facilitator superfamily	--
CL1011_Contig13_All	7318	Protein-coding	16	0.2817	16	0.238	19	0.2757	26	0.3577	20	0.2905	27	0.3605	38	0.5357	27	0.3703	27	0.3562	general substrate transporter [Trametes versicolor FP-101664 SS1]	Hexose transporter 2 OS=Kluyveromyces lactis GN=KHT2 PE=3 SV=1	UDP-glucose 4-epimerase	--
CL1011_Contig14_All	7391	Protein-coding	132	2.301	161	2.3714	144	2.0688	103	1.4029	129	1.855	119	1.5734	187	2.6104	137	1.8602	178	2.3251	general substrate transporter [Trametes versicolor FP-101664 SS1]	Hexose transporter 2 OS=Kluyveromyces lactis GN=KHT2 PE=3 SV=1	UDP-glucose 4-epimerase	--
CL1011_Contig15_All	5756	Protein-coding	5	0.1119	5	0.0946	2	0.0369	6	0.1049	7	0.1293	10	0.1698	15	0.2689	12	0.2092	8	0.1342	general substrate transporter [Trametes versicolor FP-101664 SS1]	Hexose transporter 2 OS=Kluyveromyces lactis GN=KHT2 PE=3 SV=1	UDP-glucose 4-epimerase	--
CL1011_Contig16_All	3289	Protein-coding	1	0.0392	1	0.0331	0	0	1	0.0306	3	0.0969	2	0.0594	2	0.0627	2	0.061	4	0.1174	general substrate transporter [Trametes versicolor FP-101664 SS1]	Hexose transporter 2 OS=Kluyveromyces lactis GN=KHT2 PE=3 SV=1	Permeases of the major facilitator superfamily	--
CL1011_Contig17_All	2756	Protein-coding	35	1.6362	30	1.185	36	1.387	21	0.7671	25	0.9641	21	0.7446	8	0.2995	7	0.2549	15	0.5255	general substrate transporter [Trametes versicolor FP-101664 SS1]	Hexose transporter 2 OS=Kluyveromyces lactis GN=KHT2 PE=3 SV=1	Permeases of the major facilitator superfamily	--
CL1011_Contig18_All	5700	Protein-coding	15	0.339	15	0.2865	11	0.2049	14	0.2473	25	0.4662	22	0.3772	23	0.4163	21	0.3697	21	0.3557	general substrate transporter [Trametes versicolor FP-101664 SS1]	Hexose transporter 2 OS=Kluyveromyces lactis GN=KHT2 PE=3 SV=1	UDP-glucose 4-epimerase	--
CL1011_Contig19_All	2545	Protein-coding	22	1.1137	16	0.6844	24	1.0013	7	0.2769	8	0.3341	8	0.3072	3	0.1216	4	0.1577	3	0.1138	general substrate transporter [Trametes versicolor FP-101664 SS1]	Hexose transporter 2 OS=Kluyveromyces lactis GN=KHT2 PE=3 SV=1	Permeases of the major facilitator superfamily	--
CL1011_Contig1_All	1805	Protein-coding	30	2.1414	20	1.2062	19	1.1177	19	1.0597	25	1.4721	18	0.9745	7	0.4001	9	0.5004	8	0.4279	general substrate transporter [Trametes versicolor FP-101664 SS1]	Hexose transporter 2 OS=Kluyveromyces lactis GN=KHT2 PE=3 SV=1	Permeases of the major facilitator superfamily	--
CL1011_Contig20_All	3477	Protein-coding	1	0.0371	1	0.0313	0	0	3	0.0869	6	0.1834	2	0.0562	8	0.2374	5	0.1443	9	0.2499	general substrate transporter [Trametes versicolor FP-101664 SS1]	Hexose transporter 2 OS=Kluyveromyces lactis GN=KHT2 PE=3 SV=1	Permeases of the major facilitator superfamily	--
CL1011_Contig2_All	3348	Protein-coding	1	0.0385	1	0.0325	0	0	1	0.0301	3	0.0952	2	0.0584	2	0.0616	2	0.06	4	0.1153	general substrate transporter [Trametes versicolor FP-101664 SS1]	Hexose transporter 2 OS=Kluyveromyces lactis GN=KHT2 PE=3 SV=1	Permeases of the major facilitator superfamily	--
CL1011_Contig3_All	3302	Protein-coding	1	0.039	2	0.0659	1	0.0322	1	0.0305	3	0.0966	5	0.148	6	0.1875	2	0.0608	3	0.0877	general substrate transporter [Trametes versicolor FP-101664 SS1]	Hexose transporter 2 OS=Kluyveromyces lactis GN=KHT2 PE=3 SV=1	Permeases of the major facilitator superfamily	--
CL1011_Contig4_All	3427	Protein-coding	2	0.0752	1	0.0318	0	0	1	0.0294	3	0.093	3	0.0855	4	0.1204	3	0.0879	4	0.1127	general substrate transporter [Trametes versicolor FP-101664 SS1]	Hexose transporter 2 OS=Kluyveromyces lactis GN=KHT2 PE=3 SV=1	Permeases of the major facilitator superfamily	--
CL1011_Contig5_All	3359	Protein-coding	1	0.0384	1	0.0324	0	0	1	0.03	3	0.0949	2	0.0582	3	0.0921	3	0.0896	4	0.115	general substrate transporter [Trametes versicolor FP-101664 SS1]	Hexose transporter 2 OS=Kluyveromyces lactis GN=KHT2 PE=3 SV=1	Permeases of the major facilitator superfamily	--
CL1011_Contig6_All	3318	Protein-coding	1	0.0388	6	0.1969	2	0.064	12	0.3641	8	0.2563	16	0.4712	11	0.342	9	0.2722	13	0.3783	general substrate transporter [Trametes versicolor FP-101664 SS1]	Hexose transporter 2 OS=Kluyveromyces lactis GN=KHT2 PE=3 SV=1	Permeases of the major facilitator superfamily	--
CL1011_Contig7_All	3125	Protein-coding	3	0.1237	4	0.1393	10	0.3398	6	0.1933	6	0.2041	4	0.1251	2	0.066	1	0.0321	4	0.1236	general substrate transporter [Trametes versicolor FP-101664 SS1]	Hexose transporter 2 OS=Kluyveromyces lactis GN=KHT2 PE=3 SV=1	Permeases of the major facilitator superfamily	--
CL1011_Contig8_All	2765	Protein-coding	5	0.233	4	0.1575	5	0.192	10	0.3641	12	0.4613	13	0.4595	24	0.8955	16	0.5807	10	0.3492	general substrate transporter [Trametes versicolor FP-101664 SS1]	Hexose transporter 2 OS=Kluyveromyces lactis GN=KHT2 PE=3 SV=1	Permeases of the major facilitator superfamily	--
CL1011_Contig9_All	3214	Protein-coding	4	0.1603	12	0.4065	5	0.1652	17	0.5325	11	0.3638	13	0.3953	17	0.5457	9	0.281	17	0.5107	general substrate transporter [Trametes versicolor FP-101664 SS1]	Hexose transporter 2 OS=Kluyveromyces lactis GN=KHT2 PE=3 SV=1	Permeases of the major facilitator superfamily	--
CL1012_Contig1_All	2887	Protein-coding	5	0.2231	4	0.1508	4	0.1471	9	0.3138	4	0.1473	8	0.2708	11	0.3931	11	0.3824	8	0.2675	vacuolar protein sorting-associated protein 26 [Dichomitus squalens LYAD-421 SS1]	Vacuolar protein sorting-associated protein 26B-like OS=Danio rerio GN=vps26bl PE=2 SV=1	--	vacuolar protein sorting-associated protein 26 (A)
CL1012_Contig2_All	3546	Protein-coding	126	4.578	83	2.5481	155	4.6414	124	3.5203	111	3.327	110	3.0314	190	5.5282	204	5.7735	219	5.9626	vacuolar protein sorting-associated protein 26 [Dichomitus squalens LYAD-421 SS1]	Vacuolar protein sorting-associated protein 26B-like OS=Danio rerio GN=vps26bl PE=2 SV=1	--	vacuolar protein sorting-associated protein 26 (A)
CL1012_Contig3_All	4288	Protein-coding	8	0.2404	2	0.0508	6	0.1486	10	0.2348	4	0.0991	5	0.1139	12	0.2887	17	0.3979	13	0.2927	vacuolar protein sorting-associated protein 26 [Dichomitus squalens LYAD-421 SS1]	Vacuolar protein sorting-associated protein 26B-like OS=Danio rerio GN=vps26bl PE=2 SV=1	--	vacuolar protein sorting-associated protein 26 (A)
CL1012_Contig4_All	670	Protein-coding	0	0	0	0	0	0	7	1.0518	2	0.3173	2	0.2917	8	1.2319	4	0.5991	2	0.2882	uncharacterized protein UHOR_08012 [Ustilago hordei]	von Willebrand factor A domain-containing protein 8 OS=Homo sapiens GN=VWA8 PE=1 SV=2	--	--
CL1012_Contig5_All	4243	Protein-coding	37	1.1235	14	0.3592	20	0.5005	20	0.4745	22	0.5511	25	0.5758	32	0.7781	28	0.6623	44	1.0012	vacuolar protein sorting-associated protein 26 [Dichomitus squalens LYAD-421 SS1]	Vacuolar protein sorting-associated protein 26B-like OS=Danio rerio GN=vps26bl PE=2 SV=1	--	vacuolar protein sorting-associated protein 26 (A)
CL1012_Contig6_All	4447	Protein-coding	12	0.3477	8	0.1958	9	0.2149	16	0.3622	11	0.2629	3	0.0659	17	0.3944	22	0.4965	25	0.5428	vacuolar protein sorting-associated protein 26 [Dichomitus squalens LYAD-421 SS1]	Vacuolar protein sorting-associated protein 26B-like OS=Danio rerio GN=vps26bl PE=2 SV=1	--	vacuolar protein sorting-associated protein 26 (A)
CL1012_Contig7_All	8895	Protein-coding	688	9.9652	740	9.0565	824	9.8365	2879	32.5829	2729	32.6078	2949	32.3981	3291	38.1727	2947	33.2491	3233	35.0908	vacuolar protein sorting-associated protein 26 [Dichomitus squalens LYAD-421 SS1]	von Willebrand factor A domain-containing protein 8 OS=Mus musculus GN=Vwa8 PE=2 SV=2	MoxR-like ATPases	--
CL1013_Contig1_All	3407	Protein-coding	60	2.2689	63	2.013	48	1.496	70	2.0683	68	2.1213	86	2.4667	60	1.817	96	2.8278	60	1.7002	AICARFT/IMPCHase bienzyme [Gloeophyllum trabeum ATCC 11539]	Bifunctional purine biosynthesis protein ade10 OS=Schizosaccharomyces pombe (strain 972 / ATCC 24843) GN=ade10 PE=2 SV=1	AICAR transformylase/IMP cyclohydrolase PurH (only IMP cyclohydrolase domain in Aful)	phosphoribosylaminoimidazolecarboxamide formyltransferase / IMP cyclohydrolase [EC:2.1.2.3 3.5.4.10] (A)
CL1013_Contig2_All	3490	Protein-coding	131	4.8361	115	3.5871	123	3.7423	173	4.9902	148	4.5071	168	4.7041	148	4.3753	133	3.8245	125	3.4579	AICARFT/IMPCHase bienzyme [Gloeophyllum trabeum ATCC 11539]	Bifunctional purine biosynthesis protein ade10 OS=Schizosaccharomyces pombe (strain 972 / ATCC 24843) GN=ade10 PE=2 SV=1	AICAR transformylase/IMP cyclohydrolase PurH (only IMP cyclohydrolase domain in Aful)	phosphoribosylaminoimidazolecarboxamide formyltransferase / IMP cyclohydrolase [EC:2.1.2.3 3.5.4.10] (A)
CL1014_Contig1_All	1263	Protein-coding	1404	143.222	1236	106.534	1566	131.658	881	70.2208	922	77.5873	860	66.5404	826	67.4757	940	74.6913	957	73.1547	DUF498-domain-containing protein [Trametes versicolor FP-101664 SS1]	NADH dehydrogenase [ubiquinone] 1 alpha subcomplex assembly factor 3 OS=Bos taurus GN=NDUFAF3 PE=2 SV=1	Uncharacterized conserved protein	NADH dehydrogenase [ubiquinone] 1 alpha subcomplex assembly factor 3 (A)
CL1014_Contig2_All	2657	Protein-coding	1244	60.3218	1298	53.1812	1447	57.8276	571	21.6341	645	25.8007	551	20.2652	708	27.4924	998	37.695	798	28.9965	NADH dehydrogenasealpha subcomplex subunit 8 [Fomitopsis pinicola FP-58527 SS1]	Vacuolar transporter chaperone 1 OS=Saccharomyces cerevisiae (strain ATCC 204508 / S288c) GN=VTC1 PE=1 SV=3	Vacuolar transporter chaperone	NADH dehydrogenase (ubiquinone) 1 alpha subcomplex subunit 8 (A)
CL1014_Contig3_All	2734	Protein-coding	107	5.0423	125	4.9772	127	4.9325	56	2.062	81	3.1488	76	2.7165	71	2.6794	124	4.5516	79	2.7897	NADH dehydrogenasealpha subcomplex subunit 8 [Fomitopsis pinicola FP-58527 SS1]	Vacuolar transporter chaperone 1 OS=Saccharomyces cerevisiae (strain ATCC 204508 / S288c) GN=VTC1 PE=1 SV=3	Vacuolar transporter chaperone	NADH dehydrogenase (ubiquinone) 1 alpha subcomplex subunit 8 (A)
CL1014_Contig4_All	2812	Protein-coding	780	35.7376	1036	40.1069	994	37.5344	397	14.2124	328	12.3971	346	12.0241	549	20.1432	574	20.4853	660	22.6601	NADH dehydrogenasealpha subcomplex subunit 8 [Fomitopsis pinicola FP-58527 SS1]	Vacuolar transporter chaperone 1 OS=Saccharomyces cerevisiae (strain ATCC 204508 / S288c) GN=VTC1 PE=1 SV=3	Vacuolar transporter chaperone	NADH dehydrogenase (ubiquinone) 1 alpha subcomplex subunit 8 (A)
CL1015_Contig1_All	1303	Protein-coding	15	1.4832	22	1.838	17	1.3854	11	0.8498	10	0.8157	7	0.525	7	0.5543	10	0.7702	11	0.815	hypothetical protein FOMPIDRAFT_1105957, partial [Fomitopsis pinicola FP-58527 SS1]	--	--	--
CL1015_Contig2_All	1080	Protein-coding	19	2.2666	13	1.3104	9	0.8849	12	1.1185	17	1.673	8	0.7239	4	0.3821	14	1.3009	3	0.2682	hypothetical protein FOMPIDRAFT_1105957, partial [Fomitopsis pinicola FP-58527 SS1]	--	--	--
CL1015_Contig3_All	1359	Protein-coding	9	0.8532	19	1.522	11	0.8595	14	1.0371	6	0.4692	11	0.791	12	0.911	14	1.0338	12	0.8525	hypothetical protein FOMPIDRAFT_1105957, partial [Fomitopsis pinicola FP-58527 SS1]	--	--	--
CL1015_Contig4_All	1287	Protein-coding	3	0.3003	5	0.4229	3	0.2475	10	0.7822	7	0.5781	4	0.3037	8	0.6413	8	0.6238	8	0.6001	hypothetical protein FOMPIDRAFT_1105957, partial [Fomitopsis pinicola FP-58527 SS1]	--	--	--
CL1015_Contig5_All	1186	Protein-coding	14	1.5209	10	0.9179	10	0.8953	10	0.8488	7	0.6273	7	0.5768	2	0.174	6	0.5077	3	0.2442	hypothetical protein FOMPIDRAFT_1105957, partial [Fomitopsis pinicola FP-58527 SS1]	--	--	--
CL1015_Contig6_All	1231	Protein-coding	3	0.314	4	0.3537	2	0.1725	2	0.1636	2	0.1727	2	0.1588	3	0.2514	4	0.3261	3	0.2353	hypothetical protein FOMPIDRAFT_1105957, partial [Fomitopsis pinicola FP-58527 SS1]	--	--	--
CL1015_Contig7_All	1473	Protein-coding	5	0.4373	6	0.4434	4	0.2883	3	0.205	4	0.2886	5	0.3317	0	0	4	0.2725	2	0.1311	hypothetical protein FOMPIDRAFT_1105957, partial [Fomitopsis pinicola FP-58527 SS1]	--	--	--
CL1015_Contig8_All	1365	Protein-coding	2	0.1888	4	0.319	1	0.0778	2	0.1475	2	0.1557	2	0.1432	0	0	4	0.2941	2	0.1415	hypothetical protein FOMPIDRAFT_1105957, partial [Fomitopsis pinicola FP-58527 SS1]	--	--	--
CL1015_Contig9_All	1313	Protein-coding	2	0.1963	4	0.3316	3	0.2426	3	0.23	2	0.1619	2	0.1489	1	0.0786	5	0.3822	2	0.1471	hypothetical protein FOMPIDRAFT_1105957, partial [Fomitopsis pinicola FP-58527 SS1]	--	--	--
CL1016_Contig1_All	2241	Protein-coding	1	0.0575	3	0.1457	1	0.0474	7	0.3144	7	0.332	10	0.4361	14	0.6446	10	0.4478	13	0.5601	ATP-dependent DNA helicase [Stereum hirsutum FP-91666 SS1]	Probable ATP-dependent DNA helicase RecQ OS=Bacillus subtilis (strain 168) GN=recQ PE=3 SV=1	Superfamily II DNA helicase	--
CL1016_Contig2_All	2131	Protein-coding	0	0	0	0	2	0.0997	1	0.0472	6	0.2992	6	0.2751	6	0.2905	5	0.2355	5	0.2265	ATP-dependent DNA helicase [Trametes versicolor FP-101664 SS1]	Probable ATP-dependent DNA helicase RecQ OS=Bacillus subtilis (strain 168) GN=recQ PE=3 SV=1	Superfamily II DNA helicase	--
CL1016_Contig3_All	2205	Protein-coding	0	0	0	0	0	0	3	0.137	4	0.1928	3	0.133	4	0.1872	5	0.2276	5	0.2189	ATP-dependent DNA helicase [Stereum hirsutum FP-91666 SS1]	Probable ATP-dependent DNA helicase RecQ OS=Bacillus subtilis (strain 168) GN=recQ PE=3 SV=1	Superfamily II DNA helicase	--
CL1016_Contig4_All	2182	Protein-coding	0	0	0	0	1	0.0487	0	0	2	0.0974	2	0.0896	2	0.0946	4	0.184	4	0.177	ATP-dependent DNA helicase [Trametes versicolor FP-101664 SS1]	Probable ATP-dependent DNA helicase RecQ OS=Bacillus subtilis (strain 168) GN=recQ PE=3 SV=1	Superfamily II DNA helicase	--
CL1016_Contig5_All	2249	Protein-coding	0	0	0	0	0	0	3	0.1343	5	0.2363	7	0.3042	17	0.7799	14	0.6247	16	0.6869	ATP-dependent DNA helicase [Trametes versicolor FP-101664 SS1]	Probable ATP-dependent DNA helicase RecQ OS=Bacillus subtilis (strain 168) GN=recQ PE=3 SV=1	Superfamily II DNA helicase	--
CL1016_Contig6_All	2247	Protein-coding	2	0.1147	11	0.5329	2	0.0945	16	0.7168	14	0.6622	10	0.4349	26	1.1938	21	0.9379	27	1.1601	ATP-dependent DNA helicase [Stereum hirsutum FP-91666 SS1]	Probable ATP-dependent DNA helicase RecQ OS=Bacillus subtilis (strain 168) GN=recQ PE=3 SV=1	Superfamily II DNA helicase	--
CL1017_Contig1_All	950	Protein-coding	7	0.9493	8	0.9167	4	0.4471	5	0.5298	3	0.3356	14	1.4401	5	0.543	9	0.9507	6	0.6098	dna-directed rna polymerases iii kda polypeptide [Moniliophthora roreri MCA 2997]	DNA-directed RNA polymerase III subunit RPC10 OS=Mus musculus GN=Polr3k PE=2 SV=1	DNA-directed RNA polymerase, subunit M/Transcription elongation factor TFIIS	DNA-directed RNA polymerase III subunit RPC10 (A)
CL1017_Contig2_All	2274	Protein-coding	58	3.2861	61	2.9202	49	2.288	70	3.0989	49	2.2902	72	3.0941	74	3.3575	73	3.2216	67	2.8446	dna-directed rna polymerases iii kda polypeptide [Moniliophthora roreri MCA 2997]	DNA-directed RNA polymerase III subunit RPC10 OS=Mus musculus GN=Polr3k PE=2 SV=1	DNA-directed RNA polymerase, subunit M/Transcription elongation factor TFIIS	DNA-directed RNA polymerase III subunit RPC10 (A)
CL1018_Contig1_All	1088	Protein-coding	215	25.4598	248	24.8141	268	26.1555	222	20.5408	225	21.9795	219	19.67	183	17.3537	226	20.8461	225	19.9658	3-deoxy-7-phosphoheptulonate synthase [Trametes versicolor FP-101664 SS1]	Phospho-2-dehydro-3-deoxyheptonate aldolase, tyrosine-inhibited OS=Schizosaccharomyces pombe (strain 972 / ATCC 24843) GN=aro4 PE=3 SV=1	3-deoxy-D-arabino-heptulosonate 7-phosphate (DAHP) synthase	3-deoxy-7-phosphoheptulonate synthase [EC:2.5.1.54] (A)
CL1018_Contig2_All	3160	Protein-coding	97	3.9549	124	4.2718	109	3.6627	182	5.798	213	7.164	270	8.3496	99	3.2324	121	3.8428	109	3.3302	expressed protein [Schizophyllum commune H4-8]	--	--	--
CL1018_Contig3_All	2184	Protein-coding	563	33.2125	810	40.3745	697	33.8874	2088	96.2435	2013	97.9613	2106	94.2315	1262	59.618	984	45.2155	1067	47.1678	expressed protein [Schizophyllum commune H4-8]	--	--	--
CL1018_Contig4_All	3267	Protein-coding	34	1.3408	40	1.3329	26	0.845	118	3.636	107	3.481	112	3.3501	53	1.6738	72	2.2117	60	1.7731	expressed protein [Schizophyllum commune H4-8]	--	--	--
CL1018_Contig5_All	9254	Protein-coding	1018	14.1731	1405	16.5281	1305	14.974	2379	25.8797	2352	27.0129	2376	25.0904	2486	27.7168	2918	31.6447	2610	27.2298	pre-mrna splicing factor [Moniliophthora roreri MCA 2997]	Pre-mRNA-splicing factor ATP-dependent RNA helicase-like protein cdc28 OS=Schizosaccharomyces pombe (strain 972 / ATCC 24843) GN=cdc28 PE=3 SV=2	HrpA-like helicases	pre-mRNA-splicing factor ATP-dependent RNA helicase DHX16 [EC:3.6.4.13] (A)
CL1018_Contig6_All	1590	Protein-coding	341	27.6314	450	30.8099	380	25.3772	448	28.3644	500	33.4223	543	33.3728	357	23.1655	485	30.6119	410	24.8955	expressed protein [Schizophyllum commune H4-8]	--	--	--
CL1019_Contig1_All	1241	Protein-coding	27	2.8031	29	2.5439	34	2.9091	26	2.1091	32	2.7406	25	1.9686	55	4.5726	55	4.4477	68	5.2902	arginine methyl transferase [Dichomitus squalens LYAD-421 SS1]	Protein arginine N-methyltransferase 2 OS=Cryptococcus neoformans var. neoformans serotype D (strain JEC21 / ATCC MYA-565) GN=RMT2 PE=3 SV=1	--	protein arginine N-methyltransferase 2 [EC:2.1.1.-] (A)
CL1019_Contig2_All	2517	Protein-coding	1573	80.5177	1888	81.6571	2024	85.3857	1112	44.4749	947	39.988	967	37.5434	1076	44.1062	677	26.993	1121	42.9988	arginine methyl transferase [Dichomitus squalens LYAD-421 SS1]	Protein arginine N-methyltransferase 2 OS=Cryptococcus neoformans var. neoformans serotype D (strain JEC21 / ATCC MYA-565) GN=RMT2 PE=3 SV=1	--	protein arginine N-methyltransferase 2 [EC:2.1.1.-] (A)
CL1019_Contig3_All	4375	Protein-coding	2386	70.2648	2840	70.6668	3002	72.8602	1904	43.8109	1777	43.1691	1793	40.0491	1742	41.081	1217	27.9163	1565	34.5358	MFS general substrate transporter [Dichomitus squalens LYAD-421 SS1]	Protein arginine N-methyltransferase 2 OS=Cryptococcus neoformans var. neoformans serotype D (strain JEC21 / ATCC MYA-565) GN=RMT2 PE=3 SV=1	Permeases of the major facilitator superfamily	--
CL1019_Contig4_All	1267	Protein-coding	3	0.3051	5	0.4296	5	0.419	3	0.2384	8	0.6711	2	0.1543	12	0.9772	12	0.9505	22	1.6764	arginine methyl transferase [Dichomitus squalens LYAD-421 SS1]	Protein arginine N-methyltransferase 2 OS=Cryptococcus neoformans var. neoformans serotype D (strain JEC21 / ATCC MYA-565) GN=RMT2 PE=3 SV=1	--	protein arginine N-methyltransferase 2 [EC:2.1.1.-] (A)
CL1019_Contig5_All	1233	Protein-coding	7	0.7314	9	0.7946	7	0.6028	6	0.4899	9	0.7758	5	0.3963	17	1.4225	13	1.0581	27	2.1141	arginine methyl transferase [Dichomitus squalens LYAD-421 SS1]	Protein arginine N-methyltransferase 2 OS=Cryptococcus neoformans var. neoformans serotype D (strain JEC21 / ATCC MYA-565) GN=RMT2 PE=3 SV=1	--	protein arginine N-methyltransferase 2 [EC:2.1.1.-] (A)
CL1019_Contig6_All	1204	Protein-coding	39	4.1733	50	4.5208	58	5.1152	61	5.1003	53	4.6786	47	3.8147	53	4.5417	59	4.9178	88	7.0565	arginine methyl transferase [Dichomitus squalens LYAD-421 SS1]	Protein arginine N-methyltransferase 2 OS=Cryptococcus neoformans var. neoformans serotype D (strain JEC21 / ATCC MYA-565) GN=RMT2 PE=3 SV=1	--	protein arginine N-methyltransferase 2 [EC:2.1.1.-] (A)
CL102_Contig10_All	2542	Protein-coding	1	0.0507	4	0.1713	3	0.1253	2	0.0792	2	0.0836	3	0.1153	5	0.2029	8	0.3158	4	0.1519	--	--	--	--
CL102_Contig11_All	611	Non-conding	0	0	2	0.3563	0	0	0	0	0	0	1	0.1599	0	0	0	0	0	0	--	--	--	--
CL102_Contig12_All	631	Non-conding	12	2.4502	9	1.5527	12	2.0193	2	0.3191	6	1.0106	4	0.6195	8	1.3081	6	0.9543	4	0.612	--	--	--	--
CL102_Contig1_All	504	Non-conding	0	0	0	0	0	0	4	0.799	1	0.2109	0	0	0	0	0	0	0	0	--	--	--	--
CL102_Contig2_All	7311	Protein-coding	354	6.2384	422	6.2836	425	6.1726	1667	22.9537	1847	26.8506	1705	22.7897	1895	26.7426	1947	26.726	1424	18.8047	3,4-dihydroxy-2-butanone 4-phosphate synthase [Trametes versicolor FP-101664 SS1]	3,4-dihydroxy-2-butanone 4-phosphate synthase OS=Schizosaccharomyces pombe (strain 972 / ATCC 24843) GN=SPBC23E6.06c PE=3 SV=1	3,4-dihydroxy-2-butanone 4-phosphate synthase	3,4-dihydroxy 2-butanone 4-phosphate synthase [EC:4.1.99.12] (A)
CL102_Contig3_All	7457	Protein-coding	610	10.5393	752	10.9781	753	10.7223	2277	30.7392	2478	35.3184	2180	28.5682	2856	39.5153	2891	38.9071	2094	27.111	3,4-dihydroxy-2-butanone 4-phosphate synthase [Trametes versicolor FP-101664 SS1]	3,4-dihydroxy-2-butanone 4-phosphate synthase OS=Schizosaccharomyces pombe (strain 972 / ATCC 24843) GN=SPBC23E6.06c PE=3 SV=1	3,4-dihydroxy-2-butanone 4-phosphate synthase	3,4-dihydroxy 2-butanone 4-phosphate synthase [EC:4.1.99.12] (A)
CL102_Contig4_All	699	Non-conding	0	0	0	0	0	0	0	0	0	0	1	0.1398	0	0	0	0	0	0	--	--	--	--
CL102_Contig5_All	1005	Non-conding	3	0.3846	10	1.0832	11	1.1622	3	0.3005	9	0.9518	4	0.3889	9	0.9239	7	0.699	11	1.0567	--	--	--	--
CL102_Contig6_All	1008	Non-conding	1	0.1278	1	0.108	1	0.1053	2	0.1997	0	0	0	0	4	0.4094	2	0.1991	2	0.1916	--	--	--	--
CL102_Contig7_All	1472	Non-conding	2	0.1751	3	0.2219	3	0.2164	4	0.2736	2	0.1444	2	0.1328	1	0.0701	1	0.0682	0	0	--	--	--	--
CL102_Contig8_All	1152	Non-conding	4	0.4474	2	0.189	1	0.0922	9	0.7865	1	0.0923	7	0.5938	5	0.4478	5	0.4356	5	0.419	--	--	--	--
CL102_Contig9_All	2408	Non-conding	4	0.214	4	0.1808	8	0.3528	7	0.2926	11	0.4855	5	0.2029	7	0.2999	5	0.2084	20	0.8019	--	--	--	--
CL1020_Contig10_All	822	Non-conding	0	0	3	0.3973	4	0.5167	1	0.1225	0	0	4	0.4755	2	0.251	1	0.1221	0	0	--	--	--	--
CL1020_Contig11_All	977	Non-conding	0	0	5	0.5571	2	0.2174	0	0	4	0.4351	4	0.4001	0	0	0	0	0	0	--	--	--	--
CL1020_Contig1_All	774	Non-conding	0	0	0	0	1	0.1372	1	0.1301	0	0	0	0	0	0	0	0	0	0	--	--	--	--
CL1020_Contig2_All	916	Non-conding	15	2.1098	9	1.0696	12	1.3911	21	2.3079	14	1.6244	14	1.4936	20	2.2527	6	0.6574	18	1.8972	--	--	--	--
CL1020_Contig3_All	925	Non-conding	8	1.1143	5	0.5884	8	0.9183	21	2.2854	21	2.4129	14	1.479	6	0.6692	3	0.3255	6	0.6262	--	--	--	--
CL1020_Contig4_All	1109	Non-conding	4	0.4647	7	0.6871	6	0.5745	3	0.2723	2	0.1917	6	0.5287	6	0.5582	4	0.362	6	0.5223	--	--	--	--
CL1020_Contig5_All	896	Non-conding	1	0.1438	1	0.1215	2	0.237	1	0.1124	1	0.1186	3	0.3272	2	0.2303	0	0	2	0.2155	--	--	--	--
CL1020_Contig6_All	1503	Protein-coding	11	0.9429	16	1.1589	8	0.5652	9	0.6028	11	0.7779	6	0.3901	7	0.4805	9	0.6009	15	0.9635	--	--	--	--
CL1020_Contig7_All	842	Non-conding	3	0.459	3	0.3879	10	1.2611	1	0.1196	1	0.1262	3	0.3482	3	0.3676	1	0.1192	6	0.688	--	--	--	--
CL1020_Contig8_All	866	Non-conding	0	0	2	0.2514	0	0	1	0.1162	0	0	1	0.1128	0	0	0	0	0	0	--	--	--	--
CL1020_Contig9_All	851	Non-conding	0	0	0	0	1	0.1248	1	0.1183	0	0	0	0	0	0	0	0	0	0	--	--	--	--
CL1021_Contig1_All	3789	Protein-coding	111	3.7744	113	3.2466	138	3.8673	286	7.5986	265	7.4334	222	5.7256	781	21.2666	884	23.4139	825	21.0215	P-loop containing nucleoside triphosphate hydrolase protein [Dichomitus squalens LYAD-421 SS1]	Dynamin-related protein DNM1 OS=Saccharomyces cerevisiae (strain ATCC 204508 / S288c) GN=DNM1 PE=1 SV=1	Predicted GTPases (dynamin-related)	mitochondrial chaperone BCS1 (A)
CL1021_Contig2_All	3727	Protein-coding	26	0.8988	24	0.701	26	0.7408	60	1.6206	51	1.4544	59	1.547	166	4.5954	326	8.7782	143	3.7043	P-loop containing nucleoside triphosphate hydrolase protein [Dichomitus squalens LYAD-421 SS1]	Dynamin-related protein DNM1 OS=Saccharomyces cerevisiae (strain ATCC 204508 / S288c) GN=DNM1 PE=1 SV=1	Predicted GTPases (dynamin-related)	mitochondrial chaperone BCS1 (A)
CL1021_Contig3_All	9969	Protein-coding	93	1.2019	104	1.1357	97	1.0332	236	2.3832	222	2.3668	253	2.48	509	5.2679	651	6.5535	664	6.4306	P-loop containing nucleoside triphosphate hydrolase protein [Dichomitus squalens LYAD-421 SS1]	Probable dipeptidyl-aminopeptidase B OS=Tuber melanosporum (strain Mel28) GN=DAPB PE=3 SV=1	Dipeptidyl aminopeptidases/acylaminoacyl-peptidases	mitochondrial chaperone BCS1 (A)
CL1021_Contig4_All	10045	Protein-coding	317	4.0659	387	4.1941	331	3.4989	202	2.0244	186	1.968	196	1.9068	475	4.8788	517	5.1652	523	5.0267	P-loop containing nucleoside triphosphate hydrolase protein [Dichomitus squalens LYAD-421 SS1]	Probable dipeptidyl-aminopeptidase B OS=Tuber melanosporum (strain Mel28) GN=DAPB PE=3 SV=1	Dipeptidyl aminopeptidases/acylaminoacyl-peptidases	mitochondrial chaperone BCS1 (A)
CL1021_Contig5_All	6923	Protein-coding	89	1.6563	107	1.6825	101	1.5491	119	1.7304	142	2.18	123	1.7362	311	4.6349	417	6.0449	297	4.1419	P-loop containing nucleoside triphosphate hydrolase protein [Dichomitus squalens LYAD-421 SS1]	Dynamin-related protein DNM1 OS=Saccharomyces cerevisiae (strain ATCC 204508 / S288c) GN=DNM1 PE=1 SV=1	Predicted GTPases (dynamin-related)	mitochondrial chaperone BCS1 (A)
CL1021_Contig6_All	5877	Protein-coding	39	0.855	50	0.9262	46	0.8311	84	1.4389	86	1.5553	98	1.6295	311	5.4598	485	8.2819	430	7.0639	P-loop containing nucleoside triphosphate hydrolase protein [Dichomitus squalens LYAD-421 SS1]	Dynamin-related protein DNM1 OS=Saccharomyces cerevisiae (strain ATCC 204508 / S288c) GN=DNM1 PE=1 SV=1	Predicted GTPases (dynamin-related)	mitochondrial chaperone BCS1 (A)
CL1021_Contig7_All	7010	Protein-coding	15	0.2757	20	0.3106	18	0.2727	22	0.3159	18	0.2729	20	0.2788	41	0.6034	162	2.3192	82	1.1294	P-loop containing nucleoside triphosphate hydrolase protein [Dichomitus squalens LYAD-421 SS1]	Dynamin-related protein DNM1 OS=Saccharomyces cerevisiae (strain ATCC 204508 / S288c) GN=DNM1 PE=1 SV=1	Predicted GTPases (dynamin-related)	mitochondrial chaperone BCS1 (A)
CL1022_Contig10_All	5327	Protein-coding	0	0	4	0.0817	4	0.0797	0	0	3	0.0599	3	0.055	2	0.0387	4	0.0754	0	0	--	65.9	--	--
CL1022_Contig11_All	7481	Protein-coding	15	0.2583	12	0.1746	18	0.2555	74	0.9958	62	0.8808	108	1.4108	86	1.1861	59	0.7915	77	0.9937	hypothetical protein FOMPIDRAFT_1156515 [Fomitopsis pinicola FP-58527 SS1]	Vegetative cell wall protein gp1 OS=Chlamydomonas reinhardtii GN=GP1 PE=1 SV=1	--	--
CL1022_Contig12_All	11417	Protein-coding	76	0.8576	115	1.0965	98	0.9114	201	1.7723	187	1.7408	212	1.8146	190	1.717	230	2.0217	207	1.7505	LAG1-DNAbind-domain-containing protein [Trametes versicolor FP-101664 SS1]	Suppressor of hairless protein homolog OS=Xenopus laevis GN=rbpj PE=1 SV=1	Uncharacterized protein conserved in bacteria with the myosin-like domain	--
CL1022_Contig13_All	5685	Protein-coding	3	0.068	8	0.1532	4	0.0747	4	0.0708	2	0.0374	6	0.1031	4	0.0726	7	0.1236	6	0.1019	--	65.9	--	--
CL1022_Contig14_All	5693	Protein-coding	2	0.0453	3	0.0574	2	0.0373	4	0.0707	5	0.0933	6	0.103	1	0.0181	7	0.1234	4	0.0678	--	65.9	--	--
CL1022_Contig15_All	5358	Protein-coding	1	0.024	4	0.0813	3	0.0595	1	0.0188	2	0.0397	3	0.0547	3	0.0578	4	0.0749	0	0	--	60.5	--	--
CL1022_Contig16_All	5792	Protein-coding	3	0.0667	5	0.094	4	0.0733	2	0.0348	6	0.1101	5	0.0844	3	0.0534	5	0.0866	6	0.1	--	65.9	--	--
CL1022_Contig17_All	5744	Protein-coding	1	0.0224	3	0.0569	2	0.037	1	0.0175	1	0.0185	3	0.051	1	0.018	4	0.0699	3	0.0504	--	65.9	--	--
CL1022_Contig18_All	5386	Protein-coding	9	0.2153	14	0.283	9	0.1774	7	0.1308	16	0.3157	13	0.2359	8	0.1532	16	0.2981	6	0.1076	--	60.5	--	--
CL1022_Contig19_All	5307	Protein-coding	6	0.1457	17	0.3487	13	0.2601	1	0.019	5	0.1001	6	0.1105	4	0.0778	6	0.1135	5	0.091	--	60.5	--	--
CL1022_Contig1_All	692	Protein-coding	0	0	1	0.1573	0	0	2	0.2909	0	0	0	0	1	0.1491	1	0.145	0	0	--	--	--	--
CL1022_Contig20_All	5311	Protein-coding	1	0.0243	4	0.082	3	0.06	1	0.019	2	0.04	3	0.0552	3	0.0583	5	0.0945	0	0	--	60.5	--	--
CL1022_Contig21_All	885	Non-conding	0	0	2	0.246	4	0.4799	0	0	0	0	0	0	1	0.1166	1	0.1134	1	0.1091	--	--	--	--
CL1022_Contig22_All	802	Protein-coding	4	0.6426	1	0.1357	2	0.2648	0	0	1	0.1325	0	0	1	0.1286	3	0.3754	2	0.2408	--	--	--	--
CL1022_Contig2_All	706	Protein-coding	0	0	2	0.3084	0	0	0	0	0	0	0	0	0	0	1	0.1421	0	0	--	--	--	--
CL1022_Contig3_All	3457	Protein-coding	0	0	2	0.063	2	0.0614	1	0.0291	2	0.0615	0	0	2	0.0597	4	0.1161	3	0.0838	--	--	--	--
CL1022_Contig4_All	4989	Protein-coding	1	0.0258	4	0.0873	3	0.0639	2	0.0404	2	0.0426	3	0.0588	3	0.062	6	0.1207	5	0.0968	--	60.5	--	--
CL1022_Contig5_All	7966	Protein-coding	1	0.0162	9	0.123	7	0.0933	10	0.1264	7	0.0934	19	0.2331	14	0.1813	19	0.2394	9	0.1091	hypothetical protein FOMPIDRAFT_1156515 [Fomitopsis pinicola FP-58527 SS1]	Vegetative cell wall protein gp1 OS=Chlamydomonas reinhardtii GN=GP1 PE=1 SV=1	--	--
CL1022_Contig6_All	8014	Protein-coding	3	0.0482	10	0.1358	8	0.106	12	0.1507	10	0.1326	24	0.2927	15	0.1931	19	0.2379	9	0.1084	hypothetical protein FOMPIDRAFT_1156515 [Fomitopsis pinicola FP-58527 SS1]	Major viral transcription factor ICP4 homolog OS=Gallid herpesvirus 2 (strain Chicken/Md5/ATCC VR-987) GN=MDV084 PE=3 SV=1	--	--
CL1022_Contig7_All	5296	Protein-coding	0	0	3	0.0617	3	0.0601	3	0.057	1	0.0201	4	0.0738	1	0.0195	6	0.1137	1	0.0182	--	65.9	--	--
CL1022_Contig8_All	5250	Protein-coding	1	0.0245	3	0.0622	5	0.1011	3	0.0575	4	0.081	5	0.0931	3	0.059	5	0.0956	1	0.0184	--	63.2	--	--
CL1022_Contig9_All	5256	Protein-coding	4	0.0981	7	0.145	3	0.0606	15	0.2873	21	0.4246	36	0.6693	15	0.2944	18	0.3437	9	0.1653	--	60.5	--	--
CL1023_Contig1_All	1519	Protein-coding	5	0.4241	7	0.5017	7	0.4893	23	1.5243	17	1.1895	35	2.2516	24	1.6301	48	3.1712	25	1.589	zinc finger, C3HC4 type (RING finger) domain-containing protein [Toxoplasma gondii GT1]	Flocculation protein FLO11 OS=Saccharomyces cerevisiae (strain ATCC 204508 / S288c) GN=FLO11 PE=1 SV=2	Cellobiohydrolase A (1,4-beta-cellobiosidase A)	--
CL1023_Contig2_All	1609	Protein-coding	1	0.0801	3	0.203	2	0.132	27	1.6893	19	1.255	28	1.7006	27	1.7313	56	3.4928	25	1.5001	zinc finger, C3HC4 type (RING finger) domain-containing protein [Toxoplasma gondii GT1]	Flocculation protein FLO11 OS=Saccharomyces cerevisiae (strain ATCC 204508 / S288c) GN=FLO11 PE=1 SV=2	Cellobiohydrolase A (1,4-beta-cellobiosidase A)	--
CL1023_Contig3_All	1622	Protein-coding	76	6.0368	87	5.8391	87	5.6954	372	23.088	396	25.9482	411	24.7617	388	24.6804	586	36.257	438	26.0709	zinc finger, C3HC4 type (RING finger) domain-containing protein [Toxoplasma gondii GT1]	Uncharacterized protein DDB_G0271670 OS=Dictyostelium discoideum GN=DDB_G0271670 PE=3 SV=1	Cellobiohydrolase A (1,4-beta-cellobiosidase A)	--
CL1024_Contig1_All	2148	Protein-coding	15	0.8997	30	1.5204	20	0.9887	26	1.2185	20	0.9896	19	0.8644	18	0.8646	18	0.841	32	1.4383	P-loop containing nucleoside triphosphate hydrolase protein [Dichomitus squalens LYAD-421 SS1]	ATPase WRNIP1 homolog C26H5.02c OS=Schizosaccharomyces pombe (strain 972 / ATCC 24843) GN=SPAC26H5.02c PE=3 SV=2	ATPase related to the helicase subunit of the Holliday junction resolvase	putative ATPase (A)
CL1024_Contig2_All	2994	Protein-coding	1	0.043	3	0.1091	5	0.1773	17	0.5716	12	0.426	17	0.5549	8	0.2757	12	0.4022	16	0.5159	P-loop containing nucleoside triphosphate hydrolase protein [Dichomitus squalens LYAD-421 SS1]	ATPase WRNIP1 homolog C26H5.02c OS=Schizosaccharomyces pombe (strain 972 / ATCC 24843) GN=SPAC26H5.02c PE=3 SV=2	ATPase related to the helicase subunit of the Holliday junction resolvase	putative ATPase (A)
CL1024_Contig3_All	7596	Protein-coding	8	0.1357	9	0.129	14	0.1957	57	0.7554	62	0.8675	62	0.7976	53	0.7199	52	0.687	35	0.4449	P-loop containing nucleoside triphosphate hydrolase protein [Dichomitus squalens LYAD-421 SS1]	ATPase WRNIP1 OS=Rattus norvegicus GN=Wrnip1 PE=2 SV=1	ATPase related to the helicase subunit of the Holliday junction resolvase	putative ATPase (A)
CL1024_Contig4_All	7711	Protein-coding	1	0.0167	0	0	1	0.0138	20	0.2611	18	0.2481	18	0.2281	18	0.2408	21	0.2733	15	0.1878	P-loop containing nucleoside triphosphate hydrolase protein [Dichomitus squalens LYAD-421 SS1]	ATPase WRNIP1 homolog C26H5.02c OS=Schizosaccharomyces pombe (strain 972 / ATCC 24843) GN=SPAC26H5.02c PE=3 SV=2	ATPase related to the helicase subunit of the Holliday junction resolvase	putative ATPase (A)
CL1024_Contig5_All	14571	Protein-coding	58	0.5128	51	0.381	79	0.5757	424	2.9293	342	2.4946	404	2.7095	612	4.3334	523	3.6021	550	3.6442	glycoside hydrolase family 38 protein, partial [Trametes versicolor FP-101664 SS1]	Alpha-mannosidase OS=Schizosaccharomyces pombe (strain 972 / ATCC 24843) GN=ams1 PE=3 SV=1	Alpha-mannosidase	alpha-mannosidase [EC:3.2.1.24] (A)
CL1024_Contig6_All	14509	Protein-coding	22	0.1954	24	0.1801	33	0.2415	125	0.8673	112	0.8204	145	0.9766	182	1.2942	247	1.7085	187	1.2443	glycoside hydrolase family 38 protein, partial [Trametes versicolor FP-101664 SS1]	Alpha-mannosidase OS=Schizosaccharomyces pombe (strain 972 / ATCC 24843) GN=ams1 PE=3 SV=1	Alpha-mannosidase	alpha-mannosidase [EC:3.2.1.24] (A)
CL1024_Contig7_All	14571	Protein-coding	32	0.2829	24	0.1793	42	0.3061	118	0.8152	113	0.8242	139	0.9322	140	0.9913	197	1.3568	141	0.9343	glycoside hydrolase family 38 protein [Ceriporiopsis subvermispora B]	Alpha-mannosidase 2C1 OS=Mus musculus GN=Man2c1 PE=2 SV=1	Alpha-mannosidase	alpha-mannosidase [EC:3.2.1.24] (A)
CL1024_Contig8_All	14633	Protein-coding	15	0.1321	14	0.1042	22	0.1596	180	1.2383	181	1.3146	188	1.2555	240	1.6922	247	1.694	245	1.6165	glycoside hydrolase family 38 protein, partial [Trametes versicolor FP-101664 SS1]	Alpha-mannosidase OS=Schizosaccharomyces pombe (strain 972 / ATCC 24843) GN=ams1 PE=3 SV=1	Alpha-mannosidase	alpha-mannosidase [EC:3.2.1.24] (A)
CL1025_Contig1_All	4415	Protein-coding	13	0.3794	15	0.3699	10	0.2405	72	1.6417	56	1.3481	106	2.3462	85	1.9864	91	2.0685	86	1.8806	SSrecog-domain-containing protein [Trametes versicolor FP-101664 SS1]	FACT complex subunit ctc-1 OS=Neurospora crassa (strain ATCC 24698 / 74-OR23-1A / CBS 708.71 / DSM 1257 / FGSC 987) GN=ctc-1 PE=3 SV=1	Nucleosome-binding factor SPN, POB3 subunit	--
CL1025_Contig2_All	4349	Protein-coding	23	0.6814	22	0.5507	19	0.4639	64	1.4814	49	1.1975	92	2.0672	73	1.7318	78	1.7999	75	1.665	SSrecog-domain-containing protein [Trametes versicolor FP-101664 SS1]	FACT complex subunit POB3 OS=Cryptococcus neoformans var. neoformans serotype D (strain JEC21 / ATCC MYA-565) GN=POB3 PE=3 SV=1	Nucleosome-binding factor SPN, POB3 subunit	--
CL1025_Contig3_All	5781	Protein-coding	67	1.4932	76	1.4312	73	1.3408	726	12.6423	806	14.8182	858	14.5036	841	15.0094	1115	19.3561	801	13.3771	SSrecog-domain-containing protein [Trametes versicolor FP-101664 SS1]	FACT complex subunit POB3 OS=Cryptococcus neoformans var. neoformans serotype D (strain JEC21 / ATCC MYA-565) GN=POB3 PE=3 SV=1	Nucleosome-binding factor SPN, POB3 subunit	structure-specific recognition protein 1 (A)
CL1025_Contig4_All	4365	Protein-coding	6	0.1771	7	0.1746	3	0.073	66	1.5221	50	1.2174	93	2.082	75	1.7728	81	1.8623	77	1.7031	SSrecog-domain-containing protein [Trametes versicolor FP-101664 SS1]	FACT complex subunit POB3 OS=Cryptococcus neoformans var. neoformans serotype D (strain JEC21 / ATCC MYA-565) GN=POB3 PE=3 SV=1	Nucleosome-binding factor SPN, POB3 subunit	structure-specific recognition protein 1 (A)
CL1025_Contig5_All	10191	Protein-coding	63	0.7965	78	0.8332	72	0.7502	854	8.436	820	8.5519	876	8.4	1010	10.2253	910	8.9613	1065	10.0894	SSrecog-domain-containing protein [Trametes versicolor FP-101664 SS1]	FACT complex subunit POB3 OS=Cryptococcus neoformans var. neoformans serotype D (strain JEC21 / ATCC MYA-565) GN=POB3 PE=3 SV=1	Nucleosome-binding factor SPN, POB3 subunit	structure-specific recognition protein 1 (A)
CL1025_Contig6_All	2953	Protein-coding	10	0.4363	14	0.5161	8	0.2877	92	3.1363	79	2.8433	114	3.7725	107	3.7384	91	3.0926	108	3.531	zinc metalloprotease [Moniliophthora roreri MCA 2997]	Serine/arginine repetitive matrix protein 2 OS=Homo sapiens GN=SRRM2 PE=1 SV=2	Translation initiation factor 2 (IF-2; GTPase)	--
CL1025_Contig7_All	3900	Protein-coding	6	0.1982	15	0.4187	15	0.4084	132	3.4072	93	2.5344	166	4.1594	139	3.6772	130	3.3452	145	3.5895	SSrecog-domain-containing protein [Gloeophyllum trabeum ATCC 11539]	FACT complex subunit POB3 OS=Ustilago maydis (strain 521 / FGSC 9021) GN=POB3 PE=3 SV=1	Nucleosome-binding factor SPN, POB3 subunit	structure-specific recognition protein 1 (A)
CL1025_Contig8_All	3784	Protein-coding	15	0.5107	22	0.6329	15	0.4209	169	4.496	156	4.3816	198	5.1133	200	5.4532	227	6.0203	149	3.8016	SSrecog-domain-containing protein [Trametes versicolor FP-101664 SS1]	FACT complex subunit POB3 OS=Cryptococcus neoformans var. neoformans serotype D (strain JEC21 / ATCC MYA-565) GN=POB3 PE=3 SV=1	Nucleosome-binding factor SPN, POB3 subunit	--
CL1026_Contig1_All	2842	Protein-coding	14	0.6347	16	0.6129	17	0.6352	26	0.921	11	0.4114	20	0.6877	27	0.9802	28	0.9887	31	1.0531	MFS general substrate transporter [Coniophora puteana RWD-64-598 SS2]	Uncharacterized transporter C3H1.06c OS=Schizosaccharomyces pombe (strain 972 / ATCC 24843) GN=SPAC3H1.06c PE=3 SV=1	Permeases of the major facilitator superfamily	--
CL1026_Contig2_All	3628	Protein-coding	121	4.297	167	5.011	165	4.8292	904	25.0839	742	21.737	884	23.8109	1134	32.249	774	21.4101	1353	36.0051	MFS amino acid permease [Dichomitus squalens LYAD-421 SS1]	Uncharacterized transporter C3H1.06c OS=Schizosaccharomyces pombe (strain 972 / ATCC 24843) GN=SPAC3H1.06c PE=3 SV=1	Permeases of the major facilitator superfamily	--
CL1026_Contig3_All	1590	Protein-coding	4	0.3241	2	0.1369	2	0.1336	0	0	1	0.0668	4	0.2458	6	0.3893	4	0.2525	2	0.1214	MFS amino acid permease [Dichomitus squalens LYAD-421 SS1]	Uncharacterized transporter C3H1.06c OS=Schizosaccharomyces pombe (strain 972 / ATCC 24843) GN=SPAC3H1.06c PE=3 SV=1	Permeases of the major facilitator superfamily	--
CL1027_Contig10_All	748	Protein-coding	3	0.5167	5	0.7277	3	0.4259	0	0	1	0.1421	6	0.7839	5	0.6897	7	0.9392	3	0.3872	WD40 repeat-like protein, partial [Dichomitus squalens LYAD-421 SS1]	Uncharacterized WD repeat-containing protein C2E1P5.05 OS=Schizosaccharomyces pombe (strain 972 / ATCC 24843) GN=SPAC2E1P5.05 PE=3 SV=1	--	ribosomal RNA-processing protein 9 (A)
CL1027_Contig1_All	2149	Protein-coding	21	1.259	23	1.1651	26	1.2847	5	0.2342	15	0.7419	13	0.5911	18	0.8642	24	1.1208	22	0.9884	WD40 repeat-like protein, partial [Dichomitus squalens LYAD-421 SS1]	Uncharacterized WD repeat-containing protein C2E1P5.05 OS=Schizosaccharomyces pombe (strain 972 / ATCC 24843) GN=SPAC2E1P5.05 PE=3 SV=1	FOG: WD40 repeat	ribosomal RNA-processing protein 9 (A)
CL1027_Contig2_All	2134	Protein-coding	130	7.8486	159	8.1111	169	8.4091	19	0.8963	16	0.7969	22	1.0074	42	2.0306	30	1.4108	40	1.8097	WD40 repeat-like protein, partial [Dichomitus squalens LYAD-421 SS1]	Uncharacterized WD repeat-containing protein C2E1P5.05 OS=Schizosaccharomyces pombe (strain 972 / ATCC 24843) GN=SPAC2E1P5.05 PE=3 SV=1	FOG: WD40 repeat	ribosomal RNA-processing protein 9 (A)
CL1027_Contig3_All	3371	Protein-coding	23	0.8791	26	0.8396	31	0.9765	82	2.4488	90	2.8376	92	2.667	148	4.5297	139	4.1381	111	3.1791	PLP-dependent transferase [Gloeophyllum trabeum ATCC 11539]	Probable alanine aminotransferase, mitochondrial OS=Dictyostelium discoideum GN=gpt PE=3 SV=1	Aspartate/tyrosine/aromatic aminotransferase	alanine transaminase [EC:2.6.1.2] (A)
CL1027_Contig4_All	3491	Protein-coding	28	1.0334	23	0.7172	37	1.1254	75	2.1627	68	2.0702	90	2.5193	140	4.1376	134	3.8521	124	3.4293	PLP-dependent transferase [Gloeophyllum trabeum ATCC 11539]	Probable alanine aminotransferase, mitochondrial OS=Dictyostelium discoideum GN=gpt PE=3 SV=1	Aspartate/tyrosine/aromatic aminotransferase	alanine transaminase [EC:2.6.1.2] (A)
CL1027_Contig5_All	3313	Protein-coding	8	0.3111	11	0.3614	14	0.4487	10	0.3039	11	0.3529	25	0.7374	15	0.4671	26	0.7876	22	0.6411	PLP-dependent transferase [Gloeophyllum trabeum ATCC 11539]	Probable alanine aminotransferase, mitochondrial OS=Dictyostelium discoideum GN=gpt PE=3 SV=1	Aspartate/tyrosine/aromatic aminotransferase	alanine transaminase [EC:2.6.1.2] (A)
CL1027_Contig6_All	3453	Protein-coding	13	0.4851	13	0.4098	13	0.3998	41	1.1953	28	0.8618	39	1.1037	54	1.6135	53	1.5404	50	1.398	PLP-dependent transferase [Gloeophyllum trabeum ATCC 11539]	Probable alanine aminotransferase, mitochondrial OS=Dictyostelium discoideum GN=gpt PE=3 SV=1	Aspartate/tyrosine/aromatic aminotransferase	alanine transaminase [EC:2.6.1.2] (A)
CL1027_Contig7_All	3592	Protein-coding	21	0.7532	12	0.3637	17	0.5025	48	1.3452	52	1.5386	50	1.3603	70	2.0106	95	2.6542	88	2.3653	PLP-dependent transferase [Gloeophyllum trabeum ATCC 11539]	Probable alanine aminotransferase, mitochondrial OS=Dictyostelium discoideum GN=gpt PE=3 SV=1	Aspartate/tyrosine/aromatic aminotransferase	alanine transaminase [EC:2.6.1.2] (A)
CL1027_Contig8_All	461	Protein-coding	5	1.3974	3	0.7084	6	1.382	1	0.2184	3	0.6916	2	0.424	4	0.8952	9	1.9592	7	1.466	WD40 repeat-like protein, partial [Dichomitus squalens LYAD-421 SS1]	Uncharacterized WD repeat-containing protein C2E1P5.05 OS=Schizosaccharomyces pombe (strain 972 / ATCC 24843) GN=SPAC2E1P5.05 PE=3 SV=1	--	ribosomal RNA-processing protein 9 (A)
CL1027_Contig9_All	460	Protein-coding	2	0.5602	1	0.2367	5	1.1542	2	0.4377	5	1.1552	4	0.8498	2	0.4486	7	1.5272	8	1.6791	WD40 repeat-like protein, partial [Dichomitus squalens LYAD-421 SS1]	U3 small nucleolar RNA-interacting protein 2 OS=Mus musculus GN=Rrp9 PE=1 SV=1	FOG: WD40 repeat	ribosomal RNA-processing protein 9 (A)
CL1028_Contig1_All	5759	Protein-coding	1	0.0224	2	0.0378	2	0.0369	4	0.0699	6	0.1107	10	0.1697	8	0.1433	19	0.3311	10	0.1676	nucleotide-diphospho-sugar transferase [Punctularia strigosozonata HHB-11173 SS5]	GDP-mannose 3,5-epimerase 2 OS=Oryza sativa subsp. japonica GN=GME-2 PE=2 SV=2	Nucleoside-diphosphate-sugar epimerases	--
CL1028_Contig2_All	5849	Protein-coding	1	0.022	5	0.0931	2	0.0363	14	0.241	11	0.1999	13	0.2172	8	0.1411	29	0.4976	13	0.2146	nucleotide-diphospho-sugar transferase [Punctularia strigosozonata HHB-11173 SS5]	GDP-mannose 3,5-epimerase 2 OS=Oryza sativa subsp. japonica GN=GME-2 PE=2 SV=2	Nucleoside-diphosphate-sugar epimerases	--
CL1028_Contig3_All	5757	Protein-coding	2	0.0448	1	0.0189	2	0.0369	5	0.0874	7	0.1292	9	0.1528	5	0.0896	14	0.244	11	0.1845	nucleotide-diphospho-sugar transferase [Punctularia strigosozonata HHB-11173 SS5]	GDP-mannose 3,5-epimerase 2 OS=Oryza sativa subsp. japonica GN=GME-2 PE=2 SV=2	Nucleoside-diphosphate-sugar epimerases	--
CL1028_Contig4_All	7299	Protein-coding	21	0.3707	29	0.4325	28	0.4073	85	1.1723	84	1.2231	93	1.2451	93	1.3146	109	1.4987	76	1.0053	nucleotide-diphospho-sugar transferase [Punctularia strigosozonata HHB-11173 SS5]	GDP-mannose 3,5-epimerase 2 OS=Oryza sativa subsp. japonica GN=GME-2 PE=2 SV=2	Nucleoside-diphosphate-sugar epimerases	--
CL1028_Contig5_All	5808	Protein-coding	1	0.0222	1	0.0187	1	0.0183	16	0.2773	25	0.4575	23	0.387	24	0.4263	38	0.6566	19	0.3158	nucleotide-diphospho-sugar transferase [Punctularia strigosozonata HHB-11173 SS5]	GDP-mannose 3,5-epimerase 2 OS=Oryza sativa subsp. japonica GN=GME-2 PE=2 SV=2	Nucleoside-diphosphate-sugar epimerases	--
CL1028_Contig6_All	7249	Protein-coding	29	0.5154	31	0.4655	34	0.498	95	1.3193	90	1.3196	109	1.4694	138	1.9641	177	2.4504	142	1.8912	nucleotide-diphospho-sugar transferase [Punctularia strigosozonata HHB-11173 SS5]	GDP-mannose 3,5-epimerase 2 OS=Oryza sativa subsp. japonica GN=GME-2 PE=2 SV=2	Nucleoside-diphosphate-sugar epimerases	--
CL1028_Contig7_All	7250	Protein-coding	4	0.0711	10	0.1502	4	0.0586	30	0.4166	24	0.3518	30	0.4044	40	0.5692	57	0.789	35	0.4661	nucleotide-diphospho-sugar transferase [Punctularia strigosozonata HHB-11173 SS5]	GDP-mannose 3,5-epimerase 2 OS=Oryza sativa subsp. japonica GN=GME-2 PE=2 SV=2	Nucleoside-diphosphate-sugar epimerases	--
CL1028_Contig8_All	7195	Protein-coding	10	0.1791	13	0.1967	20	0.2952	51	0.7136	38	0.5613	44	0.5976	47	0.674	74	1.0322	55	0.738	nucleotide-diphospho-sugar transferase [Punctularia strigosozonata HHB-11173 SS5]	GDP-mannose 3,5-epimerase 2 OS=Oryza sativa subsp. japonica GN=GME-2 PE=2 SV=2	Nucleoside-diphosphate-sugar epimerases	--
CL1029_Contig10_All	6260	Protein-coding	14	0.2881	19	0.3304	19	0.3223	75	1.2061	80	1.3582	99	1.5454	103	1.6976	125	2.0039	160	2.4676	ribosomal protein S10 [Trametes versicolor FP-101664 SS1]	37S ribosomal protein S10, mitochondrial OS=Cryptococcus neoformans var. neoformans serotype D (strain JEC21 / ATCC MYA-565) GN=RSM10 PE=3 SV=1	Ribosomal protein S10	small subunit ribosomal protein S10 (A)
CL1029_Contig1_All	1217	Protein-coding	6	0.6352	12	1.0734	9	0.7853	5	0.4136	3	0.262	7	0.5621	2	0.1696	14	1.1545	2	0.1587	ribosomal protein S10 [Trametes versicolor FP-101664 SS1]	37S ribosomal protein S10, mitochondrial OS=Cryptococcus neoformans var. neoformans serotype D (strain JEC21 / ATCC MYA-565) GN=RSM10 PE=3 SV=1	Ribosomal protein S10	small subunit ribosomal protein S10 (A)
CL1029_Contig2_All	4272	Protein-coding	854	25.7556	1026	26.1451	1030	25.6014	391	9.2138	368	9.1555	447	10.2251	803	19.3935	947	22.2466	1121	25.3342	mago nashi [Taiwanofungus camphoratus]	Protein mago nashi homolog OS=Arabidopsis thaliana GN=At1g02140 PE=1 SV=1	Ribosomal protein S10	protein mago nashi (A)
CL1029_Contig3_All	3036	Protein-coding	11	0.4668	27	0.9681	17	0.5946	23	0.7626	29	1.0152	25	0.8047	40	1.3593	39	1.2892	32	1.0176	ribosomal protein S10 [Trametes versicolor FP-101664 SS1]	37S ribosomal protein S10, mitochondrial OS=Cryptococcus neoformans var. neoformans serotype D (strain JEC21 / ATCC MYA-565) GN=RSM10 PE=3 SV=1	Ribosomal protein S10	small subunit ribosomal protein S10 (A)
CL1029_Contig4_All	1799	Protein-coding	7	0.5013	20	1.2102	20	1.1805	11	0.6155	13	0.768	17	0.9234	18	1.0323	36	2.0082	28	1.5027	ribosomal protein S10 [Trametes versicolor FP-101664 SS1]	37S ribosomal protein S10, mitochondrial OS=Cryptococcus neoformans var. neoformans serotype D (strain JEC21 / ATCC MYA-565) GN=RSM10 PE=3 SV=1	Ribosomal protein S10	small subunit ribosomal protein S10 (A)
CL1029_Contig5_All	3021	Protein-coding	15	0.6397	29	1.045	33	1.1599	21	0.6998	24	0.8444	35	1.1322	32	1.0929	64	2.1261	57	1.8216	ribosomal protein S10 [Trametes versicolor FP-101664 SS1]	37S ribosomal protein S10, mitochondrial OS=Cryptococcus neoformans var. neoformans serotype D (strain JEC21 / ATCC MYA-565) GN=RSM10 PE=3 SV=1	Ribosomal protein S10	small subunit ribosomal protein S10 (A)
CL1029_Contig6_All	3250	Protein-coding	9	0.3568	13	0.4354	12	0.3921	9	0.2788	11	0.3597	9	0.2706	13	0.4127	20	0.6176	15	0.4456	ribosomal protein S10 [Trametes versicolor FP-101664 SS1]	37S ribosomal protein S10, mitochondrial OS=Cryptococcus neoformans var. neoformans serotype D (strain JEC21 / ATCC MYA-565) GN=RSM10 PE=3 SV=1	Ribosomal protein S10	small subunit ribosomal protein S10 (A)
CL1029_Contig7_All	3100	Protein-coding	269	11.1799	357	12.5366	333	11.4062	141	4.5788	115	3.9428	116	3.6567	188	6.257	189	6.1185	239	7.4434	ribosomal protein S10 [Trametes versicolor FP-101664 SS1]	37S ribosomal protein S10, mitochondrial OS=Cryptococcus neoformans var. neoformans serotype D (strain JEC21 / ATCC MYA-565) GN=RSM10 PE=3 SV=1	Ribosomal protein S10	small subunit ribosomal protein S10 (A)
CL1029_Contig8_All	1755	Protein-coding	5	0.3671	16	0.9925	16	0.9681	7	0.4015	4	0.2422	7	0.3898	2	0.1176	17	0.9721	7	0.3851	ribosomal protein S10 [Trametes versicolor FP-101664 SS1]	37S ribosomal protein S10, mitochondrial OS=Cryptococcus neoformans var. neoformans serotype D (strain JEC21 / ATCC MYA-565) GN=RSM10 PE=3 SV=1	Ribosomal protein S10	small subunit ribosomal protein S10 (A)
CL1029_Contig9_All	3277	Protein-coding	7	0.2752	15	0.4983	14	0.4536	9	0.2765	6	0.1946	9	0.2684	9	0.2834	20	0.6125	12	0.3535	ribosomal protein S10 [Trametes versicolor FP-101664 SS1]	37S ribosomal protein S10, mitochondrial OS=Cryptococcus neoformans var. neoformans serotype D (strain JEC21 / ATCC MYA-565) GN=RSM10 PE=3 SV=1	Ribosomal protein S10	small subunit ribosomal protein S10 (A)
CL103_Contig1_All	1073	Protein-coding	5	0.6004	5	0.5073	5	0.4948	43	4.0342	26	2.5754	35	3.1876	14	1.3462	8	0.7482	21	1.8895	WD40 repeat-like protein [Trametes versicolor FP-101664 SS1]	Membrane glycoprotein spo14 OS=Schizosaccharomyces pombe (strain 972 / ATCC 24843) GN=spo14 PE=2 SV=1	--	prolactin regulatory element-binding protein (A)
CL103_Contig2_All	1042	Protein-coding	118	14.5902	75	7.8355	134	13.6551	222	21.4476	187	19.0738	228	21.3824	171	16.9316	110	10.5943	191	17.697	WD40 repeat-like protein [Trametes versicolor FP-101664 SS1]	Membrane glycoprotein spo14 OS=Schizosaccharomyces pombe (strain 972 / ATCC 24843) GN=spo14 PE=2 SV=1	--	prolactin regulatory element-binding protein (A)
CL1030_Contig10_All	3284	Protein-coding	7	0.2746	6	0.1989	5	0.1617	1	0.0307	3	0.0971	7	0.2083	4	0.1257	20	0.6112	5	0.147	pre-mrna-splicing factor rse1 [Moniliophthora roreri MCA 2997]	Pre-mRNA-splicing factor RSE1 OS=Ustilago maydis (strain 521 / FGSC 9021) GN=RSE1 PE=3 SV=1	Choline dehydrogenase and related flavoproteins	splicing factor 3B subunit 3 (A)
CL1030_Contig11_All	3406	Protein-coding	3	0.1135	5	0.1598	1	0.0312	1	0.0296	3	0.0936	4	0.1148	3	0.0909	17	0.5009	4	0.1134	pre-mrna-splicing factor rse1 [Moniliophthora roreri MCA 2997]	Pre-mRNA-splicing factor RSE1 OS=Ustilago maydis (strain 521 / FGSC 9021) GN=RSE1 PE=3 SV=1	Choline dehydrogenase and related flavoproteins	splicing factor 3B subunit 3 (A)
CL1030_Contig12_All	3397	Protein-coding	7	0.2655	15	0.4807	7	0.2188	10	0.2963	21	0.657	21	0.6041	25	0.7593	23	0.6795	19	0.54	pre-mrna-splicing factor rse1 [Moniliophthora roreri MCA 2997]	Pre-mRNA-splicing factor RSE1 OS=Ustilago maydis (strain 521 / FGSC 9021) GN=RSE1 PE=3 SV=1	Choline dehydrogenase and related flavoproteins	splicing factor 3B subunit 3 (A)
CL1030_Contig13_All	3169	Protein-coding	18	0.7318	20	0.687	20	0.6701	23	0.7306	23	0.7714	30	0.9251	36	1.1721	44	1.3934	33	1.0054	pre-mrna-splicing factor rse1 [Moniliophthora roreri MCA 2997]	Pre-mRNA-splicing factor RSE1 OS=Ustilago maydis (strain 521 / FGSC 9021) GN=RSE1 PE=3 SV=1	Choline dehydrogenase and related flavoproteins	splicing factor 3B subunit 3 (A)
CL1030_Contig14_All	3207	Protein-coding	5	0.2009	10	0.3395	5	0.1655	5	0.157	9	0.2983	15	0.4571	17	0.5469	31	0.9701	21	0.6322	pre-mrna-splicing factor rse1 [Moniliophthora roreri MCA 2997]	Pre-mRNA-splicing factor RSE1 OS=Ustilago maydis (strain 521 / FGSC 9021) GN=RSE1 PE=3 SV=1	Choline dehydrogenase and related flavoproteins	splicing factor 3B subunit 3 (A)
CL1030_Contig15_All	3315	Protein-coding	3	0.1166	6	0.197	2	0.0641	1	0.0304	3	0.0962	4	0.1179	3	0.0934	18	0.5449	5	0.1456	pre-mrna-splicing factor rse1 [Moniliophthora roreri MCA 2997]	Pre-mRNA-splicing factor RSE1 OS=Ustilago maydis (strain 521 / FGSC 9021) GN=RSE1 PE=3 SV=1	Choline dehydrogenase and related flavoproteins	splicing factor 3B subunit 3 (A)
CL1030_Contig16_All	3374	Protein-coding	5	0.1909	6	0.1936	6	0.1888	1	0.0298	6	0.189	5	0.1448	4	0.1223	20	0.5949	5	0.1431	pre-mrna-splicing factor rse1 [Moniliophthora roreri MCA 2997]	Pre-mRNA-splicing factor RSE1 OS=Ustilago maydis (strain 521 / FGSC 9021) GN=RSE1 PE=3 SV=1	Choline dehydrogenase and related flavoproteins	splicing factor 3B subunit 3 (A)
CL1030_Contig1_All	421	Non-conding	0	0	1	0.2586	2	0.5044	4	0.9565	0	0	3	0.6964	0	0	1	0.2384	1	0.2293	--	50.4	6e-07	--
CL1030_Contig2_All	3364	Protein-coding	13	0.4979	13	0.4207	17	0.5366	14	0.419	12	0.3791	15	0.4357	18	0.5521	39	1.1635	16	0.4592	pre-mrna-splicing factor rse1 [Moniliophthora roreri MCA 2997]	Pre-mRNA-splicing factor RSE1 OS=Ustilago maydis (strain 521 / FGSC 9021) GN=RSE1 PE=3 SV=1	Choline dehydrogenase and related flavoproteins	splicing factor 3B subunit 3 (A)
CL1030_Contig3_All	452	Non-conding	0	0	0	0	1	0.2349	0	0	0	0	1	0.2162	0	0	0	0	1	0.2136	--	59.3	2e-10	--
CL1030_Contig4_All	463	Protein-coding	0	0	2	0.4702	1	0.2293	0	0	0	0	0	0	2	0.4457	2	0.4335	4	0.8341	related to gmc type oxidoreductase [Melanopsichium pennsylvanicum 4]	--	Choline dehydrogenase and related flavoproteins	--
CL1030_Contig5_All	480	Non-conding	0	0	1	0.2268	1	0.2212	2	0.4195	2	0.4428	5	1.0179	5	1.0747	0	0	1	0.2011	--	52.4	1e-07	--
CL1030_Contig6_All	3261	Protein-coding	3	0.1185	6	0.2003	2	0.0651	1	0.0309	3	0.0978	4	0.1199	3	0.0949	19	0.5847	5	0.148	pre-mrna-splicing factor rse1 [Moniliophthora roreri MCA 2997]	Pre-mRNA-splicing factor RSE1 OS=Ustilago maydis (strain 521 / FGSC 9021) GN=RSE1 PE=3 SV=1	Choline dehydrogenase and related flavoproteins	splicing factor 3B subunit 3 (A)
CL1030_Contig7_All	444	Non-conding	0	0	1	0.2452	0	0	0	0	0	0	1	0.2201	1	0.2324	0	0	1	0.2174	--	--	--	--
CL1030_Contig8_All	510	Protein-coding	0	0	2	0.4269	0	0	0	0	0	0	0	0	4	0.8092	1	0.1968	1	0.1893	related to gmc type oxidoreductase [Melanopsichium pennsylvanicum 4]	--	--	--
CL1030_Contig9_All	534	Non-conding	0	0	2	0.4077	0	0	0	0	3	0.5971	4	0.732	0	0	2	0.3759	4	0.7232	--	--	--	--
CL1031_Contig1_All	852	Protein-coding	1	0.1512	0	0	0	0	4	0.4726	1	0.1247	2	0.2294	0	0	1	0.1178	2	0.2266	--	--	--	--
CL1031_Contig2_All	793	Protein-coding	1	0.1625	0	0	0	0	5	0.6347	0	0	2	0.2465	0	0	3	0.3797	2	0.2435	--	--	--	--
CL1031_Contig3_All	739	Protein-coding	2	0.3487	0	0	1	0.1437	7	0.9536	3	0.4315	8	1.0579	2	0.2792	6	0.8148	4	0.5226	--	--	--	--
CL1031_Contig4_All	890	Protein-coding	1	0.1448	0	0	0	0	5	0.5656	2	0.2388	2	0.2196	0	0	5	0.5638	3	0.3254	--	--	--	--
CL1031_Contig5_All	819	Protein-coding	1	0.1573	0	0	0	0	6	0.7375	4	0.5191	4	0.4773	0	0	1	0.1225	3	0.3536	--	--	--	--
CL1031_Contig6_All	498	Protein-coding	0	0	1	0.2186	0	0	1	0.2021	1	0.2134	6	1.1774	0	0	0	0	1	0.1939	--	--	--	--
CL1031_Contig7_All	933	Protein-coding	5	0.6905	1	0.1167	4	0.4552	6	0.6474	2	0.2278	5	0.5237	4	0.4423	3	0.3227	7	0.7244	--	--	--	--
CL1032_Contig10_All	3428	Protein-coding	2	0.0752	0	0	2	0.062	3	0.0881	1	0.031	4	0.114	4	0.1204	7	0.2049	6	0.169	histone deacetylase complex subunit cti6 [Moniliophthora roreri MCA 2997]	Histone deacetylase complex subunit CTI6 OS=Saccharomyces cerevisiae (strain ATCC 204508 / S288c) GN=CTI6 PE=1 SV=1	Proteins containing SET domain	--
CL1032_Contig11_All	3052	Protein-coding	1	0.0422	0	0	1	0.0348	6	0.1979	4	0.1393	9	0.2882	4	0.1352	7	0.2302	7	0.2214	histone deacetylase complex subunit cti6 [Moniliophthora roreri MCA 2997]	Histone deacetylase complex subunit CTI6 OS=Saccharomyces cerevisiae (strain ATCC 204508 / S288c) GN=CTI6 PE=1 SV=1	Proteins containing SET domain	--
CL1032_Contig1_All	2898	Protein-coding	2	0.0889	2	0.0751	3	0.1099	47	1.6326	49	1.7971	58	1.9558	34	1.2105	29	1.0043	52	1.7324	histone deacetylase complex subunit cti6 [Moniliophthora roreri MCA 2997]	Histone deacetylase complex subunit CTI6 OS=Saccharomyces cerevisiae (strain ATCC 204508 / S288c) GN=CTI6 PE=1 SV=1	Proteins containing SET domain	--
CL1032_Contig2_All	3073	Protein-coding	1	0.0419	1	0.0354	1	0.0346	4	0.131	3	0.1038	9	0.2862	3	0.1007	6	0.1959	7	0.2199	histone deacetylase complex subunit cti6 [Moniliophthora roreri MCA 2997]	Histone deacetylase complex subunit CTI6 OS=Saccharomyces cerevisiae (strain ATCC 204508 / S288c) GN=CTI6 PE=1 SV=1	Proteins containing SET domain	--
CL1032_Contig3_All	6478	Protein-coding	8	0.1591	10	0.168	17	0.2787	42	0.6527	27	0.443	44	0.6637	38	0.6052	42	0.6507	28	0.4173	histone deacetylase complex subunit cti6 [Moniliophthora roreri MCA 2997]	Histone deacetylase complex subunit CTI6 OS=Saccharomyces cerevisiae (strain ATCC 204508 / S288c) GN=CTI6 PE=1 SV=1	Proteins containing SET domain	--
CL1032_Contig4_All	12382	Protein-coding	212	2.2059	234	2.0573	274	2.3497	333	2.7074	324	2.7811	360	2.8412	226	1.8832	164	1.3292	254	1.9805	histone deacetylase complex subunit cti6 [Moniliophthora roreri MCA 2997]	Histone deacetylase complex subunit CTI6 OS=Saccharomyces cerevisiae (strain ATCC 204508 / S288c) GN=CTI6 PE=1 SV=1	Proteins containing SET domain	--
CL1032_Contig5_All	3008	Protein-coding	1	0.0428	1	0.0362	1	0.0353	6	0.2008	1	0.0353	5	0.1624	3	0.1029	5	0.1668	6	0.1926	histone deacetylase complex subunit cti6 [Moniliophthora roreri MCA 2997]	Histone deacetylase complex subunit CTI6 OS=Saccharomyces cerevisiae (strain ATCC 204508 / S288c) GN=CTI6 PE=1 SV=1	Proteins containing SET domain	--
CL1032_Contig6_All	3523	Protein-coding	1	0.0366	1	0.0309	2	0.0603	6	0.1714	2	0.0603	5	0.1387	6	0.1757	8	0.2279	9	0.2466	histone deacetylase complex subunit cti6 [Moniliophthora roreri MCA 2997]	Histone deacetylase complex subunit CTI6 OS=Saccharomyces cerevisiae (strain ATCC 204508 / S288c) GN=CTI6 PE=1 SV=1	Proteins containing SET domain	--
CL1032_Contig7_All	3568	Protein-coding	6	0.2167	3	0.0915	7	0.2083	13	0.3668	10	0.2979	26	0.7121	17	0.4916	22	0.6188	28	0.7576	histone deacetylase complex subunit cti6 [Moniliophthora roreri MCA 2997]	Histone deacetylase complex subunit CTI6 OS=Saccharomyces cerevisiae (strain ATCC 204508 / S288c) GN=CTI6 PE=1 SV=1	Proteins containing SET domain	--
CL1032_Contig8_All	2097	Protein-coding	1	0.0614	0	0	1	0.0506	3	0.144	1	0.0507	3	0.1398	3	0.1476	8	0.3829	6	0.2762	histone deacetylase complex subunit cti6 [Moniliophthora roreri MCA 2997]	--	--	--
CL1032_Contig9_All	3540	Protein-coding	1	0.0364	1	0.0308	1	0.03	4	0.1137	1	0.03	4	0.1104	4	0.1166	7	0.1984	6	0.1636	histone deacetylase complex subunit cti6 [Moniliophthora roreri MCA 2997]	Histone deacetylase complex subunit CTI6 OS=Saccharomyces cerevisiae (strain ATCC 204508 / S288c) GN=CTI6 PE=1 SV=1	Proteins containing SET domain	--
CL1033_Contig10_All	916	Non-conding	19	2.6724	18	2.1392	25	2.898	13	1.4287	6	0.6962	12	1.2802	17	1.9148	16	1.753	26	2.7404	--	--	--	--
CL1033_Contig11_All	1020	Non-conding	23	2.9052	23	2.4547	30	3.1231	17	1.6778	12	1.2504	16	1.5329	24	2.4276	22	2.1646	41	3.8808	--	--	--	--
CL1033_Contig12_All	951	Non-conding	26	3.5224	27	3.0907	37	4.1312	24	2.5405	15	1.6764	21	2.1579	30	3.2547	26	2.7437	40	4.0608	--	--	--	--
CL1033_Contig13_All	628	Non-conding	13	2.667	7	1.2134	12	2.029	10	1.603	8	1.3539	3	0.4668	8	1.3143	5	0.799	9	1.3836	--	--	--	--
CL1033_Contig14_All	690	Non-conding	19	3.5477	21	3.3132	24	3.6933	22	3.2097	20	3.0807	25	3.5406	26	3.8877	15	2.1817	42	5.8767	--	--	--	--
CL1033_Contig15_All	760	Protein-coding	44	7.4591	59	8.4511	56	7.8241	20	2.6492	15	2.0977	21	2.7002	25	3.3939	22	2.9051	31	3.9381	--	--	--	--
CL1033_Contig16_All	864	Non-conding	23	3.4297	20	2.5199	28	3.4411	16	1.8642	11	1.3531	15	1.6966	21	2.5077	22	2.5554	30	3.3523	--	--	--	--
CL1033_Contig17_All	657	Non-conding	20	3.922	19	3.1482	27	4.3637	12	1.8387	7	1.1324	14	2.0823	17	2.6697	17	2.5967	24	3.5268	--	--	--	--
CL1033_Contig18_All	656	Non-conding	22	4.3208	16	2.6552	26	4.2085	13	1.995	6	0.9721	12	1.7876	16	2.5164	17	2.6007	25	3.6793	--	--	--	--
CL1033_Contig19_All	707	Non-conding	21	3.8269	20	3.0795	29	4.3555	17	2.4206	11	1.6536	15	2.0733	18	2.6268	18	2.555	28	3.8236	--	--	--	--
CL1033_Contig1_All	818	Non-conding	12	1.8901	8	1.0647	9	1.1683	15	1.846	9	1.1694	5	0.5973	8	1.009	8	0.9815	12	1.4163	--	--	--	--
CL1033_Contig20_All	889	Non-conding	26	3.7681	26	3.1838	36	4.2999	18	2.0383	17	2.0324	18	1.9786	23	2.6693	23	2.5964	35	3.801	--	--	--	--
CL1033_Contig21_All	747	Non-conding	20	3.4495	20	2.9146	25	3.5537	15	2.0215	6	0.8537	12	1.5698	17	2.348	16	2.1495	27	3.4896	--	--	--	--
CL1033_Contig2_All	702	Non-conding	5	0.9177	3	0.4652	5	0.7563	3	0.4302	8	1.2112	3	0.4176	5	0.7349	6	0.8577	5	0.6876	--	--	--	--
CL1033_Contig3_All	793	Non-conding	5	0.8123	4	0.5491	6	0.8034	3	0.3808	7	0.9382	3	0.3697	6	0.7806	5	0.6328	6	0.7305	--	--	--	--
CL1033_Contig4_All	682	Protein-coding	25	4.7228	18	2.8732	36	5.605	17	2.5093	7	1.0909	15	2.1493	19	2.8744	18	2.6487	27	3.8222	--	--	--	--
CL1033_Contig5_All	660	Non-conding	24	4.685	20	3.2988	26	4.183	16	2.4404	10	1.6103	13	1.9248	19	2.9702	21	3.1932	32	4.681	--	--	--	--
CL1033_Contig6_All	360	Non-conding	3	1.0737	8	2.4191	10	2.9495	6	1.6778	1	0.2952	4	1.0858	5	1.433	1	0.2788	14	3.7546	--	--	--	--
CL1033_Contig7_All	686	Protein-coding	36	6.7612	36	5.7129	45	6.9654	23	3.3752	15	2.324	21	2.9915	15	2.256	24	3.511	24	3.3777	--	--	--	--
CL1033_Contig8_All	782	Non-conding	50	8.2378	53	7.3781	61	8.2829	33	4.2482	29	3.9414	35	4.3737	38	5.0136	45	5.775	53	6.5434	--	--	--	--
CL1033_Contig9_All	904	Non-conding	23	3.278	18	2.1676	28	3.2889	15	1.6704	12	1.4108	17	1.8377	21	2.3967	22	2.4423	29	3.0972	--	--	--	--
CL1034_Contig10_All	4041	Protein-coding	4	0.1275	3	0.0808	2	0.0526	14	0.3488	26	0.6838	10	0.2418	21	0.5362	17	0.4222	17	0.4062	MFS general substrate transporter [Trametes versicolor FP-101664 SS1]	Lactose permease OS=Kluyveromyces lactis (strain ATCC 8585 / CBS 2359 / DSM 70799 / NBRC 1267 / NRRL Y-1140 / WM37) GN=LAC12 PE=3 SV=1	Glycosidases	--
CL1034_Contig11_All	3295	Protein-coding	6	0.2346	9	0.2973	12	0.3867	18	0.5499	27	0.8709	26	0.7711	23	0.7202	33	1.0051	27	0.7911	glycoside hydrolase family 13 protein [Phlebiopsis gigantea 11061_1 CR5-6]	Alpha-amylase OS=Geobacillus stearothermophilus GN=amyS PE=1 SV=3	Glycosidases	alpha-amylase [EC:3.2.1.1] (A)
CL1034_Contig12_All	3993	Protein-coding	18	0.5808	15	0.4089	25	0.6648	66	1.6639	72	1.9164	69	1.6887	76	1.9637	64	1.6085	100	2.4179	alpha amylase [Dichomitus squalens LYAD-421 SS1]	Glucan 1,4-alpha-maltohexaosidase OS=Bacillus sp. (strain 707) PE=1 SV=1	Glycosidases	alpha-amylase [EC:3.2.1.1] (A)
CL1034_Contig13_All	3988	Protein-coding	6	0.1938	10	0.273	3	0.0799	13	0.3282	20	0.533	18	0.4411	13	0.3363	20	0.5033	16	0.3873	glycoside hydrolase family 13 protein [Phlebiopsis gigantea 11061_1 CR5-6]	Glucan 1,4-alpha-maltohexaosidase OS=Bacillus sp. (strain 707) PE=1 SV=1	Glycosidases	alpha-amylase [EC:3.2.1.1] (A)
CL1034_Contig14_All	4025	Protein-coding	2	0.064	2	0.0541	3	0.0791	3	0.075	10	0.2641	8	0.1942	7	0.1794	15	0.374	14	0.3358	alpha amylase [Dichomitus squalens LYAD-421 SS1]	Glucan 1,4-alpha-maltohexaosidase OS=Bacillus sp. (strain 707) PE=1 SV=1	Glycosidases	alpha-amylase [EC:3.2.1.1] (A)
CL1034_Contig15_All	4142	Protein-coding	3	0.0933	3	0.0788	2	0.0513	9	0.2187	15	0.3849	7	0.1651	14	0.3487	17	0.4119	11	0.2564	glycoside hydrolase family 13 protein [Phlebiopsis gigantea 11061_1 CR5-6]	Glucan 1,4-alpha-maltohexaosidase OS=Bacillus sp. (strain 707) PE=1 SV=1	Glycosidases	alpha-amylase [EC:3.2.1.1] (A)
CL1034_Contig16_All	4088	Protein-coding	3	0.0945	3	0.0799	2	0.0519	8	0.197	16	0.416	5	0.1195	13	0.3281	17	0.4173	11	0.2598	glycoside hydrolase family 13 protein [Phlebiopsis gigantea 11061_1 CR5-6]	Glucan 1,4-alpha-maltohexaosidase OS=Bacillus sp. (strain 707) PE=1 SV=1	Glycosidases	alpha-amylase [EC:3.2.1.1] (A)
CL1034_Contig17_All	4072	Protein-coding	7	0.2215	9	0.2406	7	0.1825	13	0.3214	21	0.5481	14	0.336	24	0.6081	22	0.5422	15	0.3556	glycoside hydrolase family 13 protein [Phlebiopsis gigantea 11061_1 CR5-6]	Glucan 1,4-alpha-maltohexaosidase OS=Bacillus sp. (strain 707) PE=1 SV=1	Glycosidases	alpha-amylase [EC:3.2.1.1] (A)
CL1034_Contig18_All	3984	Protein-coding	11	0.3557	8	0.2186	5	0.1333	20	0.5054	27	0.7203	14	0.3434	25	0.6474	25	0.6297	16	0.3877	MFS general substrate transporter [Trametes versicolor FP-101664 SS1]	Lactose permease OS=Kluyveromyces lactis (strain ATCC 8585 / CBS 2359 / DSM 70799 / NBRC 1267 / NRRL Y-1140 / WM37) GN=LAC12 PE=3 SV=1	Glycosidases	--
CL1034_Contig1_All	3237	Protein-coding	11	0.4378	5	0.1682	6	0.1968	15	0.4665	24	0.788	11	0.3321	18	0.5737	27	0.8371	25	0.7456	glycoside hydrolase family 13 protein [Phlebiopsis gigantea 11061_1 CR5-6]	Alpha-amylase OS=Geobacillus stearothermophilus GN=amyS PE=1 SV=3	Glycosidases	alpha-amylase [EC:3.2.1.1] (A)
CL1034_Contig2_All	3167	Protein-coding	4	0.1627	3	0.1031	2	0.0671	8	0.2543	16	0.537	4	0.1234	13	0.4235	18	0.5704	11	0.3353	glycoside hydrolase family 13 protein [Phlebiopsis gigantea 11061_1 CR5-6]	Glucan 1,4-alpha-maltohexaosidase OS=Bacillus sp. (strain 707) PE=1 SV=1	Glycosidases	alpha-amylase [EC:3.2.1.1] (A)
CL1034_Contig3_All	3281	Protein-coding	3	0.1178	3	0.0995	2	0.0647	9	0.2761	16	0.5183	7	0.2085	13	0.4088	17	0.52	11	0.3237	glycoside hydrolase family 13 protein [Phlebiopsis gigantea 11061_1 CR5-6]	Alpha-amylase OS=Geobacillus stearothermophilus GN=amyS PE=1 SV=3	Glycosidases	alpha-amylase [EC:3.2.1.1] (A)
CL1034_Contig4_All	3211	Protein-coding	4	0.1605	3	0.1017	2	0.0661	8	0.2508	16	0.5296	4	0.1217	14	0.4498	17	0.5313	11	0.3307	glycoside hydrolase family 13 protein [Phlebiopsis gigantea 11061_1 CR5-6]	Glucan 1,4-alpha-maltohexaosidase OS=Bacillus sp. (strain 707) PE=1 SV=1	Glycosidases	alpha-amylase [EC:3.2.1.1] (A)
CL1034_Contig5_All	3106	Protein-coding	6	0.2489	5	0.1752	3	0.1026	14	0.4538	34	1.1634	20	0.6292	24	0.7972	36	1.1632	25	0.7771	general substrate transporter [Dichomitus squalens LYAD-421 SS1]	Alpha-amylase OS=Geobacillus stearothermophilus GN=amyS PE=1 SV=3	Glycosidases	alpha-amylase [EC:3.2.1.1] (A)
CL1034_Contig6_All	2208	Protein-coding	4	0.2334	6	0.2958	4	0.1924	12	0.5471	19	0.9146	6	0.2655	15	0.7009	26	1.1817	14	0.6122	glycoside hydrolase family 13 protein [Phlebiopsis gigantea 11061_1 CR5-6]	Glucan 1,4-alpha-maltohexaosidase OS=Bacillus sp. (strain 707) PE=1 SV=1	Glycosidases	alpha-amylase [EC:3.2.1.1] (A)
CL1034_Contig7_All	3025	Protein-coding	4	0.1704	7	0.2519	3	0.1053	8	0.2662	16	0.5622	4	0.1292	14	0.4775	17	0.564	11	0.3511	glycoside hydrolase family 13 protein [Phlebiopsis gigantea 11061_1 CR5-6]	Glucan 1,4-alpha-maltohexaosidase OS=Bacillus sp. (strain 707) PE=1 SV=1	Glycosidases	alpha-amylase [EC:3.2.1.1] (A)
CL1034_Contig8_All	2565	Protein-coding	6	0.3014	6	0.2546	6	0.2484	12	0.471	17	0.7044	5	0.1905	15	0.6034	19	0.7434	12	0.4517	glycoside hydrolase family 13 protein [Phlebiopsis gigantea 11061_1 CR5-6]	Glucan 1,4-alpha-maltohexaosidase OS=Bacillus sp. (strain 707) PE=1 SV=1	Glycosidases	alpha-amylase [EC:3.2.1.1] (A)
CL1034_Contig9_All	3225	Protein-coding	5	0.1997	3	0.1013	3	0.0988	8	0.2497	16	0.5273	4	0.1212	15	0.4799	17	0.529	12	0.3592	glycoside hydrolase family 13 protein [Phlebiopsis gigantea 11061_1 CR5-6]	Glucan 1,4-alpha-maltohexaosidase OS=Bacillus sp. (strain 707) PE=1 SV=1	Glycosidases	alpha-amylase [EC:3.2.1.1] (A)
CL1035_Contig1_All	429	Protein-coding	0	0	1	0.2538	2	0.495	0	0	0	0	1	0.2278	1	0.2405	0	0	0	0	--	--	--	--
CL1035_Contig2_All	951	Protein-coding	541	73.293	595	68.1101	589	65.7647	76	8.045	68	7.5996	84	8.6316	96	10.4151	111	11.7135	138	14.0098	--	--	--	--
CL1036_Contig1_All	1633	Protein-coding	60	4.7338	89	5.9331	84	5.462	1328	81.8663	1335	86.8877	1228	73.4856	972	61.4117	762	46.8289	902	53.3278	hypothetical protein HYDPIDRAFT_106904 [Hydnomerulius pinastri MD-312]	Vegetative cell wall protein gp1 OS=Chlamydomonas reinhardtii GN=GP1 PE=1 SV=1	DNA-directed RNA polymerase, beta' subunit/160 kD subunit	--
CL1036_Contig2_All	473	Non-conding	4	1.0895	1	0.2302	0	0	4	0.8513	4	0.8988	4	0.8264	4	0.8725	4	0.8487	3	0.6123	--	--	--	--
CL1037_Contig1_All	718	Non-conding	10	1.7944	6	0.9097	4	0.5916	6	0.8412	4	0.5921	5	0.6805	3	0.4311	8	1.1182	1	0.1345	--	--	--	--
CL1037_Contig2_All	480	Protein-coding	0	0	3	0.6804	0	0	0	0	0	0	4	0.8143	1	0.2149	0	0	0	0	--	--	--	--
CL1037_Contig3_All	835	Protein-coding	0	0	5	0.6519	1	0.1272	10	1.2056	3	0.3819	2	0.2341	3	0.3707	0	0	2	0.2312	--	--	--	--
CL1038_Contig1_All	435	Non-conding	3	0.8885	1	0.2503	5	1.2205	0	0	1	0.2443	1	0.2246	4	0.9487	0	0	4	0.8878	DUF323 domain-containing protein [Trametes versicolor FP-101664 SS1]	--	--	--
CL1038_Contig2_All	409	Non-conding	15	4.7251	19	5.0571	24	6.2308	11	2.7075	3	0.7796	7	1.6725	11	2.7749	5	1.2269	25	5.9013	--	--	--	--
CL1039_Contig1_All	3437	Protein-coding	9	0.3374	13	0.4118	7	0.2163	7	0.205	9	0.2783	18	0.5118	14	0.4203	8	0.2336	12	0.3371	polymerase [Dichomitus squalens LYAD-421 SS1]	Poly(A) polymerase pla1 OS=Schizosaccharomyces pombe (strain 972 / ATCC 24843) GN=pla1 PE=1 SV=1	Poly(A) polymerase	poly(A) polymerase [EC:2.7.7.19] (A)
CL1039_Contig2_All	2381	Protein-coding	3	0.1623	3	0.1372	3	0.1338	13	0.5496	12	0.5357	9	0.3694	17	0.7366	12	0.5058	25	1.0137	polymerase [Dichomitus squalens LYAD-421 SS1]	Poly(A) polymerase pla1 OS=Schizosaccharomyces pombe (strain 972 / ATCC 24843) GN=pla1 PE=1 SV=1	Poly(A) polymerase	poly(A) polymerase [EC:2.7.7.19] (A)
CL1039_Contig3_All	3328	Protein-coding	28	1.084	49	1.6028	42	1.3401	39	1.1797	36	1.1497	36	1.0571	36	1.1161	33	0.9951	36	1.0444	poly-A polymerase [Trametes versicolor FP-101664 SS1]	Poly(A) polymerase pla1 OS=Schizosaccharomyces pombe (strain 972 / ATCC 24843) GN=pla1 PE=1 SV=1	Poly(A) polymerase	poly(A) polymerase [EC:2.7.7.19] (A)
CL1039_Contig4_All	3388	Protein-coding	15	0.5704	15	0.482	13	0.4074	10	0.2971	9	0.2823	15	0.4327	14	0.4263	12	0.3555	17	0.4844	poly-A polymerase [Trametes versicolor FP-101664 SS1]	Poly(A) polymerase pla1 OS=Schizosaccharomyces pombe (strain 972 / ATCC 24843) GN=pla1 PE=1 SV=1	Poly(A) polymerase	poly(A) polymerase [EC:2.7.7.19] (A)
CL1039_Contig5_All	3367	Protein-coding	9	0.3444	11	0.3557	7	0.2208	5	0.1495	5	0.1578	10	0.2902	9	0.2758	7	0.2086	10	0.2867	poly-A polymerase [Trametes versicolor FP-101664 SS1]	Poly(A) polymerase pla1 OS=Schizosaccharomyces pombe (strain 972 / ATCC 24843) GN=pla1 PE=1 SV=1	Poly(A) polymerase	poly(A) polymerase [EC:2.7.7.19] (A)
CL1039_Contig6_All	3307	Protein-coding	33	1.2857	54	1.7776	47	1.5091	29	0.8828	32	1.0284	29	0.8569	11	0.3432	18	0.5462	16	0.4671	poly-A polymerase [Trametes versicolor FP-101664 SS1]	Poly(A) polymerase pla1 OS=Schizosaccharomyces pombe (strain 972 / ATCC 24843) GN=pla1 PE=1 SV=1	Poly(A) polymerase	poly(A) polymerase [EC:2.7.7.19] (A)
CL1039_Contig7_All	2440	Protein-coding	4	0.2112	8	0.3569	2	0.087	13	0.5363	6	0.2614	5	0.2002	13	0.5497	7	0.2879	11	0.4352	polymerase [Dichomitus squalens LYAD-421 SS1]	Poly(A) polymerase pla1 OS=Schizosaccharomyces pombe (strain 972 / ATCC 24843) GN=pla1 PE=1 SV=1	Poly(A) polymerase	poly(A) polymerase [EC:2.7.7.19] (A)
CL1039_Contig8_All	2370	Protein-coding	2	0.1087	4	0.1837	1	0.0448	6	0.2549	4	0.1794	1	0.0412	7	0.3047	5	0.2117	6	0.2444	polymerase [Dichomitus squalens LYAD-421 SS1]	Poly(A) polymerase pla1 OS=Schizosaccharomyces pombe (strain 972 / ATCC 24843) GN=pla1 PE=1 SV=1	Poly(A) polymerase	poly(A) polymerase [EC:2.7.7.19] (A)
CL1039_Contig9_All	2338	Protein-coding	5	0.2755	15	0.6984	10	0.4542	20	0.8612	19	0.8637	18	0.7523	25	1.1032	28	1.2019	24	0.9911	polymerase [Dichomitus squalens LYAD-421 SS1]	Poly(A) polymerase pla1 OS=Schizosaccharomyces pombe (strain 972 / ATCC 24843) GN=pla1 PE=1 SV=1	Poly(A) polymerase	poly(A) polymerase [EC:2.7.7.19] (A)
CL104_Contig10_All	928	Non-conding	0	0	4	0.4692	1	0.1144	0	0	0	0	1	0.1053	2	0.2224	0	0	1	0.104	--	--	--	--
CL104_Contig1_All	2563	Protein-coding	7	0.3519	11	0.4672	9	0.3729	2	0.0786	11	0.4561	14	0.5338	12	0.4831	20	0.7831	15	0.565	eukaryotic translation initiation factor 4E class I [Dichomitus squalens LYAD-421 SS1]	Eukaryotic translation initiation factor 4E-1 OS=Schizosaccharomyces pombe (strain 972 / ATCC 24843) GN=tif451 PE=3 SV=1	Translation initiation factor 4E (eIF-4E)	translation initiation factor 4E (A)
CL104_Contig2_All	2187	Protein-coding	2563	150.989	3819	190.097	3148	152.842	4769	219.519	5301	257.616	4728	211.261	5384	253.996	4747	217.829	5024	221.786	zf-U1-domain-containing protein [Gloeophyllum trabeum ATCC 11539]	U1 small nuclear ribonucleoprotein C OS=Coprinopsis cinerea (strain Okayama-7 / 130 / ATCC MYA-4618 / FGSC 9003) GN=CC1G_01380 PE=3 SV=1	U1 snRNP-specific protein C	U1 small nuclear ribonucleoprotein C (A)
CL104_Contig3_All	2320	Protein-coding	32	1.7771	41	1.9238	32	1.4646	25	1.0848	30	1.3743	32	1.3479	23	1.0228	35	1.514	31	1.2901	eukaryotic translation initiation factor 4E class I [Dichomitus squalens LYAD-421 SS1]	Eukaryotic translation initiation factor 4E-1 OS=Schizosaccharomyces pombe (strain 972 / ATCC 24843) GN=tif451 PE=3 SV=1	Translation initiation factor 4E (eIF-4E)	translation initiation factor 4E (A)
CL104_Contig4_All	2392	Protein-coding	35	1.8852	28	1.2743	39	1.7313	68	2.8618	73	3.2436	87	3.5543	93	4.0114	99	4.1535	114	4.6013	eukaryotic translation initiation factor 4E class I [Dichomitus squalens LYAD-421 SS1]	Eukaryotic translation initiation factor 4E-1 OS=Schizosaccharomyces pombe (strain 972 / ATCC 24843) GN=tif451 PE=3 SV=1	Translation initiation factor 4E (eIF-4E)	translation initiation factor 4E (A)
CL104_Contig5_All	2350	Protein-coding	5	0.2741	7	0.3243	7	0.3163	1	0.0428	10	0.4523	12	0.499	11	0.4829	21	0.8968	16	0.6573	eukaryotic translation initiation factor 4E class I [Dichomitus squalens LYAD-421 SS1]	Eukaryotic translation initiation factor 4E-1 OS=Schizosaccharomyces pombe (strain 972 / ATCC 24843) GN=tif451 PE=3 SV=1	Translation initiation factor 4E (eIF-4E)	translation initiation factor 4E (A)
CL104_Contig6_All	876	Non-conding	0	0	2	0.2485	0	0	2	0.2298	0	0	1	0.1116	1	0.1178	0	0	0	0	--	--	--	--
CL104_Contig7_All	748	Non-conding	0	0	1	0.1455	1	0.142	0	0	0	0	0	0	2	0.2759	0	0	0	0	--	--	--	--
CL104_Contig8_All	822	Non-conding	0	0	7	0.927	1	0.1292	0	0	1	0.1293	2	0.2378	0	0	0	0	1	0.1175	--	--	--	--
CL104_Contig9_All	955	Non-conding	3	0.4047	3	0.342	4	0.4447	2	0.2108	0	0	1	0.1023	2	0.2161	1	0.1051	0	0	--	--	--	--
CL1040_Contig1_All	755	Protein-coding	6	1.0239	15	2.1628	7	0.9845	14	1.8667	12	1.6893	11	1.4238	22	3.0064	18	2.3926	21	2.6854	--	--	--	--
CL1040_Contig2_All	714	Protein-coding	10	1.8045	19	2.8969	13	1.9333	7	0.9869	4	0.5954	9	1.2318	12	1.734	25	3.5139	19	2.5691	--	--	--	--
CL1041_Contig1_All	2817	Protein-coding	0	0	4	0.1546	3	0.1131	6	0.2144	2	0.0755	4	0.1388	7	0.2564	6	0.2138	8	0.2742	class III chitinase ChiA1 [Talaromyces marneffei ATCC 18224]	Flocculation protein FLO11 OS=Saccharomyces cerevisiae (strain ATCC 204508 / S288c) GN=FLO11 PE=1 SV=2	Putative peptidoglycan-binding domain-containing protein	--
CL1041_Contig2_All	2906	Protein-coding	3	0.133	5	0.1873	6	0.2192	6	0.2078	8	0.2926	11	0.3699	14	0.4971	9	0.3108	4	0.1329	class III chitinase ChiA1 [Talaromyces marneffei ATCC 18224]	Flocculation protein FLO11 OS=Saccharomyces cerevisiae (strain ATCC 204508 / S288c) GN=FLO11 PE=1 SV=2	Putative peptidoglycan-binding domain-containing protein	--
CL1041_Contig3_All	1661	Protein-coding	58	4.4989	51	3.3425	43	2.7489	17	1.0303	25	1.5997	23	1.3532	42	2.6089	28	1.6917	34	1.9763	MULTISPECIES: regulator [Streptomyces]	Uncharacterized protein DDB_G0271670 OS=Dictyostelium discoideum GN=DDB_G0271670 PE=3 SV=1	Putative peptidoglycan-binding domain-containing protein	--
CL1041_Contig4_All	3024	Protein-coding	11	0.4687	19	0.684	20	0.7023	27	0.8988	29	1.0192	24	0.7756	35	1.1941	62	2.0576	24	0.7662	MULTISPECIES: regulator [Streptomyces]	Flocculation protein FLO11 OS=Saccharomyces cerevisiae (strain ATCC 204508 / S288c) GN=FLO11 PE=1 SV=2	Putative peptidoglycan-binding domain-containing protein	--
CL1041_Contig5_All	2953	Protein-coding	16	0.6981	16	0.5898	21	0.7551	34	1.1591	20	0.7198	25	0.8273	25	0.8735	29	0.9856	33	1.0789	serine/threonine protein kinase [Streptacidiphilus rugosus]	Mucin-19 OS=Mus musculus GN=Muc19 PE=2 SV=2	Cellobiohydrolase A (1,4-beta-cellobiosidase A)	--
CL1041_Contig6_All	2959	Protein-coding	0	0	2	0.0736	3	0.1077	1	0.034	3	0.1078	3	0.0991	1	0.0349	12	0.407	1	0.0326	MULTISPECIES: regulator [Streptomyces]	Flocculation protein FLO11 OS=Saccharomyces cerevisiae (strain ATCC 204508 / S288c) GN=FLO11 PE=1 SV=2	Putative peptidoglycan-binding domain-containing protein	--
CL1041_Contig7_All	2919	Protein-coding	4	0.1766	12	0.4475	3	0.1091	10	0.3449	12	0.4369	15	0.5022	20	0.7069	25	0.8595	5	0.1654	MULTISPECIES: regulator [Streptomyces]	Flocculation protein FLO11 OS=Saccharomyces cerevisiae (strain ATCC 204508 / S288c) GN=FLO11 PE=1 SV=2	Putative peptidoglycan-binding domain-containing protein	--
CL1042_Contig1_All	1414	Protein-coding	16	1.4579	22	1.6937	24	1.8023	61	4.3428	60	4.5099	70	4.8377	84	6.1292	61	4.3294	76	5.1892	Pkinase-domain-containing protein [Dichomitus squalens LYAD-421 SS1]	Serine/threonine-protein kinase 26 OS=Homo sapiens GN=STK26 PE=1 SV=2	Serine/threonine protein kinase	serine/threonine-protein kinase 24/25/MST4 [EC:2.7.11.1] (A)
CL1042_Contig2_All	6224	Protein-coding	773	16.0013	913	15.9689	895	15.269	534	8.637	450	7.6843	569	8.9337	703	11.6535	552	8.9005	868	13.4643	Pkinase-domain-containing protein [Dichomitus squalens LYAD-421 SS1]	Serine/threonine-protein kinase 26 OS=Homo sapiens GN=STK26 PE=1 SV=2	Serine/threonine protein kinase	serine/threonine-protein kinase 24/25/MST4 [EC:2.7.11.1] (A)
CL1042_Contig3_All	6248	Protein-coding	171	3.5261	178	3.1014	213	3.6199	172	2.7713	144	2.4495	182	2.8466	152	2.51	206	3.3088	214	3.3068	Pkinase-domain-containing protein [Dichomitus squalens LYAD-421 SS1]	Serine/threonine-protein kinase 26 OS=Homo sapiens GN=STK26 PE=1 SV=2	Serine/threonine protein kinase	serine/threonine-protein kinase 24/25/MST4 [EC:2.7.11.1] (A)
CL1043_Contig1_All	2230	Protein-coding	0	0	5	0.2441	2	0.0952	3	0.1354	4	0.1906	6	0.2629	4	0.1851	10	0.45	8	0.3464	cytochrome P450 monooxygenase [Taiwanofungus camphoratus]	O-methylsterigmatocystin oxidoreductase OS=Aspergillus flavus (strain ATCC 200026 / FGSC A1120 / NRRL 3357 / JCM 12722 / SRRC 167) GN=ordA PE=2 SV=1	Cytochrome P450	--
CL1043_Contig2_All	2336	Protein-coding	10	0.5515	13	0.6058	3	0.1364	7	0.3017	5	0.2275	14	0.5857	22	0.9717	21	0.9022	20	0.8266	cytochrome P450 monooxygenase [Taiwanofungus camphoratus]	O-methylsterigmatocystin oxidoreductase OS=Aspergillus flavus (strain ATCC 200026 / FGSC A1120 / NRRL 3357 / JCM 12722 / SRRC 167) GN=ordA PE=2 SV=1	Cytochrome P450	--
CL1043_Contig3_All	2336	Protein-coding	16	0.8825	11	0.5126	11	0.5	14	0.6033	8	0.364	8	0.3347	18	0.795	47	2.0192	21	0.8679	cytochrome P450 [Dichomitus squalens LYAD-421 SS1]	O-methylsterigmatocystin oxidoreductase OS=Aspergillus flavus (strain ATCC 200026 / FGSC A1120 / NRRL 3357 / JCM 12722 / SRRC 167) GN=ordA PE=2 SV=1	Cytochrome P450	--
CL1044_Contig10_All	5916	Protein-coding	9	0.196	14	0.2576	10	0.1795	20	0.3403	24	0.4312	37	0.6112	17	0.2965	27	0.458	24	0.3917	alpha/beta-hydrolase [Punctularia strigosozonata HHB-11173 SS5]	Vegetative cell wall protein gp1 OS=Chlamydomonas reinhardtii GN=GP1 PE=1 SV=1	ATPases involved in chromosome partitioning	--
CL1044_Contig1_All	5561	Protein-coding	19	0.4402	23	0.4502	20	0.3819	61	1.1043	75	1.4334	80	1.4058	42	0.7792	77	1.3896	47	0.816	alpha/beta-hydrolase [Punctularia strigosozonata HHB-11173 SS5]	Nascent polypeptide-associated complex subunit alpha, muscle-specific form OS=Homo sapiens GN=NACA PE=1 SV=1	ATPases involved in chromosome partitioning	--
CL1044_Contig2_All	4675	Protein-coding	64	1.7638	78	1.8163	73	1.6581	165	3.553	206	4.6833	216	4.515	149	3.2883	126	2.7048	112	2.313	alpha/beta-hydrolase [Gloeophyllum trabeum ATCC 11539]	Vegetative cell wall protein gp1 OS=Chlamydomonas reinhardtii GN=GP1 PE=1 SV=1	ATPases involved in chromosome partitioning	--
CL1044_Contig3_All	3652	Protein-coding	76	2.6812	66	1.9674	79	2.297	123	3.3905	155	4.5109	146	3.9067	85	2.4014	84	2.3083	78	2.062	alpha/beta-hydrolase [Punctularia strigosozonata HHB-11173 SS5]	Vegetative cell wall protein gp1 OS=Chlamydomonas reinhardtii GN=GP1 PE=1 SV=1	ATPases involved in chromosome partitioning	--
CL1044_Contig4_All	5472	Protein-coding	4	0.0942	3	0.0597	8	0.1552	13	0.2392	11	0.2137	26	0.4643	5	0.0943	16	0.2934	19	0.3352	alpha/beta-hydrolase [Punctularia strigosozonata HHB-11173 SS5]	Vegetative cell wall protein gp1 OS=Chlamydomonas reinhardtii GN=GP1 PE=1 SV=1	FOG: Zn-finger	--
CL1044_Contig5_All	4629	Protein-coding	8	0.2227	8	0.1881	9	0.2064	20	0.4349	22	0.5051	30	0.6333	20	0.4458	27	0.5854	28	0.584	alpha/beta-hydrolase [Punctularia strigosozonata HHB-11173 SS5]	Nascent polypeptide-associated complex subunit alpha, muscle-specific form OS=Homo sapiens GN=NACA PE=1 SV=1	FOG: Zn-finger	--
CL1044_Contig6_All	5357	Protein-coding	73	1.7557	108	2.1947	81	1.6055	230	4.3221	239	4.7418	263	4.7976	195	3.7556	227	4.2526	164	2.9557	alpha/beta-hydrolase [Punctularia strigosozonata HHB-11173 SS5]	Vegetative cell wall protein gp1 OS=Chlamydomonas reinhardtii GN=GP1 PE=1 SV=1	FOG: Zn-finger	--
CL1044_Contig7_All	2694	Protein-coding	56	2.6782	69	2.7882	56	2.2072	144	5.3809	122	4.8131	149	5.4048	63	2.4128	47	1.7508	70	2.5086	calcineurin responsive zinc-finger CRZ1 [Ganoderma lucidum]	Krueppel-like factor 16 OS=Homo sapiens GN=KLF16 PE=1 SV=1	FOG: Zn-finger	--
CL1044_Contig8_All	5660	Protein-coding	6	0.1366	3	0.0577	5	0.0938	11	0.1956	16	0.3004	26	0.4489	6	0.1094	29	0.5142	20	0.3412	alpha/beta-hydrolase [Punctularia strigosozonata HHB-11173 SS5]	Vegetative cell wall protein gp1 OS=Chlamydomonas reinhardtii GN=GP1 PE=1 SV=1	ATPases involved in chromosome partitioning	--
CL1044_Contig9_All	5293	Protein-coding	9	0.2191	11	0.2262	11	0.2207	34	0.6467	42	0.8434	54	0.997	32	0.6238	37	0.7015	22	0.4013	alpha/beta-hydrolase [Punctularia strigosozonata HHB-11173 SS5]	Basic proline-rich protein OS=Sus scrofa PE=1 SV=2	FOG: Zn-finger	--
CL1045_Contig1_All	4938	Protein-coding	207	5.4009	263	5.798	252	5.4189	262	5.3413	209	4.4984	237	4.6902	324	6.7696	311	6.3205	379	7.4101	methyltransferase type 11 [Moniliophthora roreri MCA 2997]	Nucleoporin nup132 OS=Schizosaccharomyces pombe (strain 972 / ATCC 24843) GN=nup132 PE=1 SV=1	--	nuclear pore complex protein Nup133 (A)
CL1045_Contig2_All	4830	Protein-coding	199	5.3083	247	5.567	246	5.4081	180	3.7516	145	3.1907	149	3.0146	144	3.076	120	2.4933	146	2.9184	methyltransferase type 11 [Moniliophthora roreri MCA 2997]	Nucleoporin nup132 OS=Schizosaccharomyces pombe (strain 972 / ATCC 24843) GN=nup132 PE=1 SV=1	--	nuclear pore complex protein Nup133 (A)
CL1045_Contig3_All	4894	Protein-coding	238	6.2655	303	6.7399	307	6.6609	180	3.7026	139	3.0187	167	3.3346	150	3.1623	116	2.3787	154	3.038	methyltransferase type 11 [Moniliophthora roreri MCA 2997]	Nucleoporin nup132 OS=Schizosaccharomyces pombe (strain 972 / ATCC 24843) GN=nup132 PE=1 SV=1	--	nuclear pore complex protein Nup133 (A)
CL1046_Contig1_All	2969	Protein-coding	98	4.2527	130	4.7666	117	4.1844	346	11.7317	359	12.8513	385	12.6719	476	16.5412	427	14.4332	470	15.2834	serine threonine protein kinase [Moniliophthora roreri MCA 2997]	--	--	--
CL1046_Contig2_All	3219	Protein-coding	51	2.0412	66	2.232	54	1.7813	76	2.3768	76	2.5093	69	2.0947	102	3.2693	121	3.7723	106	3.1792	serine threonine protein kinase [Moniliophthora roreri MCA 2997]	--	--	--
CL1046_Contig3_All	3169	Protein-coding	14	0.5692	26	0.8932	24	0.8042	129	4.0979	128	4.2929	150	4.6255	175	5.6975	177	5.6053	155	4.7222	serine threonine protein kinase [Moniliophthora roreri MCA 2997]	--	--	--
CL1047_Contig1_All	2388	Protein-coding	2	0.1079	8	0.3647	6	0.2668	17	0.7167	15	0.6676	21	0.8594	23	0.9937	31	1.3028	30	1.2129	DUF803-domain-containing protein [Trametes versicolor FP-101664 SS1]	Probable magnesium transporter NIPA1 OS=Arabidopsis thaliana GN=At3g23870 PE=2 SV=1	--	--
CL1047_Contig2_All	1183	Protein-coding	0	0	4	0.3681	1	0.0898	3	0.2553	2	0.1797	1	0.0826	3	0.2616	10	0.8483	0	0	DUF803-domain-containing protein [Trametes versicolor FP-101664 SS1]	--	--	--
CL1047_Contig3_All	2351	Protein-coding	13	0.7124	8	0.3704	14	0.6323	32	1.3702	29	1.311	37	1.5379	36	1.5799	53	2.2624	32	1.3141	DUF803-domain-containing protein [Trametes versicolor FP-101664 SS1]	Probable magnesium transporter NIPA1 OS=Arabidopsis thaliana GN=At3g23870 PE=2 SV=1	--	--
CL1047_Contig4_All	2295	Protein-coding	16	0.8982	28	1.3282	30	1.388	70	3.0705	51	2.3618	51	2.1716	45	2.023	50	2.1864	40	1.6827	DUF803-domain-containing protein [Trametes versicolor FP-101664 SS1]	Probable magnesium transporter NIPA1 OS=Arabidopsis thaliana GN=At3g23870 PE=2 SV=1	--	--
CL1048_Contig10_All	2503	Protein-coding	5	0.2574	7	0.3044	10	0.4242	12	0.4826	7	0.2972	11	0.4295	20	0.8244	11	0.441	18	0.6943	Pkinase-domain-containing protein [Trametes versicolor FP-101664 SS1]	--	--	protein-serine/threonine kinase [EC:2.7.11.-] (A)
CL1048_Contig11_All	2980	Protein-coding	2	0.0865	3	0.1096	5	0.1782	6	0.2027	3	0.107	8	0.2623	5	0.1731	6	0.2021	2	0.0648	Pkinase-domain-containing protein [Trametes versicolor FP-101664 SS1]	Serine/threonine-protein kinase nrc-2 OS=Neurospora crassa (strain ATCC 24698 / 74-OR23-1A / CBS 708.71 / DSM 1257 / FGSC 987) GN=nrc-2 PE=3 SV=1	Serine/threonine protein kinase	protein-serine/threonine kinase [EC:2.7.11.-] (A)
CL1048_Contig12_All	3794	Protein-coding	1	0.034	2	0.0574	5	0.1399	6	0.1592	3	0.084	8	0.2061	8	0.2176	12	0.3174	7	0.1781	Pkinase-domain-containing protein [Dichomitus squalens LYAD-421 SS1]	Serine/threonine-protein kinase nrc-2 OS=Neurospora crassa (strain ATCC 24698 / 74-OR23-1A / CBS 708.71 / DSM 1257 / FGSC 987) GN=nrc-2 PE=3 SV=1	Serine/threonine protein kinase	protein-serine/threonine kinase [EC:2.7.11.-] (A)
CL1048_Contig1_All	380	Protein-coding	1	0.339	2	0.573	0	0	2	0.5298	1	0.2797	0	0	1	0.2715	0	0	0	0	Pkinase-domain-containing protein [Trametes versicolor FP-101664 SS1]	--	--	protein-serine/threonine kinase [EC:2.7.11.-] (A)
CL1048_Contig2_All	4927	Protein-coding	3	0.0784	8	0.1768	5	0.1078	7	0.143	5	0.1079	13	0.2578	11	0.2303	14	0.2852	9	0.1764	Pkinase-domain-containing protein [Dichomitus squalens LYAD-421 SS1]	Serine/threonine-protein kinase nrc-2 OS=Neurospora crassa (strain ATCC 24698 / 74-OR23-1A / CBS 708.71 / DSM 1257 / FGSC 987) GN=nrc-2 PE=3 SV=1	Serine/threonine protein kinase	protein-serine/threonine kinase [EC:2.7.11.-] (A)
CL1048_Contig3_All	4979	Protein-coding	6	0.1553	9	0.1968	6	0.128	48	0.9705	27	0.5763	35	0.6869	45	0.9325	46	0.9272	39	0.7562	Pkinase-domain-containing protein [Dichomitus squalens LYAD-421 SS1]	Serine/threonine-protein kinase nrc-2 OS=Neurospora crassa (strain ATCC 24698 / 74-OR23-1A / CBS 708.71 / DSM 1257 / FGSC 987) GN=nrc-2 PE=3 SV=1	Serine/threonine protein kinase	protein-serine/threonine kinase [EC:2.7.11.-] (A)
CL1048_Contig4_All	10573	Protein-coding	9	0.1097	9	0.0927	8	0.0803	39	0.3713	43	0.4322	41	0.3789	67	0.6538	59	0.56	48	0.4383	helicase SWR1 [Coprinopsis cinerea okayama7#130]	Helicase SWR1 OS=Ustilago maydis (strain 521 / FGSC 9021) GN=SWR1 PE=3 SV=1	Superfamily II DNA/RNA helicases, SNF2 family	helicase SWR1 [EC:3.6.4.12] (A)
CL1048_Contig5_All	4947	Protein-coding	3	0.0781	6	0.132	7	0.1502	12	0.2442	8	0.1719	13	0.2568	14	0.292	16	0.3246	14	0.2732	Pkinase-domain-containing protein [Dichomitus squalens LYAD-421 SS1]	Serine/threonine-protein kinase nrc-2 OS=Neurospora crassa (strain ATCC 24698 / 74-OR23-1A / CBS 708.71 / DSM 1257 / FGSC 987) GN=nrc-2 PE=3 SV=1	Serine/threonine protein kinase	protein-serine/threonine kinase [EC:2.7.11.-] (A)
CL1048_Contig6_All	4896	Protein-coding	13	0.3421	19	0.4225	16	0.347	30	0.6168	26	0.5644	42	0.8383	55	1.159	61	1.2504	44	0.8677	Pkinase-domain-containing protein [Dichomitus squalens LYAD-421 SS1]	Serine/threonine-protein kinase nrc-2 OS=Neurospora crassa (strain ATCC 24698 / 74-OR23-1A / CBS 708.71 / DSM 1257 / FGSC 987) GN=nrc-2 PE=3 SV=1	Serine/threonine protein kinase	protein-serine/threonine kinase [EC:2.7.11.-] (A)
CL1048_Contig7_All	2345	Protein-coding	2	0.1099	4	0.1857	7	0.317	2	0.0859	2	0.0906	4	0.1667	6	0.264	4	0.1712	4	0.1647	Pkinase-domain-containing protein [Trametes versicolor FP-101664 SS1]	--	--	protein-serine/threonine kinase [EC:2.7.11.-] (A)
CL1048_Contig8_All	10671	Protein-coding	12	0.1449	27	0.2754	22	0.2189	54	0.5094	62	0.6175	72	0.6594	80	0.7735	90	0.8464	73	0.6605	helicase SWR1 [Coprinopsis cinerea okayama7#130]	Helicase SWR1 OS=Ustilago maydis (strain 521 / FGSC 9021) GN=SWR1 PE=3 SV=1	Superfamily II DNA/RNA helicases, SNF2 family	helicase SWR1 [EC:3.6.4.12] (A)
CL1048_Contig9_All	2835	Protein-coding	7	0.3181	8	0.3072	14	0.5244	10	0.3551	10	0.3749	9	0.3102	9	0.3275	12	0.4248	5	0.1703	Pkinase-domain-containing protein [Trametes versicolor FP-101664 SS1]	Serine/threonine-protein kinase nrc-2 OS=Neurospora crassa (strain ATCC 24698 / 74-OR23-1A / CBS 708.71 / DSM 1257 / FGSC 987) GN=nrc-2 PE=3 SV=1	Serine/threonine protein kinase	protein-serine/threonine kinase [EC:2.7.11.-] (A)
CL1049_Contig10_All	2255	Protein-coding	29	1.6569	28	1.3517	33	1.5539	15	0.6696	17	0.8012	29	1.2567	7	0.3203	20	0.8901	15	0.6422	hypothetical protein PUNSTDRAFT_52529 [Punctularia strigosozonata HHB-11173 SS5]	Serine/arginine repetitive matrix protein 1 OS=Gallus gallus GN=SRRM1 PE=2 SV=1	--	--
CL1049_Contig11_All	1248	Protein-coding	3	0.3097	2	0.1745	3	0.2552	4	0.3227	6	0.511	8	0.6264	11	0.9094	16	1.2866	7	0.5415	hypothetical protein PUNSTDRAFT_52529 [Punctularia strigosozonata HHB-11173 SS5]	Serine/arginine repetitive matrix protein 1 OS=Gallus gallus GN=SRRM1 PE=2 SV=1	--	--
CL1049_Contig12_All	2238	Protein-coding	10	0.5757	6	0.2919	11	0.5219	10	0.4498	7	0.3324	14	0.6113	2	0.0922	14	0.6278	6	0.2588	hypothetical protein PUNSTDRAFT_52529 [Punctularia strigosozonata HHB-11173 SS5]	Serine/arginine repetitive matrix protein 1 OS=Gallus gallus GN=SRRM1 PE=2 SV=1	--	--
CL1049_Contig13_All	2217	Protein-coding	11	0.6393	6	0.2946	13	0.6226	11	0.4995	7	0.3356	13	0.573	1	0.0465	14	0.6337	7	0.3048	hypothetical protein JAAARDRAFT_617343 [Jaapia argillacea MUCL 33604]	Uncharacterized 35.5 kDa protein in transposon Tn4556 OS=Streptomyces fradiae PE=4 SV=1	--	--
CL1049_Contig14_All	2154	Protein-coding	11	0.6579	6	0.3032	12	0.5916	11	0.5141	7	0.3454	13	0.5898	2	0.0958	14	0.6523	5	0.2241	hypothetical protein JAAARDRAFT_617343 [Jaapia argillacea MUCL 33604]	Uncharacterized 35.5 kDa protein in transposon Tn4556 OS=Streptomyces fradiae PE=4 SV=1	--	--
CL1049_Contig15_All	2215	Protein-coding	12	0.698	6	0.2949	13	0.6232	11	0.4999	8	0.3839	16	0.7059	5	0.2329	20	0.9062	9	0.3923	hypothetical protein JAAARDRAFT_617343 [Jaapia argillacea MUCL 33604]	Uncharacterized 35.5 kDa protein in transposon Tn4556 OS=Streptomyces fradiae PE=4 SV=1	--	--
CL1049_Contig16_All	2299	Protein-coding	10	0.5604	6	0.2841	11	0.5081	10	0.4379	7	0.3236	13	0.5526	1	0.0449	15	0.6548	6	0.252	hypothetical protein PUNSTDRAFT_52529 [Punctularia strigosozonata HHB-11173 SS5]	Serine/arginine repetitive matrix protein 1 OS=Gallus gallus GN=SRRM1 PE=2 SV=1	--	--
CL1049_Contig17_All	2362	Protein-coding	10	0.5455	7	0.3226	13	0.5844	11	0.4688	8	0.36	16	0.662	7	0.3058	15	0.6373	12	0.4905	hypothetical protein PUNSTDRAFT_52529 [Punctularia strigosozonata HHB-11173 SS5]	Serine/arginine repetitive matrix protein 1 OS=Gallus gallus GN=SRRM1 PE=2 SV=1	--	--
CL1049_Contig18_All	2224	Protein-coding	12	0.6952	23	1.1258	24	1.1459	23	1.0411	20	0.9558	25	1.0985	15	0.6959	25	1.1281	29	1.2589	hypothetical protein PUNSTDRAFT_52529 [Punctularia strigosozonata HHB-11173 SS5]	Serine/arginine repetitive matrix protein 1 OS=Gallus gallus GN=SRRM1 PE=2 SV=1	--	--
CL1049_Contig19_All	2140	Protein-coding	9	0.5418	14	0.7122	16	0.7939	13	0.6115	17	0.8443	16	0.7306	10	0.4821	24	1.1255	14	0.6316	hypothetical protein JAAARDRAFT_617343 [Jaapia argillacea MUCL 33604]	Uncharacterized 35.5 kDa protein in transposon Tn4556 OS=Streptomyces fradiae PE=4 SV=1	--	--
CL1049_Contig1_All	2319	Protein-coding	10	0.5556	6	0.2817	11	0.5037	10	0.4341	7	0.3208	14	0.59	2	0.089	14	0.6059	6	0.2498	hypothetical protein PUNSTDRAFT_52529 [Punctularia strigosozonata HHB-11173 SS5]	Serine/arginine repetitive matrix protein 1 OS=Gallus gallus GN=SRRM1 PE=2 SV=1	--	--
CL1049_Contig20_All	8217	Protein-coding	246	3.8572	344	4.5574	323	4.1739	262	3.2098	291	3.7639	323	3.8413	242	3.0386	231	2.8213	252	2.9609	ammonium transporter [Ceriporiopsis subvermispora B]	Ammonium transporter 1 OS=Schizosaccharomyces pombe (strain 972 / ATCC 24843) GN=amt1 PE=3 SV=1	Ammonia permease	ammonium transporter, Amt family (A)
CL1049_Contig21_All	1037	Protein-coding	1	0.1242	0	0	1	0.1024	1	0.0971	1	0.1025	1	0.0942	0	0	8	0.7742	3	0.2793	hypothetical protein JAAARDRAFT_617343 [Jaapia argillacea MUCL 33604]	Uncharacterized 35.5 kDa protein in transposon Tn4556 OS=Streptomyces fradiae PE=4 SV=1	--	--
CL1049_Contig2_All	2298	Protein-coding	11	0.6167	6	0.2842	13	0.6007	11	0.4819	7	0.3238	13	0.5528	1	0.0449	14	0.6114	7	0.2941	hypothetical protein JAAARDRAFT_617343 [Jaapia argillacea MUCL 33604]	Uncharacterized 35.5 kDa protein in transposon Tn4556 OS=Streptomyces fradiae PE=4 SV=1	--	--
CL1049_Contig3_All	2235	Protein-coding	11	0.6341	6	0.2922	12	0.5701	11	0.4955	7	0.3329	13	0.5684	2	0.0923	14	0.6286	5	0.216	hypothetical protein JAAARDRAFT_617343 [Jaapia argillacea MUCL 33604]	Uncharacterized 35.5 kDa protein in transposon Tn4556 OS=Streptomyces fradiae PE=4 SV=1	--	--
CL1049_Contig4_All	2310	Protein-coding	12	0.6693	8	0.377	18	0.8274	26	1.1331	13	0.5981	24	1.0153	14	0.6253	33	1.4337	24	1.0031	hypothetical protein PUNSTDRAFT_52529 [Punctularia strigosozonata HHB-11173 SS5]	Serine/arginine repetitive matrix protein 1 OS=Gallus gallus GN=SRRM1 PE=2 SV=1	--	--
CL1049_Contig5_All	2271	Protein-coding	8	0.4539	8	0.3835	9	0.4208	7	0.3103	6	0.2808	13	0.5594	2	0.0909	14	0.6187	6	0.2551	hypothetical protein PUNSTDRAFT_52529 [Punctularia strigosozonata HHB-11173 SS5]	Serine/arginine repetitive matrix protein 1 OS=Gallus gallus GN=SRRM1 PE=2 SV=1	--	--
CL1049_Contig6_All	2380	Protein-coding	34	1.8405	42	1.9211	52	2.32	38	1.6073	48	2.1435	51	2.094	8	0.3468	40	1.6867	14	0.5679	hypothetical protein PUNSTDRAFT_52529 [Punctularia strigosozonata HHB-11173 SS5]	Serine/arginine repetitive matrix protein 1 OS=Gallus gallus GN=SRRM1 PE=2 SV=1	--	--
CL1049_Contig7_All	2382	Protein-coding	10	0.5409	6	0.2742	12	0.5349	10	0.4226	7	0.3123	14	0.5743	1	0.0433	14	0.5898	8	0.3243	hypothetical protein PUNSTDRAFT_52529 [Punctularia strigosozonata HHB-11173 SS5]	Serine/arginine repetitive matrix protein 1 OS=Gallus gallus GN=SRRM1 PE=2 SV=1	--	--
CL1049_Contig8_All	2259	Protein-coding	18	1.0266	17	0.8192	25	1.1751	32	1.426	25	1.1762	36	1.5573	16	0.7308	38	1.6882	24	1.0257	hypothetical protein PUNSTDRAFT_52529 [Punctularia strigosozonata HHB-11173 SS5]	Serine/arginine repetitive matrix protein 1 OS=Gallus gallus GN=SRRM1 PE=2 SV=1	--	--
CL1049_Contig9_All	2210	Protein-coding	15	0.8745	6	0.2956	16	0.7688	10	0.4555	4	0.1924	10	0.4422	4	0.1867	15	0.6812	6	0.2621	hypothetical protein JAAARDRAFT_617343 [Jaapia argillacea MUCL 33604]	Uncharacterized 35.5 kDa protein in transposon Tn4556 OS=Streptomyces fradiae PE=4 SV=1	--	--
CL105_Contig1_All	6168	Protein-coding	37	0.7729	30	0.5295	31	0.5337	71	1.1588	49	0.8443	60	0.9506	54	0.9033	53	0.8623	53	0.8296	WD40 repeat-like protein [Fomitiporia mediterranea MF3/22]	Autophagy-related protein 18 OS=Ustilago maydis (strain 521 / FGSC 9021) GN=ATG18 PE=3 SV=1	Proteins containing SET domain	exocyst complex component 7 (A)
CL105_Contig2_All	6225	Protein-coding	30	0.6209	43	0.752	44	0.7505	114	1.8436	76	1.2976	85	1.3343	51	0.8453	60	0.9673	55	0.853	WD40 repeat-like protein [Fomitiporia mediterranea MF3/22]	Autophagy-related protein 18 OS=Ustilago maydis (strain 521 / FGSC 9021) GN=ATG18 PE=3 SV=1	Proteins containing SET domain	exocyst complex component 7 (A)
CL105_Contig3_All	3497	Protein-coding	11	0.4053	13	0.4047	12	0.3644	39	1.1227	26	0.7902	39	1.0898	33	0.9736	59	1.6932	49	1.3528	WD40 repeat-like protein [Fomitiporia mediterranea MF3/22]	Autophagy-related protein 18 OS=Ustilago maydis (strain 521 / FGSC 9021) GN=ATG18 PE=3 SV=1	Proteins containing SET domain	autophagy-related protein 18 (A)
CL105_Contig4_All	1725	Protein-coding	38	2.8382	41	2.5874	38	2.3391	51	2.9763	48	2.9574	63	3.569	70	4.1868	76	4.4215	55	3.0783	WD40 repeat-like protein [Fomitiporia mediterranea MF3/22]	Autophagy-related protein 18 OS=Ustilago maydis (strain 521 / FGSC 9021) GN=ATG18 PE=3 SV=1	--	autophagy-related protein 18 (A)
CL1050_Contig1_All	857	Protein-coding	4	0.6013	0	0	0	0	0	0	0	0	0	0	0	0	1	0.1171	0	0	--	--	--	--
CL1050_Contig2_All	948	Non-conding	3	0.4077	0	0	0	0	0	0	0	0	0	0	0	0	0	0	0	0	--	--	--	--
CL1050_Contig3_All	1006	Protein-coding	3	0.3842	1	0.1082	0	0	0	0	0	0	0	0	0	0	0	0	0	0	--	--	--	--
CL1050_Contig4_All	899	Non-conding	3	0.4299	0	0	0	0	0	0	0	0	0	0	0	0	0	0	0	0	--	--	--	--
CL1050_Contig5_All	1016	Non-conding	3	0.3804	0	0	0	0	0	0	0	0	0	0	0	0	0	0	0	0	--	--	--	--
CL1050_Contig6_All	1123	Protein-coding	3	0.3442	1	0.0969	1	0.0946	0	0	0	0	0	0	0	0	0	0	0	0	--	--	--	--
CL1050_Contig7_All	4065	Protein-coding	59	1.87	66	1.7675	69	1.8024	332	8.2219	393	10.2753	394	9.4717	111	2.8173	159	3.9254	148	3.5151	F-box only protein 21 [Rhizoctonia solani AG-1 IB]	Flocculation protein FLO11 OS=Saccharomyces cerevisiae (strain ATCC 204508 / S288c) GN=FLO11 PE=1 SV=2	--	--
CL1050_Contig8_All	4262	Protein-coding	3	0.0907	2	0.0511	5	0.1246	45	1.0629	32	0.798	38	0.8713	30	0.7262	29	0.6829	40	0.9061	F-box only protein 21 [Rhizoctonia solani AG-1 IB]	Flocculation protein FLO11 OS=Saccharomyces cerevisiae (strain ATCC 204508 / S288c) GN=FLO11 PE=1 SV=2	--	--
CL1050_Contig9_All	3988	Protein-coding	17	0.5492	13	0.3549	16	0.426	170	4.2913	148	3.9443	195	4.7783	110	2.8458	98	2.4661	108	2.6146	F-box only protein 21 [Rhizoctonia solani AG-1 IB]	Flocculation protein FLO11 OS=Saccharomyces cerevisiae (strain ATCC 204508 / S288c) GN=FLO11 PE=1 SV=2	--	--
CL1051_Contig1_All	3715	Protein-coding	25	0.867	22	0.6447	25	0.7146	112	3.035	102	2.9181	91	2.3937	114	3.166	118	3.1876	108	2.8067	transcription elongation regulator [Moniliophthora roreri MCA 2997]	Transcription factor bye1 OS=Schizosaccharomyces pombe (strain 972 / ATCC 24843) GN=bye1 PE=3 SV=3	Serine/threonine protein kinase	--
CL1051_Contig2_All	4255	Protein-coding	65	1.9682	84	2.1491	77	1.9215	84	1.9873	75	1.8734	86	1.9751	118	2.8612	113	2.6652	142	3.222	transcription elongation regulator [Moniliophthora roreri MCA 2997]	Transcription factor bye1 OS=Schizosaccharomyces pombe (strain 972 / ATCC 24843) GN=bye1 PE=3 SV=3	Serine/threonine protein kinase	--
CL1051_Contig3_All	4046	Protein-coding	26	0.8279	21	0.565	29	0.7611	132	3.2843	112	2.9421	136	3.2848	149	3.7995	113	2.8028	136	3.2452	transcription elongation regulator [Moniliophthora roreri MCA 2997]	Transcription factor bye1 OS=Schizosaccharomyces pombe (strain 972 / ATCC 24843) GN=bye1 PE=3 SV=3	Serine/threonine protein kinase	--
CL1051_Contig4_All	3805	Protein-coding	14	0.474	22	0.6294	28	0.7814	189	5.0004	132	3.6871	193	4.9567	164	4.4469	170	4.4837	163	4.1359	transcription elongation regulator [Moniliophthora roreri MCA 2997]	Transcription factor BYE1 OS=Yarrowia lipolytica (strain CLIB 122 / E 150) GN=BYE1 PE=3 SV=1	Serine/threonine protein kinase	--
CL1052_Contig1_All	2614	Protein-coding	5	0.2464	2	0.0833	7	0.2843	11	0.4236	15	0.6099	18	0.6729	7	0.2763	6	0.2304	12	0.4432	hypothetical protein FOMPIDRAFT_1132112 [Fomitopsis pinicola FP-58527 SS1]	--	--	--
CL1052_Contig2_All	2836	Protein-coding	1	0.0454	2	0.0768	2	0.0749	20	0.7099	9	0.3373	15	0.5169	1	0.0364	7	0.2477	7	0.2383	hypothetical protein FOMPIDRAFT_1132112 [Fomitopsis pinicola FP-58527 SS1]	--	--	--
CL1052_Contig3_All	2546	Protein-coding	1	0.0506	2	0.0855	2	0.0834	6	0.2372	5	0.2087	12	0.4606	3	0.1216	6	0.2365	7	0.2654	hypothetical protein FOMPIDRAFT_1132112 [Fomitopsis pinicola FP-58527 SS1]	--	--	--
CL1052_Contig4_All	2619	Protein-coding	2	0.0984	2	0.0831	2	0.0811	18	0.6919	8	0.3247	17	0.6343	8	0.3152	8	0.3065	9	0.3318	hypothetical protein TRAVEDRAFT_171328 [Trametes versicolor FP-101664 SS1]	--	--	--
CL1052_Contig5_All	2783	Protein-coding	2	0.0926	2	0.0782	7	0.2671	20	0.7235	26	0.9929	23	0.8076	9	0.3337	12	0.4327	14	0.4857	hypothetical protein TRAVEDRAFT_171328 [Trametes versicolor FP-101664 SS1]	--	--	--
CL1052_Contig6_All	5396	Protein-coding	287	6.8526	307	6.1936	322	6.3364	195	3.6379	188	3.703	213	3.8574	137	2.6195	206	3.8313	168	3.0059	thioredoxin reductase [Taiwanofungus camphoratus]	Thioredoxin reductase OS=Yarrowia lipolytica (strain CLIB 122 / E 150) GN=TRR1 PE=3 SV=1	Thioredoxin reductase	thioredoxin reductase (NADPH) [EC:1.8.1.9] (A)
CL1052_Contig7_All	2830	Protein-coding	1	0.0455	1	0.0385	2	0.075	11	0.3913	7	0.2629	14	0.4834	6	0.2187	6	0.2128	8	0.2729	hypothetical protein FOMPIDRAFT_1132112 [Fomitopsis pinicola FP-58527 SS1]	--	--	--
CL1052_Contig8_All	4237	Protein-coding	973	29.5869	1119	28.7506	1263	31.6521	851	20.2192	714	17.9103	788	18.1743	714	17.3864	695	16.4616	723	16.4745	dihydroceramide delta-desaturase [Fomitopsis pinicola FP-58527 SS1]	Dihydroceramide delta(4)-desaturase OS=Schizosaccharomyces pombe (strain 972 / ATCC 24843) GN=dsd1 PE=3 SV=1	Fatty acid desaturase	sphingolipid delta-4 desaturase [EC:1.14.-.-] (A)
CL1052_Contig9_All	3866	Protein-coding	17	0.5665	13	0.3661	10	0.2747	1142	29.737	882	24.2477	985	24.898	750	20.0157	456	11.8372	751	18.7548	Pkinase-domain-containing protein [Trametes versicolor FP-101664 SS1]	Serine/arginine repetitive matrix protein 1 OS=Homo sapiens GN=SRRM1 PE=1 SV=2	--	--
CL1053_Contig10_All	1382	Protein-coding	4	0.3729	9	0.7089	11	0.8452	14	1.0198	13	0.9998	22	1.5556	8	0.5972	7	0.5083	4	0.2794	--	--	--	--
CL1053_Contig11_All	3025	Protein-coding	35	1.4907	46	1.6554	36	1.2637	8	0.2662	3	0.1054	9	0.2907	3	0.1023	4	0.1327	7	0.2234	--	--	--	--
CL1053_Contig12_All	1048	Non-conding	0	0	2	0.2078	1	0.1013	7	0.6724	2	0.2028	7	0.6527	0	0	0	0	0	0	--	--	--	--
CL1053_Contig1_All	652	Non-conding	0	0	0	0	0	0	2	0.3088	0	0	2	0.2998	0	0	0	0	1	0.1481	--	--	--	--
CL1053_Contig2_All	1757	Protein-coding	0	0	0	0	0	0	7	0.4011	0	0	2	0.1112	1	0.0587	1	0.0571	3	0.1648	--	--	--	--
CL1053_Contig3_All	2892	Protein-coding	1	0.0445	2	0.0753	1	0.0367	12	0.4177	4	0.147	8	0.2703	5	0.1784	5	0.1735	7	0.2337	--	--	--	--
CL1053_Contig4_All	3081	Protein-coding	1	0.0418	1	0.0353	1	0.0345	7	0.2287	0	0	4	0.1269	3	0.1005	1	0.0326	4	0.1253	--	--	--	--
CL1053_Contig5_All	767	Non-conding	5	0.8399	5	0.7097	1	0.1384	7	0.9187	18	2.4943	28	3.5674	8	1.0761	13	1.701	4	0.5035	--	--	--	--
CL1053_Contig6_All	1009	Non-conding	11	1.4046	24	2.5894	23	2.4204	22	2.195	15	1.58	20	1.937	13	1.3293	11	1.0941	14	1.3396	--	--	--	--
CL1053_Contig7_All	2870	Protein-coding	2	0.0898	2	0.0759	0	0	13	0.456	9	0.3333	11	0.3745	3	0.1078	6	0.2098	5	0.1682	--	--	--	--
CL1053_Contig8_All	2886	Protein-coding	2	0.0893	0	0	0	0	4	0.1395	0	0	3	0.1016	2	0.0715	1	0.0348	4	0.1338	--	--	--	--
CL1053_Contig9_All	2869	Protein-coding	12	0.5389	12	0.4553	10	0.3701	4	0.1404	2	0.0741	4	0.1362	1	0.036	1	0.035	6	0.2019	--	--	--	--
CL1054_Contig1_All	3663	Protein-coding	24	0.8442	39	1.1591	30	0.8696	31	0.852	21	0.6093	19	0.5069	33	0.9295	52	1.4247	40	1.0543	aspartate kinase homoserine dehydrogenase [Trametes versicolor FP-101664 SS1]	Probable homoserine dehydrogenase OS=Schizosaccharomyces pombe (strain 972 / ATCC 24843) GN=SPBC776.03 PE=1 SV=1	Homoserine dehydrogenase	homoserine dehydrogenase [EC:1.1.1.3] (A)
CL1054_Contig2_All	3598	Protein-coding	61	2.1843	78	2.36	72	2.1249	44	1.2311	47	1.3884	53	1.4395	67	1.9213	75	2.0919	80	2.1467	aspartate kinase homoserine dehydrogenase [Trametes versicolor FP-101664 SS1]	Probable homoserine dehydrogenase OS=Schizosaccharomyces pombe (strain 972 / ATCC 24843) GN=SPBC776.03 PE=1 SV=1	Homoserine dehydrogenase	homoserine dehydrogenase [EC:1.1.1.3] (A)
CL1054_Contig3_All	7343	Protein-coding	20	0.3509	37	0.5485	34	0.4917	34	0.4661	23	0.3329	29	0.3859	37	0.5199	68	0.9294	48	0.6311	aspartate kinase homoserine dehydrogenase [Trametes versicolor FP-101664 SS1]	Probable homoserine dehydrogenase OS=Schizosaccharomyces pombe (strain 972 / ATCC 24843) GN=SPBC776.03 PE=1 SV=1	Homoserine dehydrogenase	homoserine dehydrogenase [EC:1.1.1.3] (A)
CL1054_Contig4_All	7443	Protein-coding	1500	25.965	1863	27.2483	1862	26.5638	665	8.9943	617	8.8105	684	8.9805	3304	45.7997	2687	36.2297	3865	50.1343	aspartate kinase homoserine dehydrogenase [Trametes versicolor FP-101664 SS1]	Probable homoserine dehydrogenase OS=Schizosaccharomyces pombe (strain 972 / ATCC 24843) GN=SPBC776.03 PE=1 SV=1	Homoserine dehydrogenase	homoserine dehydrogenase [EC:1.1.1.3] (A)
CL1054_Contig5_All	7344	Protein-coding	110	1.9298	119	1.764	141	2.0387	107	1.4667	87	1.2591	111	1.477	95	1.3346	118	1.6125	104	1.3672	aspartate kinase homoserine dehydrogenase [Trametes versicolor FP-101664 SS1]	Probable homoserine dehydrogenase OS=Schizosaccharomyces pombe (strain 972 / ATCC 24843) GN=SPBC776.03 PE=1 SV=1	Homoserine dehydrogenase	homoserine dehydrogenase [EC:1.1.1.3] (A)
CL1054_Contig6_All	7289	Protein-coding	11	0.1944	26	0.3883	22	0.3205	12	0.1657	12	0.175	11	0.1475	24	0.3397	51	0.7022	34	0.4503	aspartate kinase homoserine dehydrogenase [Trametes versicolor FP-101664 SS1]	Probable homoserine dehydrogenase OS=Schizosaccharomyces pombe (strain 972 / ATCC 24843) GN=SPBC776.03 PE=1 SV=1	Homoserine dehydrogenase	homoserine dehydrogenase [EC:1.1.1.3] (A)
CL1055_Contig10_All	611	Protein-coding	44	9.2781	35	6.2359	31	5.3874	46	7.579	40	6.958	45	7.1972	21	3.5461	20	3.285	20	3.1603	--	--	--	--
CL1055_Contig11_All	1084	Protein-coding	7	0.832	10	1.0043	7	0.6857	2	0.1857	1	0.098	1	0.0901	3	0.2855	3	0.2777	2	0.1781	--	--	--	--
CL1055_Contig12_All	1169	Protein-coding	10	1.1021	14	1.3037	9	0.8175	4	0.3445	1	0.0909	3	0.2508	4	0.353	6	0.5151	4	0.3304	--	--	--	--
CL1055_Contig13_All	1016	Protein-coding	7	0.8877	11	1.1786	5	0.5226	3	0.2972	2	0.2092	2	0.1924	6	0.6093	6	0.5927	5	0.4751	--	--	--	--
CL1055_Contig14_All	1023	Protein-coding	9	1.1335	12	1.277	7	0.7266	3	0.2952	3	0.3117	1	0.0955	5	0.5043	7	0.6867	5	0.4719	--	--	--	--
CL1055_Contig1_All	988	Protein-coding	7	0.9128	10	1.1018	7	0.7523	4	0.4076	1	0.1076	1	0.0989	4	0.4177	3	0.3047	2	0.1954	--	--	--	--
CL1055_Contig2_All	869	Protein-coding	8	1.1861	11	1.378	7	0.8553	4	0.4634	1	0.1223	1	0.1125	2	0.2375	3	0.3465	1	0.1111	--	--	--	--
CL1055_Contig3_All	1168	Protein-coding	27	2.9783	29	2.7029	19	1.7273	5	0.4309	4	0.364	4	0.3347	6	0.53	7	0.6015	3	0.248	--	--	--	--
CL1055_Contig4_All	1066	Protein-coding	14	1.6921	9	0.9191	9	0.8965	2	0.1889	0	0	2	0.1833	4	0.3871	3	0.2824	2	0.1811	--	--	--	--
CL1055_Contig5_All	1231	Protein-coding	10	1.0466	9	0.7959	6	0.5175	4	0.3271	0	0	2	0.1588	2	0.1676	4	0.3261	1	0.0784	--	--	--	--
CL1055_Contig6_All	1118	Protein-coding	12	1.3829	10	0.9737	14	1.3297	4	0.3602	1	0.0951	3	0.2622	3	0.2769	6	0.5386	4	0.3454	--	--	--	--
CL1055_Contig7_All	1078	Protein-coding	17	2.0318	20	2.0197	24	2.364	3	0.2802	3	0.2958	8	0.7252	5	0.4785	6	0.5586	4	0.3582	--	--	--	--
CL1055_Contig8_All	1234	Protein-coding	124	12.9465	128	11.292	147	12.6491	13	1.0605	17	1.4642	11	0.8711	12	1.0033	9	0.7319	14	1.0953	--	--	--	--
CL1055_Contig9_All	959	Protein-coding	20	2.6869	20	2.2703	24	2.6574	7	0.7348	10	1.1083	9	0.9171	14	1.5062	15	1.5697	12	1.2081	--	--	--	--
CL1056_Contig10_All	1575	Protein-coding	2	0.1636	1	0.0691	1	0.0674	4	0.2557	1	0.0675	0	0	1	0.0655	0	0	5	0.3065	predicted protein [Postia placenta Mad-698-R]	--	--	--
CL1056_Contig11_All	1595	Protein-coding	1	0.0808	1	0.0683	0	0	2	0.1262	2	0.1333	2	0.1225	1	0.0647	1	0.0629	4	0.2421	predicted protein [Postia placenta Mad-698-R]	--	--	--
CL1056_Contig12_All	1691	Protein-coding	1	0.0762	1	0.0644	2	0.1256	2	0.1191	0	0	1	0.0578	1	0.061	0	0	2	0.1142	predicted protein [Postia placenta Mad-698-R]	--	--	--
CL1056_Contig13_All	1502	Protein-coding	1	0.0858	0	0	0	0	1	0.067	0	0	0	0	1	0.0687	0	0	1	0.0643	predicted protein [Postia placenta Mad-698-R]	--	--	--
CL1056_Contig14_All	1557	Protein-coding	3	0.2482	3	0.2098	7	0.4774	6	0.3879	2	0.1365	1	0.0628	5	0.3313	4	0.2578	5	0.31	predicted protein [Postia placenta Mad-698-R]	--	--	--
CL1056_Contig15_All	1556	Protein-coding	5	0.414	0	0	1	0.0682	1	0.0647	0	0	0	0	3	0.1989	1	0.0645	2	0.1241	predicted protein [Postia placenta Mad-698-R]	--	--	--
CL1056_Contig16_All	1615	Protein-coding	1	0.0798	1	0.0674	2	0.1315	1	0.0623	0	0	1	0.0605	1	0.0639	0	0	1	0.0598	predicted protein [Postia placenta Mad-698-R]	--	--	--
CL1056_Contig17_All	1566	Protein-coding	2	0.1645	1	0.0695	4	0.2712	2	0.1286	0	0	2	0.1248	0	0	0	0	3	0.185	predicted protein [Postia placenta Mad-698-R]	--	--	--
CL1056_Contig18_All	1511	Protein-coding	0	0	0	0	1	0.0703	1	0.0666	0	0	0	0	0	0	0	0	1	0.0639	predicted protein [Postia placenta Mad-698-R]	--	--	--
CL1056_Contig19_All	782	Protein-coding	0	0	0	0	1	0.1358	0	0	1	0.1359	1	0.125	1	0.1319	1	0.1283	0	0	hypothetical protein SERLADRAFT_441969 [Serpula lacrymans var. lacrymans S7.9]	--	--	--
CL1056_Contig1_All	1331	Protein-coding	2	0.1936	1	0.0818	2	0.1596	4	0.3025	0	0	2	0.1468	0	0	0	0	2	0.1451	predicted protein [Postia placenta Mad-698-R]	--	--	--
CL1056_Contig20_All	1617	Protein-coding	1	0.0797	0	0	2	0.1313	1	0.0623	1	0.0657	0	0	2	0.1276	0	0	2	0.1194	predicted protein [Postia placenta Mad-698-R]	--	--	--
CL1056_Contig21_All	1500	Protein-coding	1	0.0859	0	0	1	0.0708	1	0.0671	0	0	0	0	1	0.0688	3	0.2007	2	0.1287	predicted protein [Postia placenta Mad-698-R]	--	--	--
CL1056_Contig22_All	1340	Protein-coding	0	0	0	0	1	0.0792	1	0.0751	1	0.0793	2	0.1459	0	0	1	0.0749	1	0.072	predicted protein [Postia placenta Mad-698-R]	--	--	--
CL1056_Contig2_All	725	Non-conding	1	0.1777	0	0	4	0.5858	1	0.1389	0	0	0	0	0	0	0	0	1	0.1332	predicted protein [Postia placenta Mad-698-R]	--	--	--
CL1056_Contig3_All	1605	Protein-coding	8	0.6422	5	0.3391	13	0.8601	21	1.3172	14	0.9271	10	0.6089	16	1.0285	9	0.5627	20	1.2031	predicted protein [Postia placenta Mad-698-R]	--	--	--
CL1056_Contig4_All	1517	Protein-coding	1	0.0849	0	0	0	0	1	0.0664	0	0	0	0	0	0	0	0	1	0.0636	predicted protein [Postia placenta Mad-698-R]	--	--	--
CL1056_Contig5_All	1616	Non-conding	1	0.0797	1	0.0674	1	0.0657	6	0.3738	2	0.1315	2	0.1209	1	0.0638	2	0.1242	5	0.2987	predicted protein [Postia placenta Mad-698-R]	--	--	--
CL1056_Contig6_All	1749	Protein-coding	1	0.0737	0	0	2	0.1214	2	0.1151	1	0.0608	2	0.1117	2	0.118	0	0	2	0.1104	predicted protein [Postia placenta Mad-698-R]	--	--	--
CL1056_Contig7_All	1541	Protein-coding	1	0.0836	0	0	1	0.0689	1	0.0653	1	0.069	1	0.0634	1	0.067	1	0.0651	1	0.0627	predicted protein [Postia placenta Mad-698-R]	--	--	--
CL1056_Contig8_All	1811	Protein-coding	7	0.498	2	0.1202	5	0.2932	4	0.2223	3	0.1761	4	0.2158	4	0.2279	5	0.2771	6	0.3199	predicted protein [Postia placenta Mad-698-R]	--	--	--
CL1056_Contig9_All	1537	Protein-coding	2	0.1676	1	0.0708	0	0	2	0.131	0	0	2	0.1272	0	0	0	0	4	0.2513	predicted protein [Postia placenta Mad-698-R]	--	--	--
CL1057_Contig1_All	3327	Protein-coding	203	7.8612	205	6.7077	243	7.7555	168	5.0833	176	5.6224	207	6.0801	67	2.0777	80	2.4131	88	2.5537	coproporphyrinogen III oxidase [Dichomitus squalens LYAD-421 SS1]	Oxygen-dependent coproporphyrinogen-III oxidase OS=Drosophila melanogaster GN=Coprox PE=1 SV=1	Coproporphyrinogen III oxidase	coproporphyrinogen III oxidase [EC:1.3.3.3] (A)
CL1057_Contig2_All	4280	Protein-coding	44	1.3245	53	1.3481	61	1.5134	54	1.2701	51	1.2665	58	1.3243	46	1.1089	46	1.0786	60	1.3534	fun14 family protein [Moniliophthora roreri MCA 2997]	Oxygen-dependent coproporphyrinogen-III oxidase OS=Drosophila melanogaster GN=Coprox PE=1 SV=1	Coproporphyrinogen III oxidase	FUN14 domain-containing protein 1 (A)
CL1057_Contig3_All	4237	Protein-coding	75	2.2806	81	2.0811	109	2.7317	75	1.782	69	1.7308	77	1.7759	69	1.6802	48	1.1369	70	1.595	fun14 family protein [Moniliophthora roreri MCA 2997]	Oxygen-dependent coproporphyrinogen-III oxidase OS=Drosophila melanogaster GN=Coprox PE=1 SV=1	Coproporphyrinogen III oxidase	FUN14 domain-containing protein 1 (A)
CL1057_Contig4_All	4423	Protein-coding	51	1.4856	58	1.4275	57	1.3684	68	1.5477	63	1.5139	63	1.3919	53	1.2363	45	1.021	55	1.2005	fun14 family protein [Moniliophthora roreri MCA 2997]	Oxygen-dependent coproporphyrinogen-III oxidase OS=Drosophila melanogaster GN=Coprox PE=1 SV=1	Coproporphyrinogen III oxidase	FUN14 domain-containing protein 1 (A)
CL1058_Contig10_All	7612	Protein-coding	7	0.1185	12	0.1716	16	0.2232	12	0.1587	11	0.1536	19	0.2439	7	0.0949	31	0.4087	11	0.1395	phenylalanine-tRNA ligase [Trametes versicolor FP-101664 SS1]	Phenylalanine--tRNA ligase alpha subunit OS=Schizosaccharomyces pombe (strain 972 / ATCC 24843) GN=frs2 PE=3 SV=3	Phenylalanyl-tRNA synthetase alpha subunit	phenylalanyl-tRNA synthetase alpha chain [EC:6.1.1.20] (A)
CL1058_Contig11_All	2742	Protein-coding	3	0.141	3	0.1191	9	0.3485	5	0.1836	3	0.1163	7	0.2495	2	0.0753	10	0.366	5	0.1761	acyl-CoA N-acyltransferase [Dichomitus squalens LYAD-421 SS1]	Putative acetyltransferase OgpAT OS=Oceanicola granulosus (strain ATCC BAA-861 / DSM 15982 / KCTC 12143 / HTCC2516) GN=OG2516_04134 PE=1 SV=1	Histone acetyltransferase HPA2 and related acetyltransferases	--
CL1058_Contig12_All	1519	Non-conding	1	0.0848	0	0	1	0.0699	1	0.0663	1	0.07	2	0.1287	0	0	4	0.2643	1	0.0636	--	--	--	--
CL1058_Contig13_All	1464	Protein-coding	2	0.176	3	0.2231	0	0	2	0.1375	0	0	2	0.1335	0	0	4	0.2742	2	0.1319	--	--	--	--
CL1058_Contig14_All	2734	Protein-coding	18	0.8482	17	0.6769	30	1.1651	9	0.3314	14	0.5442	18	0.6434	19	0.717	22	0.8076	8	0.2825	acyl-CoA N-acyltransferase [Dichomitus squalens LYAD-421 SS1]	Putative acetyltransferase OgpAT OS=Oceanicola granulosus (strain ATCC BAA-861 / DSM 15982 / KCTC 12143 / HTCC2516) GN=OG2516_04134 PE=1 SV=1	Histone acetyltransferase HPA2 and related acetyltransferases	--
CL1058_Contig15_All	1500	Non-conding	3	0.2577	4	0.2903	3	0.2124	1	0.0671	0	0	1	0.0651	0	0	4	0.2676	1	0.0644	--	--	--	--
CL1058_Contig16_All	6770	Protein-coding	7	0.1332	14	0.2251	17	0.2666	16	0.2379	17	0.2669	26	0.3753	12	0.1829	32	0.4744	18	0.2567	phenylalanine-tRNA ligase [Trametes versicolor FP-101664 SS1]	Phenylalanine--tRNA ligase alpha subunit OS=Schizosaccharomyces pombe (strain 972 / ATCC 24843) GN=frs2 PE=3 SV=3	Phenylalanyl-tRNA synthetase alpha subunit	phenylalanyl-tRNA synthetase alpha chain [EC:6.1.1.20] (A)
CL1058_Contig17_All	2873	Protein-coding	4	0.1794	8	0.3031	7	0.2587	6	0.2102	7	0.259	11	0.3742	6	0.2155	16	0.5589	14	0.4705	acyl-CoA N-acyltransferase [Dichomitus squalens LYAD-421 SS1]	Putative acetyltransferase OgpAT OS=Oceanicola granulosus (strain ATCC BAA-861 / DSM 15982 / KCTC 12143 / HTCC2516) GN=OG2516_04134 PE=1 SV=1	Histone acetyltransferase HPA2 and related acetyltransferases	--
CL1058_Contig18_All	2406	Protein-coding	2	0.1071	3	0.1357	2	0.0883	8	0.3347	3	0.1325	5	0.2031	0	0	9	0.3754	7	0.2809	acyl-CoA N-acyltransferase [Dichomitus squalens LYAD-421 SS1]	Putative acetyltransferase OgpAT OS=Oceanicola granulosus (strain ATCC BAA-861 / DSM 15982 / KCTC 12143 / HTCC2516) GN=OG2516_04134 PE=1 SV=1	Histone acetyltransferase HPA2 and related acetyltransferases	--
CL1058_Contig19_All	376	Non-conding	0	0	0	0	0	0	3	0.8032	2	0.5653	1	0.2599	1	0.2744	1	0.2669	3	0.7703	--	--	--	--
CL1058_Contig1_All	594	Non-conding	25	5.4225	36	6.5977	35	6.2566	10	1.6948	13	2.3261	16	2.6322	13	2.258	28	4.7306	18	2.9256	acyl-CoA N-acyltransferase [Dichomitus squalens LYAD-421 SS1]	--	--	--
CL1058_Contig20_All	381	Non-conding	0	0	0	0	0	0	1	0.2642	4	1.1158	2	0.513	0	0	2	0.5268	2	0.5068	--	--	--	--
CL1058_Contig2_All	429	Protein-coding	2	0.6006	0	0	0	0	0	0	0	0	0	0	0	0	1	0.2339	0	0	--	--	--	--
CL1058_Contig3_All	1036	Non-conding	0	0	0	0	0	0	1	0.0972	1	0.1026	3	0.283	0	0	3	0.2906	2	0.1864	hypothetical protein TGME49_097330 [Toxoplasma gondii ME49]	--	--	--
CL1058_Contig4_All	7737	Protein-coding	8	0.1332	17	0.2392	18	0.247	11	0.1431	13	0.1786	22	0.2779	9	0.12	32	0.4151	12	0.1497	phenylalanine-tRNA ligase [Trametes versicolor FP-101664 SS1]	Phenylalanine--tRNA ligase alpha subunit OS=Schizosaccharomyces pombe (strain 972 / ATCC 24843) GN=frs2 PE=3 SV=3	Phenylalanyl-tRNA synthetase alpha subunit	phenylalanyl-tRNA synthetase alpha chain [EC:6.1.1.20] (A)
CL1058_Contig5_All	2229	Protein-coding	4	0.2312	3	0.1465	10	0.4764	16	0.7226	19	0.906	20	0.8768	4	0.1851	10	0.4502	10	0.4331	acyl-CoA N-acyltransferase [Dichomitus squalens LYAD-421 SS1]	Putative acetyltransferase OgpAT OS=Oceanicola granulosus (strain ATCC BAA-861 / DSM 15982 / KCTC 12143 / HTCC2516) GN=OG2516_04134 PE=1 SV=1	Histone acetyltransferase HPA2 and related acetyltransferases	--
CL1058_Contig6_All	6916	Protein-coding	41	0.7638	54	0.85	52	0.7984	64	0.9316	61	0.9374	70	0.9891	44	0.6564	49	0.711	39	0.5444	phenylalanine-tRNA ligase [Trametes versicolor FP-101664 SS1]	Phenylalanine--tRNA ligase alpha subunit OS=Schizosaccharomyces pombe (strain 972 / ATCC 24843) GN=frs2 PE=3 SV=3	Phenylalanyl-tRNA synthetase alpha subunit	phenylalanyl-tRNA synthetase alpha chain [EC:6.1.1.20] (A)
CL1058_Contig7_All	7632	Protein-coding	8	0.1351	14	0.1997	16	0.2226	18	0.2374	11	0.1532	22	0.2817	9	0.1217	31	0.4076	13	0.1645	phenylalanine-tRNA ligase [Trametes versicolor FP-101664 SS1]	Phenylalanine--tRNA ligase alpha subunit OS=Schizosaccharomyces pombe (strain 972 / ATCC 24843) GN=frs2 PE=3 SV=3	Phenylalanyl-tRNA synthetase alpha subunit	phenylalanyl-tRNA synthetase alpha chain [EC:6.1.1.20] (A)
CL1058_Contig8_All	7680	Protein-coding	7	0.1174	12	0.1701	16	0.2212	12	0.1573	11	0.1522	20	0.2545	7	0.094	30	0.392	11	0.1383	phenylalanine-tRNA ligase [Trametes versicolor FP-101664 SS1]	Phenylalanine--tRNA ligase alpha subunit OS=Schizosaccharomyces pombe (strain 972 / ATCC 24843) GN=frs2 PE=3 SV=3	Phenylalanyl-tRNA synthetase alpha subunit	phenylalanyl-tRNA synthetase alpha chain [EC:6.1.1.20] (A)
CL1058_Contig9_All	7499	Protein-coding	51	0.8762	56	0.8129	60	0.8496	96	1.2887	95	1.3464	128	1.668	87	1.197	77	1.0305	70	0.9012	phenylalanine-tRNA ligase [Trametes versicolor FP-101664 SS1]	Phenylalanine--tRNA ligase alpha subunit OS=Schizosaccharomyces pombe (strain 972 / ATCC 24843) GN=frs2 PE=3 SV=3	Phenylalanyl-tRNA synthetase alpha subunit	phenylalanyl-tRNA synthetase alpha chain [EC:6.1.1.20] (A)
CL1059_Contig10_All	3576	Protein-coding	28	1.0088	51	1.5526	56	1.6628	35	0.9853	48	1.4266	60	1.6396	38	1.0964	48	1.3471	47	1.2689	epimerase-domain-containing protein [Trametes versicolor FP-101664 SS1]	GDP-L-fucose synthase OS=Homo sapiens GN=TSTA3 PE=1 SV=1	Nucleoside-diphosphate-sugar epimerases	GDP-L-fucose synthase [EC:1.1.1.271] (A)
CL1059_Contig11_All	3389	Protein-coding	11	0.4182	28	0.8994	36	1.1279	17	0.505	28	0.8781	44	1.2687	15	0.4567	33	0.9772	34	0.9686	epimerase-domain-containing protein [Trametes versicolor FP-101664 SS1]	GDP-L-fucose synthase OS=Pongo abelii GN=TSTA3 PE=2 SV=1	Nucleoside-diphosphate-sugar epimerases	GDP-L-fucose synthase [EC:1.1.1.271] (A)
CL1059_Contig12_All	3519	Protein-coding	13	0.476	26	0.8043	36	1.0863	19	0.5435	30	0.9061	44	1.2219	18	0.5277	35	0.9981	33	0.9054	epimerase-domain-containing protein [Trametes versicolor FP-101664 SS1]	GDP-L-fucose synthase OS=Pongo abelii GN=TSTA3 PE=2 SV=1	Nucleoside-diphosphate-sugar epimerases	GDP-L-fucose synthase [EC:1.1.1.271] (A)
CL1059_Contig13_All	3332	Protein-coding	11	0.4253	30	0.9801	39	1.2428	28	0.846	34	1.0845	52	1.5251	19	0.5883	38	1.1445	36	1.0431	epimerase-domain-containing protein [Trametes versicolor FP-101664 SS1]	GDP-L-fucose synthase OS=Pongo abelii GN=TSTA3 PE=2 SV=1	Nucleoside-diphosphate-sugar epimerases	GDP-L-fucose synthase [EC:1.1.1.271] (A)
CL1059_Contig14_All	2571	Protein-coding	17	0.8519	30	1.2703	28	1.1564	37	1.4487	49	2.0256	52	1.9765	49	1.9664	48	1.8736	36	1.3519	ribosomal protein S5 [Pseudozyma antarctica T-34]	Serine/arginine repetitive matrix protein 2 OS=Homo sapiens GN=SRRM2 PE=1 SV=2	Translation initiation factor 2 (IF-2; GTPase)	--
CL1059_Contig1_All	3377	Protein-coding	19	0.7249	42	1.3539	52	1.635	64	1.9078	85	2.6752	74	2.1414	58	1.772	127	3.7741	60	1.7154	epimerase-domain-containing protein [Trametes versicolor FP-101664 SS1]	GDP-L-fucose synthase OS=Pongo abelii GN=TSTA3 PE=2 SV=1	Nucleoside-diphosphate-sugar epimerases	GDP-L-fucose synthase [EC:1.1.1.271] (A)
CL1059_Contig2_All	3551	Protein-coding	19	0.6894	45	1.3795	59	1.7642	52	1.4742	67	2.0053	92	2.5318	56	1.6271	61	1.7239	66	1.7944	epimerase-domain-containing protein [Trametes versicolor FP-101664 SS1]	GDP-L-fucose synthase OS=Pongo abelii GN=TSTA3 PE=2 SV=1	Nucleoside-diphosphate-sugar epimerases	GDP-L-fucose synthase [EC:1.1.1.271] (A)
CL1059_Contig3_All	3674	Protein-coding	10	0.3507	28	0.8296	37	1.0694	16	0.4384	22	0.6364	46	1.2235	17	0.4774	31	0.8468	32	0.8409	epimerase-domain-containing protein [Trametes versicolor FP-101664 SS1]	GDP-L-fucose synthase OS=Pongo abelii GN=TSTA3 PE=2 SV=1	Nucleoside-diphosphate-sugar epimerases	GDP-L-fucose synthase [EC:1.1.1.271] (A)
CL1059_Contig4_All	3797	Protein-coding	12	0.4072	29	0.8314	40	1.1186	21	0.5568	26	0.7278	44	1.1324	17	0.4619	36	0.9515	35	0.8899	epimerase-domain-containing protein [Trametes versicolor FP-101664 SS1]	GDP-L-fucose synthase OS=Pongo abelii GN=TSTA3 PE=2 SV=1	Nucleoside-diphosphate-sugar epimerases	GDP-L-fucose synthase [EC:1.1.1.271] (A)
CL1059_Contig5_All	3638	Protein-coding	13	0.4604	35	1.0473	37	1.0799	17	0.4704	29	0.8472	48	1.2893	20	0.5672	37	1.0207	33	0.8758	epimerase-domain-containing protein [Trametes versicolor FP-101664 SS1]	GDP-L-fucose synthase OS=Pongo abelii GN=TSTA3 PE=2 SV=1	Nucleoside-diphosphate-sugar epimerases	GDP-L-fucose synthase [EC:1.1.1.271] (A)
CL1059_Contig6_All	3548	Protein-coding	10	0.3631	30	0.9205	37	1.1073	18	0.5107	26	0.7788	45	1.2394	17	0.4944	32	0.9051	34	0.9252	epimerase-domain-containing protein [Trametes versicolor FP-101664 SS1]	GDP-L-fucose synthase OS=Pongo abelii GN=TSTA3 PE=2 SV=1	Nucleoside-diphosphate-sugar epimerases	GDP-L-fucose synthase [EC:1.1.1.271] (A)
CL1059_Contig7_All	3609	Protein-coding	11	0.3927	29	0.8748	37	1.0886	17	0.4742	27	0.7951	43	1.1643	18	0.5146	33	0.9176	33	0.8828	epimerase-domain-containing protein [Trametes versicolor FP-101664 SS1]	GDP-L-fucose synthase OS=Pongo abelii GN=TSTA3 PE=2 SV=1	Nucleoside-diphosphate-sugar epimerases	GDP-L-fucose synthase [EC:1.1.1.271] (A)
CL1059_Contig8_All	3581	Protein-coding	21	0.7555	40	1.216	51	1.5123	35	0.9839	45	1.3356	69	1.8829	34	0.9796	47	1.3172	51	1.375	epimerase-domain-containing protein [Trametes versicolor FP-101664 SS1]	GDP-L-fucose synthase OS=Pongo abelii GN=TSTA3 PE=2 SV=1	Nucleoside-diphosphate-sugar epimerases	GDP-L-fucose synthase [EC:1.1.1.271] (A)
CL1059_Contig9_All	3470	Protein-coding	84	3.1189	118	3.7019	119	3.6415	80	2.3209	111	3.3998	127	3.5766	103	3.0625	292	8.445	143	3.9787	epimerase-domain-containing protein [Trametes versicolor FP-101664 SS1]	GDP-L-fucose synthase OS=Pongo abelii GN=TSTA3 PE=2 SV=1	Nucleoside-diphosphate-sugar epimerases	GDP-L-fucose synthase [EC:1.1.1.271] (A)
CL106_Contig10_All	1434	Protein-coding	5	0.4492	4	0.3037	4	0.2962	3	0.2106	3	0.2223	5	0.3407	0	0	3	0.21	2	0.1347	gypsy/Ty-3 retroelement polyprotein; 69905-74404 [Arabidopsis thaliana]	Retrovirus-related Pol polyprotein from transposon 297 OS=Drosophila melanogaster GN=pol PE=3 SV=1	Transposase and inactivated derivatives	--
CL106_Contig11_All	1762	Protein-coding	15	1.0968	6	0.3707	11	0.6629	25	1.4283	19	1.1461	20	1.1092	13	0.7612	17	0.9683	21	1.1507	gypsy/Ty-3 retroelement polyprotein; 69905-74404 [Arabidopsis thaliana]	Uncharacterized mitochondrial protein AtMg00860 OS=Arabidopsis thaliana GN=AtMg00860 PE=4 SV=1	Transposase and inactivated derivatives	--
CL106_Contig12_All	1504	Protein-coding	10	0.8566	26	1.8819	22	1.5532	15	1.004	15	1.06	20	1.2995	16	1.0976	11	0.734	21	1.348	--	54.3	--	--
CL106_Contig13_All	1102	Protein-coding	5	0.5846	7	0.6915	10	0.9636	8	0.7308	6	0.5787	10	0.8868	4	0.3745	10	0.9107	10	0.8761	gypsy/Ty-3 retroelement polyprotein; 69905-74404 [Arabidopsis thaliana]	Uncharacterized mitochondrial protein AtMg00860 OS=Arabidopsis thaliana GN=AtMg00860 PE=4 SV=1	Transposase and inactivated derivatives	--
CL106_Contig14_All	1534	Protein-coding	5	0.4199	7	0.4968	8	0.5538	11	0.7219	10	0.6928	11	0.7007	8	0.5381	3	0.1963	7	0.4406	gypsy/Ty-3 retroelement polyprotein; 69905-74404 [Arabidopsis thaliana]	Retrovirus-related Pol polyprotein from transposon opus OS=Drosophila melanogaster GN=pol PE=3 SV=1	Transposase and inactivated derivatives	--
CL106_Contig15_All	2094	Protein-coding	5	0.3076	7	0.3639	4	0.2028	4	0.1923	12	0.6091	10	0.4667	4	0.1971	9	0.4313	8	0.3688	gypsy/Ty-3 retroelement polyprotein; 69905-74404 [Arabidopsis thaliana]	Retrovirus-related Pol polyprotein from transposon 297 OS=Drosophila melanogaster GN=pol PE=3 SV=1	Transposase and inactivated derivatives	--
CL106_Contig16_All	1969	Protein-coding	16	1.0469	11	0.6082	18	0.9707	19	0.9714	21	1.1335	23	1.1415	19	0.9956	19	0.9684	18	0.8826	gypsy/Ty-3 retroelement polyprotein; 69905-74404 [Arabidopsis thaliana]	Retrovirus-related Pol polyprotein from transposon 17.6 OS=Drosophila melanogaster GN=pol PE=3 SV=1	Transposase and inactivated derivatives	--
CL106_Contig17_All	2247	Protein-coding	9	0.516	16	0.7752	12	0.5671	21	0.9408	6	0.2838	17	0.7393	26	1.1938	15	0.6699	15	0.6445	gypsy/Ty-3 retroelement polyprotein; 69905-74404 [Arabidopsis thaliana]	Uncharacterized mitochondrial protein AtMg00860 OS=Arabidopsis thaliana GN=AtMg00860 PE=4 SV=1	Transposase and inactivated derivatives	--
CL106_Contig18_All	2041	Protein-coding	35	2.2094	48	2.5602	56	2.9134	36	1.7756	51	2.6558	47	2.2503	43	2.1737	56	2.7535	39	1.8448	gypsy/Ty-3 retroelement polyprotein; 69905-74404 [Arabidopsis thaliana]	Retrovirus-related Pol polyprotein from transposon 297 OS=Drosophila melanogaster GN=pol PE=3 SV=1	Transposase and inactivated derivatives	--
CL106_Contig19_All	1839	Protein-coding	5	0.3503	4	0.2368	5	0.2887	5	0.2737	6	0.3468	9	0.4782	4	0.2244	9	0.4911	3	0.1575	gypsy/Ty-3 retroelement polyprotein; 69905-74404 [Arabidopsis thaliana]	Retrovirus-related Pol polyprotein from transposon 17.6 OS=Drosophila melanogaster GN=pol PE=3 SV=1	Transposase and inactivated derivatives	--
CL106_Contig1_All	1936	Protein-coding	6	0.3993	4	0.2249	4	0.2194	6	0.312	8	0.4392	13	0.6562	6	0.3198	9	0.4665	8	0.3989	gypsy/Ty-3 retroelement polyprotein; 69905-74404 [Arabidopsis thaliana]	Uncharacterized mitochondrial protein AtMg00860 OS=Arabidopsis thaliana GN=AtMg00860 PE=4 SV=1	Transposase and inactivated derivatives	--
CL106_Contig20_All	2011	Protein-coding	4	0.2563	6	0.3248	3	0.1584	3	0.1502	9	0.4757	8	0.3887	3	0.1539	10	0.499	6	0.2881	gypsy/Ty-3 retroelement polyprotein; 69905-74404 [Arabidopsis thaliana]	Retrovirus-related Pol polyprotein from transposon 297 OS=Drosophila melanogaster GN=pol PE=3 SV=1	Transposase and inactivated derivatives	--
CL106_Contig21_All	1439	Protein-coding	8	0.7163	14	1.0591	11	0.8117	8	0.5597	14	1.034	13	0.8828	16	1.1472	13	0.9066	14	0.9393	integrase [Silanimonas lenta]	--	--	--
CL106_Contig22_All	2231	Protein-coding	5	0.2887	13	0.6343	2	0.0952	7	0.3159	6	0.2858	9	0.3942	4	0.185	12	0.5398	7	0.3029	gypsy/Ty-3 retroelement polyprotein; 69905-74404 [Arabidopsis thaliana]	Retrovirus-related Pol polyprotein from transposon opus OS=Drosophila melanogaster GN=pol PE=3 SV=1	Transposase and inactivated derivatives	--
CL106_Contig23_All	2090	Protein-coding	4	0.2466	3	0.1563	3	0.1524	8	0.3853	7	0.356	11	0.5143	3	0.1481	9	0.4322	4	0.1848	gypsy/Ty-3 retroelement polyprotein; 69905-74404 [Arabidopsis thaliana]	Retrovirus-related Pol polyprotein from transposon 17.6 OS=Drosophila melanogaster GN=pol PE=3 SV=1	Transposase and inactivated derivatives	--
CL106_Contig24_All	2257	Protein-coding	21	1.1988	18	0.8682	12	0.5646	16	0.7136	20	0.9418	20	0.8659	15	0.6857	22	0.9782	21	0.8983	gypsy/Ty-3 retroelement polyprotein; 69905-74404 [Arabidopsis thaliana]	Retrovirus-related Pol polyprotein from transposon opus OS=Drosophila melanogaster GN=pol PE=3 SV=1	Transposase and inactivated derivatives	--
CL106_Contig25_All	2301	Protein-coding	6	0.336	7	0.3312	4	0.1846	4	0.175	13	0.6005	10	0.4247	6	0.269	14	0.6106	4	0.1678	gypsy/Ty-3 retroelement polyprotein; 69905-74404 [Arabidopsis thaliana]	Retrovirus-related Pol polyprotein from transposon 17.6 OS=Drosophila melanogaster GN=pol PE=3 SV=1	Transposase and inactivated derivatives	--
CL106_Contig26_All	1879	Protein-coding	13	0.8914	9	0.5214	12	0.6781	14	0.7501	14	0.7919	15	0.7801	9	0.4942	12	0.6409	9	0.4624	gypsy/Ty-3 retroelement polyprotein; 69905-74404 [Arabidopsis thaliana]	Retrovirus-related Pol polyprotein from transposon 17.6 OS=Drosophila melanogaster GN=pol PE=3 SV=1	Transposase and inactivated derivatives	--
CL106_Contig27_All	2012	Protein-coding	13	0.8325	14	0.7575	6	0.3167	14	0.7005	21	1.1093	14	0.68	17	0.8717	17	0.8479	17	0.8157	gypsy/Ty-3 retroelement polyprotein; 69905-74404 [Arabidopsis thaliana]	Retrovirus-related Pol polyprotein from transposon opus OS=Drosophila melanogaster GN=pol PE=3 SV=1	Transposase and inactivated derivatives	--
CL106_Contig28_All	1335	Protein-coding	24	2.3162	34	2.7725	37	2.9429	25	1.8852	27	2.1495	29	2.1228	24	1.8548	24	1.8042	35	2.5312	integrase [Silanimonas lenta]	Pro-Pol polyprotein OS=Feline foamy virus GN=pol PE=3 SV=1	--	--
CL106_Contig29_All	1913	Protein-coding	92	6.1961	82	4.6663	110	6.1057	88	4.6309	93	5.1669	93	4.7507	93	5.0158	85	4.4591	112	5.6524	gypsy/Ty-3 retroelement polyprotein; 69905-74404 [Arabidopsis thaliana]	Uncharacterized mitochondrial protein AtMg00860 OS=Arabidopsis thaliana GN=AtMg00860 PE=4 SV=1	Transposase and inactivated derivatives	--
CL106_Contig2_All	1184	Protein-coding	3	0.3264	2	0.1839	0	0	2	0.17	3	0.2693	4	0.3301	0	0	4	0.339	1	0.0815	gypsy/Ty-3 retroelement polyprotein; 69905-74404 [Arabidopsis thaliana]	Uncharacterized mitochondrial protein AtMg00860 OS=Arabidopsis thaliana GN=AtMg00860 PE=4 SV=1	Transposase and inactivated derivatives	--
CL106_Contig30_All	1491	Protein-coding	5	0.4321	11	0.8031	10	0.7122	10	0.6752	16	1.1405	12	0.7865	15	1.038	14	0.9423	18	1.1655	integrase [Silanimonas lenta]	--	--	--
CL106_Contig31_All	1513	Protein-coding	20	1.7031	27	1.9427	20	1.4036	11	0.7319	13	0.9132	14	0.9042	25	1.7048	18	1.1939	24	1.5315	integrase [Silanimonas lenta]	Pro-Pol polyprotein OS=Feline foamy virus GN=pol PE=3 SV=1	--	--
CL106_Contig32_All	2065	Protein-coding	5	0.312	5	0.2636	6	0.3085	4	0.195	9	0.4632	5	0.2366	5	0.2498	10	0.486	6	0.2805	gypsy/Ty-3 retroelement polyprotein; 69905-74404 [Arabidopsis thaliana]	Retrovirus-related Pol polyprotein from transposon opus OS=Drosophila melanogaster GN=pol PE=3 SV=1	Transposase and inactivated derivatives	--
CL106_Contig33_All	2376	Protein-coding	5	0.2711	9	0.4124	3	0.1341	6	0.2542	5	0.2237	11	0.4524	5	0.2171	10	0.4224	6	0.2438	gypsy/Ty-3 retroelement polyprotein; 69905-74404 [Arabidopsis thaliana]	Retrovirus-related Pol polyprotein from transposon opus OS=Drosophila melanogaster GN=pol PE=3 SV=1	Transposase and inactivated derivatives	--
CL106_Contig34_All	2235	Protein-coding	7	0.4035	9	0.4384	6	0.2851	5	0.2252	7	0.3329	5	0.2186	5	0.2308	8	0.3592	4	0.1728	gypsy/Ty-3 retroelement polyprotein; 69905-74404 [Arabidopsis thaliana]	Retrovirus-related Pol polyprotein from transposon opus OS=Drosophila melanogaster GN=pol PE=3 SV=1	Transposase and inactivated derivatives	--
CL106_Contig35_All	1032	Protein-coding	17	2.1223	10	1.0549	15	1.5434	13	1.2681	16	1.6478	16	1.5151	12	1.1997	11	1.0697	11	1.0291	integrase [Silanimonas lenta]	--	--	--
CL106_Contig36_All	2295	Protein-coding	23	1.2912	18	0.8538	17	0.7865	11	0.4825	17	0.7873	10	0.4258	17	0.7643	26	1.1369	13	0.5469	gypsy/Ty-3 retroelement polyprotein; 69905-74404 [Arabidopsis thaliana]	Retrovirus-related Pol polyprotein from transposon opus OS=Drosophila melanogaster GN=pol PE=3 SV=1	Transposase and inactivated derivatives	--
CL106_Contig37_All	1047	Protein-coding	14	1.7228	28	2.9113	24	2.434	23	2.2114	27	2.7408	23	2.1467	23	2.2665	22	2.1087	28	2.5819	--	--	--	--
CL106_Contig38_All	1802	Protein-coding	2	0.143	4	0.2416	4	0.2357	3	0.1676	0	0	6	0.3254	1	0.0573	3	0.1671	1	0.0536	gypsy/Ty-3 retroelement polyprotein; 69905-74404 [Arabidopsis thaliana]	Retrovirus-related Pol polyprotein from transposon opus OS=Drosophila melanogaster GN=pol PE=3 SV=1	Transposase and inactivated derivatives	--
CL106_Contig39_All	1919	Protein-coding	11	0.7385	12	0.6807	10	0.5533	13	0.682	15	0.8308	17	0.8657	12	0.6452	13	0.6799	16	0.805	gypsy/Ty-3 retroelement polyprotein; 69905-74404 [Arabidopsis thaliana]	Retrovirus-related Pol polyprotein from transposon opus OS=Drosophila melanogaster GN=pol PE=3 SV=1	Transposase and inactivated derivatives	--
CL106_Contig3_All	1362	Protein-coding	8	0.7568	13	1.0391	13	1.0135	7	0.5174	9	0.7023	11	0.7892	16	1.212	9	0.6631	13	0.9215	integrase [Silanimonas lenta]	Pro-Pol polyprotein OS=Feline foamy virus GN=pol PE=3 SV=1	--	--
CL106_Contig40_All	1216	Protein-coding	7	0.7417	3	0.2686	4	0.3493	4	0.3311	11	0.9614	5	0.4018	2	0.1697	6	0.4952	5	0.397	gypsy/Ty-3 retroelement polyprotein; 69905-74404 [Arabidopsis thaliana]	Retrovirus-related Pol polyprotein from transposon 17.6 OS=Drosophila melanogaster GN=pol PE=3 SV=1	Transposase and inactivated derivatives	--
CL106_Contig41_All	2095	Protein-coding	5	0.3075	5	0.2598	4	0.2027	5	0.2403	9	0.4566	9	0.4198	4	0.197	10	0.479	5	0.2304	gypsy/Ty-3 retroelement polyprotein; 69905-74404 [Arabidopsis thaliana]	Retrovirus-related Pol polyprotein from transposon 17.6 OS=Drosophila melanogaster GN=pol PE=3 SV=1	Transposase and inactivated derivatives	--
CL106_Contig4_All	1523	Protein-coding	6	0.5076	11	0.7863	10	0.6972	11	0.7271	9	0.6281	12	0.77	13	0.8807	6	0.3954	14	0.8875	--	53.1	--	--
CL106_Contig5_All	2140	Protein-coding	6	0.3612	5	0.2543	3	0.1489	7	0.3293	2	0.0993	7	0.3196	4	0.1928	8	0.3752	5	0.2256	gypsy/Ty-3 retroelement polyprotein; 69905-74404 [Arabidopsis thaliana]	Retrovirus-related Pol polyprotein from transposon 17.6 OS=Drosophila melanogaster GN=pol PE=3 SV=1	Transposase and inactivated derivatives	--
CL106_Contig6_All	2053	Protein-coding	7	0.4393	9	0.4772	13	0.6724	8	0.3923	12	0.6212	11	0.5236	14	0.7036	13	0.6355	13	0.6113	gypsy/Ty-3 retroelement polyprotein; 69905-74404 [Arabidopsis thaliana]	Retrovirus-related Pol polyprotein from transposon 297 OS=Drosophila melanogaster GN=pol PE=3 SV=1	Transposase and inactivated derivatives	--
CL106_Contig7_All	2065	Protein-coding	10	0.6239	8	0.4217	11	0.5656	16	0.78	12	0.6176	20	0.9465	10	0.4996	19	0.9234	16	0.7481	gypsy/Ty-3 retroelement polyprotein; 69905-74404 [Arabidopsis thaliana]	Retrovirus-related Pol polyprotein from transposon opus OS=Drosophila melanogaster GN=pol PE=3 SV=1	Transposase and inactivated derivatives	--
CL106_Contig8_All	706	Protein-coding	7	1.2774	11	1.6961	9	1.3536	7	0.9981	4	0.6022	6	0.8305	14	2.0459	7	0.995	13	1.7778	--	--	--	--
CL106_Contig9_All	1027	Protein-coding	2	0.2509	0	0	5	0.517	3	0.2941	3	0.3105	6	0.5709	3	0.3014	6	0.5863	5	0.47	gypsy/Ty-3 retroelement polyprotein; 69905-74404 [Arabidopsis thaliana]	Uncharacterized mitochondrial protein AtMg00860 OS=Arabidopsis thaliana GN=AtMg00860 PE=4 SV=1	Transposase and inactivated derivatives	--
CL1060_Contig10_All	3492	Protein-coding	22	0.8117	20	0.6235	26	0.7906	4	0.1153	7	0.2131	7	0.1959	11	0.325	24	0.6897	12	0.3318	peptidyl-prolyl cis-trans isomerase, cyclophilin-type protein [Rhizoctonia solani AG-3 Rhs1AP]	Peptidyl-prolyl cis-trans isomerase H OS=Cryptococcus neoformans var. neoformans serotype D (strain JEC21 / ATCC MYA-565) GN=CYP3 PE=3 SV=1	Peptidyl-prolyl cis-trans isomerase (rotamase) - cyclophilin family	peptidyl-prolyl isomerase H (cyclophilin H) [EC:5.2.1.8] (A)
CL1060_Contig1_All	2774	Protein-coding	15	0.6967	14	0.5494	21	0.8038	7	0.254	8	0.3065	11	0.3875	10	0.3719	9	0.3256	9	0.3132	4A/4B type thioredoxin-like protein [Punctularia strigosozonata HHB-11173 SS5]	Thioredoxin-like protein 4A OS=Mus musculus GN=Txnl4a PE=2 SV=1	Thiol-disulfide isomerase and thioredoxins	U5 snRNP protein, DIM1 family (A)
CL1060_Contig2_All	2839	Protein-coding	73	3.3129	76	2.9142	73	2.7303	20	0.7092	23	0.861	17	0.5852	24	0.8722	25	0.8837	20	0.6801	4A/4B type thioredoxin-like protein [Punctularia strigosozonata HHB-11173 SS5]	Thioredoxin-like protein 4A OS=Mus musculus GN=Txnl4a PE=2 SV=1	Thiol-disulfide isomerase and thioredoxins	U5 snRNP protein, DIM1 family (A)
CL1060_Contig3_All	2823	Protein-coding	11	0.502	8	0.3085	19	0.7147	2	0.0713	8	0.3012	4	0.1385	3	0.1096	11	0.391	6	0.2052	4A/4B type thioredoxin-like protein [Punctularia strigosozonata HHB-11173 SS5]	Thioredoxin-like protein 4A OS=Mus musculus GN=Txnl4a PE=2 SV=1	Thiol-disulfide isomerase and thioredoxins	U5 snRNP protein, DIM1 family (A)
CL1060_Contig4_All	3353	Protein-coding	28	1.0759	31	1.0065	39	1.2351	10	0.3002	14	0.4438	20	0.5829	9	0.2769	18	0.5387	17	0.4895	peptidyl-prolyl cis-trans isomerase, cyclophilin-type protein [Rhizoctonia solani AG-3 Rhs1AP]	Peptidyl-prolyl cis-trans isomerase H OS=Cryptococcus neoformans var. neoformans serotype D (strain JEC21 / ATCC MYA-565) GN=CYP3 PE=3 SV=1	Peptidyl-prolyl cis-trans isomerase (rotamase) - cyclophilin family	peptidyl-prolyl isomerase H (cyclophilin H) [EC:5.2.1.8] (A)
CL1060_Contig5_All	2758	Protein-coding	22	1.0277	42	1.6578	36	1.386	6	0.219	15	0.578	10	0.3543	17	0.636	20	0.7277	17	0.5951	4A/4B type thioredoxin-like protein [Punctularia strigosozonata HHB-11173 SS5]	Thioredoxin-like protein 4A OS=Mus musculus GN=Txnl4a PE=2 SV=1	Thiol-disulfide isomerase and thioredoxins	U5 snRNP protein, DIM1 family (A)
CL1060_Contig6_All	3418	Protein-coding	19	0.7162	25	0.7962	25	0.7767	5	0.1473	9	0.2799	10	0.2859	6	0.1811	23	0.6753	13	0.3672	peptidyl-prolyl cis-trans isomerase, cyclophilin-type protein [Rhizoctonia solani AG-3 Rhs1AP]	Peptidyl-prolyl cis-trans isomerase H OS=Cryptococcus neoformans var. neoformans serotype D (strain JEC21 / ATCC MYA-565) GN=CYP3 PE=3 SV=1	Peptidyl-prolyl cis-trans isomerase (rotamase) - cyclophilin family	peptidyl-prolyl isomerase H (cyclophilin H) [EC:5.2.1.8] (A)
CL1060_Contig7_All	3550	Protein-coding	72	2.6131	104	3.1892	96	2.8714	47	1.3328	44	1.3173	54	1.4865	52	1.5113	65	1.8375	76	2.0669	4A/4B type thioredoxin-like protein [Punctularia strigosozonata HHB-11173 SS5]	Thioredoxin-like protein 4A OS=Mus musculus GN=Txnl4a PE=2 SV=1	Peptidyl-prolyl cis-trans isomerase (rotamase) - cyclophilin family	U5 snRNP protein, DIM1 family (A)
CL1060_Contig8_All	2709	Protein-coding	14	0.6658	13	0.5224	27	1.0583	10	0.3716	12	0.4708	6	0.2164	8	0.3047	16	0.5927	11	0.392	4A/4B type thioredoxin-like protein [Punctularia strigosozonata HHB-11173 SS5]	Thioredoxin-like protein 4A OS=Mus musculus GN=Txnl4a PE=2 SV=1	Thiol-disulfide isomerase and thioredoxins	U5 snRNP protein, DIM1 family (A)
CL1060_Contig9_All	3103	Protein-coding	85	3.5293	107	3.7539	102	3.4904	28	0.9084	23	0.7878	29	0.9133	36	1.197	37	1.1966	56	1.7424	4A/4B type thioredoxin-like protein [Punctularia strigosozonata HHB-11173 SS5]	Thioredoxin-like protein 4A OS=Mus musculus GN=Txnl4a PE=2 SV=1	Thiol-disulfide isomerase and thioredoxins	U5 snRNP protein, DIM1 family (A)
CL1061_Contig1_All	1783	Protein-coding	76	5.4917	68	4.1518	92	5.4789	267	15.0749	211	12.5775	238	13.0441	150	8.6798	92	5.1782	138	7.4724	tumor antigen cml66-l [Moniliophthora roreri MCA 2997]	NudC domain-containing protein 1 OS=Mus musculus GN=Nudcd1 PE=2 SV=2	--	--
CL1061_Contig2_All	1844	Protein-coding	51	3.5633	45	2.6566	58	3.3398	144	7.8613	148	8.5303	157	8.3201	111	6.2106	70	3.8096	89	4.6598	tumor antigen cml66-l [Moniliophthora roreri MCA 2997]	NudC domain-containing protein 1 OS=Mus musculus GN=Nudcd1 PE=2 SV=2	--	--
CL1062_Contig1_All	3059	Protein-coding	8	0.3369	18	0.6406	13	0.4513	3	0.0987	13	0.4517	6	0.1917	12	0.4047	21	0.6889	18	0.5681	Cupredoxin [Cylindrobasidium torrendii FP15055 ss-10]	Peroxisomal membrane protein LPX1 OS=Saccharomyces cerevisiae (strain ATCC 204508 / S288c) GN=LPX1 PE=1 SV=1	Beta-glucanase/Beta-glucan synthetase	--
CL1062_Contig2_All	3128	Protein-coding	20	0.8238	23	0.8005	19	0.645	31	0.9977	42	1.4271	44	1.3746	50	1.6492	49	1.5721	49	1.5124	Cupredoxin [Cylindrobasidium torrendii FP15055 ss-10]	Peroxisomal membrane protein LPX1 OS=Saccharomyces cerevisiae (strain ATCC 204508 / S288c) GN=LPX1 PE=1 SV=1	Beta-glucanase/Beta-glucan synthetase	--
CL1062_Contig3_All	3217	Protein-coding	160	6.4079	180	6.0911	187	6.1723	70	2.1905	74	2.4448	63	1.9137	172	5.5163	186	5.8024	169	5.0719	Cupredoxin [Cylindrobasidium torrendii FP15055 ss-10]	Peroxisomal membrane protein LPX1 OS=Saccharomyces cerevisiae (strain ATCC 204508 / S288c) GN=LPX1 PE=1 SV=1	Beta-glucanase/Beta-glucan synthetase	--
CL1062_Contig4_All	1571	Protein-coding	6	0.4921	15	1.0394	3	0.2028	10	0.6408	9	0.6089	14	0.8708	14	0.9194	22	1.4054	23	1.4135	alpha/beta-hydrolase [Dichomitus squalens LYAD-421 SS1]	Peroxisomal membrane protein LPX1 OS=Saccharomyces cerevisiae (strain ATCC 204508 / S288c) GN=LPX1 PE=1 SV=1	Predicted hydrolases or acyltransferases (alpha/beta hydrolase superfamily)	--
CL1062_Contig5_All	3178	Protein-coding	74	3	89	3.0487	105	3.5083	128	4.0546	130	4.3476	114	3.5054	142	4.61	158	4.9894	148	4.4962	Cupredoxin [Cylindrobasidium torrendii FP15055 ss-10]	Peroxisomal membrane protein LPX1 OS=Saccharomyces cerevisiae (strain ATCC 204508 / S288c) GN=LPX1 PE=1 SV=1	Beta-glucanase/Beta-glucan synthetase	--
CL1062_Contig6_All	3209	Protein-coding	7	0.281	19	0.6446	16	0.5294	17	0.5333	17	0.563	15	0.4568	27	0.8681	33	1.032	26	0.7822	Cupredoxin [Cylindrobasidium torrendii FP15055 ss-10]	Spore coat protein SP96 OS=Dictyostelium discoideum GN=cotA PE=4 SV=2	Beta-glucanase/Beta-glucan synthetase	--
CL1063_Contig1_All	1774	Protein-coding	7	0.5084	7	0.4296	8	0.4788	20	1.1349	25	1.4978	22	1.2119	10	0.5816	9	0.5091	9	0.4898	--	--	--	--
CL1063_Contig2_All	1022	Non-conding	4	0.5043	3	0.3196	6	0.6234	19	1.8715	8	0.832	8	0.7649	12	1.2114	4	0.3928	5	0.4723	--	--	--	--
CL1063_Contig3_All	343	Non-conding	0	0	0	0	0	0	2	0.587	1	0.3099	1	0.2849	0	0	1	0.2926	1	0.2815	--	--	--	--
CL1064_Contig10_All	4430	Protein-coding	168	4.886	239	5.8731	195	4.674	75	1.7043	67	1.6074	76	1.6765	115	2.6783	96	2.1748	116	2.5281	vacuolar amino acid permease [Dichomitus squalens LYAD-421 SS1]	Multidrug resistance protein fnx1 OS=Schizosaccharomyces pombe (strain 972 / ATCC 24843) GN=fnx1 PE=2 SV=2	Permeases of the major facilitator superfamily	--
CL1064_Contig11_All	4551	Protein-coding	17	0.4813	31	0.7415	26	0.6066	17	0.376	6	0.1401	13	0.2791	22	0.4988	35	0.7718	22	0.4667	vacuolar amino acid permease [Dichomitus squalens LYAD-421 SS1]	Multidrug resistance protein fnx1 OS=Schizosaccharomyces pombe (strain 972 / ATCC 24843) GN=fnx1 PE=2 SV=2	Permeases of the major facilitator superfamily	--
CL1064_Contig12_All	4613	Protein-coding	33	0.9217	42	0.9912	43	0.9898	32	0.6983	27	0.6221	33	0.6991	58	1.2972	58	1.2618	53	1.1092	vacuolar amino acid permease [Dichomitus squalens LYAD-421 SS1]	Multidrug resistance protein fnx1 OS=Schizosaccharomyces pombe (strain 972 / ATCC 24843) GN=fnx1 PE=2 SV=2	Permeases of the major facilitator superfamily	--
CL1064_Contig1_All	2943	Protein-coding	26	1.1382	47	1.7385	36	1.2989	16	0.5473	17	0.6139	16	0.5313	40	1.4023	62	2.1142	39	1.2794	vacuolar amino acid permease [Dichomitus squalens LYAD-421 SS1]	Multidrug resistance protein fnx1 OS=Schizosaccharomyces pombe (strain 972 / ATCC 24843) GN=fnx1 PE=2 SV=2	Permeases of the major facilitator superfamily	--
CL1064_Contig2_All	4466	Protein-coding	191	5.5101	261	6.362	257	6.1104	89	2.0062	98	2.3322	89	1.9474	157	3.627	252	5.6627	161	3.4805	vacuolar amino acid permease [Dichomitus squalens LYAD-421 SS1]	Multidrug resistance protein fnx1 OS=Schizosaccharomyces pombe (strain 972 / ATCC 24843) GN=fnx1 PE=2 SV=2	Permeases of the major facilitator superfamily	--
CL1064_Contig3_All	5657	Protein-coding	31	0.706	54	1.0392	49	0.9197	17	0.3025	4	0.0752	16	0.2764	26	0.4742	37	0.6564	21	0.3584	MFS general substrate transporter [Trametes versicolor FP-101664 SS1]	Multidrug resistance protein fnx1 OS=Schizosaccharomyces pombe (strain 972 / ATCC 24843) GN=fnx1 PE=2 SV=2	Ribosomal protein S14	--
CL1064_Contig4_All	5719	Protein-coding	37	0.8335	55	1.0469	57	1.0583	19	0.3344	4	0.0743	16	0.2734	26	0.4691	38	0.6668	24	0.4052	MFS general substrate transporter [Trametes versicolor FP-101664 SS1]	Multidrug resistance protein fnx1 OS=Schizosaccharomyces pombe (strain 972 / ATCC 24843) GN=fnx1 PE=2 SV=2	Ribosomal protein S14	--
CL1064_Contig5_All	4389	Protein-coding	109	3.1997	143	3.5469	136	3.2903	47	1.078	62	1.5014	61	1.3582	78	1.8336	94	2.1494	86	1.8918	MFS general substrate transporter [Trametes versicolor FP-101664 SS1]	Multidrug resistance protein fnx1 OS=Schizosaccharomyces pombe (strain 972 / ATCC 24843) GN=fnx1 PE=2 SV=2	Permeases of the major facilitator superfamily	--
CL1064_Contig6_All	5780	Protein-coding	30	0.6687	49	0.9229	40	0.7348	13	0.2264	9	0.1655	12	0.2029	22	0.3927	44	0.764	18	0.3007	vacuolar amino acid permease [Rhizoctonia solani 123E]	Multidrug resistance protein fnx1 OS=Schizosaccharomyces pombe (strain 972 / ATCC 24843) GN=fnx1 PE=2 SV=2	Ribosomal protein S14	--
CL1064_Contig7_All	5635	Protein-coding	39	0.8917	43	0.8307	46	0.8668	22	0.393	4	0.0754	12	0.2081	29	0.531	40	0.7124	23	0.3941	vacuolar amino acid permease [Rhizoctonia solani 123E]	Multidrug resistance protein fnx1 OS=Schizosaccharomyces pombe (strain 972 / ATCC 24843) GN=fnx1 PE=2 SV=2	Ribosomal protein S14	--
CL1064_Contig8_All	4368	Protein-coding	27	0.7964	58	1.4455	47	1.1425	20	0.4609	5	0.1217	17	0.3803	26	0.6141	35	0.8041	22	0.4863	MFS general substrate transporter [Trametes versicolor FP-101664 SS1]	Multidrug resistance protein fnx1 OS=Schizosaccharomyces pombe (strain 972 / ATCC 24843) GN=fnx1 PE=2 SV=2	Permeases of the major facilitator superfamily	--
CL1064_Contig9_All	3099	Protein-coding	126	5.2384	214	7.5174	155	5.3109	64	2.079	64	2.1949	70	2.2073	94	3.1295	86	2.785	108	3.3646	vacuolar amino acid permease [Dichomitus squalens LYAD-421 SS1]	Multidrug resistance protein fnx1 OS=Schizosaccharomyces pombe (strain 972 / ATCC 24843) GN=fnx1 PE=2 SV=2	Permeases of the major facilitator superfamily	--
CL1065_Contig10_All	1078	Non-conding	3	0.3585	5	0.5049	2	0.197	2	0.1868	1	0.0986	0	0	0	0	1	0.0931	1	0.0896	--	--	--	--
CL1065_Contig11_All	766	Protein-coding	0	0	2	0.2842	2	0.2772	2	0.2628	0	0	0	0	0	0	1	0.131	0	0	--	--	--	--
CL1065_Contig12_All	4113	Protein-coding	21	0.6578	52	1.3763	28	0.7229	3	0.0734	6	0.155	5	0.1188	19	0.4766	21	0.5124	16	0.3756	Molybdopterin binding protein [Dichomitus squalens LYAD-421 SS1]	Uncharacterized protein YMR178W OS=Saccharomyces cerevisiae (strain ATCC 204508 / S288c) GN=YMR178W PE=1 SV=1	Predicted nucleotide-utilizing enzyme related to molybdopterin-biosynthesis enzyme MoeA	--
CL1065_Contig13_All	4084	Protein-coding	39	1.2303	55	1.4661	49	1.274	77	1.898	61	1.5875	72	1.7228	66	1.6674	75	1.843	57	1.3475	Molybdopterin binding protein [Dichomitus squalens LYAD-421 SS1]	Uncharacterized protein YMR178W OS=Saccharomyces cerevisiae (strain ATCC 204508 / S288c) GN=YMR178W PE=1 SV=1	Predicted nucleotide-utilizing enzyme related to molybdopterin-biosynthesis enzyme MoeA	--
CL1065_Contig14_All	4834	Protein-coding	112	2.9851	159	3.5807	151	3.3169	34	0.7081	42	0.9234	56	1.1321	52	1.1099	56	1.1626	53	1.0585	Molybdopterin binding protein [Dichomitus squalens LYAD-421 SS1]	Uncharacterized protein YMR178W OS=Saccharomyces cerevisiae (strain ATCC 204508 / S288c) GN=YMR178W PE=1 SV=1	Predicted nucleotide-utilizing enzyme related to molybdopterin-biosynthesis enzyme MoeA	--
CL1065_Contig15_All	4894	Protein-coding	36	0.9477	57	1.2679	40	0.8679	25	0.5142	20	0.4343	13	0.2596	19	0.4006	28	0.5742	31	0.6115	Molybdopterin binding protein [Dichomitus squalens LYAD-421 SS1]	Uncharacterized protein YMR178W OS=Saccharomyces cerevisiae (strain ATCC 204508 / S288c) GN=YMR178W PE=1 SV=1	Predicted nucleotide-utilizing enzyme related to molybdopterin-biosynthesis enzyme MoeA	--
CL1065_Contig16_All	4844	Protein-coding	42	1.1171	61	1.3709	45	0.9864	15	0.3117	11	0.2414	10	0.2017	20	0.426	30	0.6215	28	0.5581	Molybdopterin binding protein [Dichomitus squalens LYAD-421 SS1]	Uncharacterized protein YMR178W OS=Saccharomyces cerevisiae (strain ATCC 204508 / S288c) GN=YMR178W PE=1 SV=1	Predicted nucleotide-utilizing enzyme related to molybdopterin-biosynthesis enzyme MoeA	--
CL1065_Contig17_All	4167	Protein-coding	14	0.4329	34	0.8882	17	0.4332	4	0.0966	5	0.1275	4	0.0938	6	0.1486	16	0.3853	5	0.1158	Molybdopterin binding protein [Dichomitus squalens LYAD-421 SS1]	Uncharacterized protein YMR178W OS=Saccharomyces cerevisiae (strain ATCC 204508 / S288c) GN=YMR178W PE=1 SV=1	Predicted nucleotide-utilizing enzyme related to molybdopterin-biosynthesis enzyme MoeA	--
CL1065_Contig18_All	4769	Protein-coding	31	0.8375	45	1.0272	38	0.8461	4	0.0844	9	0.2006	9	0.1844	23	0.4976	20	0.4209	11	0.2227	Molybdopterin binding protein [Dichomitus squalens LYAD-421 SS1]	DNA-directed RNA polymerase III subunit RPC6 OS=Saccharomyces cerevisiae (strain ATCC 204508 / S288c) GN=RPC34 PE=1 SV=1	DNA-directed RNA polymerase III, subunit C34	DNA-directed RNA polymerase III subunit RPC6 (A)
CL1065_Contig19_All	4273	Protein-coding	13	0.392	28	0.7133	19	0.4721	4	0.0942	7	0.1741	5	0.1143	7	0.169	16	0.3758	6	0.1356	Molybdopterin binding protein [Dichomitus squalens LYAD-421 SS1]	DNA-directed RNA polymerase III subunit RPC6 OS=Saccharomyces cerevisiae (strain ATCC 204508 / S288c) GN=RPC34 PE=1 SV=1	DNA-directed RNA polymerase III, subunit C34	DNA-directed RNA polymerase III subunit RPC6 (A)
CL1065_Contig1_All	4102	Protein-coding	39	1.2249	48	1.2739	43	1.1131	18	0.4417	8	0.2073	10	0.2382	12	0.3018	18	0.4404	12	0.2824	Molybdopterin binding protein [Dichomitus squalens LYAD-421 SS1]	Uncharacterized protein YMR178W OS=Saccharomyces cerevisiae (strain ATCC 204508 / S288c) GN=YMR178W PE=1 SV=1	Predicted nucleotide-utilizing enzyme related to molybdopterin-biosynthesis enzyme MoeA	--
CL1065_Contig20_All	4057	Protein-coding	136	4.319	153	4.1055	148	3.8736	55	1.3647	69	1.8076	60	1.4452	48	1.2207	57	1.41	50	1.1899	Molybdopterin binding protein [Dichomitus squalens LYAD-421 SS1]	Uncharacterized protein YMR178W OS=Saccharomyces cerevisiae (strain ATCC 204508 / S288c) GN=YMR178W PE=1 SV=1	Predicted nucleotide-utilizing enzyme related to molybdopterin-biosynthesis enzyme MoeA	--
CL1065_Contig21_All	4112	Protein-coding	18	0.564	36	0.9531	17	0.439	3	0.0734	6	0.1551	5	0.1188	10	0.2509	16	0.3905	6	0.1409	Molybdopterin binding protein [Dichomitus squalens LYAD-421 SS1]	Uncharacterized protein YMR178W OS=Saccharomyces cerevisiae (strain ATCC 204508 / S288c) GN=YMR178W PE=1 SV=1	Predicted nucleotide-utilizing enzyme related to molybdopterin-biosynthesis enzyme MoeA	--
CL1065_Contig2_All	1140	Non-conding	4	0.4521	6	0.573	1	0.0931	0	0	1	0.0932	0	0	0	0	0	0	1	0.0847	--	--	--	--
CL1065_Contig3_All	1013	Non-conding	4	0.5087	3	0.3224	0	0	0	0	1	0.1049	0	0	0	0	0	0	1	0.0953	--	--	--	--
CL1065_Contig4_All	1134	Non-conding	4	0.4545	3	0.288	0	0	1	0.0888	2	0.1874	0	0	1	0.091	1	0.0885	2	0.1703	--	--	--	--
CL1065_Contig5_All	1202	Non-conding	3	0.3216	5	0.4528	1	0.0883	1	0.0838	1	0.0884	0	0	0	0	0	0	1	0.0803	--	--	--	--
CL1065_Contig6_All	1020	Protein-coding	8	1.0105	6	0.6404	2	0.2082	1	0.0987	1	0.1042	0	0	1	0.1012	2	0.1968	1	0.0947	--	--	--	--
CL1065_Contig7_All	761	Protein-coding	3	0.5079	5	0.7153	7	0.9767	3	0.3969	0	0	0	0	1	0.1356	1	0.1319	0	0	--	--	--	--
CL1065_Contig8_All	769	Protein-coding	2	0.3351	3	0.4247	2	0.2762	1	0.1309	0	0	0	0	0	0	0	0	0	0	--	--	--	--
CL1065_Contig9_All	827	Protein-coding	2	0.3116	6	0.7898	3	0.3852	3	0.3652	0	0	0	0	0	0	1	0.1214	3	0.3502	--	--	--	--
CL1066_Contig10_All	17240	Protein-coding	346	2.5857	458	2.892	415	2.556	1078	6.2947	1085	6.6889	1141	6.4675	396	2.3699	507	2.9513	424	2.3744	glucose-6-P dehydrogenase [Dichomitus squalens LYAD-421 SS1]	Glucose-6-phosphate 1-dehydrogenase OS=Emericella nidulans (strain FGSC A4 / ATCC 38163 / CBS 112.46 / NRRL 194 / M139) GN=gsdA PE=3 SV=2	Glucose-6-phosphate 1-dehydrogenase	glucose-6-phosphate 1-dehydrogenase [EC:1.1.1.49] (A)
CL1066_Contig11_All	17754	Protein-coding	242	1.7562	301	1.8456	239	1.4294	706	4.0032	858	5.1363	948	5.218	314	1.8248	424	2.3967	345	1.8761	glucose-6-P dehydrogenase [Dichomitus squalens LYAD-421 SS1]	Glucose-6-phosphate 1-dehydrogenase OS=Emericella nidulans (strain FGSC A4 / ATCC 38163 / CBS 112.46 / NRRL 194 / M139) GN=gsdA PE=3 SV=2	Glucose-6-phosphate 1-dehydrogenase	glucose-6-phosphate 1-dehydrogenase [EC:1.1.1.49] (A)
CL1066_Contig12_All	5687	Protein-coding	1	0.0227	1	0.0191	1	0.0187	5	0.0885	4	0.0748	8	0.1375	8	0.1451	21	0.3706	6	0.1019	salivary gland secretion 1 [Moniliophthora roreri MCA 2997]	--	--	--
CL1066_Contig13_All	5645	Protein-coding	1	0.0228	1	0.0193	1	0.0188	9	0.1605	4	0.0753	10	0.1731	14	0.2559	26	0.4622	8	0.1368	salivary gland secretion 1 [Moniliophthora roreri MCA 2997]	--	--	--
CL1066_Contig14_All	17260	Protein-coding	187	1.3959	252	1.5894	167	1.0274	1284	7.4889	1487	9.1566	1586	8.9795	285	1.7036	332	1.9304	292	1.6333	glucose-6-P dehydrogenase [Dichomitus squalens LYAD-421 SS1]	Glucose-6-phosphate 1-dehydrogenase OS=Emericella nidulans (strain FGSC A4 / ATCC 38163 / CBS 112.46 / NRRL 194 / M139) GN=gsdA PE=3 SV=2	Glucose-6-phosphate 1-dehydrogenase	glucose-6-phosphate 1-dehydrogenase [EC:1.1.1.49] (A)
CL1066_Contig15_All	19453	Protein-coding	284	1.881	370	2.0706	355	1.9378	919	4.7558	786	4.2944	984	4.9431	928	4.9219	873	4.5037	1004	4.9829	26S proteasome regulatory complex non-ATPase subcomplex Rpn1 subunit [Fomitopsis pinicola FP-58527 SS1]	26S proteasome regulatory subunit rpn-1 OS=Neurospora crassa (strain ATCC 24698 / 74-OR23-1A / CBS 708.71 / DSM 1257 / FGSC 987) GN=rpn-1 PE=3 SV=2	26S proteasome regulatory complex component	COP9 signalosome complex subunit 4 (A)
CL1066_Contig16_All	6893	Protein-coding	7	0.1308	3	0.0474	3	0.0462	492	7.1854	534	8.2337	636	9.0165	146	2.1853	164	2.3877	151	2.115	LON-domain-containing protein [Punctularia strigosozonata HHB-11173 SS5]	LON peptidase N-terminal domain and RING finger protein 3 OS=Mus musculus GN=Lonrf3 PE=2 SV=1	ATPases involved in chromosome partitioning	--
CL1066_Contig17_All	316	Protein-coding	1	0.4077	4	1.378	5	1.6801	9	2.8671	13	4.3724	7	2.1647	10	3.265	1	0.3176	7	2.1387	--	--	--	--
CL1066_Contig18_All	320	Protein-coding	1	0.4026	2	0.6804	5	1.6591	11	3.4605	15	4.982	6	1.8323	8	2.5794	9	2.8225	13	3.9222	--	--	--	--
CL1066_Contig19_All	625	Non-conding	0	0	0	0	1	0.1699	8	1.2886	5	0.8503	4	0.6254	2	0.3302	1	0.1606	4	0.6179	--	--	--	--
CL1066_Contig1_All	5543	Protein-coding	6	0.1395	9	0.1768	11	0.2107	57	1.0352	61	1.1696	59	1.0402	74	1.3774	86	1.557	73	1.2715	salivary gland secretion 1 [Moniliophthora roreri MCA 2997]	--	--	--
CL1066_Contig20_All	587	Non-conding	2	0.439	0	0	1	0.1809	17	2.9154	9	1.6296	13	2.1642	13	2.2849	12	2.0516	15	2.4671	--	--	--	--
CL1066_Contig21_All	378	Non-conding	2	0.6817	0	0	2	0.5618	3	0.799	11	3.0929	1	0.2585	6	1.6377	2	0.531	2	0.5108	--	--	--	--
CL1066_Contig22_All	2633	Protein-coding	2	0.0979	3	0.124	1	0.0403	87	3.3263	65	2.6238	72	2.6722	75	2.9389	42	1.6008	67	2.4567	salivary gland secretion 1 [Moniliophthora roreri MCA 2997]	--	--	--
CL1066_Contig2_All	367	Protein-coding	0	0	3	0.8899	1	0.2893	5	1.3715	6	1.7376	6	1.5976	3	0.8434	1	0.2735	2	0.5261	hypothetical protein DICSQDRAFT_86763 [Dichomitus squalens LYAD-421 SS1]	--	--	--
CL1066_Contig3_All	5697	Protein-coding	6	0.1357	2	0.0382	9	0.1677	12	0.212	12	0.2239	17	0.2916	25	0.4528	32	0.5637	28	0.4745	salivary gland secretion 1 [Moniliophthora roreri MCA 2997]	--	--	--
CL1066_Contig4_All	634	Protein-coding	4	0.8129	3	0.5151	9	1.5073	3	0.4763	2	0.3353	3	0.4624	1	0.1627	1	0.1583	6	0.9137	hypothetical protein PHLGIDRAFT_129209 [Phlebiopsis gigantea 11061_1 CR5-6]	--	--	--
CL1066_Contig5_All	17828	Protein-coding	68	0.4914	107	0.6534	71	0.4229	511	2.8854	565	3.3683	611	3.3491	228	1.3195	340	1.9139	267	1.4459	glucose-6-P dehydrogenase [Dichomitus squalens LYAD-421 SS1]	Glucose-6-phosphate 1-dehydrogenase OS=Emericella nidulans (strain FGSC A4 / ATCC 38163 / CBS 112.46 / NRRL 194 / M139) GN=gsdA PE=3 SV=2	Glucose-6-phosphate 1-dehydrogenase	glucose-6-phosphate 1-dehydrogenase [EC:1.1.1.49] (A)
CL1066_Contig6_All	5649	Protein-coding	12	0.2737	17	0.3276	14	0.2632	24	0.4277	35	0.6585	46	0.7957	26	0.4749	32	0.5685	28	0.4785	salivary gland secretion 1 [Moniliophthora roreri MCA 2997]	--	--	--
CL1066_Contig7_All	17722	Protein-coding	78	0.5671	112	0.688	55	0.3295	187	1.0622	162	0.9716	251	1.384	94	0.5473	210	1.1892	138	0.7518	glucose-6-P dehydrogenase [Dichomitus squalens LYAD-421 SS1]	Glucose-6-phosphate 1-dehydrogenase OS=Emericella nidulans (strain FGSC A4 / ATCC 38163 / CBS 112.46 / NRRL 194 / M139) GN=gsdA PE=3 SV=2	Glucose-6-phosphate 1-dehydrogenase	glucose-6-phosphate 1-dehydrogenase [EC:1.1.1.49] (A)
CL1066_Contig8_All	10995	Protein-coding	34	0.3984	47	0.4653	27	0.2608	146	1.3368	124	1.1986	192	1.7065	44	0.4129	95	0.8671	69	0.6059	LON-domain-containing protein [Punctularia strigosozonata HHB-11173 SS5]	LON peptidase N-terminal domain and RING finger protein 3 OS=Mus musculus GN=Lonrf3 PE=2 SV=1	ATPases involved in chromosome partitioning	--
CL1066_Contig9_All	5626	Protein-coding	1	0.0229	2	0.0387	1	0.0189	9	0.161	5	0.0945	13	0.2258	15	0.2751	25	0.4459	9	0.1544	salivary gland secretion 1 [Moniliophthora roreri MCA 2997]	--	--	--
CL1067_Contig1_All	3079	Protein-coding	48	2.0085	63	2.2274	54	1.8623	34	1.1116	37	1.2772	40	1.2695	38	1.2733	48	1.5645	49	1.5365	oxidase, peroxisomal [Laccaria bicolor S238N-H82]	Peroxisomal acyl-coenzyme A oxidase 1 OS=Arabidopsis thaliana GN=ACX1 PE=1 SV=1	Acyl-CoA dehydrogenases	acyl-CoA oxidase [EC:1.3.3.6] (A)
CL1067_Contig2_All	3009	Protein-coding	638	27.3177	616	22.2861	719	25.3726	536	17.9323	534	18.8618	555	18.0244	528	18.1043	481	16.0424	604	19.3798	oxidase, peroxisomal [Laccaria bicolor S238N-H82]	Peroxisomal acyl-coenzyme A oxidase 1 OS=Arabidopsis thaliana GN=ACX1 PE=1 SV=1	Acyl-CoA dehydrogenases	acyl-CoA oxidase [EC:1.3.3.6] (A)
CL1067_Contig3_All	3147	Protein-coding	415	16.9901	423	14.6325	490	16.5332	332	10.6203	345	11.6516	372	11.5514	394	12.9173	350	11.1613	446	13.6827	oxidase, peroxisomal [Laccaria bicolor S238N-H82]	Peroxisomal acyl-coenzyme A oxidase 1 OS=Arabidopsis thaliana GN=ACX1 PE=1 SV=1	Acyl-CoA dehydrogenases	acyl-CoA oxidase [EC:1.3.3.6] (A)
CL1067_Contig4_All	3212	Protein-coding	258	10.3488	254	8.6086	283	9.3555	220	6.8951	223	7.3789	220	6.6933	318	10.2146	342	10.6855	341	10.2497	oxidase, peroxisomal [Laccaria bicolor S238N-H82]	Peroxisomal acyl-coenzyme A oxidase 1 OS=Arabidopsis thaliana GN=ACX1 PE=1 SV=1	Acyl-CoA dehydrogenases	acyl-CoA oxidase [EC:1.3.3.6] (A)
CL1068_Contig1_All	4643	Protein-coding	89	2.4697	125	2.9308	107	2.4471	56	1.2142	62	1.4192	66	1.3891	72	1.5999	44	0.951	67	1.3932	peroxisome membrane protein [Dichomitus squalens LYAD-421 SS1]	L-rhamnose-1-dehydrogenase OS=Scheffersomyces stipitis (strain ATCC 58785 / CBS 6054 / NBRC 10063 / NRRL Y-11545) GN=DHG2 PE=1 SV=2	Ketol-acid reductoisomerase	peroxin-16 (A)
CL1068_Contig2_All	4698	Protein-coding	28	0.7679	40	0.9269	25	0.565	9	0.1929	4	0.0905	10	0.208	13	0.2855	14	0.2991	17	0.3494	peroxisome membrane protein [Dichomitus squalens LYAD-421 SS1]	L-rhamnose-1-dehydrogenase OS=Scheffersomyces stipitis (strain ATCC 58785 / CBS 6054 / NBRC 10063 / NRRL Y-11545) GN=DHG2 PE=1 SV=2	Ketol-acid reductoisomerase	peroxin-16 (A)
CL1068_Contig3_All	2750	Protein-coding	19	0.8902	31	1.2272	23	0.8881	2	0.0732	2	0.0773	1	0.0355	3	0.1126	3	0.1095	0	0	IlvN-domain-containing protein [Gloeophyllum trabeum ATCC 11539]	L-rhamnose-1-dehydrogenase OS=Scheffersomyces stipitis (strain ATCC 58785 / CBS 6054 / NBRC 10063 / NRRL Y-11545) GN=DHG2 PE=1 SV=2	Dehydrogenases with different specificities (related to short-chain alcohol dehydrogenases)	--
CL1068_Contig4_All	4648	Protein-coding	79	2.1898	73	1.7097	65	1.4849	16	0.3465	15	0.343	13	0.2733	19	0.4218	24	0.5182	33	0.6855	peroxisome membrane protein [Dichomitus squalens LYAD-421 SS1]	L-rhamnose-1-dehydrogenase OS=Scheffersomyces stipitis (strain ATCC 58785 / CBS 6054 / NBRC 10063 / NRRL Y-11545) GN=DHG2 PE=1 SV=2	Ketol-acid reductoisomerase	peroxin-16 (A)
CL1068_Contig5_All	4606	Protein-coding	210	5.8741	263	6.2159	254	5.8556	213	4.6553	194	4.4765	211	4.4766	88	1.9712	83	1.8084	118	2.4734	peroxisome membrane protein [Dichomitus squalens LYAD-421 SS1]	L-rhamnose-1-dehydrogenase OS=Scheffersomyces stipitis (strain ATCC 58785 / CBS 6054 / NBRC 10063 / NRRL Y-11545) GN=DHG2 PE=1 SV=2	Ketol-acid reductoisomerase	peroxin-16 (A)
CL1068_Contig6_All	2643	Protein-coding	284	13.8442	368	15.1574	387	15.5479	44	1.6759	40	1.6085	36	1.3311	25	0.9759	19	0.7214	32	1.1689	IlvN-domain-containing protein [Gloeophyllum trabeum ATCC 11539]	L-rhamnose-1-dehydrogenase OS=Scheffersomyces stipitis (strain ATCC 58785 / CBS 6054 / NBRC 10063 / NRRL Y-11545) GN=DHG2 PE=1 SV=2	Dehydrogenases with different specificities (related to short-chain alcohol dehydrogenases)	--
CL1068_Contig7_All	1981	Protein-coding	17	1.1056	22	1.209	17	0.9112	2	0.1016	5	0.2683	3	0.148	8	0.4167	2	0.1013	9	0.4386	IlvN-domain-containing protein [Gloeophyllum trabeum ATCC 11539]	Ketol-acid reductoisomerase OS=Caldanaerobacter subterraneus subsp. tengcongensis (strain DSM 15242 / JCM 11007 / NBRC 100824 / MB4) GN=ilvC PE=3 SV=1	Ketol-acid reductoisomerase	--
CL1069_Contig1_All	1260	Protein-coding	3	0.3068	1	0.0864	4	0.3371	2	0.1598	3	0.2531	5	0.3878	4	0.3275	6	0.4779	5	0.3831	HNH endonuclease [Rhizoctonia solani AG-3 Rhs1AP]	--	--	--
CL1069_Contig2_All	1080	Protein-coding	0	0	1	0.1008	1	0.0983	1	0.0932	2	0.1968	1	0.0905	2	0.1911	0	0	2	0.1788	HNH endonuclease [Rhizoctonia solani AG-3 Rhs1AP]	--	--	--
CL1069_Contig3_All	721	Protein-coding	2	0.3574	2	0.302	3	0.4418	5	0.6981	1	0.1474	1	0.1355	3	0.4293	3	0.4176	4	0.5356	--	--	--	--
CL1069_Contig4_All	746	Protein-coding	2	0.3454	0	0	1	0.1423	0	0	0	0	1	0.131	0	0	0	0	1	0.1294	HNH endonuclease [Rhizoctonia solani AG-3 Rhs1AP]	--	--	--
CL1069_Contig5_All	1278	Protein-coding	7	0.7057	10	0.8518	4	0.3323	5	0.3939	3	0.2495	2	0.1529	3	0.2422	0	0	5	0.3777	HNH endonuclease [Rhizoctonia solani AG-3 Rhs1AP]	--	--	--
CL1069_Contig6_All	1237	Protein-coding	4	0.4166	4	0.352	1	0.0858	7	0.5697	4	0.3437	4	0.316	4	0.3336	4	0.3245	7	0.5463	--	--	--	--
CL1069_Contig7_All	1249	Protein-coding	2	0.2063	0	0	0	0	0	0	1	0.0851	0	0	0	0	0	0	0	0	HNH endonuclease [Rhizoctonia solani AG-3 Rhs1AP]	--	--	--
CL1069_Contig8_All	424	Non-conding	0	0	2	0.5135	1	0.2504	0	0	0	0	0	0	0	0	0	0	0	0	--	--	--	--
CL107_Contig1_All	734	Non-conding	1	0.1755	2	0.2966	1	0.1447	10	1.3715	7	1.0136	6	0.7988	6	0.8434	6	0.8204	10	1.3153	--	--	--	--
CL107_Contig2_All	1549	Protein-coding	1589	132.166	2112	148.429	2013	137.991	1850	120.23	1918	131.601	1983	125.101	1516	100.976	1809	117.201	1600	99.7246	ROT1 protein [Coprinopsis cinerea okayama7#130]	Protein rot1 OS=Botryotinia fuckeliana (strain B05.10) GN=rot1 PE=3 SV=1	--	--
CL107_Contig3_All	6140	Protein-coding	6981	146.486	8580	152.123	8344	144.299	4390	71.9763	4248	73.5325	4398	69.9966	5358	90.0337	4891	79.9419	5573	87.6303	proteasome subunit [Trametes versicolor FP-101664 SS1]	Proteasome subunit beta type-6 OS=Saccharomyces cerevisiae (strain ATCC 204508 / S288c) GN=PRE7 PE=1 SV=1	20S proteasome, alpha and beta subunits	20S proteasome subunit beta 6 [EC:3.4.25.1] (A)
CL1070_Contig10_All	3611	Protein-coding	4	0.1427	6	0.1809	4	0.1176	13	0.3624	16	0.4709	14	0.3789	13	0.3714	22	0.6114	23	0.6149	FAD binding domain protein [Beauveria bassiana ARSEF 2860]	Cell wall integrity and stress response component 1 OS=Schizosaccharomyces pombe (strain 972 / ATCC 24843) GN=wsc1 PE=1 SV=3	FAD/FMN-containing dehydrogenases	--
CL1070_Contig1_All	1433	Protein-coding	3	0.2697	1	0.076	2	0.1482	2	0.1405	4	0.2967	4	0.2728	2	0.144	6	0.4202	5	0.3369	FAD binding domain protein [Beauveria bassiana ARSEF 2860]	Cannabidiolic acid synthase-like 1 OS=Cannabis sativa GN=CBDAS2 PE=2 SV=1	FAD/FMN-containing dehydrogenases	--
CL1070_Contig2_All	3790	Protein-coding	4	0.136	1	0.0287	3	0.0841	23	0.6109	24	0.673	21	0.5415	17	0.4628	15	0.3972	18	0.4585	FAD binding domain protein [Beauveria bassiana ARSEF 2860]	Cell wall integrity and stress response component 1 OS=Schizosaccharomyces pombe (strain 972 / ATCC 24843) GN=wsc1 PE=1 SV=3	FAD/FMN-containing dehydrogenases	--
CL1070_Contig3_All	5166	Protein-coding	5	0.1247	5	0.1054	6	0.1233	15	0.2923	17	0.3498	21	0.3972	21	0.4194	7	0.136	15	0.2803	FAD binding domain protein [Beauveria bassiana ARSEF 2860]	Mitomycin radical oxidase OS=Streptomyces lavendulae GN=mcrA PE=1 SV=2	FAD/FMN-containing dehydrogenases	--
CL1070_Contig4_All	1405	Protein-coding	0	0	4	0.3099	0	0	2	0.1433	1	0.0756	4	0.2782	2	0.1469	3	0.2143	6	0.4123	FAD binding domain protein [Beauveria bassiana ARSEF 2860]	Cannabidiolic acid synthase-like 1 OS=Cannabis sativa GN=CBDAS2 PE=2 SV=1	FAD/FMN-containing dehydrogenases	--
CL1070_Contig5_All	3779	Protein-coding	8	0.2727	1	0.0288	4	0.1124	17	0.4529	20	0.5625	16	0.4137	17	0.4641	12	0.3187	17	0.4343	isoamyl alcohol oxidase [Moniliophthora roreri MCA 2997]	Cell wall integrity and stress response component 1 OS=Schizosaccharomyces pombe (strain 972 / ATCC 24843) GN=wsc1 PE=1 SV=3	FAD/FMN-containing dehydrogenases	--
CL1070_Contig6_All	1858	Protein-coding	2	0.1387	1	0.0586	0	0	4	0.2167	3	0.1716	2	0.1052	4	0.2221	7	0.3781	4	0.2078	FAD binding domain-containing protein [Colletotrichum gloeosporioides Cg-14]	Uncharacterized FAD-linked oxidoreductase YgaK OS=Bacillus subtilis (strain 168) GN=ygaK PE=3 SV=4	FAD/FMN-containing dehydrogenases	--
CL1070_Contig7_All	3104	Protein-coding	1	0.0415	0	0	1	0.0342	2	0.0649	4	0.137	6	0.1889	2	0.0665	5	0.1617	8	0.2488	FAD binding domain protein [Beauveria bassiana ARSEF 2860]	Cell wall integrity and stress response component 1 OS=Schizosaccharomyces pombe (strain 972 / ATCC 24843) GN=wsc1 PE=1 SV=3	FAD/FMN-containing dehydrogenases	--
CL1070_Contig8_All	3107	Protein-coding	5	0.2073	5	0.1752	7	0.2392	7	0.2268	17	0.5815	17	0.5347	13	0.4317	30	0.969	26	0.8079	FAD binding domain protein [Beauveria bassiana ARSEF 2860]	Cell wall integrity and stress response component 1 OS=Schizosaccharomyces pombe (strain 972 / ATCC 24843) GN=wsc1 PE=1 SV=3	FAD/FMN-containing dehydrogenases	--
CL1070_Contig9_All	3735	Protein-coding	6	0.207	4	0.1166	5	0.1421	24	0.6469	25	0.7114	23	0.6018	22	0.6077	18	0.4836	20	0.517	FAD binding domain protein [Beauveria bassiana ARSEF 2860]	Cell wall integrity and stress response component 1 OS=Schizosaccharomyces pombe (strain 972 / ATCC 24843) GN=wsc1 PE=1 SV=3	FAD/FMN-containing dehydrogenases	--
CL1071_Contig10_All	3169	Protein-coding	5	0.2033	2	0.0687	7	0.2345	4	0.1271	1	0.0335	3	0.0925	3	0.0977	4	0.1267	0	0	hypothetical protein GALMADRAFT_76823 [Galerina marginata CBS 339.88]	--	--	--
CL1071_Contig11_All	3218	Protein-coding	11	0.4404	7	0.2368	8	0.264	1	0.0313	4	0.1321	1	0.0304	4	0.1282	4	0.1247	1	0.03	hypothetical protein GALMADRAFT_76823 [Galerina marginata CBS 339.88]	--	--	--
CL1071_Contig12_All	3067	Protein-coding	4	0.168	3	0.1065	5	0.1731	6	0.1969	12	0.4158	4	0.1274	7	0.2355	5	0.1636	4	0.1259	hypothetical protein GALMADRAFT_76823 [Galerina marginata CBS 339.88]	--	--	--
CL1071_Contig13_All	3041	Protein-coding	4	0.1695	5	0.179	4	0.1397	4	0.1324	0	0	1	0.0321	4	0.1357	4	0.132	4	0.127	hypothetical protein GALMADRAFT_76823 [Galerina marginata CBS 339.88]	--	--	--
CL1071_Contig14_All	1472	Protein-coding	8	0.7002	3	0.2219	4	0.2885	0	0	0	0	0	0	0	0	2	0.1364	0	0	--	--	--	--
CL1071_Contig15_All	2160	Protein-coding	1	0.0596	0	0	1	0.0492	0	0	1	0.0492	1	0.0452	1	0.0478	0	0	0	0	hypothetical protein GALMADRAFT_76823 [Galerina marginata CBS 339.88]	--	--	--
CL1071_Contig16_All	464	Protein-coding	1	0.2777	2	0.4692	1	0.2288	1	0.217	3	0.6872	7	1.4742	2	0.4447	2	0.4326	2	0.4161	hypothetical protein GALMADRAFT_76823 [Galerina marginata CBS 339.88]	--	--	--
CL1071_Contig17_All	1803	Protein-coding	2	0.1429	2	0.1208	1	0.0589	1	0.0558	1	0.0589	0	0	2	0.1144	2	0.1113	0	0	--	--	--	--
CL1071_Contig18_All	3278	Protein-coding	5	0.1965	2	0.0664	1	0.0324	1	0.0307	1	0.0324	2	0.0596	2	0.0629	4	0.1225	2	0.0589	hypothetical protein GALMADRAFT_76823 [Galerina marginata CBS 339.88]	--	--	--
CL1071_Contig1_All	3117	Protein-coding	3	0.124	4	0.1397	6	0.2044	4	0.1292	2	0.0682	2	0.0627	9	0.2979	4	0.1288	2	0.0619	hypothetical protein GALMADRAFT_76823 [Galerina marginata CBS 339.88]	--	--	--
CL1071_Contig2_All	3115	Protein-coding	3	0.1241	2	0.0699	2	0.0682	1	0.0323	0	0	0	0	3	0.0994	2	0.0644	0	0	hypothetical protein GALMADRAFT_76823 [Galerina marginata CBS 339.88]	--	--	--
CL1071_Contig3_All	2988	Protein-coding	3	0.1294	3	0.1093	1	0.0355	1	0.0337	2	0.0711	1	0.0327	4	0.1381	2	0.0672	1	0.0323	hypothetical protein GALMADRAFT_76823 [Galerina marginata CBS 339.88]	--	--	--
CL1071_Contig4_All	3273	Protein-coding	13	0.5117	11	0.3659	16	0.5191	2	0.0615	3	0.0974	9	0.2687	9	0.2837	5	0.1533	7	0.2065	hypothetical protein GALMADRAFT_76823 [Galerina marginata CBS 339.88]	--	--	--
CL1071_Contig5_All	3188	Protein-coding	13	0.5254	11	0.3756	8	0.2665	5	0.1579	13	0.4334	5	0.1533	6	0.1942	7	0.2204	6	0.1817	hypothetical protein GALMADRAFT_76823 [Galerina marginata CBS 339.88]	--	--	--
CL1071_Contig6_All	3056	Protein-coding	3	0.1265	2	0.0712	1	0.0347	3	0.0988	3	0.1043	1	0.032	5	0.1688	3	0.0985	2	0.0632	hypothetical protein GALMADRAFT_76823 [Galerina marginata CBS 339.88]	--	--	--
CL1071_Contig7_All	2207	Protein-coding	4	0.2335	2	0.0987	2	0.0962	3	0.1368	1	0.0482	0	0	3	0.1402	2	0.0909	1	0.0437	--	--	--	--
CL1071_Contig8_All	3099	Protein-coding	6	0.2494	5	0.1756	1	0.0343	3	0.0975	2	0.0686	2	0.0631	9	0.2996	3	0.0972	6	0.1869	hypothetical protein GALMADRAFT_76823 [Galerina marginata CBS 339.88]	--	--	--
CL1071_Contig9_All	3190	Protein-coding	3	0.1212	3	0.1024	1	0.0333	1	0.0316	1	0.0333	2	0.0613	1	0.0323	3	0.0944	0	0	hypothetical protein GALMADRAFT_76823 [Galerina marginata CBS 339.88]	--	--	--
CL1072_Contig10_All	4087	Protein-coding	10	0.3152	24	0.6393	21	0.5456	33	0.8128	24	0.6241	25	0.5978	43	1.0855	65	1.5961	39	0.9213	aquaporin-like protein [Gloeophyllum trabeum ATCC 11539]	Aquaporin-2 OS=Saccharomyces cerevisiae GN=AQY2 PE=2 SV=1	Glycerol uptake facilitator and related permeases (Major Intrinsic Protein Family)	aquaporin rerated protein, other eukaryote (A)
CL1072_Contig11_All	4194	Protein-coding	7	0.215	15	0.3893	15	0.3798	21	0.5041	14	0.3548	14	0.3262	31	0.7626	40	0.9571	26	0.5985	aquaporin-like protein [Gloeophyllum trabeum ATCC 11539]	Aquaporin-2 OS=Saccharomyces cerevisiae GN=AQY2 PE=2 SV=1	Glycerol uptake facilitator and related permeases (Major Intrinsic Protein Family)	aquaporin rerated protein, other eukaryote (A)
CL1072_Contig12_All	4302	Protein-coding	10	0.2995	17	0.4302	18	0.4443	20	0.468	16	0.3953	19	0.4316	32	0.7675	45	1.0498	42	0.9426	aquaporin-like protein [Gloeophyllum trabeum ATCC 11539]	Aquaporin-2 OS=Saccharomyces cerevisiae GN=AQY2 PE=2 SV=1	Glycerol uptake facilitator and related permeases (Major Intrinsic Protein Family)	aquaporin rerated protein, other eukaryote (A)
CL1072_Contig13_All	2152	Protein-coding	18	1.0776	25	1.2647	13	0.6414	29	1.3566	36	1.778	35	1.5893	40	1.9177	62	2.8913	59	2.6469	aquaporin-like protein [Gloeophyllum trabeum ATCC 11539]	Aquaporin-1 OS=Saccharomyces cerevisiae GN=AQY1 PE=2 SV=1	Glycerol uptake facilitator and related permeases (Major Intrinsic Protein Family)	aquaporin rerated protein, other eukaryote (A)
CL1072_Contig14_All	2118	Protein-coding	1	0.0608	3	0.1542	3	0.1504	5	0.2376	8	0.4014	2	0.0923	7	0.341	19	0.9003	13	0.5926	aquaporin-like protein [Gloeophyllum trabeum ATCC 11539]	Aquaporin-2 OS=Saccharomyces cerevisiae GN=AQY2 PE=2 SV=1	Glycerol uptake facilitator and related permeases (Major Intrinsic Protein Family)	aquaporin rerated protein, other eukaryote (A)
CL1072_Contig15_All	2362	Protein-coding	2	0.1091	3	0.1383	7	0.3147	8	0.341	12	0.54	5	0.2069	10	0.4368	20	0.8498	12	0.4905	aquaporin-like protein [Gloeophyllum trabeum ATCC 11539]	Aquaporin-2 OS=Saccharomyces cerevisiae GN=AQY2 PE=2 SV=1	Glycerol uptake facilitator and related permeases (Major Intrinsic Protein Family)	aquaporin rerated protein, other eukaryote (A)
CL1072_Contig16_All	2253	Protein-coding	5	0.2859	9	0.4349	7	0.3299	11	0.4915	9	0.4246	8	0.347	22	1.0075	28	1.2472	17	0.7285	aquaporin-like protein [Gloeophyllum trabeum ATCC 11539]	Aquaporin-2 OS=Saccharomyces cerevisiae GN=AQY2 PE=2 SV=1	Glycerol uptake facilitator and related permeases (Major Intrinsic Protein Family)	aquaporin rerated protein, other eukaryote (A)
CL1072_Contig17_All	1991	Protein-coding	3	0.1941	7	0.3827	8	0.4267	12	0.6067	24	1.2812	8	0.3927	9	0.4664	20	1.0081	15	0.7274	aquaporin-like protein [Gloeophyllum trabeum ATCC 11539]	Aquaporin-2 OS=Saccharomyces cerevisiae GN=AQY2 PE=2 SV=1	Glycerol uptake facilitator and related permeases (Major Intrinsic Protein Family)	aquaporin rerated protein, other eukaryote (A)
CL1072_Contig18_All	2039	Protein-coding	41	2.5907	75	4.0042	59	3.0725	46	2.2711	49	2.5541	42	2.0129	52	2.6312	67	3.2976	49	2.3201	aquaporin-like protein [Gloeophyllum trabeum ATCC 11539]	Aquaporin-2 OS=Saccharomyces cerevisiae GN=AQY2 PE=2 SV=1	Glycerol uptake facilitator and related permeases (Major Intrinsic Protein Family)	aquaporin rerated protein, other eukaryote (A)
CL1072_Contig19_All	2050	Protein-coding	0	0	2	0.1062	4	0.2072	6	0.2946	7	0.3629	2	0.0953	8	0.4026	17	0.8322	11	0.5181	aquaporin-like protein [Gloeophyllum trabeum ATCC 11539]	Aquaporin-2 OS=Saccharomyces cerevisiae GN=AQY2 PE=2 SV=1	Glycerol uptake facilitator and related permeases (Major Intrinsic Protein Family)	aquaporin rerated protein, other eukaryote (A)
CL1072_Contig1_All	2492	Protein-coding	2	0.1034	6	0.2621	3	0.1278	8	0.3232	9	0.3838	7	0.2745	14	0.5796	20	0.8054	16	0.6199	aquaporin-like protein [Gloeophyllum trabeum ATCC 11539]	Aquaporin-2 OS=Saccharomyces cerevisiae GN=AQY2 PE=2 SV=1	Glycerol uptake facilitator and related permeases (Major Intrinsic Protein Family)	aquaporin rerated protein, other eukaryote (A)
CL1072_Contig20_All	2115	Protein-coding	6	0.3655	11	0.5662	10	0.5021	10	0.476	15	0.7538	11	0.5082	21	1.0244	32	1.5184	27	1.2325	aquaporin-like protein [Gloeophyllum trabeum ATCC 11539]	Aquaporin-2 OS=Saccharomyces cerevisiae GN=AQY2 PE=2 SV=1	Glycerol uptake facilitator and related permeases (Major Intrinsic Protein Family)	aquaporin rerated protein, other eukaryote (A)
CL1072_Contig21_All	2320	Protein-coding	2	0.1111	5	0.2346	6	0.2746	9	0.3905	7	0.3207	5	0.2106	10	0.4447	26	1.1247	17	0.7074	aquaporin-like protein [Gloeophyllum trabeum ATCC 11539]	Aquaporin-2 OS=Saccharomyces cerevisiae GN=AQY2 PE=2 SV=1	Glycerol uptake facilitator and related permeases (Major Intrinsic Protein Family)	aquaporin rerated protein, other eukaryote (A)
CL1072_Contig22_All	2214	Protein-coding	4	0.2328	12	0.59	12	0.5755	14	0.6366	12	0.5761	5	0.2207	13	0.6058	29	1.3145	17	0.7413	aquaporin-like protein [Gloeophyllum trabeum ATCC 11539]	Aquaporin-2 OS=Saccharomyces cerevisiae GN=AQY2 PE=2 SV=1	Glycerol uptake facilitator and related permeases (Major Intrinsic Protein Family)	aquaporin rerated protein, other eukaryote (A)
CL1072_Contig23_All	2339	Protein-coding	1	0.0551	6	0.2793	2	0.0908	5	0.2152	7	0.3181	7	0.2925	13	0.5734	21	0.901	17	0.7017	aquaporin-like protein [Gloeophyllum trabeum ATCC 11539]	Aquaporin-2 OS=Saccharomyces cerevisiae GN=AQY2 PE=2 SV=1	Glycerol uptake facilitator and related permeases (Major Intrinsic Protein Family)	aquaporin rerated protein, other eukaryote (A)
CL1072_Contig24_All	2156	Protein-coding	1	0.0598	7	0.3534	4	0.197	9	0.4202	7	0.3451	7	0.3173	15	0.7178	20	0.931	16	0.7165	aquaporin-like protein [Gloeophyllum trabeum ATCC 11539]	Aquaporin-2 OS=Saccharomyces cerevisiae GN=AQY2 PE=2 SV=1	Glycerol uptake facilitator and related permeases (Major Intrinsic Protein Family)	aquaporin rerated protein, other eukaryote (A)
CL1072_Contig2_All	2339	Protein-coding	2	0.1102	7	0.3258	4	0.1816	9	0.3874	8	0.3635	7	0.2925	19	0.8381	18	0.7723	17	0.7017	aquaporin-like protein [Gloeophyllum trabeum ATCC 11539]	Aquaporin-2 OS=Saccharomyces cerevisiae GN=AQY2 PE=2 SV=1	Glycerol uptake facilitator and related permeases (Major Intrinsic Protein Family)	aquaporin rerated protein, other eukaryote (A)
CL1072_Contig3_All	1565	Protein-coding	1	0.0823	4	0.2782	3	0.2035	8	0.5146	6	0.4075	4	0.2498	9	0.5933	14	0.8978	9	0.5552	aquaporin-like protein [Gloeophyllum trabeum ATCC 11539]	Aquaporin-1 OS=Saccharomyces cerevisiae GN=AQY1 PE=2 SV=1	Glycerol uptake facilitator and related permeases (Major Intrinsic Protein Family)	aquaporin rerated protein, other eukaryote (A)
CL1072_Contig4_All	858	Non-conding	5	0.7508	4	0.5075	2	0.2475	15	1.7599	5	0.6194	11	1.2528	6	0.7215	7	0.8188	13	1.4628	aquaporin-like protein [Trametes versicolor FP-101664 SS1]	Lens fiber major intrinsic protein OS=Homo sapiens GN=MIP PE=1 SV=1	--	aquaporin rerated protein, other eukaryote (A)
CL1072_Contig5_All	1619	Protein-coding	1	0.0796	4	0.269	3	0.1968	8	0.4974	6	0.3939	4	0.2414	9	0.5735	16	0.9918	9	0.5367	aquaporin-like protein [Gloeophyllum trabeum ATCC 11539]	Aquaporin-1 OS=Saccharomyces cerevisiae GN=AQY1 PE=2 SV=1	Glycerol uptake facilitator and related permeases (Major Intrinsic Protein Family)	aquaporin rerated protein, other eukaryote (A)
CL1072_Contig6_All	2055	Protein-coding	0	0	5	0.2649	5	0.2584	9	0.4409	16	0.8275	4	0.1902	18	0.9037	21	1.0255	20	0.9396	aquaporin-like protein [Gloeophyllum trabeum ATCC 11539]	Aquaporin-2 OS=Saccharomyces cerevisiae GN=AQY2 PE=2 SV=1	Glycerol uptake facilitator and related permeases (Major Intrinsic Protein Family)	aquaporin rerated protein, other eukaryote (A)
CL1072_Contig7_All	1987	Protein-coding	2	0.1297	5	0.2739	3	0.1603	8	0.4053	10	0.5349	4	0.1967	13	0.675	18	0.9091	13	0.6317	aquaporin-like protein [Gloeophyllum trabeum ATCC 11539]	Aquaporin-2 OS=Saccharomyces cerevisiae GN=AQY2 PE=2 SV=1	Glycerol uptake facilitator and related permeases (Major Intrinsic Protein Family)	aquaporin rerated protein, other eukaryote (A)
CL1072_Contig8_All	4477	Protein-coding	16	0.4604	17	0.4134	18	0.4269	20	0.4497	16	0.3798	17	0.3711	35	0.8066	47	1.0536	34	0.7332	aquaporin-like protein [Gloeophyllum trabeum ATCC 11539]	Aquaporin-2 OS=Saccharomyces cerevisiae GN=AQY2 PE=2 SV=1	Glycerol uptake facilitator and related permeases (Major Intrinsic Protein Family)	aquaporin rerated protein, other eukaryote (A)
CL1072_Contig9_All	2004	Protein-coding	1	0.0643	5	0.2716	5	0.2649	12	0.6028	9	0.4773	5	0.2438	14	0.7208	24	1.2019	15	0.7226	aquaporin-like protein [Gloeophyllum trabeum ATCC 11539]	Aquaporin-1 OS=Saccharomyces cerevisiae GN=AQY1 PE=2 SV=1	Glycerol uptake facilitator and related permeases (Major Intrinsic Protein Family)	aquaporin rerated protein, other eukaryote (A)
CL1073_Contig1_All	848	Protein-coding	5	0.7597	2	0.2567	4	0.5009	3	0.3561	8	1.0027	6	0.6914	4	0.4867	8	0.9468	6	0.6831	Thioesterase/thiol ester dehydrase-isomerase [Gloeophyllum trabeum ATCC 11539]	Mesaconyl-C(4)-CoA hydratase OS=Chloroflexus aurantiacus (strain ATCC 29366 / DSM 635 / J-10-fl) GN=meh PE=1 SV=1	Uncharacterized conserved protein	--
CL1073_Contig2_All	3503	Protein-coding	10	0.3678	8	0.2486	12	0.3637	29	0.8334	10	0.3034	27	0.7532	19	0.5596	27	0.7735	18	0.4961	Thioesterase/thiol ester dehydrase-isomerase [Gloeophyllum trabeum ATCC 11539]	Mesaconyl-C(4)-CoA hydratase OS=Chloroflexus aurantiacus (strain ATCC 29366 / DSM 635 / J-10-fl) GN=meh PE=1 SV=1	Uncharacterized conserved protein	--
CL1073_Contig3_All	3477	Protein-coding	75	2.7791	72	2.2543	91	2.779	81	2.3452	68	2.0786	84	2.3608	84	2.4926	71	2.0493	68	1.8882	Thioesterase/thiol ester dehydrase-isomerase [Gloeophyllum trabeum ATCC 11539]	Mesaconyl-C(4)-CoA hydratase OS=Chloroflexus aurantiacus (strain ATCC 29366 / DSM 635 / J-10-fl) GN=meh PE=1 SV=1	Uncharacterized conserved protein	--
CL1073_Contig4_All	3429	Protein-coding	149	5.5984	159	5.0478	186	5.7597	200	5.8716	203	6.292	206	5.8707	152	4.5735	131	3.834	153	4.3078	Thioesterase/thiol ester dehydrase-isomerase [Gloeophyllum trabeum ATCC 11539]	Mesaconyl-C(4)-CoA hydratase OS=Chloroflexus aurantiacus (strain ATCC 29366 / DSM 635 / J-10-fl) GN=meh PE=1 SV=1	Uncharacterized conserved protein	--
CL1073_Contig5_All	3444	Protein-coding	9	0.3367	10	0.3161	10	0.3083	25	0.7308	13	0.4012	27	0.7661	15	0.4494	25	0.7285	16	0.4485	Thioesterase/thiol ester dehydrase-isomerase [Gloeophyllum trabeum ATCC 11539]	Mesaconyl-C(4)-CoA hydratase OS=Chloroflexus aurantiacus (strain ATCC 29366 / DSM 635 / J-10-fl) GN=meh PE=1 SV=1	Uncharacterized conserved protein	--
CL1073_Contig6_All	5080	Protein-coding	727	18.4381	877	18.7936	793	16.5755	2420	47.9562	2496	52.2209	2488	47.8605	1890	38.3857	2392	47.2545	1804	34.2852	phosphoserine aminotransferase [Trametes versicolor FP-101664 SS1]	Phosphoserine aminotransferase OS=Oryctolagus cuniculus GN=PSAT1 PE=2 SV=1	Phosphoserine aminotransferase	phosphoserine aminotransferase [EC:2.6.1.52] (A)
CL1074_Contig10_All	4115	Protein-coding	19	0.5949	33	0.873	31	0.7999	13	0.318	4	0.1033	9	0.2137	5	0.1254	15	0.3658	3	0.0704	mannitol-1-phosphate dehydrogenase [Cryptococcus neoformans var. neoformans JEC21]	Alcohol dehydrogenase OS=Schizosaccharomyces pombe (strain 972 / ATCC 24843) GN=adh1 PE=1 SV=2	Zn-dependent alcohol dehydrogenases	alcohol dehydrogenase, propanol-preferring [EC:1.1.1.1] (A)
CL1074_Contig11_All	4027	Protein-coding	11	0.3519	19	0.5136	14	0.3692	7	0.175	0	0	2	0.0485	2	0.0512	10	0.2492	1	0.024	mannitol-1-phosphate dehydrogenase [Cryptococcus neoformans var. neoformans JEC21]	Alcohol dehydrogenase OS=Schizosaccharomyces pombe (strain 972 / ATCC 24843) GN=adh1 PE=1 SV=2	Zn-dependent alcohol dehydrogenases	alcohol dehydrogenase, propanol-preferring [EC:1.1.1.1] (A)
CL1074_Contig12_All	1445	Protein-coding	1	0.0892	6	0.452	3	0.2205	4	0.2787	3	0.2207	1	0.0676	2	0.1428	12	0.8334	2	0.1336	signal transducer [Coprinopsis cinerea okayama7#130]	Rho1 guanine nucleotide exchange factor 1 OS=Schizosaccharomyces pombe (strain 972 / ATCC 24843) GN=rgf1 PE=1 SV=1	RhoGEF, Guanine nucleotide exchange factor for Rho/Rac/Cdc42-like GTPases	--
CL1074_Contig13_All	4081	Protein-coding	10	0.3157	23	0.6135	14	0.3643	7	0.1727	0	0	2	0.0479	2	0.0506	10	0.2459	1	0.0237	mannitol-1-phosphate dehydrogenase [Cryptococcus neoformans var. neoformans JEC21]	Alcohol dehydrogenase 3 OS=Emericella nidulans (strain FGSC A4 / ATCC 38163 / CBS 112.46 / NRRL 194 / M139) GN=alcC PE=3 SV=1	Zn-dependent alcohol dehydrogenases	alcohol dehydrogenase, propanol-preferring [EC:1.1.1.1] (A)
CL1074_Contig14_All	3544	Protein-coding	1	0.0364	3	0.0922	2	0.0599	6	0.1704	0	0	3	0.0827	1	0.0291	10	0.2832	1	0.0272	mannitol-1-phosphate dehydrogenase [Cryptococcus neoformans var. neoformans JEC21]	Alcohol dehydrogenase OS=Schizosaccharomyces pombe (strain 972 / ATCC 24843) GN=adh1 PE=1 SV=2	Zn-dependent alcohol dehydrogenases	alcohol dehydrogenase, propanol-preferring [EC:1.1.1.1] (A)
CL1074_Contig15_All	3872	Protein-coding	23	0.7653	32	0.8997	21	0.5759	15	0.39	2	0.0549	9	0.2271	3	0.0799	14	0.3629	7	0.1745	mannitol-1-phosphate dehydrogenase [Cryptococcus neoformans var. neoformans JEC21]	Alcohol dehydrogenase OS=Schizosaccharomyces pombe (strain 972 / ATCC 24843) GN=adh1 PE=1 SV=2	Zn-dependent alcohol dehydrogenases	alcohol dehydrogenase, propanol-preferring [EC:1.1.1.1] (A)
CL1074_Contig16_All	4356	Protein-coding	10	0.2958	13	0.3249	8	0.195	5	0.1156	0	0	1	0.0224	2	0.0474	13	0.2995	1	0.0222	mannitol-1-phosphate dehydrogenase [Coprinopsis cinerea okayama7#130]	Rho1 guanine nucleotide exchange factor 1 OS=Schizosaccharomyces pombe (strain 972 / ATCC 24843) GN=rgf1 PE=1 SV=1	RhoGEF, Guanine nucleotide exchange factor for Rho/Rac/Cdc42-like GTPases	alcohol dehydrogenase, propanol-preferring [EC:1.1.1.1] (A)
CL1074_Contig17_All	3401	Protein-coding	10	0.3788	13	0.4161	8	0.2498	2	0.0592	0	0	1	0.0287	2	0.0607	8	0.2361	1	0.0284	Dbl homology domain-containing protein [Fistulina hepatica ATCC 64428]	Rho1 guanine nucleotide exchange factor 1 OS=Schizosaccharomyces pombe (strain 972 / ATCC 24843) GN=rgf1 PE=1 SV=1	RhoGEF, Guanine nucleotide exchange factor for Rho/Rac/Cdc42-like GTPases	alcohol dehydrogenase, propanol-preferring [EC:1.1.1.1] (A)
CL1074_Contig18_All	4126	Protein-coding	11	0.3435	19	0.5013	12	0.3088	8	0.1952	3	0.0773	6	0.1421	2	0.05	13	0.3162	3	0.0702	mannitol-1-phosphate dehydrogenase [Cryptococcus neoformans var. neoformans JEC21]	Alcohol dehydrogenase OS=Schizosaccharomyces pombe (strain 972 / ATCC 24843) GN=adh1 PE=1 SV=2	Zn-dependent alcohol dehydrogenases	alcohol dehydrogenase, propanol-preferring [EC:1.1.1.1] (A)
CL1074_Contig19_All	4106	Protein-coding	12	0.3765	26	0.6893	20	0.5172	7	0.1716	0	0	4	0.0952	2	0.0503	13	0.3177	1	0.0235	mannitol-1-phosphate dehydrogenase [Cryptococcus neoformans var. neoformans JEC21]	Alcohol dehydrogenase OS=Schizosaccharomyces pombe (strain 972 / ATCC 24843) GN=adh1 PE=1 SV=2	Zn-dependent alcohol dehydrogenases	alcohol dehydrogenase, propanol-preferring [EC:1.1.1.1] (A)
CL1074_Contig1_All	1803	Protein-coding	1	0.0715	10	0.6038	9	0.53	5	0.2792	3	0.1768	2	0.1084	4	0.2289	9	0.5009	6	0.3213	signal transducer [Coprinopsis cinerea okayama7#130]	Rho1 guanine nucleotide exchange factor 1 OS=Schizosaccharomyces pombe (strain 972 / ATCC 24843) GN=rgf1 PE=1 SV=1	RhoGEF, Guanine nucleotide exchange factor for Rho/Rac/Cdc42-like GTPases	--
CL1074_Contig20_All	3950	Protein-coding	26	0.8481	37	1.0197	38	1.0215	13	0.3313	3	0.0807	7	0.1732	3	0.0784	15	0.3811	2	0.0489	mannitol-1-phosphate dehydrogenase [Fomitiporia mediterranea MF3/22]	Alcohol dehydrogenase OS=Schizosaccharomyces pombe (strain 972 / ATCC 24843) GN=adh1 PE=1 SV=2	Zn-dependent alcohol dehydrogenases	alcohol dehydrogenase, propanol-preferring [EC:1.1.1.1] (A)
CL1074_Contig21_All	4067	Protein-coding	18	0.5702	37	0.9904	30	0.7833	9	0.2228	3	0.0784	8	0.1922	9	0.2283	20	0.4935	9	0.2136	mannitol-1-phosphate dehydrogenase [Cryptococcus neoformans var. neoformans JEC21]	Alcohol dehydrogenase OS=Schizosaccharomyces pombe (strain 972 / ATCC 24843) GN=adh1 PE=1 SV=2	Zn-dependent alcohol dehydrogenases	alcohol dehydrogenase, propanol-preferring [EC:1.1.1.1] (A)
CL1074_Contig22_All	3867	Protein-coding	15	0.4998	26	0.7319	18	0.4943	14	0.3645	1	0.0275	10	0.2527	2	0.0534	16	0.4152	2	0.0499	mannitol-1-phosphate dehydrogenase [Cryptococcus neoformans var. neoformans JEC21]	Alcohol dehydrogenase OS=Schizosaccharomyces pombe (strain 972 / ATCC 24843) GN=adh1 PE=1 SV=2	Zn-dependent alcohol dehydrogenases	alcohol dehydrogenase, propanol-preferring [EC:1.1.1.1] (A)
CL1074_Contig23_All	3948	Protein-coding	14	0.4569	22	0.6066	13	0.3496	11	0.2805	1	0.0269	6	0.1485	2	0.0523	14	0.3559	2	0.0489	mannitol-1-phosphate dehydrogenase [Cryptococcus neoformans var. neoformans JEC21]	Alcohol dehydrogenase OS=Schizosaccharomyces pombe (strain 972 / ATCC 24843) GN=adh1 PE=1 SV=2	Zn-dependent alcohol dehydrogenases	alcohol dehydrogenase, propanol-preferring [EC:1.1.1.1] (A)
CL1074_Contig24_All	3599	Protein-coding	4	0.1432	8	0.242	4	0.118	8	0.2238	1	0.0295	4	0.1086	1	0.0287	12	0.3346	1	0.0268	mannitol-1-phosphate dehydrogenase [Cryptococcus neoformans var. neoformans JEC21]	Alcohol dehydrogenase OS=Schizosaccharomyces pombe (strain 972 / ATCC 24843) GN=adh1 PE=1 SV=2	Zn-dependent alcohol dehydrogenases	alcohol dehydrogenase, propanol-preferring [EC:1.1.1.1] (A)
CL1074_Contig25_All	4052	Protein-coding	17	0.5405	31	0.8329	22	0.5765	12	0.2981	1	0.0262	6	0.1447	2	0.0509	13	0.322	2	0.0477	mannitol-1-phosphate dehydrogenase [Cryptococcus neoformans var. neoformans JEC21]	Alcohol dehydrogenase OS=Schizosaccharomyces pombe (strain 972 / ATCC 24843) GN=adh1 PE=1 SV=2	Zn-dependent alcohol dehydrogenases	alcohol dehydrogenase, propanol-preferring [EC:1.1.1.1] (A)
CL1074_Contig26_All	4231	Protein-coding	35	1.0658	60	1.5438	53	1.3301	7	0.1666	2	0.0502	4	0.0924	2	0.0488	13	0.3084	2	0.0456	mannitol-1-phosphate dehydrogenase [Fomitiporia mediterranea MF3/22]	Alcohol dehydrogenase OS=Schizosaccharomyces pombe (strain 972 / ATCC 24843) GN=adh1 PE=1 SV=2	Zn-dependent alcohol dehydrogenases	alcohol dehydrogenase, propanol-preferring [EC:1.1.1.1] (A)
CL1074_Contig27_All	4023	Protein-coding	10	0.3203	14	0.3788	10	0.2639	6	0.1501	0	0	2	0.0486	2	0.0513	11	0.2744	1	0.024	GroES-like protein [Punctularia strigosozonata HHB-11173 SS5]	Rho1 guanine nucleotide exchange factor 1 OS=Schizosaccharomyces pombe (strain 972 / ATCC 24843) GN=rgf1 PE=1 SV=1	RhoGEF, Guanine nucleotide exchange factor for Rho/Rac/Cdc42-like GTPases	alcohol dehydrogenase, propanol-preferring [EC:1.1.1.1] (A)
CL1074_Contig28_All	3823	Protein-coding	14	0.4718	23	0.6549	13	0.3611	10	0.2633	1	0.0278	6	0.1534	2	0.054	12	0.315	2	0.0505	mannitol-1-phosphate dehydrogenase [Cryptococcus neoformans var. neoformans JEC21]	Alcohol dehydrogenase OS=Schizosaccharomyces pombe (strain 972 / ATCC 24843) GN=adh1 PE=1 SV=2	Zn-dependent alcohol dehydrogenases	alcohol dehydrogenase, propanol-preferring [EC:1.1.1.1] (A)
CL1074_Contig29_All	4153	Protein-coding	28	0.8686	42	1.1009	33	0.8437	10	0.2424	4	0.1024	8	0.1882	3	0.0745	15	0.3625	4	0.093	mannitol-1-phosphate dehydrogenase [Fomitiporia mediterranea MF3/22]	Alcohol dehydrogenase OS=Schizosaccharomyces pombe (strain 972 / ATCC 24843) GN=adh1 PE=1 SV=2	Zn-dependent alcohol dehydrogenases	alcohol dehydrogenase, propanol-preferring [EC:1.1.1.1] (A)
CL1074_Contig2_All	4242	Protein-coding	14	0.4252	25	0.6416	24	0.6008	7	0.1661	0	0	2	0.0461	2	0.0486	11	0.2602	1	0.0228	mannitol-1-phosphate dehydrogenase [Cryptococcus neoformans var. neoformans JEC21]	Alcohol dehydrogenase 3 OS=Emericella nidulans (strain FGSC A4 / ATCC 38163 / CBS 112.46 / NRRL 194 / M139) GN=alcC PE=3 SV=1	Zn-dependent alcohol dehydrogenases	alcohol dehydrogenase, propanol-preferring [EC:1.1.1.1] (A)
CL1074_Contig30_All	4007	Protein-coding	15	0.4823	25	0.6792	14	0.371	10	0.2512	1	0.0265	8	0.1951	2	0.0515	13	0.3256	3	0.0723	mannitol-1-phosphate dehydrogenase [Cryptococcus neoformans var. neoformans JEC21]	Alcohol dehydrogenase OS=Schizosaccharomyces pombe (strain 972 / ATCC 24843) GN=adh1 PE=1 SV=2	Zn-dependent alcohol dehydrogenases	alcohol dehydrogenase, propanol-preferring [EC:1.1.1.1] (A)
CL1074_Contig31_All	4168	Protein-coding	17	0.5255	32	0.8358	26	0.6624	9	0.2174	1	0.0255	5	0.1172	2	0.0495	15	0.3612	2	0.0463	mannitol-1-phosphate dehydrogenase [Cryptococcus neoformans var. neoformans JEC21]	Alcohol dehydrogenase OS=Schizosaccharomyces pombe (strain 972 / ATCC 24843) GN=adh1 PE=1 SV=2	Zn-dependent alcohol dehydrogenases	alcohol dehydrogenase, propanol-preferring [EC:1.1.1.1] (A)
CL1074_Contig32_All	4307	Protein-coding	10	0.2991	13	0.3286	8	0.1972	4	0.0935	0	0	1	0.0227	2	0.0479	11	0.2563	1	0.0224	Dbl homology domain-containing protein [Fistulina hepatica ATCC 64428]	Rho1 guanine nucleotide exchange factor 1 OS=Schizosaccharomyces pombe (strain 972 / ATCC 24843) GN=rgf1 PE=1 SV=1	RhoGEF, Guanine nucleotide exchange factor for Rho/Rac/Cdc42-like GTPases	alcohol dehydrogenase, propanol-preferring [EC:1.1.1.1] (A)
CL1074_Contig33_All	3912	Protein-coding	17	0.5599	30	0.8348	22	0.5971	10	0.2573	1	0.0272	6	0.1499	2	0.0527	13	0.3335	2	0.0494	mannitol-1-phosphate dehydrogenase [Cryptococcus neoformans var. neoformans JEC21]	Alcohol dehydrogenase OS=Schizosaccharomyces pombe (strain 972 / ATCC 24843) GN=adh1 PE=1 SV=2	Zn-dependent alcohol dehydrogenases	alcohol dehydrogenase, propanol-preferring [EC:1.1.1.1] (A)
CL1074_Contig34_All	3220	Protein-coding	24	0.9603	36	1.2171	21	0.6925	9	0.2814	3	0.099	8	0.2428	8	0.2563	11	0.3428	4	0.1199	mannitol-1-phosphate dehydrogenase [Cryptococcus neoformans var. neoformans JEC21]	Alcohol dehydrogenase OS=Schizosaccharomyces pombe (strain 972 / ATCC 24843) GN=adh1 PE=1 SV=2	Zn-dependent alcohol dehydrogenases	alcohol dehydrogenase, propanol-preferring [EC:1.1.1.1] (A)
CL1074_Contig35_All	4012	Protein-coding	19	0.6102	35	0.9497	29	0.7675	10	0.2509	2	0.053	8	0.1949	2	0.0514	14	0.3502	2	0.0481	mannitol-1-phosphate dehydrogenase [Cryptococcus neoformans var. neoformans JEC21]	Alcohol dehydrogenase OS=Schizosaccharomyces pombe (strain 972 / ATCC 24843) GN=adh1 PE=1 SV=2	Zn-dependent alcohol dehydrogenases	alcohol dehydrogenase, propanol-preferring [EC:1.1.1.1] (A)
CL1074_Contig36_All	4117	Protein-coding	17	0.532	32	0.8461	27	0.6964	8	0.1956	1	0.0258	6	0.1424	2	0.0501	15	0.3656	2	0.0469	mannitol-1-phosphate dehydrogenase [Cryptococcus neoformans var. neoformans JEC21]	Alcohol dehydrogenase OS=Schizosaccharomyces pombe (strain 972 / ATCC 24843) GN=adh1 PE=1 SV=2	Zn-dependent alcohol dehydrogenases	alcohol dehydrogenase, propanol-preferring [EC:1.1.1.1] (A)
CL1074_Contig37_All	3774	Protein-coding	5	0.1707	4	0.1154	9	0.2532	5	0.1334	2	0.0563	2	0.0518	1	0.0273	10	0.2659	1	0.0256	mannitol-1-phosphate dehydrogenase [Cryptococcus neoformans var. neoformans JEC21]	Alcohol dehydrogenase OS=Schizosaccharomyces pombe (strain 972 / ATCC 24843) GN=adh1 PE=1 SV=2	Zn-dependent alcohol dehydrogenases	alcohol dehydrogenase, propanol-preferring [EC:1.1.1.1] (A)
CL1074_Contig38_All	4035	Protein-coding	17	0.5428	30	0.8094	22	0.5789	11	0.2744	1	0.0263	6	0.1453	2	0.0511	15	0.3731	2	0.0479	mannitol-1-phosphate dehydrogenase [Cryptococcus neoformans var. neoformans JEC21]	Alcohol dehydrogenase OS=Schizosaccharomyces pombe (strain 972 / ATCC 24843) GN=adh1 PE=1 SV=2	Zn-dependent alcohol dehydrogenases	alcohol dehydrogenase, propanol-preferring [EC:1.1.1.1] (A)
CL1074_Contig39_All	4326	Protein-coding	50	1.4891	67	1.686	70	1.7182	7	0.1629	3	0.0737	4	0.0904	3	0.0715	13	0.3016	4	0.0893	GroES-like protein [Punctularia strigosozonata HHB-11173 SS5]	Alcohol dehydrogenase 3 OS=Emericella nidulans (strain FGSC A4 / ATCC 38163 / CBS 112.46 / NRRL 194 / M139) GN=alcC PE=3 SV=1	RhoGEF, Guanine nucleotide exchange factor for Rho/Rac/Cdc42-like GTPases	alcohol dehydrogenase, propanol-preferring [EC:1.1.1.1] (A)
CL1074_Contig3_All	4180	Protein-coding	14	0.4315	27	0.7032	25	0.6351	7	0.1686	1	0.0254	4	0.0935	2	0.0494	11	0.2641	1	0.0231	mannitol-1-phosphate dehydrogenase [Cryptococcus neoformans var. neoformans JEC21]	Alcohol dehydrogenase 3 OS=Emericella nidulans (strain FGSC A4 / ATCC 38163 / CBS 112.46 / NRRL 194 / M139) GN=alcC PE=3 SV=1	Zn-dependent alcohol dehydrogenases	alcohol dehydrogenase, propanol-preferring [EC:1.1.1.1] (A)
CL1074_Contig40_All	3952	Protein-coding	10	0.326	19	0.5234	12	0.3224	7	0.1783	0	0	4	0.0989	3	0.0783	11	0.2793	1	0.0244	mannitol-1-phosphate dehydrogenase [Cryptococcus neoformans var. neoformans JEC21]	Alcohol dehydrogenase OS=Schizosaccharomyces pombe (strain 972 / ATCC 24843) GN=adh1 PE=1 SV=2	Zn-dependent alcohol dehydrogenases	alcohol dehydrogenase, propanol-preferring [EC:1.1.1.1] (A)
CL1074_Contig41_All	4061	Protein-coding	17	0.5393	33	0.8846	26	0.6798	10	0.2479	1	0.0262	6	0.1444	2	0.0508	14	0.346	2	0.0475	mannitol-1-phosphate dehydrogenase [Cryptococcus neoformans var. neoformans JEC21]	Alcohol dehydrogenase OS=Schizosaccharomyces pombe (strain 972 / ATCC 24843) GN=adh1 PE=1 SV=2	Zn-dependent alcohol dehydrogenases	alcohol dehydrogenase, propanol-preferring [EC:1.1.1.1] (A)
CL1074_Contig42_All	4185	Protein-coding	17	0.5234	33	0.8584	26	0.6597	10	0.2405	2	0.0508	5	0.1168	2	0.0493	13	0.3117	2	0.0461	mannitol-1-phosphate dehydrogenase [Cryptococcus neoformans var. neoformans JEC21]	Alcohol dehydrogenase OS=Schizosaccharomyces pombe (strain 972 / ATCC 24843) GN=adh1 PE=1 SV=2	Zn-dependent alcohol dehydrogenases	alcohol dehydrogenase, propanol-preferring [EC:1.1.1.1] (A)
CL1074_Contig43_All	4031	Protein-coding	29	0.9269	44	1.1883	37	0.9746	17	0.4246	8	0.2109	17	0.4121	18	0.4607	21	0.5228	19	0.4551	mannitol-1-phosphate dehydrogenase [Cryptococcus neoformans var. neoformans JEC21]	Alcohol dehydrogenase OS=Schizosaccharomyces pombe (strain 972 / ATCC 24843) GN=adh1 PE=1 SV=2	Zn-dependent alcohol dehydrogenases	alcohol dehydrogenase, propanol-preferring [EC:1.1.1.1] (A)
CL1074_Contig44_All	4105	Protein-coding	10	0.3139	14	0.3713	9	0.2328	5	0.1226	0	0	1	0.0238	2	0.0503	10	0.2445	1	0.0235	mannitol-1-phosphate dehydrogenase [Cryptococcus neoformans var. neoformans JEC21]	Alcohol dehydrogenase 3 OS=Emericella nidulans (strain FGSC A4 / ATCC 38163 / CBS 112.46 / NRRL 194 / M139) GN=alcC PE=3 SV=1	Zn-dependent alcohol dehydrogenases	alcohol dehydrogenase, propanol-preferring [EC:1.1.1.1] (A)
CL1074_Contig45_All	4196	Protein-coding	25	0.7676	23	0.5967	13	0.329	7	0.1679	1	0.0253	7	0.163	4	0.0984	11	0.2631	5	0.115	mannitol-1-phosphate dehydrogenase [Fomitiporia mediterranea MF3/22]	Alcohol dehydrogenase 3 OS=Emericella nidulans (strain FGSC A4 / ATCC 38163 / CBS 112.46 / NRRL 194 / M139) GN=alcC PE=3 SV=1	Zn-dependent alcohol dehydrogenases	alcohol dehydrogenase, propanol-preferring [EC:1.1.1.1] (A)
CL1074_Contig46_All	4419	Protein-coding	13	0.379	15	0.3695	10	0.2403	10	0.2278	3	0.0722	4	0.0885	5	0.1167	12	0.2725	3	0.0655	mannitol-1-phosphate dehydrogenase [Coprinopsis cinerea okayama7#130]	Alcohol dehydrogenase 3 OS=Emericella nidulans (strain FGSC A4 / ATCC 38163 / CBS 112.46 / NRRL 194 / M139) GN=alcC PE=3 SV=1	RhoGEF, Guanine nucleotide exchange factor for Rho/Rac/Cdc42-like GTPases	alcohol dehydrogenase, propanol-preferring [EC:1.1.1.1] (A)
CL1074_Contig47_All	4257	Protein-coding	19	0.575	24	0.6137	20	0.4989	5	0.1182	2	0.0499	1	0.023	4	0.0969	11	0.2593	1	0.0227	Dbl homology domain-containing protein [Fistulina hepatica ATCC 64428]	Rho1 guanine nucleotide exchange factor 1 OS=Schizosaccharomyces pombe (strain 972 / ATCC 24843) GN=rgf1 PE=1 SV=1	RhoGEF, Guanine nucleotide exchange factor for Rho/Rac/Cdc42-like GTPases	alcohol dehydrogenase, propanol-preferring [EC:1.1.1.1] (A)
CL1074_Contig48_All	4251	Protein-coding	56	1.6972	88	2.2535	83	2.0732	8	0.1894	1	0.025	5	0.1149	6	0.1456	18	0.4249	2	0.0454	GroES-like protein [Punctularia strigosozonata HHB-11173 SS5]	Rho1 guanine nucleotide exchange factor 1 OS=Schizosaccharomyces pombe (strain 972 / ATCC 24843) GN=rgf1 PE=1 SV=1	RhoGEF, Guanine nucleotide exchange factor for Rho/Rac/Cdc42-like GTPases	alcohol dehydrogenase, propanol-preferring [EC:1.1.1.1] (A)
CL1074_Contig49_All	4093	Protein-coding	11	0.3463	30	0.7979	20	0.5189	7	0.1722	0	0	4	0.0955	2	0.0504	13	0.3187	1	0.0236	mannitol-1-phosphate dehydrogenase [Cryptococcus neoformans var. neoformans JEC21]	Alcohol dehydrogenase OS=Schizosaccharomyces pombe (strain 972 / ATCC 24843) GN=adh1 PE=1 SV=2	Zn-dependent alcohol dehydrogenases	alcohol dehydrogenase, propanol-preferring [EC:1.1.1.1] (A)
CL1074_Contig4_All	4007	Protein-coding	28	0.9003	37	1.0052	29	0.7685	16	0.402	12	0.3183	10	0.2439	6	0.1545	15	0.3757	4	0.0964	mannitol-1-phosphate dehydrogenase [Cryptococcus neoformans var. neoformans JEC21]	Alcohol dehydrogenase OS=Schizosaccharomyces pombe (strain 972 / ATCC 24843) GN=adh1 PE=1 SV=2	Zn-dependent alcohol dehydrogenases	alcohol dehydrogenase, propanol-preferring [EC:1.1.1.1] (A)
CL1074_Contig50_All	4084	Protein-coding	14	0.4417	33	0.8796	27	0.702	7	0.1725	0	0	3	0.0718	3	0.0758	12	0.2949	2	0.0473	mannitol-1-phosphate dehydrogenase [Cryptococcus neoformans var. neoformans JEC21]	Alcohol dehydrogenase 3 OS=Emericella nidulans (strain FGSC A4 / ATCC 38163 / CBS 112.46 / NRRL 194 / M139) GN=alcC PE=3 SV=1	Zn-dependent alcohol dehydrogenases	alcohol dehydrogenase, propanol-preferring [EC:1.1.1.1] (A)
CL1074_Contig51_All	4097	Protein-coding	13	0.4088	23	0.6111	19	0.4924	7	0.172	0	0	2	0.0477	2	0.0504	11	0.2694	1	0.0236	mannitol-1-phosphate dehydrogenase [Cryptococcus neoformans var. neoformans JEC21]	Alcohol dehydrogenase 3 OS=Emericella nidulans (strain FGSC A4 / ATCC 38163 / CBS 112.46 / NRRL 194 / M139) GN=alcC PE=3 SV=1	Zn-dependent alcohol dehydrogenases	alcohol dehydrogenase, propanol-preferring [EC:1.1.1.1] (A)
CL1074_Contig52_All	4083	Protein-coding	13	0.4102	23	0.6132	20	0.5201	7	0.1726	0	0	2	0.0479	2	0.0505	12	0.2949	1	0.0236	mannitol-1-phosphate dehydrogenase [Cryptococcus neoformans var. neoformans JEC21]	Alcohol dehydrogenase OS=Schizosaccharomyces pombe (strain 972 / ATCC 24843) GN=adh1 PE=1 SV=2	Zn-dependent alcohol dehydrogenases	alcohol dehydrogenase, propanol-preferring [EC:1.1.1.1] (A)
CL1074_Contig5_All	3420	Protein-coding	0	0	3	0.0955	0	0	8	0.2355	0	0	2	0.0571	1	0.0302	9	0.2641	1	0.0282	alcohol dehydrogenase [Cryptococcus neoformans var. neoformans]	Alcohol dehydrogenase OS=Schizosaccharomyces pombe (strain 972 / ATCC 24843) GN=adh1 PE=1 SV=2	Zn-dependent alcohol dehydrogenases	alcohol dehydrogenase, propanol-preferring [EC:1.1.1.1] (A)
CL1074_Contig6_All	3473	Protein-coding	0	0	3	0.094	0	0	6	0.1739	0	0	2	0.0563	1	0.0297	9	0.2601	1	0.0278	mannitol-1-phosphate dehydrogenase [Fomitiporia mediterranea MF3/22]	Alcohol dehydrogenase 3 OS=Emericella nidulans (strain FGSC A4 / ATCC 38163 / CBS 112.46 / NRRL 194 / M139) GN=alcC PE=3 SV=1	Zn-dependent alcohol dehydrogenases	alcohol dehydrogenase, propanol-preferring [EC:1.1.1.1] (A)
CL1074_Contig7_All	4190	Protein-coding	42	1.2915	76	1.9746	64	1.6219	13	0.3123	8	0.2029	8	0.1866	3	0.0739	12	0.2874	4	0.0922	mannitol-1-phosphate dehydrogenase [Fomitiporia mediterranea MF3/22]	Alcohol dehydrogenase OS=Schizosaccharomyces pombe (strain 972 / ATCC 24843) GN=adh1 PE=1 SV=2	Zn-dependent alcohol dehydrogenases	alcohol dehydrogenase, propanol-preferring [EC:1.1.1.1] (A)
CL1074_Contig8_All	4209	Protein-coding	35	1.0714	61	1.5777	52	1.3118	7	0.1674	1	0.0253	2	0.0464	2	0.049	11	0.2623	2	0.0459	mannitol-1-phosphate dehydrogenase [Fomitiporia mediterranea MF3/22]	Alcohol dehydrogenase 3 OS=Emericella nidulans (strain FGSC A4 / ATCC 38163 / CBS 112.46 / NRRL 194 / M139) GN=alcC PE=3 SV=1	Zn-dependent alcohol dehydrogenases	alcohol dehydrogenase, propanol-preferring [EC:1.1.1.1] (A)
CL1074_Contig9_All	4038	Protein-coding	39	1.2444	65	1.7524	61	1.6041	8	0.1994	2	0.0526	6	0.1452	3	0.0767	15	0.3728	2	0.0478	mannitol-1-phosphate dehydrogenase [Cryptococcus neoformans var. neoformans JEC21]	Alcohol dehydrogenase OS=Schizosaccharomyces pombe (strain 972 / ATCC 24843) GN=adh1 PE=1 SV=2	Zn-dependent alcohol dehydrogenases	alcohol dehydrogenase, propanol-preferring [EC:1.1.1.1] (A)
CL1075_Contig1_All	932	Non-conding	2	0.2765	5	0.584	7	0.7975	2	0.216	4	0.4561	5	0.5243	0	0	3	0.323	3	0.3108	--	--	--	--
CL1075_Contig2_All	3674	Protein-coding	7	0.2455	14	0.4148	11	0.3179	13	0.3562	18	0.5207	15	0.399	12	0.337	14	0.3824	10	0.2628	60s ribosomal protein l25 [Moniliophthora roreri MCA 2997]	--	--	large subunit ribosomal protein L25, mitochondrial (A)
CL1075_Contig3_All	4124	Protein-coding	55	1.7183	62	1.6366	69	1.7766	31	0.7567	42	1.0824	48	1.1374	50	1.2509	49	1.1924	39	0.913	60s ribosomal protein l25 [Moniliophthora roreri MCA 2997]	--	--	large subunit ribosomal protein L25, mitochondrial (A)
CL1076_Contig1_All	1289	Protein-coding	1	0.1	3	0.2534	9	0.7414	1	0.0781	2	0.1649	1	0.0758	2	0.1601	2	0.1557	4	0.2996	hypothetical protein CERSUDRAFT_95835 [Ceriporiopsis subvermispora B]	--	--	--
CL1076_Contig2_All	2777	Protein-coding	20	0.9279	18	0.7056	23	0.8794	66	2.3926	55	2.105	57	2.0058	65	2.415	58	2.096	58	2.0164	tbc1 domain member 20 [Moniliophthora roreri MCA 2997]	GTPase-activating protein gyp10 OS=Schizosaccharomyces pombe (strain 972 / ATCC 24843) GN=gyp10 PE=3 SV=1	GTPase-activating protein	--
CL1076_Contig3_All	2975	Protein-coding	4	0.1732	3	0.1098	1	0.0357	1	0.0338	1	0.0357	2	0.0657	4	0.1387	10	0.3373	3	0.0974	tbc1 domain member 20 [Moniliophthora roreri MCA 2997]	GTPase-activating protein gyp10 OS=Schizosaccharomyces pombe (strain 972 / ATCC 24843) GN=gyp10 PE=3 SV=1	GTPase-activating protein	--
CL1076_Contig4_All	6256	Protein-coding	110	2.2654	148	2.5754	165	2.8006	74	1.1908	82	1.3931	71	1.1091	47	0.7751	66	1.0587	53	0.8179	tbc1 domain member 20 [Moniliophthora roreri MCA 2997]	GTPase-activating protein gyp10 OS=Schizosaccharomyces pombe (strain 972 / ATCC 24843) GN=gyp10 PE=3 SV=1	GTPase-activating protein	--
CL1076_Contig5_All	575	Protein-coding	1	0.2241	2	0.3786	1	0.1847	1	0.1751	0	0	2	0.3399	1	0.1794	1	0.1745	0	0	--	--	--	--
CL1077_Contig10_All	3950	Protein-coding	8	0.2609	15	0.4134	12	0.3226	18	0.4587	17	0.4574	22	0.5443	11	0.2873	16	0.4065	7	0.1711	hypothetical protein TRAVEDRAFT_89188, partial [Trametes versicolor FP-101664 SS1]	--	--	--
CL1077_Contig11_All	4033	Protein-coding	15	0.4792	35	0.9447	21	0.5529	25	0.624	21	0.5534	26	0.63	16	0.4093	18	0.4479	16	0.383	hypothetical protein TRAVEDRAFT_89188, partial [Trametes versicolor FP-101664 SS1]	--	--	--
CL1077_Contig12_All	5750	Protein-coding	73	1.6357	78	1.4767	77	1.4219	156	2.7312	166	3.0683	153	2.6002	41	0.7357	63	1.0996	55	0.9235	delta 9-fatty acid desaturase [Moniliophthora roreri MCA 2997]	E3 ubiquitin-protein ligase listerin OS=Schizosaccharomyces pombe (strain 972 / ATCC 24843) GN=SPBC21D10.09c PE=3 SV=1	Uncharacterized conserved protein, contains RING Zn-finger	--
CL1077_Contig13_All	1096	Protein-coding	0	0	2	0.1987	1	0.0969	0	0	0	0	2	0.1783	1	0.0941	3	0.2747	0	0	--	--	--	--
CL1077_Contig14_All	2945	Protein-coding	27	1.1812	31	1.1459	27	0.9735	49	1.675	42	1.5157	46	1.5264	15	0.5255	17	0.5793	14	0.459	hypothetical protein TRAVEDRAFT_89188, partial [Trametes versicolor FP-101664 SS1]	--	--	--
CL1077_Contig15_All	3002	Protein-coding	18	0.7725	18	0.6527	14	0.4952	21	0.7042	24	0.8497	27	0.8789	11	0.3781	18	0.6017	11	0.3538	hypothetical protein TRAVEDRAFT_89188, partial [Trametes versicolor FP-101664 SS1]	--	--	--
CL1077_Contig16_All	2681	Protein-coding	10	0.4806	15	0.6091	11	0.4357	18	0.6759	16	0.6343	23	0.8383	13	0.5003	12	0.4492	5	0.1801	hypothetical protein TRAVEDRAFT_89188, partial [Trametes versicolor FP-101664 SS1]	--	--	--
CL1077_Contig17_All	1152	Protein-coding	4	0.4474	0	0	1	0.0922	0	0	1	0.0923	1	0.0848	1	0.0896	3	0.2613	3	0.2514	--	--	--	--
CL1077_Contig18_All	526	Protein-coding	2	0.4899	3	0.6209	3	0.6056	5	0.9569	6	1.2124	8	1.4863	4	0.7846	1	0.1908	1	0.1835	--	--	--	--
CL1077_Contig1_All	4076	Protein-coding	10	0.3161	15	0.4006	10	0.2605	17	0.4199	16	0.4172	21	0.5035	12	0.3038	14	0.3447	8	0.1895	hypothetical protein TRAVEDRAFT_89188, partial [Trametes versicolor FP-101664 SS1]	--	--	--
CL1077_Contig2_All	1179	Protein-coding	2	0.2186	0	0	0	0	0	0	0	0	1	0.0829	1	0.0875	3	0.2554	1	0.0819	--	--	--	--
CL1077_Contig3_All	4069	Protein-coding	12	0.38	18	0.4816	17	0.4436	19	0.4701	18	0.4702	23	0.5524	13	0.3296	16	0.3946	11	0.261	hypothetical protein TRAVEDRAFT_89188, partial [Trametes versicolor FP-101664 SS1]	--	--	--
CL1077_Contig4_All	1272	Protein-coding	2	0.2026	0	0	2	0.167	1	0.0791	0	0	1	0.0768	1	0.0811	4	0.3156	3	0.2277	--	--	--	--
CL1077_Contig5_All	3972	Protein-coding	10	0.3244	16	0.4385	11	0.2941	19	0.4815	16	0.4281	21	0.5167	13	0.3377	15	0.379	8	0.1945	hypothetical protein TRAVEDRAFT_89188, partial [Trametes versicolor FP-101664 SS1]	--	--	--
CL1077_Contig6_All	4029	Protein-coding	10	0.3198	17	0.4593	12	0.3163	18	0.4497	16	0.4221	22	0.5336	13	0.3329	16	0.3985	8	0.1917	hypothetical protein TRAVEDRAFT_89188, partial [Trametes versicolor FP-101664 SS1]	--	--	--
CL1077_Contig7_All	1231	Protein-coding	3	0.314	5	0.4422	6	0.5175	13	1.0631	11	0.9497	11	0.8732	12	1.0058	15	1.2229	5	0.3921	--	--	--	--
CL1077_Contig8_All	5942	Protein-coding	9	0.1951	24	0.4397	12	0.2144	29	0.4913	30	0.5366	34	0.5592	12	0.2084	20	0.3378	13	0.2112	delta 9-fatty acid desaturase [Moniliophthora roreri MCA 2997]	E3 ubiquitin-protein ligase listerin OS=Schizosaccharomyces pombe (strain 972 / ATCC 24843) GN=SPBC21D10.09c PE=3 SV=1	Uncharacterized conserved protein, contains RING Zn-finger	--
CL1077_Contig9_All	4523	Protein-coding	71	2.0224	80	1.9255	79	1.8546	164	3.6502	155	3.6422	163	3.5217	66	1.5055	50	1.1094	40	0.8538	delta 9-fatty acid desaturase [Moniliophthora roreri MCA 2997]	E3 ubiquitin-protein ligase listerin OS=Schizosaccharomyces pombe (strain 972 / ATCC 24843) GN=SPBC21D10.09c PE=3 SV=1	Uncharacterized conserved protein, contains RING Zn-finger	--
CL1078_Contig1_All	379	Non-conding	1	0.3399	3	0.8617	3	0.8405	0	0	2	0.5609	1	0.2578	0	0	0	0	2	0.5095	--	--	--	--
CL1078_Contig2_All	943	Protein-coding	2	0.2733	3	0.3463	1	0.1126	5	0.5338	4	0.4508	7	0.7254	2	0.2188	5	0.5321	3	0.3071	--	--	--	--
CL1078_Contig3_All	1019	Protein-coding	1	0.1264	2	0.2137	1	0.1042	1	0.0988	0	0	3	0.2877	2	0.2025	8	0.7879	5	0.4737	--	--	--	--
CL1078_Contig4_All	985	Protein-coding	4	0.5232	5	0.5526	3	0.3234	3	0.3066	5	0.5395	2	0.1984	4	0.419	3	0.3057	9	0.8821	--	--	--	--
CL1078_Contig5_All	1013	Protein-coding	2	0.2544	1	0.1075	4	0.4193	3	0.2981	1	0.1049	2	0.1929	2	0.2037	4	0.3963	1	0.0953	--	--	--	--
CL1078_Contig6_All	1194	Protein-coding	1	0.1079	1	0.0912	3	0.2668	1	0.0843	1	0.089	3	0.2455	1	0.0864	1	0.0841	1	0.0809	--	--	--	--
CL1079_Contig1_All	1073	Protein-coding	5	0.6004	4	0.4058	1	0.099	1	0.0938	3	0.2972	1	0.0911	3	0.2885	4	0.3741	3	0.2699	--	--	--	--
CL1079_Contig2_All	693	Protein-coding	4	0.7437	2	0.3142	2	0.3064	5	0.7263	7	1.0736	3	0.423	1	0.1489	0	0	2	0.2786	--	--	--	--
CL1079_Contig3_All	1133	Protein-coding	1	0.1137	5	0.4804	2	0.1874	4	0.3554	6	0.5628	1	0.0863	2	0.1821	5	0.4429	1	0.0852	--	--	--	--
CL1079_Contig4_All	887	Protein-coding	2	0.2905	4	0.4909	1	0.1197	3	0.3405	1	0.1198	2	0.2203	2	0.2326	1	0.1131	1	0.1088	--	--	--	--
CL1079_Contig5_All	1078	Protein-coding	4	0.4781	6	0.6059	8	0.788	8	0.7471	8	0.7887	6	0.5439	8	0.7657	3	0.2793	10	0.8956	--	--	--	--
CL1079_Contig6_All	1126	Protein-coding	0	0	3	0.29	1	0.0943	0	0	1	0.0944	1	0.0868	0	0	1	0.0891	1	0.0857	--	--	--	--
CL1079_Contig7_All	1043	Protein-coding	0	0	0	0	1	0.1018	3	0.2896	1	0.1019	2	0.1874	0	0	3	0.2887	4	0.3703	--	--	--	--
CL108_Contig1_All	640	Non-conding	59	11.8773	91	15.4788	81	13.4389	39	6.1345	40	6.6427	49	7.4818	85	13.7028	81	12.7014	155	23.3822	Pre protein translocase Sec Sec61-beta subunit [Trametes versicolor FP-101664 SS1]	Protein transport protein sec61 subunit beta OS=Schizosaccharomyces pombe (strain 972 / ATCC 24843) GN=sbh1 PE=3 SV=1	--	protein transport protein SEC61 subunit beta (A)
CL108_Contig2_All	609	Protein-coding	61	12.905	114	20.378	73	12.7281	20	3.306	25	4.363	34	5.4557	41	6.946	70	11.5352	64	10.146	Pre protein translocase Sec Sec61-beta subunit [Trametes versicolor FP-101664 SS1]	Protein transport protein sec61 subunit beta OS=Schizosaccharomyces pombe (strain 972 / ATCC 24843) GN=sbh1 PE=3 SV=1	--	protein transport protein SEC61 subunit beta (A)
CL1080_Contig1_All	304	Non-conding	5	2.1191	7	2.5067	3	1.0479	2	0.6623	0	0	2	0.6429	1	0.3394	0	0	0	0	--	--	--	--
CL1080_Contig2_All	500	Protein-coding	0	0	4	0.8709	1	0.2124	3	0.604	2	0.4251	0	0	1	0.2063	3	0.6021	8	1.5447	--	--	--	--
CL1081_Contig1_All	2339	Protein-coding	332	18.2875	488	22.7125	422	19.1576	247	10.6307	275	12.4958	264	11.0297	222	9.7925	205	8.7957	236	9.7413	FMN-linked oxidoreductase [Dichomitus squalens LYAD-421 SS1]	tRNA-dihydrouridine(20) synthase [NAD(P)+] OS=Schizosaccharomyces pombe (strain 972 / ATCC 24843) GN=dus2 PE=3 SV=1	tRNA-dihydrouridine synthase	tRNA-dihydrouridine synthase 2 [EC:1.3.1.91] (A)
CL1081_Contig2_All	4799	Protein-coding	404	10.8462	441	10.0037	473	10.4657	4680	98.1722	4182	92.6183	5065	103.138	3526	75.8058	3104	64.9107	4083	82.1414	FMN-linked oxidoreductase [Dichomitus squalens LYAD-421 SS1]	tRNA-dihydrouridine(20) synthase [NAD(P)+] OS=Schizosaccharomyces pombe (strain 972 / ATCC 24843) GN=dus2 PE=3 SV=1	tRNA-dihydrouridine synthase	tRNA-dihydrouridine synthase 2 [EC:1.3.1.91] (A)
CL1081_Contig3_All	4900	Protein-coding	149	3.9177	186	4.1323	168	3.6406	174	3.5748	174	3.7741	218	4.3476	96	2.0214	165	3.3794	98	1.9309	FMN-linked oxidoreductase [Dichomitus squalens LYAD-421 SS1]	tRNA-dihydrouridine(20) synthase [NAD(P)+] OS=Schizosaccharomyces pombe (strain 972 / ATCC 24843) GN=dus2 PE=3 SV=1	tRNA-dihydrouridine synthase	tRNA-dihydrouridine synthase 2 [EC:1.3.1.91] (A)
CL1081_Contig4_All	5070	Protein-coding	200	5.0824	233	5.0029	213	4.461	836	16.5994	804	16.8543	1022	19.6985	474	9.6459	501	9.9169	487	9.2737	FMN-linked oxidoreductase [Dichomitus squalens LYAD-421 SS1]	tRNA-dihydrouridine(20) synthase [NAD(P)+] OS=Schizosaccharomyces pombe (strain 972 / ATCC 24843) GN=dus2 PE=3 SV=1	tRNA-dihydrouridine synthase	tRNA-dihydrouridine synthase 2 [EC:1.3.1.91] (A)
CL1081_Contig5_All	1666	Protein-coding	1	0.0773	5	0.3267	2	0.1275	13	0.7855	13	0.8293	11	0.6452	5	0.3096	10	0.6024	7	0.4057	FMN-linked oxidoreductase [Dichomitus squalens LYAD-421 SS1]	tRNA-dihydrouridine(20) synthase [NAD(P)+] OS=Schizosaccharomyces pombe (strain 972 / ATCC 24843) GN=dus2 PE=3 SV=1	tRNA-dihydrouridine synthase	tRNA-dihydrouridine synthase 2 [EC:1.3.1.91] (A)
CL1082_Contig10_All	2585	Protein-coding	2	0.0997	0	0	3	0.1232	8	0.3115	2	0.0822	5	0.189	2	0.0798	13	0.5047	4	0.1494	predicted protein [Postia placenta Mad-698-R]	--	--	--
CL1082_Contig11_All	2722	Protein-coding	3	0.142	5	0.2	12	0.4681	23	0.8506	18	0.7028	18	0.6462	21	0.796	35	1.2904	19	0.6739	predicted protein [Postia placenta Mad-698-R]	--	--	--
CL1082_Contig12_All	2594	Protein-coding	0	0	7	0.2938	5	0.2047	10	0.3881	8	0.3278	8	0.3014	2	0.0795	14	0.5416	4	0.1489	predicted protein [Postia placenta Mad-698-R]	--	--	--
CL1082_Contig13_All	2649	Protein-coding	0	0	2	0.0822	3	0.1203	7	0.266	2	0.0802	4	0.1476	1	0.0389	13	0.4925	3	0.1093	predicted protein [Postia placenta Mad-698-R]	--	--	--
CL1082_Contig14_All	2599	Protein-coding	0	0	3	0.1257	5	0.2043	15	0.581	5	0.2045	11	0.4136	5	0.1985	16	0.6178	6	0.2229	predicted protein [Postia placenta Mad-698-R]	--	--	--
CL1082_Contig15_All	1131	Protein-coding	0	0	1	0.0963	3	0.2817	2	0.178	1	0.094	2	0.1728	0	0	6	0.5324	1	0.0854	predicted protein [Postia placenta Mad-698-R]	--	--	--
CL1082_Contig16_All	1179	Protein-coding	0	0	0	0	3	0.2702	3	0.2562	2	0.1803	2	0.1658	0	0	6	0.5107	1	0.0819	predicted protein [Postia placenta Mad-698-R]	--	--	--
CL1082_Contig17_All	1219	Protein-coding	0	0	0	0	1	0.0871	3	0.2477	0	0	1	0.0802	1	0.0846	5	0.4116	2	0.1584	predicted protein [Postia placenta Mad-698-R]	--	--	--
CL1082_Contig1_All	1451	Protein-coding	0	0	0	0	1	0.0732	3	0.2081	1	0.0732	2	0.1347	1	0.0711	5	0.3458	1	0.0665	predicted protein [Postia placenta Mad-698-R]	--	--	--
CL1082_Contig2_All	1107	Protein-coding	3	0.3492	1	0.0983	3	0.2878	6	0.5456	0	0	2	0.1766	4	0.3728	9	0.8159	5	0.4361	predicted protein [Postia placenta Mad-698-R]	--	--	--
CL1082_Contig3_All	1448	Protein-coding	0	0	0	0	1	0.0733	3	0.2086	1	0.0734	3	0.2025	1	0.0713	6	0.4158	1	0.0667	predicted protein [Postia placenta Mad-698-R]	--	--	--
CL1082_Contig4_All	1394	Protein-coding	3	0.2773	0	0	4	0.3047	3	0.2166	0	0	2	0.1402	1	0.074	5	0.36	1	0.0693	predicted protein [Postia placenta Mad-698-R]	--	--	--
CL1082_Contig5_All	2765	Protein-coding	6	0.2796	11	0.4331	8	0.3072	25	0.9102	15	0.5766	24	0.8482	14	0.5224	24	0.8711	20	0.6983	predicted protein [Postia placenta Mad-698-R]	--	--	--
CL1082_Contig6_All	2544	Protein-coding	0	0	1	0.0428	3	0.1252	10	0.3957	1	0.0418	4	0.1537	2	0.0811	13	0.5128	3	0.1139	predicted protein [Postia placenta Mad-698-R]	--	--	--
CL1082_Contig7_All	2864	Protein-coding	1	0.045	2	0.076	2	0.0742	5	0.1757	6	0.2227	8	0.273	6	0.2161	16	0.5607	7	0.236	predicted protein [Postia placenta Mad-698-R]	--	--	--
CL1082_Contig8_All	2650	Protein-coding	0	0	4	0.1643	5	0.2003	12	0.4559	8	0.3209	5	0.1844	4	0.1557	19	0.7195	8	0.2915	predicted protein [Postia placenta Mad-698-R]	--	--	--
CL1082_Contig9_All	4226	Protein-coding	2064	62.9254	2143	55.2036	2636	66.2329	1569	37.3755	1664	41.8492	1721	39.7962	1752	42.7736	1724	40.9405	2122	48.4785	transcription initiation factor tfiid subunit 12 [Moniliophthora roreri MCA 2997]	Transcription initiation factor TFIID subunit 12 OS=Schizosaccharomyces pombe (strain 972 / ATCC 24843) GN=taf12 PE=1 SV=1	Transcription initiation factor TFIID, subunit TAF12 (also component of histone acetyltransferase SAGA)	transcription initiation factor TFIID subunit 12 (A)
CL1083_Contig1_All	338	Non-conding	2	0.7624	0	0	0	0	1	0.2978	1	0.3144	1	0.2891	0	0	0	0	0	0	--	--	--	--
CL1083_Contig2_All	1011	Non-conding	5	0.6372	6	0.6461	5	0.5251	7	0.697	6	0.6308	5	0.4833	13	1.3267	19	1.886	16	1.5279	--	--	--	--
CL1084_Contig10_All	5345	Protein-coding	5	0.1205	9	0.1833	8	0.1589	13	0.2448	18	0.3579	26	0.4754	24	0.4633	35	0.6572	43	0.7767	Immunoglobulin G-binding protein A, partial [Chaetura pelagica]	Pre-mRNA 3'-end-processing factor FIP1 OS=Pongo abelii GN=FIP1L1 PE=2 SV=1	Putative peptidoglycan-binding domain-containing protein	--
CL1084_Contig11_All	5378	Protein-coding	7	0.1677	12	0.2429	9	0.1777	15	0.2808	15	0.2964	31	0.5633	25	0.4796	26	0.4852	31	0.5565	Immunoglobulin G-binding protein A, partial [Chaetura pelagica]	Serine/arginine repetitive matrix protein 2 OS=Mus musculus GN=Srrm2 PE=1 SV=3	Putative peptidoglycan-binding domain-containing protein	--
CL1084_Contig12_All	5243	Protein-coding	4	0.0983	9	0.1869	6	0.1215	16	0.3072	22	0.446	29	0.5405	27	0.5313	40	0.7656	48	0.8839	Immunoglobulin G-binding protein A, partial [Chaetura pelagica]	Pre-mRNA 3'-end-processing factor FIP1 OS=Pongo abelii GN=FIP1L1 PE=2 SV=1	Putative peptidoglycan-binding domain-containing protein	--
CL1084_Contig13_All	5386	Protein-coding	3	0.0718	9	0.1819	8	0.1577	11	0.2056	16	0.3157	23	0.4173	24	0.4597	30	0.559	28	0.5019	Immunoglobulin G-binding protein A, partial [Chaetura pelagica]	Pre-mRNA 3'-end-processing factor FIP1 OS=Mus musculus GN=Fip1l1 PE=1 SV=1	Putative peptidoglycan-binding domain-containing protein	--
CL1084_Contig14_All	5323	Protein-coding	4	0.0968	6	0.1227	5	0.0997	16	0.3026	12	0.2396	24	0.4406	24	0.4652	29	0.5467	30	0.5441	Immunoglobulin G-binding protein A, partial [Chaetura pelagica]	Serine/arginine repetitive matrix protein 2 OS=Homo sapiens GN=SRRM2 PE=1 SV=2	Putative peptidoglycan-binding domain-containing protein	--
CL1084_Contig15_All	5302	Protein-coding	18	0.4374	21	0.4312	12	0.2403	19	0.3608	22	0.441	40	0.7372	35	0.6811	43	0.8139	44	0.8012	Immunoglobulin G-binding protein A, partial [Chaetura pelagica]	Pre-mRNA 3'-end-processing factor FIP1 OS=Pongo abelii GN=FIP1L1 PE=2 SV=1	Putative peptidoglycan-binding domain-containing protein	--
CL1084_Contig1_All	5106	Protein-coding	5	0.1262	7	0.1492	6	0.1248	28	0.552	38	0.791	42	0.8038	76	1.5357	91	1.7886	80	1.5127	Immunoglobulin G-binding protein A, partial [Chaetura pelagica]	DEAD-box ATP-dependent RNA helicase 42 OS=Oryza sativa subsp. japonica GN=Os08g0159900 PE=2 SV=1	Putative peptidoglycan-binding domain-containing protein	--
CL1084_Contig2_All	5229	Protein-coding	3	0.0739	9	0.1874	12	0.2437	15	0.2888	27	0.5488	25	0.4672	30	0.5919	37	0.7101	44	0.8124	Immunoglobulin G-binding protein A, partial [Chaetura pelagica]	Pre-mRNA 3'-end-processing factor FIP1 OS=Mus musculus GN=Fip1l1 PE=1 SV=1	Putative peptidoglycan-binding domain-containing protein	--
CL1084_Contig3_All	5389	Protein-coding	73	1.7453	94	1.8989	73	1.4384	89	1.6626	95	1.8736	112	2.031	108	2.0677	110	2.0485	146	2.6156	Immunoglobulin G-binding protein A, partial [Chaetura pelagica]	Pre-mRNA 3'-end-processing factor FIP1 OS=Mus musculus GN=Fip1l1 PE=1 SV=1	Putative peptidoglycan-binding domain-containing protein	--
CL1084_Contig4_All	5343	Protein-coding	6	0.1447	19	0.3871	16	0.318	38	0.716	42	0.8355	41	0.7499	77	1.4869	103	1.9346	98	1.7708	Immunoglobulin G-binding protein A, partial [Chaetura pelagica]	Serine/arginine repetitive matrix protein 2 OS=Mus musculus GN=Srrm2 PE=1 SV=3	--	--
CL1084_Contig5_All	5351	Protein-coding	4	0.0963	8	0.1628	6	0.1191	25	0.4703	22	0.437	45	0.8218	55	1.0605	57	1.069	87	1.5697	Immunoglobulin G-binding protein A, partial [Chaetura pelagica]	Pre-mRNA 3'-end-processing factor FIP1 OS=Mus musculus GN=Fip1l1 PE=1 SV=1	Putative peptidoglycan-binding domain-containing protein	--
CL1084_Contig6_All	5398	Protein-coding	44	1.0502	58	1.1697	54	1.0622	66	1.2308	84	1.6539	87	1.575	98	1.8731	83	1.5431	114	2.0389	Immunoglobulin G-binding protein A, partial [Chaetura pelagica]	Pre-mRNA 3'-end-processing factor FIP1 OS=Mus musculus GN=Fip1l1 PE=1 SV=1	Putative peptidoglycan-binding domain-containing protein	--
CL1084_Contig7_All	5406	Protein-coding	5	0.1192	8	0.1611	7	0.1375	20	0.3724	20	0.3932	30	0.5423	40	0.7634	51	0.9468	51	0.9108	Immunoglobulin G-binding protein A, partial [Chaetura pelagica]	Pre-mRNA 3'-end-processing factor FIP1 OS=Mus musculus GN=Fip1l1 PE=1 SV=1	Putative peptidoglycan-binding domain-containing protein	--
CL1084_Contig8_All	634	Non-conding	0	0	1	0.1717	2	0.335	1	0.1588	2	0.3353	0	0	2	0.3255	0	0	1	0.1523	--	--	--	--
CL1084_Contig9_All	5167	Protein-coding	3	0.0748	6	0.1264	8	0.1644	22	0.4286	32	0.6582	31	0.5863	41	0.8187	48	0.9323	56	1.0464	Immunoglobulin G-binding protein A, partial [Chaetura pelagica]	Pre-mRNA 3'-end-processing factor FIP1 OS=Pongo abelii GN=FIP1L1 PE=2 SV=1	Putative peptidoglycan-binding domain-containing protein	--
CL1085_Contig1_All	440	Non-conding	0	0	1	0.2474	0	0	4	0.9152	1	0.2416	1	0.2221	2	0.469	0	0	1	0.2194	--	--	--	--
CL1085_Contig2_All	4400	Protein-coding	19	0.5563	22	0.5443	13	0.3137	13	0.2974	19	0.4589	28	0.6219	26	0.6097	23	0.5246	13	0.2852	taurine catabolism dioxygenase [Gloeophyllum trabeum ATCC 11539]	N amino acid transport system protein OS=Neurospora crassa (strain ATCC 24698 / 74-OR23-1A / CBS 708.71 / DSM 1257 / FGSC 987) GN=mtr PE=3 SV=2	Probable taurine catabolism dioxygenase	--
CL1085_Contig3_All	4326	Protein-coding	31	0.9233	29	0.7298	29	0.7118	40	0.9308	33	0.8108	36	0.8132	34	0.8109	58	1.3455	27	0.6026	taurine catabolism dioxygenase [Gloeophyllum trabeum ATCC 11539]	N amino acid transport system protein OS=Neurospora crassa (strain ATCC 24698 / 74-OR23-1A / CBS 708.71 / DSM 1257 / FGSC 987) GN=mtr PE=3 SV=2	Probable taurine catabolism dioxygenase	--
CL1085_Contig4_All	4418	Protein-coding	7	0.2041	7	0.1725	4	0.0961	5	0.1139	16	0.3849	7	0.1548	11	0.2569	7	0.159	9	0.1967	taurine catabolism dioxygenase [Gloeophyllum trabeum ATCC 11539]	N amino acid transport system protein OS=Neurospora crassa (strain ATCC 24698 / 74-OR23-1A / CBS 708.71 / DSM 1257 / FGSC 987) GN=mtr PE=3 SV=2	Probable taurine catabolism dioxygenase	--
CL1085_Contig5_All	4324	Protein-coding	9	0.2682	7	0.1762	3	0.0737	10	0.2328	12	0.295	7	0.1582	14	0.3341	8	0.1857	5	0.1116	taurine catabolism dioxygenase [Gloeophyllum trabeum ATCC 11539]	N amino acid transport system protein OS=Neurospora crassa (strain ATCC 24698 / 74-OR23-1A / CBS 708.71 / DSM 1257 / FGSC 987) GN=mtr PE=3 SV=2	Probable taurine catabolism dioxygenase	--
CL1085_Contig6_All	4320	Protein-coding	11	0.3281	19	0.4788	16	0.3933	16	0.3728	12	0.2952	13	0.2941	20	0.4777	11	0.2555	11	0.2458	neutral amino acid [Moniliophthora roreri MCA 2997]	N amino acid transport system protein OS=Neurospora crassa (strain ATCC 24698 / 74-OR23-1A / CBS 708.71 / DSM 1257 / FGSC 987) GN=mtr PE=3 SV=2	Probable taurine catabolism dioxygenase	--
CL1086_Contig10_All	5314	Protein-coding	13	0.3152	13	0.2663	12	0.2398	17	0.322	20	0.4	23	0.423	15	0.2912	27	0.5099	21	0.3815	N1221-domain-containing protein [Dichomitus squalens LYAD-421 SS1]	CCA tRNA nucleotidyltransferase, mitochondrial OS=Saccharomyces cerevisiae (strain ATCC 204508 / S288c) GN=CCA1 PE=1 SV=1	tRNA nucleotidyltransferase/poly(A) polymerase	tRNA nucleotidyltransferase (CCA-adding enzyme) [EC:2.7.7.72 3.1.3.- 3.1.4.-] (A)
CL1086_Contig11_All	1888	Protein-coding	8	0.5459	10	0.5766	14	0.7874	3	0.16	3	0.1689	10	0.5176	9	0.4918	6	0.3189	14	0.7159	YL1-like protein [Agaricus bisporus var. bisporus H97]	Repressor of filamentous growth 1 OS=Candida albicans (strain SC5314 / ATCC MYA-2876) GN=RFG1 PE=2 SV=2	--	vacuolar protein sorting-associated protein 72 (A)
CL1086_Contig12_All	2551	Protein-coding	8	0.404	6	0.256	6	0.2497	1	0.0395	3	0.125	6	0.2298	7	0.2831	2	0.0787	9	0.3406	YL1-domain-containing protein, partial [Stereum hirsutum FP-91666 SS1]	Transcription factor 7-like 1-B OS=Danio rerio GN=tcf7l1b PE=2 SV=1	--	vacuolar protein sorting-associated protein 72 (A)
CL1086_Contig13_All	2879	Protein-coding	13	0.5818	10	0.3781	12	0.4426	7	0.2448	12	0.443	8	0.2715	23	0.8242	8	0.2789	18	0.6036	YL1-like protein [Agaricus bisporus var. bisporus H97]	Transcription factor 7-like 1-B OS=Danio rerio GN=tcf7l1b PE=2 SV=1	--	vacuolar protein sorting-associated protein 72 (A)
CL1086_Contig14_All	1046	Protein-coding	0	0	1	0.1041	1	0.1015	0	0	2	0.2032	0	0	2	0.1973	3	0.2878	0	0	HMG-box [Trametes versicolor FP-101664 SS1]	Transcription factor 7-like 1-B OS=Danio rerio GN=tcf7l1b PE=2 SV=1	--	--
CL1086_Contig1_All	3625	Protein-coding	53	1.8837	61	1.8319	53	1.5525	60	1.6662	61	1.7885	53	1.4288	80	2.2769	84	2.3255	73	1.9442	trna nucleotidyltransferase [Moniliophthora roreri MCA 2997]	CCA tRNA nucleotidyltransferase, mitochondrial OS=Saccharomyces cerevisiae (strain ATCC 204508 / S288c) GN=CCA1 PE=1 SV=1	tRNA nucleotidyltransferase/poly(A) polymerase	tRNA nucleotidyltransferase (CCA-adding enzyme) [EC:2.7.7.72 3.1.3.- 3.1.4.-] (A)
CL1086_Contig2_All	4011	Protein-coding	12	0.3855	8	0.2171	14	0.3706	4	0.1004	11	0.2915	17	0.4142	8	0.2058	13	0.3253	6	0.1444	poly A polymerase C-terminal region-like protein [Punctularia strigosozonata HHB-11173 SS5]	CCA tRNA nucleotidyltransferase, mitochondrial OS=Saccharomyces cerevisiae (strain ATCC 204508 / S288c) GN=CCA1 PE=1 SV=1	tRNA nucleotidyltransferase/poly(A) polymerase	tRNA nucleotidyltransferase (CCA-adding enzyme) [EC:2.7.7.72 3.1.3.- 3.1.4.-] (A)
CL1086_Contig3_All	3801	Protein-coding	15	0.5084	19	0.5442	17	0.4749	9	0.2384	4	0.1118	8	0.2057	7	0.19	9	0.2376	8	0.2032	poly A polymerase C-terminal region-like protein [Punctularia strigosozonata HHB-11173 SS5]	CCA tRNA nucleotidyltransferase, mitochondrial OS=Saccharomyces cerevisiae (strain ATCC 204508 / S288c) GN=CCA1 PE=1 SV=1	tRNA nucleotidyltransferase/poly(A) polymerase	tRNA nucleotidyltransferase (CCA-adding enzyme) [EC:2.7.7.72 3.1.3.- 3.1.4.-] (A)
CL1086_Contig4_All	4041	Protein-coding	9	0.2869	6	0.1616	9	0.2365	9	0.2242	12	0.3156	10	0.2418	10	0.2553	5	0.1242	8	0.1911	trna nucleotidyltransferase [Moniliophthora roreri MCA 2997]	CCA tRNA nucleotidyltransferase, mitochondrial OS=Saccharomyces cerevisiae (strain ATCC 204508 / S288c) GN=CCA1 PE=1 SV=1	tRNA nucleotidyltransferase/poly(A) polymerase	tRNA nucleotidyltransferase (CCA-adding enzyme) [EC:2.7.7.72 3.1.3.- 3.1.4.-] (A)
CL1086_Contig5_All	4030	Protein-coding	4	0.1279	1	0.027	1	0.0263	4	0.0999	2	0.0527	3	0.0727	4	0.1024	7	0.1743	4	0.0958	poly A polymerase C-terminal region-like protein [Punctularia strigosozonata HHB-11173 SS5]	CCA tRNA nucleotidyltransferase, mitochondrial OS=Saccharomyces cerevisiae (strain ATCC 204508 / S288c) GN=CCA1 PE=1 SV=1	tRNA nucleotidyltransferase/poly(A) polymerase	tRNA nucleotidyltransferase (CCA-adding enzyme) [EC:2.7.7.72 3.1.3.- 3.1.4.-] (A)
CL1086_Contig6_All	3981	Protein-coding	4	0.1295	1	0.0273	1	0.0267	4	0.1011	1	0.0267	3	0.0736	2	0.0518	7	0.1765	4	0.097	trna nucleotidyltransferase [Moniliophthora roreri MCA 2997]	CCA tRNA nucleotidyltransferase, mitochondrial OS=Saccharomyces cerevisiae (strain ATCC 204508 / S288c) GN=CCA1 PE=1 SV=1	tRNA nucleotidyltransferase/poly(A) polymerase	tRNA nucleotidyltransferase (CCA-adding enzyme) [EC:2.7.7.72 3.1.3.- 3.1.4.-] (A)
CL1086_Contig7_All	3993	Protein-coding	15	0.484	16	0.4362	13	0.3457	23	0.5799	28	0.7453	19	0.465	22	0.5685	18	0.4524	28	0.677	trna nucleotidyltransferase [Moniliophthora roreri MCA 2997]	CCA tRNA nucleotidyltransferase, mitochondrial OS=Saccharomyces cerevisiae (strain ATCC 204508 / S288c) GN=CCA1 PE=1 SV=1	tRNA nucleotidyltransferase/poly(A) polymerase	tRNA nucleotidyltransferase (CCA-adding enzyme) [EC:2.7.7.72 3.1.3.- 3.1.4.-] (A)
CL1086_Contig8_All	5296	Protein-coding	4	0.0973	3	0.0617	1	0.02	8	0.1521	3	0.0602	9	0.1661	6	0.1169	20	0.379	11	0.2005	N1221-domain-containing protein [Dichomitus squalens LYAD-421 SS1]	CCA tRNA nucleotidyltransferase, mitochondrial OS=Saccharomyces cerevisiae (strain ATCC 204508 / S288c) GN=CCA1 PE=1 SV=1	tRNA nucleotidyltransferase/poly(A) polymerase	tRNA nucleotidyltransferase (CCA-adding enzyme) [EC:2.7.7.72 3.1.3.- 3.1.4.-] (A)
CL1086_Contig9_All	5311	Protein-coding	3	0.0728	2	0.041	1	0.02	4	0.0758	1	0.02	7	0.1288	2	0.0389	18	0.3401	8	0.1454	N1221-domain-containing protein [Dichomitus squalens LYAD-421 SS1]	CCA tRNA nucleotidyltransferase, mitochondrial OS=Saccharomyces cerevisiae (strain ATCC 204508 / S288c) GN=CCA1 PE=1 SV=1	tRNA nucleotidyltransferase/poly(A) polymerase	tRNA nucleotidyltransferase (CCA-adding enzyme) [EC:2.7.7.72 3.1.3.- 3.1.4.-] (A)
CL1087_Contig1_All	1273	Protein-coding	31697	3208.01	37926	3243.27	38523	3213.29	15415	1219.01	13730	1146.32	16033	1230.77	12051	976.71	13596	1071.84	14059	1066.25	ubiquitin-conjugating enzyme E2 [Fistulina hepatica ATCC 64428]	Ubiquitin-conjugating enzyme E2-16 kDa OS=Colletotrichum gloeosporioides GN=UBC1 PE=2 SV=1	Ubiquitin-protein ligase	ubiquitin-conjugating enzyme E2 D/E [EC:6.3.2.19] (A)
CL1087_Contig2_All	473	Protein-coding	96	26.149	121	27.8483	107	24.0204	39	8.3004	23	5.1681	26	5.3716	6	1.3088	5	1.0609	4	0.8165	--	--	--	--
CL1088_Contig1_All	846	Protein-coding	4	0.6092	2	0.2574	2	0.251	8	0.9519	6	0.7538	2	0.231	5	0.6098	2	0.2372	2	0.2282	--	--	--	--
CL1088_Contig2_All	6926	Protein-coding	240	4.4645	326	5.124	289	4.4307	70	1.0174	100	1.5345	100	1.4109	151	2.2494	197	2.8545	149	2.077	clathrin adaptor mu subunit [Trametes versicolor FP-101664 SS1]	AP-1 complex subunit mu-1 OS=Homo sapiens GN=AP1M1 PE=1 SV=3	--	AP-1 complex subunit mu (A)
CL1088_Contig3_All	1045	Protein-coding	0	0	1	0.1042	0	0	3	0.289	0	0	0	0	0	0	0	0	0	0	--	--	--	--
CL1088_Contig4_All	4442	Protein-coding	36	1.0442	35	0.8578	49	1.1713	49	1.1105	67	1.6031	64	1.408	77	1.7885	79	1.7848	49	1.065	clathrin adaptor mu subunit [Trametes versicolor FP-101664 SS1]	AP-1 complex subunit mu-1 OS=Homo sapiens GN=AP1M1 PE=1 SV=3	--	AP-1 complex subunit mu (A)
CL1088_Contig5_All	3865	Protein-coding	144	4.8002	194	5.4642	192	5.2748	38	0.9898	31	0.8525	46	1.1631	74	1.9754	70	1.8176	66	1.6486	short-chain dehydrogenase [Rhizobium sp. YR519]	Uncharacterized oxidoreductase YusZ OS=Bacillus subtilis (strain 168) GN=yusZ PE=3 SV=2	Dehydrogenases with different specificities (related to short-chain alcohol dehydrogenases)	--
CL1089_Contig1_All	5069	Protein-coding	84	2.135	96	2.0617	81	1.6968	52	1.0327	60	1.258	61	1.176	83	1.6894	98	1.9402	108	2.057	Phox-like protein [Dichomitus squalens LYAD-421 SS1]	Mediator of RNA polymerase II transcription subunit 15 OS=Mus musculus GN=Med15 PE=2 SV=2	--	--
CL1089_Contig2_All	6162	Protein-coding	17	0.3554	26	0.4593	28	0.4825	34	0.5555	31	0.5347	40	0.6343	55	0.9209	42	0.684	58	0.9087	Phox-like protein [Dichomitus squalens LYAD-421 SS1]	Mediator of RNA polymerase II transcription subunit 15 OS=Mus musculus GN=Med15 PE=2 SV=2	--	--
CL1089_Contig3_All	6217	Protein-coding	6	0.1243	11	0.1926	11	0.1879	12	0.1943	9	0.1539	8	0.1257	14	0.2323	15	0.2421	14	0.2174	Phox-like protein [Dichomitus squalens LYAD-421 SS1]	Mediator of RNA polymerase II transcription subunit 15 OS=Mus musculus GN=Med15 PE=2 SV=2	--	--
CL1089_Contig4_All	6577	Protein-coding	79	1.5476	96	1.589	91	1.4692	82	1.2551	88	1.4221	95	1.4115	113	1.7726	111	1.6937	122	1.7909	Phox-like protein [Dichomitus squalens LYAD-421 SS1]	Mediator of RNA polymerase II transcription subunit 15 OS=Mus musculus GN=Med15 PE=2 SV=2	--	--
CL109_Contig1_All	2880	Protein-coding	13	0.5816	6	0.2268	8	0.295	7	0.2447	9	0.3321	11	0.3732	6	0.2149	10	0.3485	7	0.2347	tubulin-specific chaperone e [Moniliophthora roreri MCA 2997]	Tubulin-specific chaperone E OS=Rattus norvegicus GN=Tbce PE=2 SV=1	--	--
CL109_Contig2_All	3035	Protein-coding	7	0.2972	4	0.1435	4	0.1399	1	0.0332	4	0.1401	10	0.322	5	0.17	14	0.4629	6	0.1909	tubulin-specific chaperone e [Moniliophthora roreri MCA 2997]	Tubulin-specific chaperone E OS=Rattus norvegicus GN=Tbce PE=2 SV=1	--	--
CL109_Contig3_All	2983	Protein-coding	4	0.1728	0	0	4	0.1424	0	0	0	0	3	0.0983	2	0.0692	5	0.1682	2	0.0647	tubulin-specific chaperone e [Moniliophthora roreri MCA 2997]	Tubulin-specific chaperone E OS=Rattus norvegicus GN=Tbce PE=2 SV=1	--	--
CL109_Contig4_All	2360	Protein-coding	7	0.3821	9	0.4152	12	0.5399	0	0	3	0.1351	4	0.1656	3	0.1312	7	0.2977	3	0.1227	outer arm dynein light chain 1 [Coniophora puteana RWD-64-598 SS2]	Tubulin-specific chaperone E OS=Xenopus laevis GN=tbce PE=2 SV=1	--	--
CL109_Contig5_All	3120	Protein-coding	7	0.2891	2	0.0698	7	0.2382	2	0.0645	5	0.1703	9	0.2819	7	0.2315	11	0.3538	6	0.1857	tubulin-specific chaperone e [Moniliophthora roreri MCA 2997]	Tubulin-specific chaperone E OS=Rattus norvegicus GN=Tbce PE=2 SV=1	--	--
CL109_Contig6_All	3003	Protein-coding	13	0.5577	16	0.58	20	0.7072	31	1.0392	18	0.6371	32	1.0413	25	0.8589	27	0.9023	24	0.7716	tubulin-specific chaperone e [Moniliophthora roreri MCA 2997]	Tubulin-specific chaperone E OS=Bos taurus GN=TBCE PE=2 SV=1	--	--
CL109_Contig7_All	1977	Protein-coding	7	0.4562	5	0.2753	10	0.5371	10	0.5092	7	0.3763	6	0.2966	9	0.4697	13	0.6599	8	0.3907	tubulin-specific chaperone e [Moniliophthora roreri MCA 2997]	Tubulin-specific chaperone E OS=Bos taurus GN=TBCE PE=2 SV=1	--	--
CL109_Contig8_All	2109	Protein-coding	4	0.2444	0	0	1	0.0503	6	0.2864	2	0.1008	5	0.2317	5	0.2446	4	0.1903	4	0.1831	tubulin-specific chaperone e [Moniliophthora roreri MCA 2997]	Tubulin-specific chaperone E OS=Xenopus laevis GN=tbce PE=2 SV=1	--	--
CL1090_Contig10_All	5411	Protein-coding	20	0.4762	18	0.3621	15	0.2944	22	0.4093	28	0.55	26	0.4696	12	0.2288	25	0.4637	18	0.3212	hsp90-like protein [Punctularia strigosozonata HHB-11173 SS5]	Hsp90 co-chaperone Cdc37 OS=Schizosaccharomyces pombe (strain 972 / ATCC 24843) GN=cdc37 PE=1 SV=1	--	cell division cycle protein 37 (A)
CL1090_Contig11_All	3133	Protein-coding	41	1.686	36	1.2509	32	1.0845	7	0.2249	15	0.5089	16	0.4991	6	0.1976	15	0.4805	12	0.3698	hypothetical protein TRAVEDRAFT_28445 [Trametes versicolor FP-101664 SS1]	Uncharacterized protein DDB_G0271670 OS=Dictyostelium discoideum GN=DDB_G0271670 PE=3 SV=1	--	--
CL1090_Contig12_All	5356	Protein-coding	75	1.8041	55	1.1179	56	1.1102	49	0.921	33	0.6548	65	1.1859	36	0.6935	44	0.8244	42	0.7571	hsp90-like protein [Punctularia strigosozonata HHB-11173 SS5]	Hsp90 co-chaperone Cdc37 OS=Schizosaccharomyces pombe (strain 972 / ATCC 24843) GN=cdc37 PE=1 SV=1	--	cell division cycle protein 37 (A)
CL1090_Contig13_All	5302	Protein-coding	34	0.8262	23	0.4722	27	0.5407	52	0.9873	50	1.0023	53	0.9768	34	0.6616	44	0.8328	37	0.6737	hsp90-like protein [Punctularia strigosozonata HHB-11173 SS5]	Hsp90 co-chaperone Cdc37 OS=Schizosaccharomyces pombe (strain 972 / ATCC 24843) GN=cdc37 PE=1 SV=1	--	cell division cycle protein 37 (A)
CL1090_Contig14_All	2834	Protein-coding	35	1.5912	38	1.4597	39	1.4612	12	0.4263	9	0.3375	11	0.3793	10	0.3641	13	0.4604	13	0.4429	hypothetical protein TRAVEDRAFT_28445 [Trametes versicolor FP-101664 SS1]	Uncharacterized protein DDB_G0271670 OS=Dictyostelium discoideum GN=DDB_G0271670 PE=3 SV=1	--	--
CL1090_Contig15_All	2705	Protein-coding	61	2.9054	68	2.7366	67	2.6301	11	0.4094	10	0.3929	11	0.3974	0	0	8	0.2968	6	0.2141	hypothetical protein TRAVEDRAFT_28445 [Trametes versicolor FP-101664 SS1]	Uncharacterized protein DDB_G0271670 OS=Dictyostelium discoideum GN=DDB_G0271670 PE=3 SV=1	--	--
CL1090_Contig16_All	1991	Protein-coding	3	0.1941	5	0.2734	8	0.4267	6	0.3034	5	0.2669	6	0.2945	3	0.1555	7	0.3528	6	0.2909	hypothetical protein TRAVEDRAFT_28445 [Trametes versicolor FP-101664 SS1]	Uncharacterized protein DDB_G0271670 OS=Dictyostelium discoideum GN=DDB_G0271670 PE=3 SV=1	--	--
CL1090_Contig17_All	335	Non-conding	2	0.7692	1	0.325	1	0.317	0	0	0	0	0	0	0	0	2	0.5991	0	0	--	--	--	--
CL1090_Contig18_All	1825	Protein-coding	446	31.486	328	19.5653	542	31.5351	926	51.0789	972	56.6066	974	52.1538	661	37.3688	717	39.4277	658	34.8094	hsp90-like protein [Punctularia strigosozonata HHB-11173 SS5]	Hsp90 co-chaperone Cdc37 OS=Schizosaccharomyces pombe (strain 972 / ATCC 24843) GN=cdc37 PE=1 SV=1	--	cell division cycle protein 37 (A)
CL1090_Contig1_All	3066	Protein-coding	14	0.5883	11	0.3906	8	0.2771	10	0.3283	11	0.3813	13	0.4143	9	0.3029	13	0.4255	10	0.3149	hypothetical protein TRAVEDRAFT_28445 [Trametes versicolor FP-101664 SS1]	Uncharacterized protein DDB_G0271670 OS=Dictyostelium discoideum GN=DDB_G0271670 PE=3 SV=1	--	--
CL1090_Contig2_All	5517	Protein-coding	29	0.6772	16	0.3157	17	0.3272	28	0.5109	25	0.4816	35	0.6199	21	0.3927	35	0.6367	27	0.4725	hsp90-like protein [Punctularia strigosozonata HHB-11173 SS5]	Hsp90 co-chaperone Cdc37 OS=Schizosaccharomyces pombe (strain 972 / ATCC 24843) GN=cdc37 PE=1 SV=1	--	cell division cycle protein 37 (A)
CL1090_Contig3_All	5526	Protein-coding	55	1.2823	46	0.9062	48	0.9223	47	0.8562	41	0.7886	47	0.8311	30	0.5601	46	0.8354	36	0.629	hsp90-like protein [Punctularia strigosozonata HHB-11173 SS5]	Hsp90 co-chaperone Cdc37 OS=Schizosaccharomyces pombe (strain 972 / ATCC 24843) GN=cdc37 PE=1 SV=1	--	cell division cycle protein 37 (A)
CL1090_Contig4_All	8090	Protein-coding	693	11.0365	1013	13.6313	778	10.2115	187	2.3269	181	2.3779	197	2.3796	196	2.4996	256	3.1757	212	2.53	ARM repeat-containing protein [Dichomitus squalens LYAD-421 SS1]	Deoxyhypusine hydroxylase OS=Lentinula edodes GN=LIA1 PE=2 SV=1	FOG: HEAT repeat	cell division cycle protein 37 (A)
CL1090_Contig5_All	3068	Protein-coding	10	0.4199	7	0.2484	7	0.2423	2	0.0656	3	0.1039	6	0.1911	0	0	5	0.1636	3	0.0944	hypothetical protein TRAVEDRAFT_28445 [Trametes versicolor FP-101664 SS1]	Uncharacterized protein DDB_G0271670 OS=Dictyostelium discoideum GN=DDB_G0271670 PE=3 SV=1	--	--
CL1090_Contig6_All	5401	Protein-coding	41	0.978	42	0.8465	54	1.0616	53	0.9879	40	0.7871	60	1.0856	41	0.7832	60	1.1149	39	0.6971	hsp90-like protein [Punctularia strigosozonata HHB-11173 SS5]	Hsp90 co-chaperone Cdc37 OS=Schizosaccharomyces pombe (strain 972 / ATCC 24843) GN=cdc37 PE=1 SV=1	--	cell division cycle protein 37 (A)
CL1090_Contig7_All	8220	Protein-coding	586	9.1848	834	11.0451	666	8.6032	134	1.6411	134	1.7326	138	1.6406	171	2.1463	221	2.6981	179	2.1024	ARM repeat-containing protein [Dichomitus squalens LYAD-421 SS1]	Deoxyhypusine hydroxylase OS=Lentinula edodes GN=LIA1 PE=2 SV=1	FOG: HEAT repeat	cell division cycle protein 37 (A)
CL1090_Contig8_All	3160	Protein-coding	10	0.4077	11	0.3789	8	0.2688	13	0.4141	10	0.3363	10	0.3092	4	0.1306	11	0.3493	9	0.275	hypothetical protein TRAVEDRAFT_28445 [Trametes versicolor FP-101664 SS1]	Uncharacterized protein DDB_G0271670 OS=Dictyostelium discoideum GN=DDB_G0271670 PE=3 SV=1	--	--
CL1090_Contig9_All	5462	Protein-coding	21	0.4954	15	0.299	15	0.2916	24	0.4423	18	0.3503	26	0.4652	10	0.1889	26	0.4777	21	0.3712	hsp90-like protein [Punctularia strigosozonata HHB-11173 SS5]	Hsp90 co-chaperone Cdc37 OS=Schizosaccharomyces pombe (strain 972 / ATCC 24843) GN=cdc37 PE=1 SV=1	--	cell division cycle protein 37 (A)
CL1091_Contig1_All	1393	Protein-coding	1	0.0925	0	0	0	0	1	0.0723	2	0.1526	0	0	1	0.0741	1	0.072	2	0.1386	transcriptional factor b3 [Moniliophthora roreri MCA 2997]	Protein ORF73 OS=Human herpesvirus 8 type P (isolate GK18) GN=ORF73 PE=4 SV=1	--	--
CL1091_Contig2_All	1775	Protein-coding	2	0.1452	2	0.1227	0	0	3	0.1701	1	0.0599	1	0.0551	13	0.7556	3	0.1696	12	0.6527	transcriptional factor b3 [Moniliophthora roreri MCA 2997]	UPF0746 protein DDB_G0281095 OS=Dictyostelium discoideum GN=DDB_G0281095 PE=3 SV=1	--	--
CL1091_Contig3_All	1595	Protein-coding	5	0.4039	3	0.2048	3	0.1997	7	0.4418	7	0.4664	3	0.1838	19	1.229	21	1.3213	15	0.908	transcriptional factor b3 [Moniliophthora roreri MCA 2997]	Protein ORF73 OS=Human herpesvirus 8 type P (isolate GK18) GN=ORF73 PE=4 SV=1	--	--
CL1091_Contig4_All	1544	Protein-coding	4	0.3338	11	0.7756	8	0.5502	13	0.8476	4	0.2753	10	0.6329	4	0.2673	4	0.26	4	0.2501	Helicase-like protein [Medicago truncatula]	MAP7 domain-containing protein 1 OS=Homo sapiens GN=MAP7D1 PE=1 SV=1	--	--
CL1091_Contig5_All	1882	Protein-coding	1	0.0685	2	0.1157	0	0	3	0.1605	2	0.1129	2	0.1038	8	0.4386	10	0.5332	5	0.2565	Helicase-like protein [Medicago truncatula]	Protein ORF73 OS=Human herpesvirus 8 type P (isolate GK18) GN=ORF73 PE=4 SV=1	--	--
CL1092_Contig1_All	438	Non-conding	0	0	0	0	0	0	0	0	0	0	0	0	0	0	0	0	0	0	--	--	--	--
CL1092_Contig2_All	2458	Protein-coding	21	1.1007	23	1.0186	18	0.7776	0	0	5	0.2162	5	0.1988	3	0.1259	8	0.3266	2	0.0786	dihydrodipicolinate synthetase [Trametes versicolor FP-101664 SS1]	L-threo-3-deoxy-hexylosonate aldolase OS=Hypocrea jecorina GN=lga1 PE=1 SV=1	Dihydrodipicolinate synthase/N-acetylneuraminate lyase	L-threo-3-deoxy-hexylosonate aldolase [EC:4.1.2.54] (A)
CL1092_Contig3_All	3806	Protein-coding	21	0.7109	23	0.6579	22	0.6138	2	0.0529	8	0.2234	11	0.2824	12	0.3253	9	0.2373	8	0.2029	dihydrodipicolinate synthetase [Trametes versicolor FP-101664 SS1]	L-threo-3-deoxy-hexylosonate aldolase OS=Hypocrea jecorina GN=lga1 PE=1 SV=1	Dihydrodipicolinate synthase/N-acetylneuraminate lyase	L-threo-3-deoxy-hexylosonate aldolase [EC:4.1.2.54] (A)
CL1092_Contig4_All	3785	Protein-coding	157	5.3442	195	5.6085	191	5.3583	6	0.1596	7	0.1966	17	0.4389	8	0.2181	8	0.2121	4	0.102	dihydrodipicolinate synthetase [Trametes versicolor FP-101664 SS1]	L-threo-3-deoxy-hexylosonate aldolase OS=Hypocrea jecorina GN=lga1 PE=1 SV=1	Dihydrodipicolinate synthase/N-acetylneuraminate lyase	L-threo-3-deoxy-hexylosonate aldolase [EC:4.1.2.54] (A)
CL1092_Contig5_All	3924	Protein-coding	22	0.7223	23	0.6381	18	0.4871	2	0.0513	9	0.2438	11	0.2739	6	0.1578	11	0.2813	4	0.0984	dihydrodipicolinate synthetase [Trametes versicolor FP-101664 SS1]	L-threo-3-deoxy-hexylosonate aldolase OS=Hypocrea jecorina GN=lga1 PE=1 SV=1	Dihydrodipicolinate synthase/N-acetylneuraminate lyase	L-threo-3-deoxy-hexylosonate aldolase [EC:4.1.2.54] (A)
CL1092_Contig6_All	3829	Protein-coding	28	0.9421	33	0.9382	20	0.5546	2	0.0526	4	0.111	6	0.1531	3	0.0808	9	0.2359	11	0.2774	dihydrodipicolinate synthetase [Trametes versicolor FP-101664 SS1]	L-threo-3-deoxy-hexylosonate aldolase OS=Hypocrea jecorina GN=lga1 PE=1 SV=1	Dihydrodipicolinate synthase/N-acetylneuraminate lyase	L-threo-3-deoxy-hexylosonate aldolase [EC:4.1.2.54] (A)
CL1092_Contig7_All	4023	Protein-coding	36	1.1529	31	0.8389	42	1.1086	47	1.1761	58	1.5323	51	1.2388	42	1.0771	54	1.3471	53	1.2719	dihydrodipicolinate synthetase [Trametes versicolor FP-101664 SS1]	L-threo-3-deoxy-hexylosonate aldolase OS=Hypocrea jecorina GN=lga1 PE=1 SV=1	Dihydrodipicolinate synthase/N-acetylneuraminate lyase	--
CL1092_Contig8_All	3969	Protein-coding	28	0.9089	31	0.8503	26	0.6956	6	0.1522	5	0.1339	8	0.197	9	0.234	11	0.2781	14	0.3405	dihydrodipicolinate synthetase [Trametes versicolor FP-101664 SS1]	L-threo-3-deoxy-hexylosonate aldolase OS=Hypocrea jecorina GN=lga1 PE=1 SV=1	Dihydrodipicolinate synthase/N-acetylneuraminate lyase	L-threo-3-deoxy-hexylosonate aldolase [EC:4.1.2.54] (A)
CL1093_Contig1_All	771	Protein-coding	60	10.0263	63	8.8953	93	12.8082	77	10.0538	52	7.1682	76	9.6327	47	6.2895	40	5.2066	50	6.2611	--	--	--	--
CL1093_Contig2_All	744	Protein-coding	15	2.5976	13	1.9022	16	2.2835	7	0.9471	9	1.2857	6	0.7881	4	0.5547	9	1.214	7	0.9084	--	--	--	--
CL1093_Contig3_All	832	Protein-coding	10	1.5485	1	0.1308	4	0.5105	14	1.6939	16	2.0439	13	1.5269	10	1.2401	2	0.2412	10	1.1604	--	--	--	--
CL1094_Contig10_All	5020	Protein-coding	5	0.1283	2	0.0434	6	0.1269	10	0.2005	10	0.2117	12	0.2336	21	0.4316	17	0.3399	12	0.2308	RuvB-like helicase 1 [Stereum hirsutum FP-91666 SS1]	RuvB-like helicase 1 OS=Cryptococcus neoformans var. neoformans serotype D (strain JEC21 / ATCC MYA-565) GN=RVB1 PE=3 SV=1	DNA helicase TIP49, TBP-interacting protein	RuvB-like protein 1 (pontin 52) (A)
CL1094_Contig11_All	3733	Protein-coding	0	0	0	0	1	0.0284	1	0.027	1	0.0285	0	0	0	0	2	0.0538	0	0	DNA helicase, TBP-interacting protein [Laccaria bicolor S238N-H82]	RuvB-like helicase 1 OS=Cryptococcus neoformans var. neoformans serotype D (strain JEC21 / ATCC MYA-565) GN=RVB1 PE=3 SV=1	DNA helicase TIP49, TBP-interacting protein	RuvB-like protein 1 (pontin 52) (A)
CL1094_Contig12_All	4729	Protein-coding	0	0	0	0	1	0.0225	1	0.0213	0	0	1	0.0207	0	0	4	0.0849	0	0	RuvB-like helicase 1 [Stereum hirsutum FP-91666 SS1]	RuvB-like helicase 1 OS=Cryptococcus neoformans var. neoformans serotype D (strain JEC21 / ATCC MYA-565) GN=RVB1 PE=3 SV=1	DNA helicase TIP49, TBP-interacting protein	RuvB-like protein 1 (pontin 52) (A)
CL1094_Contig13_All	5087	Protein-coding	0	0	1	0.0214	2	0.0417	2	0.0396	2	0.0418	3	0.0576	2	0.0406	6	0.1184	4	0.0759	RuvB-like helicase 1 [Stereum hirsutum FP-91666 SS1]	RuvB-like helicase 1 OS=Cryptococcus neoformans var. neoformans serotype D (strain JEC21 / ATCC MYA-565) GN=RVB1 PE=3 SV=1	DNA helicase TIP49, TBP-interacting protein	RuvB-like protein 1 (pontin 52) (A)
CL1094_Contig14_All	4266	Protein-coding	1	0.0302	2	0.051	2	0.0498	2	0.0472	4	0.0997	6	0.1374	5	0.1209	6	0.1411	3	0.0679	DNA helicase, TBP-interacting protein [Laccaria bicolor S238N-H82]	RuvB-like helicase 1 OS=Cryptococcus neoformans var. neoformans serotype D (strain JEC21 / ATCC MYA-565) GN=RVB1 PE=3 SV=1	DNA helicase TIP49, TBP-interacting protein	RuvB-like protein 1 (pontin 52) (A)
CL1094_Contig15_All	4556	Protein-coding	4	0.1131	4	0.0956	4	0.0932	10	0.221	14	0.3266	16	0.3432	17	0.385	25	0.5507	25	0.5298	RuvB-like helicase 1 [Stereum hirsutum FP-91666 SS1]	RuvB-like helicase 1 OS=Cryptococcus neoformans var. neoformans serotype D (strain JEC21 / ATCC MYA-565) GN=RVB1 PE=3 SV=1	DNA helicase TIP49, TBP-interacting protein	RuvB-like protein 1 (pontin 52) (A)
CL1094_Contig16_All	4187	Protein-coding	1	0.0308	1	0.026	3	0.0761	8	0.1923	10	0.2538	13	0.3034	11	0.2711	12	0.2876	12	0.2767	RuvB-like helicase 1 [Stereum hirsutum FP-91666 SS1]	RuvB-like helicase 1 OS=Cryptococcus neoformans var. neoformans serotype D (strain JEC21 / ATCC MYA-565) GN=RVB1 PE=3 SV=1	DNA helicase TIP49, TBP-interacting protein	RuvB-like protein 1 (pontin 52) (A)
CL1094_Contig17_All	5174	Protein-coding	0	0	0	0	1	0.0205	1	0.0195	1	0.0205	2	0.0378	3	0.0598	5	0.097	2	0.0373	RuvB-like helicase 1 [Stereum hirsutum FP-91666 SS1]	RuvB-like helicase 1 OS=Cryptococcus neoformans var. neoformans serotype D (strain JEC21 / ATCC MYA-565) GN=RVB1 PE=3 SV=1	DNA helicase TIP49, TBP-interacting protein	RuvB-like protein 1 (pontin 52) (A)
CL1094_Contig18_All	441	Non-conding	3	0.8765	4	0.9874	5	1.2039	2	0.4565	2	0.482	4	0.8864	4	0.9358	3	0.6827	8	1.7514	--	--	--	--
CL1094_Contig1_All	521	Non-conding	0	0	1	0.2089	3	0.6114	0	0	1	0.204	0	0	1	0.198	0	0	1	0.1853	--	--	--	--
CL1094_Contig2_All	479	Non-conding	0	0	2	0.4545	0	0	5	1.0508	0	0	1	0.204	2	0.4308	0	0	2	0.4031	--	--	--	--
CL1094_Contig3_All	4903	Protein-coding	0	0	0	0	1	0.0217	3	0.0616	4	0.0867	5	0.0997	3	0.0631	6	0.1228	1	0.0197	RuvB-like helicase 1 [Stereum hirsutum FP-91666 SS1]	RuvB-like helicase 1 OS=Cryptococcus neoformans var. neoformans serotype D (strain JEC21 / ATCC MYA-565) GN=RVB1 PE=3 SV=1	DNA helicase TIP49, TBP-interacting protein	RuvB-like protein 1 (pontin 52) (A)
CL1094_Contig4_All	4899	Protein-coding	0	0	0	0	2	0.0433	6	0.1233	2	0.0434	5	0.0997	5	0.1053	12	0.2458	8	0.1577	RuvB-like helicase 1 [Stereum hirsutum FP-91666 SS1]	RuvB-like helicase 1 OS=Cryptococcus neoformans var. neoformans serotype D (strain JEC21 / ATCC MYA-565) GN=RVB1 PE=3 SV=1	DNA helicase TIP49, TBP-interacting protein	RuvB-like protein 1 (pontin 52) (A)
CL1094_Contig5_All	5258	Protein-coding	1	0.0245	0	0	1	0.0202	6	0.1149	0	0	2	0.0372	3	0.0589	9	0.1718	1	0.0184	RuvB-like helicase 1 [Stereum hirsutum FP-91666 SS1]	RuvB-like helicase 1 OS=Cryptococcus neoformans var. neoformans serotype D (strain JEC21 / ATCC MYA-565) GN=RVB1 PE=3 SV=1	DNA helicase TIP49, TBP-interacting protein	RuvB-like protein 1 (pontin 52) (A)
CL1094_Contig6_All	4738	Protein-coding	4	0.1088	10	0.2298	2	0.0448	21	0.4462	24	0.5384	16	0.33	15	0.3266	23	0.4872	11	0.2241	DNA helicase, TBP-interacting protein [Laccaria bicolor S238N-H82]	RuvB-like helicase 1 OS=Cryptococcus neoformans var. neoformans serotype D (strain JEC21 / ATCC MYA-565) GN=RVB1 PE=3 SV=1	DNA helicase TIP49, TBP-interacting protein	RuvB-like protein 1 (pontin 52) (A)
CL1094_Contig7_All	5315	Protein-coding	2	0.0485	5	0.1024	8	0.1598	5	0.0947	3	0.06	8	0.1471	17	0.33	24	0.4532	9	0.1635	RuvB-like helicase 1 [Stereum hirsutum FP-91666 SS1]	RuvB-like helicase 1 OS=Cryptococcus neoformans var. neoformans serotype D (strain JEC21 / ATCC MYA-565) GN=RVB1 PE=3 SV=1	DNA helicase TIP49, TBP-interacting protein	RuvB-like protein 1 (pontin 52) (A)
CL1094_Contig8_All	5156	Protein-coding	0	0	0	0	1	0.0206	2	0.039	1	0.0206	3	0.0569	0	0	5	0.0973	2	0.0374	RuvB-like helicase 1 [Stereum hirsutum FP-91666 SS1]	RuvB-like helicase 1 OS=Cryptococcus neoformans var. neoformans serotype D (strain JEC21 / ATCC MYA-565) GN=RVB1 PE=3 SV=1	DNA helicase TIP49, TBP-interacting protein	RuvB-like protein 1 (pontin 52) (A)
CL1094_Contig9_All	5190	Protein-coding	0	0	0	0	4	0.0818	5	0.097	2	0.041	5	0.0941	3	0.0596	7	0.1354	2	0.0372	RuvB-like helicase 1 [Stereum hirsutum FP-91666 SS1]	RuvB-like helicase 1 OS=Cryptococcus neoformans var. neoformans serotype D (strain JEC21 / ATCC MYA-565) GN=RVB1 PE=3 SV=1	DNA helicase TIP49, TBP-interacting protein	RuvB-like protein 1 (pontin 52) (A)
CL1095_Contig1_All	352	Non-conding	0	0	1	0.3093	1	0.3017	2	0.572	0	0	0	0	0	0	0	0	0	0	--	--	--	--
CL1095_Contig2_All	408	Non-conding	0	0	1	0.2668	0	0	0	0	0	0	0	0	0	0	0	0	0	0	--	--	--	--
CL1095_Contig3_All	554	Protein-coding	13	3.0233	11	2.1615	14	2.6833	5	0.9086	4	0.7674	3	0.5292	0	0	4	0.7246	3	0.5228	--	--	--	--
CL1095_Contig4_All	526	Protein-coding	3	0.7348	4	0.8278	5	1.0094	4	0.7655	0	0	4	0.7431	1	0.1961	0	0	1	0.1835	--	--	--	--
CL1095_Contig5_All	485	Non-conding	0	0	5	1.1223	10	2.1894	2	0.4151	1	0.2191	3	0.6045	1	0.2127	1	0.2069	4	0.7963	--	--	--	--
CL1096_Contig1_All	4193	Protein-coding	156	4.7934	245	6.3609	203	5.1408	245	5.8821	249	6.3116	291	6.782	279	6.8652	254	6.0793	285	6.5623	zf-C3HC4 type zinc finger [Coprinopsis cinerea okayama7#130]	Protein sip5 OS=Aspergillus terreus (strain NIH 2624 / FGSC A1156) GN=sip5 PE=3 SV=2	Serine/threonine protein kinase	--
CL1096_Contig2_All	5697	Protein-coding	1143	25.8491	1647	31.4719	1452	27.0631	6830	120.689	6592	122.98	6564	112.593	8123	147.11	5567	98.0664	7381	125.084	zf-C3HC4 type zinc finger [Coprinopsis cinerea okayama7#130]	Protein sip5 OS=Aspergillus terreus (strain NIH 2624 / FGSC A1156) GN=sip5 PE=3 SV=2	DNA-directed RNA polymerase, beta' subunit/160 kD subunit	--
CL1096_Contig3_All	1189	Protein-coding	12	1.3003	45	4.1201	25	2.2326	66	5.588	56	5.0058	55	4.5203	52	4.5122	72	6.0771	52	4.2224	expansin-like protein [Ceriporiopsis subvermispora B]	Uncharacterized 29.3 kDa protein OS=Orgyia pseudotsugata multicapsid polyhedrosis virus GN=ORF92 PE=3 SV=1	Serine/threonine protein kinase	--
CL1097_Contig10_All	2475	Protein-coding	4	0.2082	3	0.132	5	0.2145	1	0.0407	1	0.0429	3	0.1185	6	0.2501	3	0.1216	2	0.078	SGNH hydrolase [Trametes versicolor FP-101664 SS1]	Endoglucanase E OS=Clostridium thermocellum GN=celE PE=1 SV=1	--	--
CL1097_Contig11_All	2041	Protein-coding	11	0.6944	19	1.0134	19	0.9885	6	0.2959	10	0.5207	10	0.4788	9	0.455	5	0.2459	7	0.3311	SGNH hydrolase [Trametes versicolor FP-101664 SS1]	--	--	--
CL1097_Contig12_All	2435	Protein-coding	6	0.3175	3	0.1341	7	0.3053	4	0.1654	0	0	2	0.0803	3	0.1271	3	0.1236	1	0.0396	SGNH hydrolase [Trametes versicolor FP-101664 SS1]	Endoglucanase E OS=Clostridium thermocellum GN=celE PE=1 SV=1	--	--
CL1097_Contig13_All	2701	Protein-coding	13	0.6201	10	0.403	19	0.7469	13	0.4845	2	0.0787	9	0.3256	9	0.3438	8	0.2972	17	0.6077	SGNH hydrolase [Trametes versicolor FP-101664 SS1]	Endoglucanase E OS=Clostridium thermocellum GN=celE PE=1 SV=1	--	--
CL1097_Contig14_All	2170	Protein-coding	2	0.1187	1	0.0502	3	0.1468	1	0.0464	0	0	2	0.0901	2	0.0951	2	0.0925	0	0	SGNH hydrolase [Trametes versicolor FP-101664 SS1]	Endoglucanase E OS=Clostridium thermocellum GN=celE PE=1 SV=1	--	--
CL1097_Contig1_All	1875	Protein-coding	2	0.1374	0	0	6	0.3398	4	0.2148	5	0.2834	3	0.1564	4	0.2201	3	0.1606	3	0.1545	SGNH hydrolase [Trametes versicolor FP-101664 SS1]	Endoglucanase E OS=Clostridium thermocellum GN=celE PE=1 SV=1	--	--
CL1097_Contig2_All	550	Protein-coding	4	0.937	15	2.969	4	0.7722	4	0.7321	4	0.773	0	0	4	0.7504	6	1.0948	3	0.5266	--	--	--	--
CL1097_Contig3_All	436	Non-conding	0	0	2	0.4994	3	0.7306	0	0	0	0	1	0.2241	1	0.2366	0	0	2	0.4429	--	--	--	--
CL1097_Contig4_All	2010	Protein-coding	8	0.5128	5	0.2708	7	0.3698	13	0.6511	1	0.0529	3	0.1459	5	0.2567	2	0.0999	4	0.1921	SGNH hydrolase [Trametes versicolor FP-101664 SS1]	--	--	--
CL1097_Contig5_All	1950	Protein-coding	2	0.1321	1	0.0558	3	0.1634	7	0.3614	1	0.0545	3	0.1503	2	0.1058	2	0.1029	0	0	SGNH hydrolase [Trametes versicolor FP-101664 SS1]	Endoglucanase E OS=Clostridium thermocellum GN=celE PE=1 SV=1	--	--
CL1097_Contig6_All	1888	Protein-coding	1	0.0682	0	0	1	0.0562	1	0.0533	1	0.0563	3	0.1553	2	0.1093	3	0.1595	0	0	SGNH hydrolase [Trametes versicolor FP-101664 SS1]	--	--	--
CL1097_Contig7_All	2099	Protein-coding	4	0.2455	1	0.0519	1	0.0506	2	0.0959	0	0	2	0.0931	2	0.0983	2	0.0956	2	0.092	SGNH hydrolase [Trametes versicolor FP-101664 SS1]	--	--	--
CL1097_Contig8_All	509	Protein-coding	2	0.5062	2	0.4277	0	0	1	0.1978	0	0	1	0.192	3	0.6081	0	0	1	0.1897	--	--	--	--
CL1097_Contig9_All	2491	Protein-coding	9	0.4655	5	0.2185	4	0.1705	4	0.1617	5	0.2133	1	0.0392	2	0.0828	3	0.1209	3	0.1163	SGNH hydrolase [Trametes versicolor FP-101664 SS1]	--	--	--
CL1098_Contig10_All	12665	Protein-coding	17	0.1729	21	0.1805	16	0.1341	43	0.3418	22	0.1846	46	0.3549	21	0.1711	45	0.3566	37	0.2821	kinase-like protein [Stereum hirsutum FP-91666 SS1]	Serine/threonine-protein kinase ark1 OS=Schizosaccharomyces pombe (strain 972 / ATCC 24843) GN=ark1 PE=1 SV=2	Serine/threonine protein kinase	aurora kinase, other [EC:2.7.11.1] (A)
CL1098_Contig11_All	12979	Protein-coding	38	0.3772	40	0.3355	41	0.3354	40	0.3103	35	0.2866	45	0.3388	34	0.2703	53	0.4098	37	0.2752	kinase-like protein [Stereum hirsutum FP-91666 SS1]	Serine/threonine-protein kinase ark1 OS=Schizosaccharomyces pombe (strain 972 / ATCC 24843) GN=ark1 PE=1 SV=2	Serine/threonine protein kinase	aurora kinase, other [EC:2.7.11.1] (A)
CL1098_Contig12_All	7200	Protein-coding	5	0.0895	15	0.2268	7	0.1032	11	0.1538	3	0.0443	8	0.1086	13	0.1863	27	0.3763	19	0.2548	kinase-like protein [Stereum hirsutum FP-91666 SS1]	Serine/threonine-protein kinase ark1 OS=Schizosaccharomyces pombe (strain 972 / ATCC 24843) GN=ark1 PE=1 SV=2	Serine/threonine protein kinase	aurora kinase, other [EC:2.7.11.1] (A)
CL1098_Contig13_All	12815	Protein-coding	10	0.1005	20	0.1699	13	0.1077	36	0.2828	23	0.1908	34	0.2593	15	0.1208	47	0.3681	30	0.226	kinase-like protein [Stereum hirsutum FP-91666 SS1]	Serine/threonine-protein kinase ark1 OS=Schizosaccharomyces pombe (strain 972 / ATCC 24843) GN=ark1 PE=1 SV=2	Serine/threonine protein kinase	aurora kinase, other [EC:2.7.11.1] (A)
CL1098_Contig14_All	11215	Protein-coding	17	0.1953	35	0.3397	20	0.1894	146	1.3105	149	1.4121	171	1.49	75	0.69	103	0.9217	86	0.7403	FAD/NAD-P-binding domain-containing protein [Trametes versicolor FP-101664 SS1]	Thiol-specific monooxygenase OS=Schizosaccharomyces pombe (strain 972 / ATCC 24843) GN=fmo1 PE=1 SV=1	Predicted flavoprotein involved in K+ transport	--
CL1098_Contig15_All	7102	Protein-coding	8	0.1451	15	0.2299	5	0.0748	7	0.0992	1	0.015	5	0.0688	8	0.1162	27	0.3815	18	0.2447	kinase-like protein [Stereum hirsutum FP-91666 SS1]	Serine/threonine-protein kinase ark1 OS=Schizosaccharomyces pombe (strain 972 / ATCC 24843) GN=ark1 PE=1 SV=2	Serine/threonine protein kinase	aurora kinase, other [EC:2.7.11.1] (A)
CL1098_Contig16_All	11381	Protein-coding	100	1.132	123	1.1765	136	1.2689	93	0.8226	86	0.8031	122	1.0475	91	0.825	64	0.5643	82	0.6956	FAD/NAD-P-binding domain-containing protein [Trametes versicolor FP-101664 SS1]	Thiol-specific monooxygenase OS=Schizosaccharomyces pombe (strain 972 / ATCC 24843) GN=fmo1 PE=1 SV=1	Predicted flavoprotein involved in K+ transport	--
CL1098_Contig17_All	11264	Protein-coding	10	0.1144	23	0.2223	12	0.1131	59	0.5273	34	0.3208	54	0.4685	26	0.2382	37	0.3297	38	0.3257	FAD/NAD-P-binding domain-containing protein [Trametes versicolor FP-101664 SS1]	Thiol-specific monooxygenase OS=Schizosaccharomyces pombe (strain 972 / ATCC 24843) GN=fmo1 PE=1 SV=1	Predicted flavoprotein involved in K+ transport	--
CL1098_Contig18_All	9531	Protein-coding	35	0.4731	46	0.5254	52	0.5793	102	1.0773	99	1.104	124	1.2714	79	0.8552	59	0.6212	58	0.5875	FAD/NAD-P-binding domain-containing protein [Trametes versicolor FP-101664 SS1]	Thiol-specific monooxygenase OS=Schizosaccharomyces pombe (strain 972 / ATCC 24843) GN=fmo1 PE=1 SV=1	Predicted flavoprotein involved in K+ transport	--
CL1098_Contig19_All	7250	Protein-coding	5	0.0889	19	0.2853	10	0.1465	8	0.1111	3	0.044	9	0.1213	14	0.1992	29	0.4014	19	0.253	kinase-like protein [Stereum hirsutum FP-91666 SS1]	Serine/threonine-protein kinase ark1 OS=Schizosaccharomyces pombe (strain 972 / ATCC 24843) GN=ark1 PE=1 SV=2	Serine/threonine protein kinase	aurora kinase, other [EC:2.7.11.1] (A)
CL1098_Contig1_All	11233	Protein-coding	34	0.39	47	0.4555	45	0.4254	34	0.3047	25	0.2365	40	0.348	19	0.1745	27	0.2412	30	0.2578	FAD/NAD-P-binding domain-containing protein [Trametes versicolor FP-101664 SS1]	Thiol-specific monooxygenase OS=Schizosaccharomyces pombe (strain 972 / ATCC 24843) GN=fmo1 PE=1 SV=1	Predicted flavoprotein involved in K+ transport	--
CL1098_Contig20_All	468	Protein-coding	2	0.5506	3	0.6978	1	0.2269	1	0.2151	1	0.2271	1	0.2088	4	0.8818	3	0.6433	1	0.2063	NAD-binding protein [Fomitopsis pinicola FP-58527 SS1]	--	--	--
CL1098_Contig21_All	1170	Protein-coding	6	0.6607	10	0.9304	3	0.2723	7	0.6023	3	0.2725	5	0.4176	3	0.2645	11	0.9435	6	0.4951	NAD-binding protein [Fomitopsis pinicola FP-58527 SS1]	--	--	--
CL1098_Contig22_All	2063	Protein-coding	3	0.1874	3	0.1583	4	0.2059	4	0.1952	1	0.0515	7	0.3316	4	0.2	7	0.3405	5	0.234	FAD/NAD(P)-binding domain-containing protein [Dichomitus squalens LYAD-421 SS1]	Protein priA OS=Lentinula edodes GN=priA PE=2 SV=1	--	--
CL1098_Contig23_All	1986	Protein-coding	4	0.2595	2	0.1096	10	0.5347	7	0.3548	9	0.4816	9	0.4428	10	0.5195	8	0.4043	7	0.3403	FAD/NAD(P)-binding domain-containing protein [Dichomitus squalens LYAD-421 SS1]	Protein priA OS=Lentinula edodes GN=priA PE=2 SV=1	--	--
CL1098_Contig2_All	11368	Protein-coding	126	1.428	141	1.3502	163	1.5225	94	0.8324	106	0.991	124	1.0659	77	0.6988	91	0.8033	106	0.9002	kinase-like protein [Stereum hirsutum FP-91666 SS1]	Serine/threonine-protein kinase ark1 OS=Schizosaccharomyces pombe (strain 972 / ATCC 24843) GN=ark1 PE=1 SV=2	Serine/threonine protein kinase	aurora kinase, other [EC:2.7.11.1] (A)
CL1098_Contig3_All	6976	Protein-coding	18	0.3324	26	0.4057	18	0.274	14	0.202	5	0.0762	10	0.1401	44	0.6508	43	0.6186	45	0.6228	kinase-like protein [Stereum hirsutum FP-91666 SS1]	Serine/threonine-protein kinase ark1 OS=Schizosaccharomyces pombe (strain 972 / ATCC 24843) GN=ark1 PE=1 SV=2	Serine/threonine protein kinase	aurora kinase, other [EC:2.7.11.1] (A)
CL1098_Contig4_All	11385	Protein-coding	12	0.1358	24	0.2295	16	0.1492	25	0.2211	17	0.1587	32	0.2747	19	0.1722	25	0.2204	25	0.212	FAD/NAD-P-binding domain-containing protein [Trametes versicolor FP-101664 SS1]	Thiol-specific monooxygenase OS=Schizosaccharomyces pombe (strain 972 / ATCC 24843) GN=fmo1 PE=1 SV=1	Predicted flavoprotein involved in K+ transport	--
CL1098_Contig5_All	7145	Protein-coding	28	0.5049	31	0.4723	28	0.4161	44	0.6199	43	0.6396	48	0.6565	18	0.2599	46	0.6461	39	0.527	kinase-like protein [Stereum hirsutum FP-91666 SS1]	Serine/threonine-protein kinase ark1 OS=Schizosaccharomyces pombe (strain 972 / ATCC 24843) GN=ark1 PE=1 SV=2	Serine/threonine protein kinase	aurora kinase, other [EC:2.7.11.1] (A)
CL1098_Contig6_All	12758	Protein-coding	16	0.1616	24	0.2048	17	0.1415	71	0.5602	53	0.4415	80	0.6128	47	0.3801	52	0.409	47	0.3557	kinase-like protein [Stereum hirsutum FP-91666 SS1]	Serine/threonine-protein kinase ark1 OS=Schizosaccharomyces pombe (strain 972 / ATCC 24843) GN=ark1 PE=1 SV=2	Serine/threonine protein kinase	aurora kinase, other [EC:2.7.11.1] (A)
CL1098_Contig7_All	12876	Protein-coding	24	0.2401	34	0.2875	37	0.3051	34	0.2658	24	0.1981	35	0.2656	17	0.1362	40	0.3118	33	0.2474	kinase-like protein [Stereum hirsutum FP-91666 SS1]	Serine/threonine-protein kinase ark1 OS=Schizosaccharomyces pombe (strain 972 / ATCC 24843) GN=ark1 PE=1 SV=2	Serine/threonine protein kinase	aurora kinase, other [EC:2.7.11.1] (A)
CL1098_Contig8_All	12792	Protein-coding	38	0.3827	42	0.3574	44	0.3652	30	0.2361	23	0.1911	40	0.3056	21	0.1694	47	0.3687	33	0.2491	kinase-like protein [Stereum hirsutum FP-91666 SS1]	Serine/threonine-protein kinase ark1 OS=Schizosaccharomyces pombe (strain 972 / ATCC 24843) GN=ark1 PE=1 SV=2	Serine/threonine protein kinase	aurora kinase, other [EC:2.7.11.1] (A)
CL1098_Contig9_All	11278	Protein-coding	20	0.2285	33	0.3185	22	0.2071	71	0.6338	44	0.4147	68	0.5892	40	0.3659	31	0.2759	39	0.3339	FAD/NAD-P-binding domain-containing protein [Trametes versicolor FP-101664 SS1]	Thiol-specific monooxygenase OS=Schizosaccharomyces pombe (strain 972 / ATCC 24843) GN=fmo1 PE=1 SV=1	Predicted flavoprotein involved in K+ transport	--
CL1099_Contig1_All	2021	Protein-coding	10	0.6375	11	0.5925	9	0.4729	7	0.3487	2	0.1052	2	0.0967	7	0.3574	12	0.5959	12	0.5733	hypothetical protein BOTBODRAFT_65763 [Botryobasidium botryosum FD-172 SS1]	--	--	--
CL1099_Contig2_All	2036	Protein-coding	10	0.6328	3	0.1604	7	0.3651	3	0.1483	3	0.1566	5	0.24	8	0.4054	13	0.6408	10	0.4742	hypothetical protein BOTBODRAFT_65763 [Botryobasidium botryosum FD-172 SS1]	--	--	--
CL1099_Contig3_All	2077	Protein-coding	22	1.3647	30	1.5724	24	1.227	18	0.8724	12	0.6141	14	0.6587	31	1.5399	29	1.4012	31	1.441	hypothetical protein BOTBODRAFT_65763 [Botryobasidium botryosum FD-172 SS1]	--	--	--
CL1099_Contig4_All	2050	Protein-coding	21	1.3198	22	1.1683	23	1.1913	9	0.442	8	0.4148	10	0.4767	22	1.1072	24	1.1749	21	0.989	hypothetical protein BOTBODRAFT_65763 [Botryobasidium botryosum FD-172 SS1]	--	--	--
CL1099_Contig5_All	2091	Protein-coding	7	0.4313	7	0.3644	5	0.2539	6	0.2889	3	0.1525	2	0.0935	7	0.3454	7	0.336	4	0.1847	hypothetical protein BOTBODRAFT_65763 [Botryobasidium botryosum FD-172 SS1]	--	--	--
CL11_Contig1_All	320	Non-conding	0	0	1	0.3402	2	0.6636	1	0.3146	0	0	3	0.9161	2	0.6448	2	0.6272	2	0.6034	--	--	--	--
CL11_Contig2_All	558	Non-conding	115	26.5527	164	31.9952	141	26.8314	57	10.2833	56	10.6664	56	9.8072	65	12.0185	49	8.8127	102	17.6482	--	--	--	--
CL11_Contig3_All	618	Non-conding	8	1.6678	2	0.3523	7	1.2027	10	1.6289	3	0.5159	11	1.7394	8	1.3356	4	0.6496	7	1.0936	--	--	--	--
CL110_Contig10_All	2098	Protein-coding	2	0.1228	6	0.3113	7	0.3543	0	0	0	0	0	0	2	0.0984	4	0.1913	4	0.1841	PLP-dependent transferase [Dichomitus squalens LYAD-421 SS1]	Molybdenum cofactor sulfurase OS=Bos taurus GN=MOCOS PE=2 SV=3	Selenocysteine lyase	--
CL110_Contig11_All	2217	Protein-coding	17	0.9879	13	0.6383	20	0.9579	8	0.3633	3	0.1438	4	0.1763	4	0.1862	11	0.4979	8	0.3484	methyltransferase type 11 [Coprinopsis cinerea okayama7#130]	Molybdenum cofactor sulfurase OS=Bos taurus GN=MOCOS PE=2 SV=3	Selenocysteine lyase	--
CL110_Contig1_All	2236	Protein-coding	0	0	3	0.1461	0	0	0	0	0	0	0	0	2	0.0923	4	0.1795	3	0.1295	PLP-dependent transferase [Dichomitus squalens LYAD-421 SS1]	Molybdenum cofactor sulfurase OS=Solanum lycopersicum GN=FLACCA PE=2 SV=1	Selenocysteine lyase	--
CL110_Contig2_All	1494	Protein-coding	3	0.2587	6	0.4372	7	0.4975	2	0.1348	0	0	0	0	1	0.0691	4	0.2687	6	0.3877	PLP-dependent transferase [Dichomitus squalens LYAD-421 SS1]	Molybdenum cofactor sulfurase OS=Dictyostelium discoideum GN=mocos PE=3 SV=2	Selenocysteine lyase	--
CL110_Contig3_All	2256	Protein-coding	0	0	3	0.1448	0	0	1	0.0446	2	0.0942	5	0.2166	3	0.1372	4	0.1779	1	0.0428	PLP-dependent transferase [Dichomitus squalens LYAD-421 SS1]	Molybdenum cofactor sulfurase OS=Solanum lycopersicum GN=FLACCA PE=2 SV=1	Selenocysteine lyase	--
CL110_Contig4_All	1687	Protein-coding	0	0	2	0.1291	0	0	2	0.1193	2	0.126	4	0.2317	3	0.1835	0	0	0	0	PLP-dependent transferase [Dichomitus squalens LYAD-421 SS1]	Molybdenum cofactor sulfurase OS=Oryza sativa subsp. japonica GN=MCSU3 PE=2 SV=2	Selenocysteine lyase	--
CL110_Contig5_All	2046	Protein-coding	5	0.3149	4	0.2128	1	0.0519	8	0.3936	9	0.4675	3	0.1433	7	0.353	10	0.4905	5	0.2359	methyltransferase type 11 [Coprinopsis cinerea okayama7#130]	Molybdenum cofactor sulfurase OS=Danio rerio GN=mocos PE=2 SV=2	Selenocysteine lyase	--
CL110_Contig6_All	2150	Protein-coding	0	0	3	0.1519	0	0	1	0.0468	3	0.1483	4	0.1818	3	0.144	4	0.1867	1	0.0449	methyltransferase type 11 [Coprinopsis cinerea okayama7#130]	Molybdenum cofactor sulfurase OS=Bos taurus GN=MOCOS PE=2 SV=3	Selenocysteine lyase	--
CL110_Contig7_All	2221	Protein-coding	3	0.174	10	0.4901	11	0.5259	1	0.0453	3	0.1436	3	0.132	2	0.0929	10	0.4519	9	0.3912	methyltransferase type 11 [Coprinopsis cinerea okayama7#130]	Molybdenum cofactor sulfurase OS=Bos taurus GN=MOCOS PE=2 SV=3	Selenocysteine lyase	--
CL110_Contig8_All	2168	Protein-coding	0	0	3	0.1506	0	0	3	0.1393	7	0.3432	10	0.4507	4	0.1904	6	0.2777	9	0.4008	methyltransferase type 11 [Coprinopsis cinerea okayama7#130]	Molybdenum cofactor sulfurase OS=Dictyostelium discoideum GN=mocos PE=3 SV=2	Selenocysteine lyase	--
CL110_Contig9_All	2242	Protein-coding	0	0	4	0.1942	1	0.0474	0	0	0	0	0	0	2	0.092	4	0.179	3	0.1292	methyltransferase type 11 [Coprinopsis cinerea okayama7#130]	Molybdenum cofactor sulfurase OS=Bos taurus GN=MOCOS PE=2 SV=3	Selenocysteine lyase	--
CL1100_Contig1_All	1751	Protein-coding	35	2.5753	33	2.0516	42	2.547	114	6.5541	100	6.0698	135	7.5342	135	7.9546	138	7.9093	147	8.1052	DNA/RNA polymerase [Dichomitus squalens LYAD-421 SS1]	DNA polymerase kappa OS=Schizosaccharomyces pombe (strain 972 / ATCC 24843) GN=mug40 PE=1 SV=3	Nucleotidyltransferase/DNA polymerase involved in DNA repair	DNA polymerase kappa [EC:2.7.7.7] (A)
CL1100_Contig2_All	1818	Protein-coding	4	0.2835	2	0.1198	3	0.1752	7	0.3876	10	0.5846	8	0.43	19	1.0783	21	1.1592	24	1.2745	DNA/RNA polymerase [Trametes versicolor FP-101664 SS1]	DNA polymerase kappa OS=Schizosaccharomyces pombe (strain 972 / ATCC 24843) GN=mug40 PE=1 SV=3	Nucleotidyltransferase/DNA polymerase involved in DNA repair	DNA polymerase kappa [EC:2.7.7.7] (A)
CL1100_Contig3_All	1764	Protein-coding	1	0.073	0	0	1	0.0602	3	0.1712	1	0.0603	2	0.1108	2	0.117	6	0.3413	6	0.3284	DNA/RNA polymerase [Dichomitus squalens LYAD-421 SS1]	DNA polymerase kappa OS=Schizosaccharomyces pombe (strain 972 / ATCC 24843) GN=mug40 PE=1 SV=3	Nucleotidyltransferase/DNA polymerase involved in DNA repair	DNA polymerase kappa [EC:2.7.7.7] (A)
CL1101_Contig1_All	385	Non-conding	0	0	0	0	0	0	0	0	0	0	0	0	0	0	0	0	0	0	--	--	--	--
CL1101_Contig2_All	577	Non-conding	7	1.563	12	2.264	11	2.0243	6	1.0468	2	0.3684	3	0.5081	16	2.861	2	0.3479	12	2.0079	--	--	--	--
CL1102_Contig1_All	4272	Protein-coding	5	0.1508	6	0.1529	5	0.1243	4	0.0943	7	0.1742	9	0.2059	8	0.1932	9	0.2114	8	0.1808	cytochrome P450 [Postia placenta]	Cytochrome P450 52E2 OS=Candida apicola GN=CYP52E2 PE=3 SV=1	Cytochrome P450	--
CL1102_Contig2_All	4470	Protein-coding	6	0.1729	14	0.341	13	0.3088	40	0.9008	35	0.8322	42	0.9182	25	0.577	16	0.3592	34	0.7344	cytochrome P450 [Postia placenta]	Cytochrome P450 52E2 OS=Candida apicola GN=CYP52E2 PE=3 SV=1	Cytochrome P450	--
CL1102_Contig3_All	8365	Protein-coding	362	5.5756	345	4.4898	394	5.0014	430	5.1748	451	5.7303	567	6.6238	750	9.2505	951	11.4093	928	10.7106	beta-tubulin [Wolfiporia cocos]	Tubulin beta chain OS=Coprinopsis cinerea (strain Okayama-7 / 130 / ATCC MYA-4618 / FGSC 9003) GN=CC1G_04743 PE=3 SV=1	Tubulin	tubulin beta (A)
CL1102_Contig4_All	8252	Protein-coding	258	4.0282	269	3.5487	322	4.1434	374	4.5625	371	4.7784	415	4.9145	664	8.3019	741	9.0116	638	7.4644	beta-tubulin [Wolfiporia cocos]	Tubulin beta chain OS=Coprinopsis cinerea (strain Okayama-7 / 130 / ATCC MYA-4618 / FGSC 9003) GN=CC1G_04743 PE=3 SV=1	Tubulin	tubulin beta (A)
CL1102_Contig5_All	1462	Protein-coding	1	0.0881	3	0.2234	2	0.1453	3	0.2066	4	0.2908	3	0.2005	5	0.3529	3	0.2059	4	0.2641	--	--	--	--
CL1102_Contig6_All	1571	Protein-coding	2	0.164	3	0.2079	8	0.5407	9	0.5767	5	0.3383	6	0.3732	7	0.4597	2	0.1278	4	0.2458	--	--	--	--
CL1102_Contig7_All	1531	Protein-coding	1	0.0842	1	0.0711	4	0.2774	6	0.3945	2	0.1388	4	0.2553	2	0.1348	2	0.1311	1	0.0631	--	--	--	--
CL1102_Contig8_All	1576	Protein-coding	1	0.0818	1	0.0691	2	0.1348	0	0	3	0.2023	2	0.124	2	0.1309	3	0.191	1	0.0613	--	--	--	--
CL1102_Contig9_All	1628	Protein-coding	1	0.0791	0	0	2	0.1304	1	0.0618	4	0.2611	3	0.1801	2	0.1267	2	0.1233	1	0.0593	--	--	--	--
CL1103_Contig1_All	1819	Protein-coding	2	0.1417	5	0.2992	4	0.2335	0	0	1	0.0584	2	0.1074	1	0.0567	0	0	1	0.0531	oxidoreductase [Ophiocordyceps sinensis CO18]	--	--	--
CL1103_Contig2_All	1591	Protein-coding	4	0.3239	4	0.2737	2	0.1335	0	0	0	0	2	0.1228	0	0	1	0.0631	1	0.0607	oxidoreductase [Ophiocordyceps sinensis CO18]	--	--	--
CL1103_Contig3_All	1731	Protein-coding	7	0.521	2	0.1258	11	0.6748	3	0.1745	1	0.0614	3	0.1694	1	0.0596	0	0	1	0.0558	oxidoreductase [Ophiocordyceps sinensis CO18]	--	--	--
CL1104_Contig10_All	3887	Protein-coding	1	0.0331	0	0	0	0	1	0.0259	1	0.0273	6	0.1508	2	0.0531	8	0.2065	1	0.0248	hypothetical protein TRAVEDRAFT_130176 [Trametes versicolor FP-101664 SS1]	Flocculation protein FLO11 OS=Saccharomyces cerevisiae (strain ATCC 204508 / S288c) GN=FLO11 PE=1 SV=2	--	--
CL1104_Contig11_All	3769	Protein-coding	2	0.0684	2	0.0578	5	0.1409	6	0.1603	7	0.1974	19	0.4926	8	0.219	16	0.426	11	0.2818	hypothetical protein TRAVEDRAFT_130176 [Trametes versicolor FP-101664 SS1]	Flocculation protein FLO11 OS=Saccharomyces cerevisiae (strain ATCC 204508 / S288c) GN=FLO11 PE=1 SV=2	--	--
CL1104_Contig12_All	4034	Protein-coding	1	0.0319	1	0.027	1	0.0263	1	0.025	4	0.1054	10	0.2422	2	0.0512	8	0.199	3	0.0718	hypothetical protein TRAVEDRAFT_130176 [Trametes versicolor FP-101664 SS1]	Flocculation protein FLO11 OS=Saccharomyces cerevisiae (strain ATCC 204508 / S288c) GN=FLO11 PE=1 SV=2	--	--
CL1104_Contig13_All	4049	Protein-coding	1	0.0318	0	0	4	0.1049	1	0.0249	1	0.0262	5	0.1207	3	0.0764	9	0.2231	1	0.0238	hypothetical protein TRAVEDRAFT_111792, partial [Trametes versicolor FP-101664 SS1]	Flocculation protein FLO11 OS=Saccharomyces cerevisiae (strain ATCC 204508 / S288c) GN=FLO11 PE=1 SV=2	--	--
CL1104_Contig14_All	3825	Protein-coding	0	0	0	0	0	0	0	0	1	0.0278	6	0.1533	2	0.0539	7	0.1837	1	0.0252	hypothetical protein TRAVEDRAFT_130176 [Trametes versicolor FP-101664 SS1]	Flocculation protein FLO11 OS=Saccharomyces cerevisiae (strain ATCC 204508 / S288c) GN=FLO11 PE=1 SV=2	--	--
CL1104_Contig15_All	3823	Protein-coding	0	0	0	0	0	0	0	0	2	0.0556	6	0.1534	1	0.027	7	0.1838	1	0.0253	hypothetical protein TRAVEDRAFT_130176 [Trametes versicolor FP-101664 SS1]	Flocculation protein FLO11 OS=Saccharomyces cerevisiae (strain ATCC 204508 / S288c) GN=FLO11 PE=1 SV=2	--	--
CL1104_Contig16_All	3875	Protein-coding	0	0	4	0.1124	0	0	1	0.026	3	0.0823	6	0.1513	2	0.0533	8	0.2072	4	0.0997	hypothetical protein TRAVEDRAFT_111792, partial [Trametes versicolor FP-101664 SS1]	Flocculation protein FLO11 OS=Saccharomyces cerevisiae (strain ATCC 204508 / S288c) GN=FLO11 PE=1 SV=2	--	--
CL1104_Contig17_All	3859	Protein-coding	1	0.0334	0	0	1	0.0275	0	0	1	0.0275	5	0.1266	1	0.0267	9	0.2341	2	0.05	hypothetical protein TRAVEDRAFT_130176 [Trametes versicolor FP-101664 SS1]	Flocculation protein FLO11 OS=Saccharomyces cerevisiae (strain ATCC 204508 / S288c) GN=FLO11 PE=1 SV=2	--	--
CL1104_Contig18_All	3812	Protein-coding	4	0.1352	3	0.0857	5	0.1393	23	0.6074	22	0.6134	19	0.4871	16	0.433	25	0.6582	16	0.4052	hypothetical protein TRAVEDRAFT_130176 [Trametes versicolor FP-101664 SS1]	Flocculation protein FLO11 OS=Saccharomyces cerevisiae (strain ATCC 204508 / S288c) GN=FLO11 PE=1 SV=2	--	--
CL1104_Contig19_All	3754	Protein-coding	2	0.0686	0	0	0	0	0	0	1	0.0283	5	0.1302	1	0.0275	8	0.2139	1	0.0257	hypothetical protein TRAVEDRAFT_130176 [Trametes versicolor FP-101664 SS1]	Flocculation protein FLO11 OS=Saccharomyces cerevisiae (strain ATCC 204508 / S288c) GN=FLO11 PE=1 SV=2	--	--
CL1104_Contig1_All	1547	Protein-coding	2	0.1666	7	0.4926	10	0.6864	4	0.2603	4	0.2748	7	0.4422	4	0.2668	4	0.2595	8	0.4993	hypothetical protein TRAVEDRAFT_111792, partial [Trametes versicolor FP-101664 SS1]	--	--	--
CL1104_Contig20_All	3822	Protein-coding	1	0.0337	1	0.0285	1	0.0278	7	0.1844	9	0.2503	15	0.3835	10	0.2699	9	0.2363	5	0.1263	hypothetical protein TRAVEDRAFT_130176 [Trametes versicolor FP-101664 SS1]	Flocculation protein FLO11 OS=Saccharomyces cerevisiae (strain ATCC 204508 / S288c) GN=FLO11 PE=1 SV=2	--	--
CL1104_Contig21_All	3879	Protein-coding	1	0.0332	0	0	0	0	0	0	1	0.0274	6	0.1512	1	0.0266	8	0.207	1	0.0249	hypothetical protein TRAVEDRAFT_130176 [Trametes versicolor FP-101664 SS1]	Flocculation protein FLO11 OS=Saccharomyces cerevisiae (strain ATCC 204508 / S288c) GN=FLO11 PE=1 SV=2	--	--
CL1104_Contig2_All	3286	Protein-coding	1	0.0392	0	0	0	0	9	0.2757	4	0.1294	10	0.2974	5	0.157	7	0.2138	4	0.1175	hypothetical protein TRAVEDRAFT_130176 [Trametes versicolor FP-101664 SS1]	Flocculation protein FLO11 OS=Saccharomyces cerevisiae (strain ATCC 204508 / S288c) GN=FLO11 PE=1 SV=2	--	--
CL1104_Contig3_All	3980	Protein-coding	0	0	0	0	0	0	3	0.0759	1	0.0267	5	0.1228	1	0.0259	6	0.1513	1	0.0243	hypothetical protein TRAVEDRAFT_111792, partial [Trametes versicolor FP-101664 SS1]	Flocculation protein FLO11 OS=Saccharomyces cerevisiae (strain ATCC 204508 / S288c) GN=FLO11 PE=1 SV=2	--	--
CL1104_Contig4_All	3855	Protein-coding	0	0	0	0	0	0	0	0	1	0.0276	6	0.1521	2	0.0535	7	0.1822	1	0.025	hypothetical protein TRAVEDRAFT_130176 [Trametes versicolor FP-101664 SS1]	Flocculation protein FLO11 OS=Saccharomyces cerevisiae (strain ATCC 204508 / S288c) GN=FLO11 PE=1 SV=2	--	--
CL1104_Contig5_All	4191	Protein-coding	0	0	0	0	0	0	1	0.024	2	0.0507	5	0.1166	1	0.0246	7	0.1676	1	0.023	hypothetical protein TRAVEDRAFT_111792, partial [Trametes versicolor FP-101664 SS1]	Flocculation protein FLO11 OS=Saccharomyces cerevisiae (strain ATCC 204508 / S288c) GN=FLO11 PE=1 SV=2	--	--
CL1104_Contig6_All	3951	Protein-coding	1	0.0326	0	0	0	0	0	0	1	0.0269	5	0.1237	1	0.0261	7	0.1778	1	0.0244	hypothetical protein TRAVEDRAFT_111792, partial [Trametes versicolor FP-101664 SS1]	Flocculation protein FLO11 OS=Saccharomyces cerevisiae (strain ATCC 204508 / S288c) GN=FLO11 PE=1 SV=2	--	--
CL1104_Contig7_All	3857	Protein-coding	0	0	0	0	0	0	0	0	1	0.0276	5	0.1267	1	0.0267	7	0.1821	1	0.025	hypothetical protein TRAVEDRAFT_130176 [Trametes versicolor FP-101664 SS1]	Flocculation protein FLO11 OS=Saccharomyces cerevisiae (strain ATCC 204508 / S288c) GN=FLO11 PE=1 SV=2	--	--
CL1104_Contig8_All	4251	Protein-coding	3	0.0909	0	0	3	0.0749	10	0.2368	10	0.25	17	0.3908	3	0.0728	9	0.2125	7	0.159	hypothetical protein TRAVEDRAFT_111792, partial [Trametes versicolor FP-101664 SS1]	Flocculation protein FLO11 OS=Saccharomyces cerevisiae (strain ATCC 204508 / S288c) GN=FLO11 PE=1 SV=2	--	--
CL1104_Contig9_All	3833	Protein-coding	0	0	0	0	0	0	0	0	1	0.0277	6	0.153	1	0.0269	8	0.2095	3	0.0756	hypothetical protein TRAVEDRAFT_130176 [Trametes versicolor FP-101664 SS1]	Flocculation protein FLO11 OS=Saccharomyces cerevisiae (strain ATCC 204508 / S288c) GN=FLO11 PE=1 SV=2	--	--
CL1105_Contig10_All	3692	Protein-coding	17	0.5932	27	0.7961	10	0.2876	0	0	3	0.0864	8	0.2117	6	0.1677	10	0.2718	7	0.1831	cyclophilin [Trametes versicolor FP-101664 SS1]	Peptidyl-prolyl cis-trans isomerase OS=Schizosaccharomyces pombe (strain 972 / ATCC 24843) GN=ppi1 PE=3 SV=1	Peptidyl-prolyl cis-trans isomerase (rotamase) - cyclophilin family	--
CL1105_Contig11_All	3713	Protein-coding	19	0.6593	35	1.0262	13	0.3718	8	0.2169	8	0.229	17	0.4474	15	0.4168	19	0.5135	16	0.416	cyclophilin [Trametes versicolor FP-101664 SS1]	Peptidyl-prolyl cis-trans isomerase OS=Schizosaccharomyces pombe (strain 972 / ATCC 24843) GN=ppi1 PE=3 SV=1	Peptidyl-prolyl cis-trans isomerase (rotamase) - cyclophilin family	--
CL1105_Contig12_All	2489	Protein-coding	5	0.2588	6	0.2624	6	0.256	2	0.0809	10	0.427	12	0.4711	12	0.4974	14	0.5645	15	0.5818	hypothetical protein BN946_scf184962.g68 [Trametes cinnabarina]	Leukocyte receptor cluster member 1 homolog OS=Mus musculus GN=Leng1 PE=2 SV=1	--	--
CL1105_Contig1_All	1863	Protein-coding	1	0.0692	1	0.0584	1	0.057	3	0.1621	4	0.2282	5	0.2623	2	0.1108	7	0.3771	4	0.2073	hypothetical protein CERSUDRAFT_120170 [Ceriporiopsis subvermispora B]	--	--	--
CL1105_Contig2_All	3846	Protein-coding	48	1.608	55	1.5568	47	1.2976	35	0.9161	50	1.3817	39	0.9909	47	1.2608	35	0.9133	60	1.5062	Der f Mal f 6 allergen [Dichomitus squalens LYAD-421 SS1]	Peptidyl-prolyl cis-trans isomerase OS=Schizosaccharomyces pombe (strain 972 / ATCC 24843) GN=ppi1 PE=3 SV=1	Peptidyl-prolyl cis-trans isomerase (rotamase) - cyclophilin family	--
CL1105_Contig3_All	3768	Protein-coding	28	0.9574	45	1.3001	30	0.8454	15	0.4008	15	0.4231	25	0.6484	25	0.6845	19	0.506	34	0.8712	cyclophilin [Trametes versicolor FP-101664 SS1]	Peptidyl-prolyl cis-trans isomerase OS=Schizosaccharomyces pombe (strain 972 / ATCC 24843) GN=ppi1 PE=3 SV=1	Peptidyl-prolyl cis-trans isomerase (rotamase) - cyclophilin family	--
CL1105_Contig4_All	4203	Protein-coding	154	4.7207	192	4.973	173	4.3706	125	2.9939	141	3.5655	111	2.5808	190	4.6641	155	3.701	174	3.9969	cyclophilin [Trametes versicolor FP-101664 SS1]	Peptidyl-prolyl cis-trans isomerase OS=Schizosaccharomyces pombe (strain 972 / ATCC 24843) GN=ppi1 PE=3 SV=1	Peptidyl-prolyl cis-trans isomerase (rotamase) - cyclophilin family	--
CL1105_Contig5_All	2668	Protein-coding	2	0.0966	4	0.1632	3	0.1194	3	0.1132	9	0.3585	10	0.3663	21	0.8121	19	0.7147	14	0.5066	hypothetical protein BN946_scf184962.g68 [Trametes cinnabarina]	Leukocyte receptor cluster member 1 homolog OS=Mus musculus GN=Leng1 PE=2 SV=1	--	--
CL1105_Contig6_All	3723	Protein-coding	24	0.8305	35	1.0234	14	0.3993	10	0.2704	19	0.5424	19	0.4987	25	0.6928	23	0.62	20	0.5186	cyclophilin [Trametes versicolor FP-101664 SS1]	Peptidyl-prolyl cis-trans isomerase OS=Schizosaccharomyces pombe (strain 972 / ATCC 24843) GN=ppi1 PE=3 SV=1	Peptidyl-prolyl cis-trans isomerase (rotamase) - cyclophilin family	--
CL1105_Contig7_All	2495	Protein-coding	9	0.4647	7	0.3054	10	0.4256	10	0.4035	16	0.6816	20	0.7833	16	0.6616	13	0.5229	15	0.5804	hypothetical protein BN946_scf184962.g68 [Trametes cinnabarina]	Leukocyte receptor cluster member 1 homolog OS=Mus musculus GN=Leng1 PE=2 SV=1	--	--
CL1105_Contig8_All	3649	Protein-coding	22	0.7768	35	1.0442	14	0.4074	3	0.0828	3	0.0874	12	0.3214	11	0.311	13	0.3575	12	0.3175	cyclophilin [Trametes versicolor FP-101664 SS1]	Peptidyl-prolyl cis-trans isomerase OS=Schizosaccharomyces pombe (strain 972 / ATCC 24843) GN=ppi1 PE=3 SV=1	Peptidyl-prolyl cis-trans isomerase (rotamase) - cyclophilin family	--
CL1105_Contig9_All	3820	Protein-coding	95	3.2041	124	3.5337	96	2.6685	16	0.4216	14	0.3895	32	0.8186	19	0.5132	37	0.972	23	0.5813	cyclophilin [Trametes versicolor FP-101664 SS1]	Peptidyl-prolyl cis-trans isomerase OS=Schizosaccharomyces pombe (strain 972 / ATCC 24843) GN=ppi1 PE=3 SV=1	Peptidyl-prolyl cis-trans isomerase (rotamase) - cyclophilin family	--
CL1106_Contig1_All	1130	Protein-coding	35	3.9906	44	4.2389	56	5.2622	10	0.8909	6	0.5643	18	1.5566	12	1.0957	29	2.5755	22	1.8797	PLC-like phosphodiesterase [Dichomitus squalens LYAD-421 SS1]	PI-PLC X domain-containing protein At5g67130 OS=Arabidopsis thaliana GN=At5g67130 PE=1 SV=1	--	--
CL1106_Contig2_All	2738	Protein-coding	170	7.9995	161	6.4013	188	7.2909	159	5.846	171	6.6378	157	5.6035	164	6.1799	154	5.6446	142	5.0071	PLC-like phosphodiesterase [Dichomitus squalens LYAD-421 SS1]	PI-PLC X domain-containing protein At5g67130 OS=Arabidopsis thaliana GN=At5g67130 PE=1 SV=1	--	--
CL1106_Contig3_All	2673	Protein-coding	141	6.7962	176	7.1678	188	7.4682	78	2.9376	65	2.5845	82	2.9978	54	2.0843	100	3.7545	55	1.9865	PLC-like phosphodiesterase [Dichomitus squalens LYAD-421 SS1]	PI-PLC X domain-containing protein At5g67130 OS=Arabidopsis thaliana GN=At5g67130 PE=1 SV=1	--	--
CL1106_Contig4_All	2653	Protein-coding	12	0.5828	13	0.5334	10	0.4002	6	0.2277	8	0.3205	11	0.4052	3	0.1167	23	0.87	5	0.182	PLC-like phosphodiesterase [Dichomitus squalens LYAD-421 SS1]	PI-PLC X domain-containing protein At5g67130 OS=Arabidopsis thaliana GN=At5g67130 PE=1 SV=1	--	--
CL1107_Contig1_All	1262	Protein-coding	72	7.3505	73	6.2971	93	7.8249	2903	231.569	1782	150.076	3554	275.2	2236	182.803	1976	157.135	3323	254.217	transposase, TnpA family [Rhizobium leguminosarum bv. trifolii WSM2012]	--	--	--
CL1107_Contig2_All	1306	Protein-coding	76	7.4975	64	5.3347	76	6.1791	3199	246.584	2086	169.76	3928	293.913	2351	185.729	2079	159.756	3451	255.115	transposase, TnpA family [Rhizobium leguminosarum bv. trifolii WSM2012]	--	--	--
CL1108_Contig1_All	3187	Protein-coding	152	6.1448	170	5.8069	197	6.5636	955	30.1658	966	32.215	938	28.7615	932	30.172	907	28.5608	816	24.7196	c2 domain protein [Moniliophthora roreri MCA 2997]	Uncharacterized protein C11E3.02c OS=Schizosaccharomyces pombe (strain 972 / ATCC 24843) GN=SPAC11E3.02c PE=3 SV=1	--	--
CL1108_Contig2_All	3162	Protein-coding	167	6.8046	176	6.0593	206	6.9177	1140	36.2941	1130	37.9822	1145	35.3862	1063	34.685	1122	35.6104	1065	32.5178	c2 domain protein [Moniliophthora roreri MCA 2997]	Uncharacterized protein C11E3.02c OS=Schizosaccharomyces pombe (strain 972 / ATCC 24843) GN=SPAC11E3.02c PE=3 SV=1	--	--
CL1109_Contig1_All	5197	Protein-coding	3	0.0744	9	0.1885	6	0.1226	14	0.2712	14	0.2863	18	0.3385	8	0.1588	24	0.4635	12	0.2229	COP9 signalosome complex subunit 12 [Coprinopsis cinerea okayama7#130]	Protein CSN12 homolog OS=Cryptococcus neoformans var. neoformans serotype D (strain JEC21 / ATCC MYA-565) GN=CSN12 PE=3 SV=1	Transcription-associated recombination protein	--
CL1109_Contig2_All	5163	Protein-coding	35	0.8734	41	0.8645	37	0.761	44	0.8579	52	1.0704	49	0.9274	35	0.6994	56	1.0885	35	0.6545	COP9 signalosome complex subunit 12 [Coprinopsis cinerea okayama7#130]	Protein CSN12 homolog OS=Cryptococcus neoformans var. neoformans serotype D (strain JEC21 / ATCC MYA-565) GN=CSN12 PE=3 SV=1	Transcription-associated recombination protein	--
CL1109_Contig3_All	5160	Protein-coding	175	4.3695	239	5.0422	196	4.0333	240	4.6823	244	5.0258	254	4.8103	284	5.6786	299	5.8152	262	4.9021	COP9 signalosome complex subunit 12 [Coprinopsis cinerea okayama7#130]	Protein CSN12 homolog OS=Cryptococcus neoformans var. neoformans serotype D (strain JEC21 / ATCC MYA-565) GN=CSN12 PE=3 SV=1	Transcription-associated recombination protein	--
CL1109_Contig4_All	5130	Protein-coding	14	0.3516	25	0.5305	28	0.5796	45	0.8831	52	1.0773	55	1.0477	84	1.6894	65	1.2716	69	1.2986	COP9 signalosome complex subunit 12 [Coprinopsis cinerea okayama7#130]	Protein CSN12 homolog OS=Cryptococcus neoformans var. neoformans serotype D (strain JEC21 / ATCC MYA-565) GN=CSN12 PE=3 SV=1	Transcription-associated recombination protein	--
CL1109_Contig5_All	1687	Protein-coding	2	0.1527	2	0.1291	1	0.0629	1	0.0597	0	0	6	0.3476	3	0.1835	5	0.2974	0	0	COP9 signalosome complex subunit 12 [Coprinopsis cinerea okayama7#130]	Protein CSN12 homolog OS=Cryptococcus neoformans var. neoformans serotype D (strain JEC21 / ATCC MYA-565) GN=CSN12 PE=3 SV=1	Transcription-associated recombination protein	--
CL111_Contig10_All	1375	Protein-coding	1	0.0937	1	0.0792	0	0	0	0	1	0.0773	3	0.2132	1	0.075	2	0.146	4	0.2809	mitochondrial carrier [Punctularia strigosozonata HHB-11173 SS5]	Solute carrier family 25 member 38 homolog OS=Laccaria bicolor (strain S238N-H82 / ATCC MYA-4686) GN=LACBIDRAFT_191230 PE=3 SV=1	--	solute carrier family 25, member 38 (A)
CL111_Contig11_All	1536	Protein-coding	12	1.0066	16	1.134	7	0.4839	15	0.9831	13	0.8995	15	0.9543	25	1.6793	13	0.8494	23	1.4457	mitochondrial carrier, partial [Fomitiporia mediterranea MF3/22]	Solute carrier family 25 member 38 homolog OS=Laccaria bicolor (strain S238N-H82 / ATCC MYA-4686) GN=LACBIDRAFT_191230 PE=3 SV=1	--	solute carrier family 25, member 38 (A)
CL111_Contig12_All	1600	Non-conding	0	0	1	0.068	1	0.0664	5	0.3146	5	0.3321	2	0.1222	4	0.2579	3	0.1882	4	0.2414	mitochondrial carrier, partial [Fomitiporia mediterranea MF3/22]	Solute carrier family 25 member 38 homolog OS=Laccaria bicolor (strain S238N-H82 / ATCC MYA-4686) GN=LACBIDRAFT_191230 PE=3 SV=1	--	solute carrier family 25, member 38 (A)
CL111_Contig13_All	1266	Protein-coding	0	0	0	0	0	0	0	0	0	0	0	0	0	0	1	0.0793	1	0.0763	mitochondrial carrier protein [Heterobasidion irregulare TC 32-1]	Solute carrier family 25 member 38 homolog OS=Laccaria bicolor (strain S238N-H82 / ATCC MYA-4686) GN=LACBIDRAFT_191230 PE=3 SV=1	--	solute carrier family 25, member 38 (A)
CL111_Contig14_All	1316	Protein-coding	0	0	0	0	0	0	0	0	0	0	3	0.2228	1	0.0784	1	0.0763	1	0.0734	mitochondrial carrier [Punctularia strigosozonata HHB-11173 SS5]	Solute carrier family 25 member 38 homolog OS=Laccaria bicolor (strain S238N-H82 / ATCC MYA-4686) GN=LACBIDRAFT_191230 PE=3 SV=1	--	solute carrier family 25, member 38 (A)
CL111_Contig1_All	1612	Protein-coding	0	0	0	0	2	0.1317	3	0.1873	6	0.3956	3	0.1819	6	0.384	5	0.3113	6	0.3594	mitochondrial carrier [Stereum hirsutum FP-91666 SS1]	Solute carrier family 25 member 38 homolog OS=Laccaria bicolor (strain S238N-H82 / ATCC MYA-4686) GN=LACBIDRAFT_191230 PE=3 SV=1	--	solute carrier family 25, member 38 (A)
CL111_Contig2_All	1178	Protein-coding	1	0.1094	3	0.2772	1	0.0901	6	0.5127	4	0.3609	6	0.4977	10	0.8758	8	0.6815	7	0.5737	mitochondrial carrier [Stereum hirsutum FP-91666 SS1]	Solute carrier family 25 member 38 homolog OS=Laccaria bicolor (strain S238N-H82 / ATCC MYA-4686) GN=LACBIDRAFT_191230 PE=3 SV=1	--	solute carrier family 25, member 38 (A)
CL111_Contig3_All	1578	Protein-coding	0	0	0	0	1	0.0673	2	0.1276	1	0.0674	2	0.1239	4	0.2615	3	0.1908	2	0.1224	mitochondrial carrier [Punctularia strigosozonata HHB-11173 SS5]	Solute carrier family 25 member 38 homolog OS=Laccaria bicolor (strain S238N-H82 / ATCC MYA-4686) GN=LACBIDRAFT_191230 PE=3 SV=1	--	solute carrier family 25, member 38 (A)
CL111_Contig4_All	1298	Protein-coding	0	0	0	0	0	0	0	0	0	0	0	0	0	0	1	0.0773	1	0.0744	mitochondrial carrier protein [Heterobasidion irregulare TC 32-1]	Solute carrier family 25 member 38 homolog OS=Laccaria bicolor (strain S238N-H82 / ATCC MYA-4686) GN=LACBIDRAFT_191230 PE=3 SV=1	--	solute carrier family 25, member 38 (A)
CL111_Contig5_All	949	Protein-coding	0	0	0	0	1	0.1119	3	0.3182	1	0.112	3	0.3089	4	0.4349	2	0.2115	1	0.1017	mitochondrial carrier [Punctularia strigosozonata HHB-11173 SS5]	Solute carrier family 25 member 38 homolog OS=Laccaria bicolor (strain S238N-H82 / ATCC MYA-4686) GN=LACBIDRAFT_191230 PE=3 SV=1	--	solute carrier family 25, member 38 (A)
CL111_Contig6_All	1503	Protein-coding	2	0.1714	0	0	3	0.2119	4	0.2679	2	0.1414	2	0.13	4	0.2746	6	0.4006	4	0.2569	mitochondrial carrier [Stereum hirsutum FP-91666 SS1]	Solute carrier family 25 member 38 homolog OS=Laccaria bicolor (strain S238N-H82 / ATCC MYA-4686) GN=LACBIDRAFT_191230 PE=3 SV=1	--	solute carrier family 25, member 38 (A)
CL111_Contig7_All	1562	Protein-coding	0	0	3	0.2091	1	0.068	4	0.2578	5	0.3402	6	0.3754	14	0.9247	7	0.4497	3	0.1854	mitochondrial carrier [Stereum hirsutum FP-91666 SS1]	Solute carrier family 25 member 38 homolog OS=Laccaria bicolor (strain S238N-H82 / ATCC MYA-4686) GN=LACBIDRAFT_191230 PE=3 SV=1	--	solute carrier family 25, member 38 (A)
CL111_Contig8_All	1528	Protein-coding	0	0	3	0.2137	1	0.0695	4	0.2635	1	0.0696	2	0.1279	5	0.3376	3	0.197	4	0.2527	mitochondrial carrier protein [Heterobasidion irregulare TC 32-1]	Solute carrier family 25 member 38 homolog OS=Laccaria bicolor (strain S238N-H82 / ATCC MYA-4686) GN=LACBIDRAFT_191230 PE=3 SV=1	--	solute carrier family 25, member 38 (A)
CL111_Contig9_All	1334	Protein-coding	0	0	0	0	0	0	0	0	0	0	0	0	0	0	1	0.0752	2	0.1447	mitochondrial carrier protein [Heterobasidion irregulare TC 32-1]	Solute carrier family 25 member 38 homolog OS=Laccaria bicolor (strain S238N-H82 / ATCC MYA-4686) GN=LACBIDRAFT_191230 PE=3 SV=1	--	solute carrier family 25, member 38 (A)
CL1110_Contig1_All	800	Protein-coding	12	1.9326	7	0.9525	20	2.6546	3	0.3775	4	0.5314	2	0.2443	4	0.5159	1	0.1254	11	1.3275	predicted protein [Fibroporia radiculosa]	--	--	--
CL1110_Contig2_All	2846	Protein-coding	357	16.1614	345	13.1965	435	16.2298	358	12.6631	270	10.0831	329	11.2967	435	15.7698	300	10.5787	456	15.469	bola-like protein [Gloeophyllum trabeum ATCC 11539]	SufE-like protein, chloroplastic OS=Arabidopsis thaliana GN=SUFE PE=1 SV=2	Stress-induced morphogen (activity unknown)	BolA protein (A)
CL1110_Contig3_All	2898	Protein-coding	14	0.6224	10	0.3756	22	0.8061	3	0.1042	6	0.22	7	0.236	16	0.5696	11	0.3809	22	0.7329	bola-like protein [Gloeophyllum trabeum ATCC 11539]	SufE-like protein, chloroplastic OS=Arabidopsis thaliana GN=SUFE PE=1 SV=2	Stress-induced morphogen (activity unknown)	BolA protein (A)
CL1110_Contig4_All	2965	Protein-coding	61	2.6506	67	2.4599	74	2.6501	37	1.2562	30	1.0754	34	1.1206	31	1.0787	30	1.0154	39	1.2699	bola-like protein [Gloeophyllum trabeum ATCC 11539]	SufE-like protein, chloroplastic OS=Arabidopsis thaliana GN=SUFE PE=1 SV=2	Stress-induced morphogen (activity unknown)	BolA protein (A)
CL1110_Contig5_All	2883	Protein-coding	66	2.9495	61	2.3034	69	2.5413	23	0.8031	42	1.5483	52	1.7626	43	1.5388	40	1.3924	48	1.6074	bola-like protein [Gloeophyllum trabeum ATCC 11539]	SufE-like protein, chloroplastic OS=Arabidopsis thaliana GN=SUFE PE=1 SV=2	Stress-induced morphogen (activity unknown)	BolA protein (A)
CL1111_Contig1_All	603	Protein-coding	6	1.282	8	1.4443	12	2.1131	0	0	0	0	1	0.1621	1	0.1711	4	0.6657	4	0.6404	pfkb family [Moniliophthora roreri MCA 2997]	--	--	--
CL1111_Contig2_All	386	Protein-coding	1	0.3338	3	0.8461	2	0.5502	0	0	0	0	0	0	0	0	0	0	2	0.5002	pfkb family [Moniliophthora roreri MCA 2997]	--	--	--
CL1111_Contig3_All	1954	Protein-coding	233	15.363	229	12.7581	286	15.5417	525	27.0476	557	30.2966	524	26.2058	614	32.4201	800	41.0876	638	31.5232	pfkb family [Moniliophthora roreri MCA 2997]	Translation initiation factor IF-2 OS=Rhodococcus jostii (strain RHA1) GN=infB PE=3 SV=1	--	--
CL1112_Contig1_All	2577	Protein-coding	6	0.3	5	0.2112	12	0.4945	13	0.5078	14	0.5774	14	0.5309	9	0.3603	10	0.3894	7	0.2623	hypothetical protein SCLCIDRAFT_689784 [Scleroderma citrinum Foug A]	--	--	--
CL1112_Contig2_All	2538	Protein-coding	7	0.3553	6	0.2574	6	0.251	8	0.3173	4	0.1675	12	0.462	6	0.2439	9	0.3559	10	0.3804	hypothetical protein SCLCIDRAFT_689784 [Scleroderma citrinum Foug A]	--	--	--
CL1112_Contig3_All	2748	Protein-coding	2	0.0938	0	0	4	0.1546	2	0.0733	2	0.0774	5	0.1778	2	0.0751	3	0.1096	1	0.0351	hypothetical protein SCLCIDRAFT_689784 [Scleroderma citrinum Foug A]	--	--	--
CL1112_Contig4_All	2825	Protein-coding	0	0	1	0.0385	4	0.1503	0	0	0	0	6	0.2076	1	0.0365	4	0.1421	0	0	hypothetical protein SCLCIDRAFT_689784 [Scleroderma citrinum Foug A]	--	--	--
CL1112_Contig5_All	2774	Protein-coding	1	0.0464	1	0.0392	6	0.2297	3	0.1089	2	0.0766	8	0.2818	5	0.186	5	0.1809	0	0	hypothetical protein SCLCIDRAFT_689784 [Scleroderma citrinum Foug A]	--	--	--
CL1112_Contig6_All	2728	Protein-coding	7	0.3306	8	0.3192	8	0.3114	12	0.4428	12	0.4675	15	0.5373	12	0.4538	7	0.2575	8	0.2831	hypothetical protein SCLCIDRAFT_689784 [Scleroderma citrinum Foug A]	--	--	--
CL1113_Contig1_All	371	Protein-coding	0	0	0	0	0	0	0	0	0	0	0	0	0	0	1	0.2705	0	0	--	--	--	--
CL1113_Contig2_All	824	Protein-coding	7	1.0945	15	1.9817	15	1.933	24	2.9321	16	2.0637	14	1.6603	15	1.8782	14	1.7051	15	1.7575	--	--	--	--
CL1113_Contig3_All	881	Protein-coding	0	0	0	0	1	0.1205	16	1.8283	14	1.6889	17	1.8857	5	0.5856	6	0.6835	4	0.4383	--	--	--	--
CL1114_Contig10_All	2360	Protein-coding	5	0.273	1	0.0461	3	0.135	0	0	0	0	1	0.0414	3	0.1312	1	0.0425	2	0.0818	hypothetical protein PLICRDRAFT_115514, partial [Plicaturopsis crispa FD-325 SS-3]	--	--	--
CL1114_Contig11_All	2421	Protein-coding	0	0	0	0	1	0.0439	0	0	1	0.0439	1	0.0404	3	0.1278	1	0.0415	4	0.1595	hypothetical protein PLICRDRAFT_115514, partial [Plicaturopsis crispa FD-325 SS-3]	Uncharacterized serine-rich protein C215.13 OS=Schizosaccharomyces pombe (strain 972 / ATCC 24843) GN=SPBC215.13 PE=1 SV=1	--	--
CL1114_Contig12_All	2330	Protein-coding	1	0.0553	1	0.0467	1	0.0456	0	0	0	0	1	0.0419	2	0.0886	0	0	3	0.1243	hypothetical protein PLICRDRAFT_115514, partial [Plicaturopsis crispa FD-325 SS-3]	Uncharacterized serine-rich protein C215.13 OS=Schizosaccharomyces pombe (strain 972 / ATCC 24843) GN=SPBC215.13 PE=1 SV=1	--	--
CL1114_Contig13_All	2298	Protein-coding	5	0.2803	3	0.1421	4	0.1848	1	0.0438	0	0	1	0.0425	4	0.1796	2	0.0873	2	0.084	hypothetical protein PLICRDRAFT_115514, partial [Plicaturopsis crispa FD-325 SS-3]	--	--	--
CL1114_Contig14_All	2272	Protein-coding	9	0.5104	8	0.3833	11	0.5141	0	0	1	0.0468	2	0.086	5	0.2271	1	0.0442	1	0.0425	hypothetical protein PLICRDRAFT_115514, partial [Plicaturopsis crispa FD-325 SS-3]	--	--	--
CL1114_Contig15_All	2337	Protein-coding	5	0.2756	3	0.1397	3	0.1363	0	0	0	0	1	0.0418	3	0.1324	1	0.0429	2	0.0826	hypothetical protein PLICRDRAFT_115514, partial [Plicaturopsis crispa FD-325 SS-3]	--	--	--
CL1114_Contig1_All	2272	Protein-coding	8	0.4537	5	0.2396	3	0.1402	4	0.1772	7	0.3275	4	0.172	5	0.2271	2	0.0883	5	0.2125	hypothetical protein PLICRDRAFT_115514, partial [Plicaturopsis crispa FD-325 SS-3]	--	--	--
CL1114_Contig2_All	2027	Protein-coding	6	0.3814	4	0.2148	3	0.1572	0	0	0	0	1	0.0482	3	0.1527	0	0	1	0.0476	hypothetical protein PLICRDRAFT_115514, partial [Plicaturopsis crispa FD-325 SS-3]	--	--	--
CL1114_Contig3_All	2212	Protein-coding	5	0.2912	3	0.1476	3	0.144	0	0	0	0	1	0.0442	3	0.1399	1	0.0454	2	0.0873	hypothetical protein PLICRDRAFT_115514, partial [Plicaturopsis crispa FD-325 SS-3]	--	--	--
CL1114_Contig4_All	2019	Protein-coding	6	0.3829	4	0.2157	1	0.0526	0	0	0	0	1	0.0484	2	0.1022	0	0	2	0.0956	hypothetical protein PLICRDRAFT_115514, partial [Plicaturopsis crispa FD-325 SS-3]	--	--	--
CL1114_Contig5_All	1956	Protein-coding	6	0.3952	4	0.2226	3	0.1629	0	0	1	0.0543	1	0.05	2	0.1055	0	0	1	0.0494	hypothetical protein PLICRDRAFT_115514, partial [Plicaturopsis crispa FD-325 SS-3]	--	--	--
CL1114_Contig6_All	1902	Protein-coding	7	0.4742	4	0.2289	3	0.1675	1	0.0529	2	0.1118	3	0.1541	5	0.2712	0	0	1	0.0508	hypothetical protein PLICRDRAFT_115514, partial [Plicaturopsis crispa FD-325 SS-3]	--	--	--
CL1114_Contig7_All	2010	Protein-coding	6	0.3846	4	0.2166	2	0.1057	2	0.1002	0	0	2	0.0972	3	0.154	0	0	1	0.048	hypothetical protein PLICRDRAFT_115514, partial [Plicaturopsis crispa FD-325 SS-3]	--	--	--
CL1114_Contig8_All	2086	Protein-coding	9	0.5559	6	0.3131	9	0.4581	3	0.1448	0	0	4	0.1874	5	0.2473	1	0.0481	5	0.2314	hypothetical protein PLICRDRAFT_115514, partial [Plicaturopsis crispa FD-325 SS-3]	--	--	--
CL1114_Contig9_All	2335	Protein-coding	0	0	0	0	1	0.0455	4	0.1725	1	0.0455	4	0.1674	8	0.3535	5	0.2149	10	0.4135	hypothetical protein PLICRDRAFT_115514, partial [Plicaturopsis crispa FD-325 SS-3]	Uncharacterized serine-rich protein C215.13 OS=Schizosaccharomyces pombe (strain 972 / ATCC 24843) GN=SPBC215.13 PE=1 SV=1	--	--
CL1115_Contig1_All	4646	Protein-coding	461	12.784	416	9.7474	528	12.0674	737	15.9691	703	16.082	750	15.7751	484	10.7482	324	6.9986	490	10.1824	pali-domain-containing protein [Auricularia delicata TFB-10046 SS5]	Guanidinobutyrase OS=Arthrobacter sp. (strain KUJ 8602) GN=gbh PE=1 SV=1	Arginase/agmatinase/formimionoglutamate hydrolase, arginase family	--
CL1115_Contig2_All	4750	Protein-coding	1683	45.6495	1735	39.7632	1985	44.3736	1351	28.6322	1437	32.1534	1426	29.337	899	19.5271	877	18.529	881	17.9067	Arginase/deacetylase [Dichomitus squalens LYAD-421 SS1]	Guanidinobutyrase OS=Arthrobacter sp. (strain KUJ 8602) GN=gbh PE=1 SV=1	Arginase/agmatinase/formimionoglutamate hydrolase, arginase family	agmatinase [EC:3.5.3.11] (A)
CL1115_Contig3_All	1306	Protein-coding	73	7.2015	99	8.2521	97	7.8865	67	5.1645	65	5.2897	82	6.1357	43	3.397	19	1.46	51	3.7702	acetyltransferase, GNAT family family [Byssochlamys spectabilis No. 5]	--	--	--
CL1116_Contig10_All	1880	Protein-coding	3	0.2056	5	0.2895	4	0.2259	4	0.2142	1	0.0565	4	0.2079	2	0.1098	3	0.1601	0	0	--	--	--	--
CL1116_Contig11_All	3472	Protein-coding	0	0	1	0.0314	3	0.0917	1	0.029	3	0.0918	5	0.1407	2	0.0594	5	0.1445	4	0.1112	DnaJ-domain-containing protein [Gloeophyllum trabeum ATCC 11539]	--	--	--
CL1116_Contig12_All	3608	Protein-coding	0	0	0	0	1	0.0294	4	0.1116	1	0.0295	4	0.1083	1	0.0286	4	0.1113	5	0.1338	DnaJ-domain-containing protein [Gloeophyllum trabeum ATCC 11539]	--	--	--
CL1116_Contig1_All	3097	Protein-coding	1	0.0416	2	0.0703	1	0.0343	4	0.13	1	0.0343	13	0.4102	9	0.2998	7	0.2268	11	0.3429	DnaJ-domain-containing protein [Gloeophyllum trabeum ATCC 11539]	--	--	--
CL1116_Contig2_All	3681	Protein-coding	0	0	0	0	2	0.0577	5	0.1367	8	0.231	7	0.1858	8	0.2242	8	0.2181	9	0.2361	DnaJ-domain-containing protein [Gloeophyllum trabeum ATCC 11539]	--	--	--
CL1116_Contig3_All	3616	Protein-coding	0	0	2	0.0602	2	0.0587	3	0.0835	4	0.1176	3	0.0811	7	0.1997	5	0.1388	5	0.1335	hypothetical protein PHLGIDRAFT_288540 [Phlebiopsis gigantea 11061_1 CR5-6]	--	--	--
CL1116_Contig4_All	3718	Protein-coding	6	0.2079	3	0.0878	3	0.0857	10	0.2708	6	0.1715	12	0.3154	8	0.222	11	0.2969	5	0.1298	hypothetical protein PHLGIDRAFT_288540 [Phlebiopsis gigantea 11061_1 CR5-6]	--	--	--
CL1116_Contig5_All	2585	Protein-coding	0	0	1	0.0421	0	0	1	0.0389	1	0.0411	4	0.1512	4	0.1597	8	0.3106	3	0.112	hypothetical protein PHLGIDRAFT_288540 [Phlebiopsis gigantea 11061_1 CR5-6]	--	--	--
CL1116_Contig6_All	822	Non-conding	1	0.1567	0	0	1	0.1292	2	0.2449	3	0.3879	1	0.1189	2	0.251	1	0.1221	1	0.1175	--	--	--	--
CL1116_Contig7_All	3682	Protein-coding	0	0	0	0	1	0.0288	2	0.0547	2	0.0577	5	0.1327	6	0.1681	5	0.1363	4	0.1049	hypothetical protein PHLGIDRAFT_288540 [Phlebiopsis gigantea 11061_1 CR5-6]	--	--	--
CL1116_Contig8_All	3528	Protein-coding	0	0	0	0	1	0.0301	0	0	1	0.0301	3	0.0831	0	0	3	0.0853	2	0.0547	hypothetical protein PHLGIDRAFT_288540 [Phlebiopsis gigantea 11061_1 CR5-6]	--	--	--
CL1116_Contig9_All	3524	Protein-coding	3	0.1097	0	0	2	0.0603	3	0.0857	1	0.0302	1	0.0277	2	0.0586	5	0.1424	4	0.1096	DnaJ-domain-containing protein [Gloeophyllum trabeum ATCC 11539]	--	--	--
CL1117_Contig1_All	1982	Protein-coding	0	0	0	0	5	0.2679	1	0.0508	3	0.1609	0	0	3	0.1562	4	0.2025	3	0.1461	--	--	--	--
CL1117_Contig2_All	676	Protein-coding	0	0	0	0	2	0.3142	0	0	0	0	1	0.1446	1	0.1526	1	0.1485	0	0	hypothetical protein BN946_scf184774.g11 [Trametes cinnabarina]	--	--	--
CL1117_Contig3_All	4482	Protein-coding	0	0	0	0	0	0	1	0.0225	4	0.0949	1	0.0218	4	0.0921	6	0.1343	4	0.0862	zf-C3HC-domain-containing protein [Punctularia strigosozonata HHB-11173 SS5]	--	--	--
CL1117_Contig4_All	4557	Protein-coding	3	0.0848	5	0.1194	4	0.0932	10	0.2209	10	0.2332	10	0.2144	14	0.317	19	0.4184	11	0.233	zf-C3HC-domain-containing protein [Punctularia strigosozonata HHB-11173 SS5]	--	--	--
CL1117_Contig5_All	4685	Protein-coding	5	0.1375	9	0.2091	8	0.1813	11	0.2364	11	0.2495	12	0.2503	16	0.3524	11	0.2356	16	0.3297	zf-C3HC-domain-containing protein [Punctularia strigosozonata HHB-11173 SS5]	--	--	--
CL1117_Contig6_All	4711	Protein-coding	0	0	1	0.0231	2	0.0451	1	0.0214	5	0.1128	7	0.1452	7	0.1533	9	0.1917	7	0.1435	zf-C3HC-domain-containing protein [Punctularia strigosozonata HHB-11173 SS5]	--	--	--
CL1118_Contig1_All	1560	Protein-coding	20	1.6518	15	1.0467	18	1.2252	18	1.1616	26	1.7714	34	2.1298	28	1.8518	36	2.3159	35	2.1661	casein kinase ii beta 1 subunit [Moniliophthora roreri MCA 2997]	Casein kinase II subunit beta-1 OS=Neurospora crassa (strain ATCC 24698 / 74-OR23-1A / CBS 708.71 / DSM 1257 / FGSC 987) GN=ckb-1 PE=2 SV=1	Casein kinase II, beta subunit	casein kinase II subunit beta (A)
CL1118_Contig2_All	7780	Protein-coding	19810	328.058	25682	359.355	24026	327.914	14246	184.335	13779	188.236	13522	169.845	16471	218.429	15535	200.39	18240	226.349	oxidoreductase [Gloeophyllum trabeum ATCC 11539]	3-ketodihydrosphingosine reductase TSC10 OS=Cryptococcus neoformans var. neoformans serotype D (strain JEC21 / ATCC MYA-565) GN=TSC10 PE=3 SV=1	Casein kinase II, beta subunit	casein kinase II subunit beta (A)
CL1118_Contig3_All	1512	Protein-coding	22	1.8746	32	2.304	39	2.7389	42	2.7963	26	1.8276	44	2.8437	41	2.7977	58	3.8497	57	3.6396	casein kinase ii beta 1 subunit [Moniliophthora roreri MCA 2997]	Casein kinase II subunit beta-1 OS=Neurospora crassa (strain ATCC 24698 / 74-OR23-1A / CBS 708.71 / DSM 1257 / FGSC 987) GN=ckb-1 PE=2 SV=1	Casein kinase II, beta subunit	casein kinase II subunit beta (A)
CL1118_Contig4_All	507	Non-conding	58	14.7389	59	12.6683	67	14.0322	115	22.8341	99	20.7535	99	19.0817	181	36.8334	145	28.7016	190	36.1809	zinc finger and BTB domain-containing protein 4 [Bos taurus]	--	--	zinc finger and BTB domain-containing protein 4 (A)
CL1119_Contig10_All	1679	Protein-coding	0	0	0	0	0	0	1	0.06	0	0	3	0.1746	2	0.1229	4	0.2391	2	0.115	receptor-activated Ca2+ cation channel [Heterobasidion irregulare TC 32-1]	Calcium channel YVC1 OS=Candida albicans (strain SC5314 / ATCC MYA-2876) GN=YVC1 PE=2 SV=1	--	--
CL1119_Contig11_All	1638	Protein-coding	0	0	0	0	0	0	1	0.0615	0	0	4	0.2386	2	0.126	3	0.1838	3	0.1768	receptor-activated Ca2+ cation channel [Heterobasidion irregulare TC 32-1]	Calcium channel YVC1 OS=Candida albicans (strain SC5314 / ATCC MYA-2876) GN=YVC1 PE=2 SV=1	--	--
CL1119_Contig12_All	1763	Protein-coding	0	0	1	0.0617	2	0.1205	3	0.1713	10	0.6029	8	0.4434	15	0.8778	7	0.3985	12	0.6571	receptor-activated Ca2+ cation channel [Heterobasidion irregulare TC 32-1]	--	--	--
CL1119_Contig13_All	1744	Protein-coding	0	0	0	0	0	0	1	0.0577	0	0	2	0.1121	2	0.1183	4	0.2302	2	0.1107	receptor-activated Ca2+ cation channel [Heterobasidion irregulare TC 32-1]	--	--	--
CL1119_Contig14_All	1617	Protein-coding	0	0	0	0	0	0	1	0.0623	0	0	2	0.1209	2	0.1276	3	0.1862	2	0.1194	receptor-activated Ca2+ cation channel [Heterobasidion irregulare TC 32-1]	Calcium channel YVC1 OS=Candida albicans (strain SC5314 / ATCC MYA-2876) GN=YVC1 PE=2 SV=1	--	--
CL1119_Contig15_All	1639	Protein-coding	0	0	0	0	1	0.0648	1	0.0614	0	0	4	0.2385	2	0.1259	5	0.3062	2	0.1178	receptor-activated Ca2+ cation channel [Heterobasidion irregulare TC 32-1]	Calcium channel YVC1 OS=Candida albicans (strain SC5314 / ATCC MYA-2876) GN=YVC1 PE=2 SV=1	--	--
CL1119_Contig16_All	1512	Protein-coding	0	0	0	0	1	0.0702	2	0.1332	1	0.0703	5	0.3232	3	0.2047	4	0.2655	3	0.1916	receptor-activated Ca2+ cation channel [Heterobasidion irregulare TC 32-1]	Calcium channel YVC1 OS=Candida albicans (strain SC5314 / ATCC MYA-2876) GN=YVC1 PE=2 SV=1	--	--
CL1119_Contig17_All	1516	Protein-coding	0	0	0	0	0	0	2	0.1328	8	0.5609	3	0.1934	4	0.2722	5	0.331	3	0.1911	receptor-activated ca2+-permeable cation channel [Moniliophthora roreri MCA 2997]	--	--	--
CL1119_Contig1_All	875	Protein-coding	0	0	1	0.1244	0	0	0	0	0	0	1	0.1117	1	0.1179	1	0.1147	1	0.1103	receptor-activated ca2+-permeable cation channel [Moniliophthora roreri MCA 2997]	--	--	--
CL1119_Contig2_All	1552	Protein-coding	0	0	0	0	0	0	6	0.3892	0	0	3	0.1889	2	0.133	4	0.2587	3	0.1866	receptor-activated Ca2+ cation channel [Heterobasidion irregulare TC 32-1]	Calcium channel YVC1 OS=Candida albicans (strain SC5314 / ATCC MYA-2876) GN=YVC1 PE=2 SV=1	--	--
CL1119_Contig3_All	1746	Protein-coding	3	0.2214	3	0.187	2	0.1216	11	0.6342	4	0.2435	9	0.5037	7	0.4136	7	0.4023	12	0.6635	receptor-activated Ca2+ cation channel [Heterobasidion irregulare TC 32-1]	Calcium channel YVC1 OS=Candida albicans (strain SC5314 / ATCC MYA-2876) GN=YVC1 PE=2 SV=1	--	--
CL1119_Contig4_All	1751	Protein-coding	2	0.1472	3	0.1865	1	0.0606	6	0.345	2	0.1214	8	0.4465	13	0.766	8	0.4585	8	0.4411	receptor-activated ca2+-permeable cation channel [Moniliophthora roreri MCA 2997]	--	--	--
CL1119_Contig5_All	1626	Protein-coding	0	0	1	0.067	2	0.1306	7	0.4334	2	0.1307	10	0.601	5	0.3173	6	0.3703	4	0.2375	receptor-activated Ca2+ cation channel [Heterobasidion irregulare TC 32-1]	Calcium channel YVC1 OS=Candida albicans (strain SC5314 / ATCC MYA-2876) GN=YVC1 PE=2 SV=1	--	--
CL1119_Contig6_All	1634	Protein-coding	0	0	1	0.0666	4	0.2599	2	0.1232	1	0.065	5	0.299	4	0.2526	6	0.3685	3	0.1773	receptor-activated Ca2+ cation channel [Heterobasidion irregulare TC 32-1]	Calcium channel YVC1 OS=Candida albicans (strain SC5314 / ATCC MYA-2876) GN=YVC1 PE=2 SV=1	--	--
CL1119_Contig7_All	1688	Protein-coding	0	0	0	0	0	0	1	0.0596	0	0	2	0.1158	2	0.1222	4	0.2378	2	0.1144	receptor-activated Ca2+ cation channel [Heterobasidion irregulare TC 32-1]	Calcium channel YVC1 OS=Candida albicans (strain SC5314 / ATCC MYA-2876) GN=YVC1 PE=2 SV=1	--	--
CL1119_Contig8_All	1627	Protein-coding	0	0	0	0	0	0	1	0.0619	0	0	5	0.3003	2	0.1268	4	0.2467	2	0.1187	receptor-activated Ca2+ cation channel [Heterobasidion irregulare TC 32-1]	Calcium channel YVC1 OS=Candida albicans (strain SC5314 / ATCC MYA-2876) GN=YVC1 PE=2 SV=1	--	--
CL1119_Contig9_All	1587	Protein-coding	1	0.0812	0	0	1	0.0669	8	0.5075	6	0.4018	4	0.2463	5	0.3251	4	0.2529	5	0.3042	receptor-activated ca2+-permeable cation channel [Moniliophthora roreri MCA 2997]	Calcium channel YVC1 OS=Candida albicans (strain SC5314 / ATCC MYA-2876) GN=YVC1 PE=2 SV=1	--	--
CL112_Contig1_All	3502	Protein-coding	81	2.98	85	2.6423	100	3.0321	59	1.696	53	1.6085	66	1.8417	58	1.7088	99	2.837	80	2.2055	succinyl-CoA-ligase, partial [Ceriporiopsis subvermispora B]	Succinyl-CoA ligase [ADP/GDP-forming] subunit alpha, mitochondrial OS=Drosophila melanogaster GN=Scsalpha PE=2 SV=3	Succinyl-CoA synthetase, alpha subunit	succinyl-CoA synthetase alpha subunit [EC:6.2.1.4 6.2.1.5] (A)
CL112_Contig2_All	3384	Protein-coding	94	3.5788	97	3.1204	101	3.1692	64	1.9039	56	1.7588	64	1.8482	83	2.5306	119	3.5291	65	1.8545	succinyl-CoA-ligase, partial [Ceriporiopsis subvermispora B]	Succinyl-CoA ligase [ADP/GDP-forming] subunit alpha, mitochondrial OS=Drosophila melanogaster GN=Scsalpha PE=2 SV=3	Succinyl-CoA synthetase, alpha subunit	succinyl-CoA synthetase alpha subunit [EC:6.2.1.4 6.2.1.5] (A)
CL112_Contig3_All	3560	Protein-coding	131	4.741	137	4.1893	160	4.7723	88	2.4884	75	2.2391	88	2.4156	123	3.5647	148	4.1721	122	3.3086	succinyl-CoA-ligase, partial [Ceriporiopsis subvermispora B]	Succinyl-CoA ligase [ADP/GDP-forming] subunit alpha, mitochondrial OS=Drosophila melanogaster GN=Scsalpha PE=2 SV=3	Succinyl-CoA synthetase, alpha subunit	succinyl-CoA synthetase alpha subunit [EC:6.2.1.4 6.2.1.5] (A)
CL112_Contig4_All	3496	Protein-coding	80	2.9482	107	3.3319	75	2.278	54	1.5549	37	1.1248	46	1.2858	86	2.538	113	3.2438	68	1.8779	succinyl-CoA-ligase, partial [Ceriporiopsis subvermispora B]	Succinyl-CoA ligase [ADP/GDP-forming] subunit alpha, mitochondrial OS=Drosophila melanogaster GN=Scsalpha PE=2 SV=3	Succinyl-CoA synthetase, alpha subunit	succinyl-CoA synthetase alpha subunit [EC:6.2.1.4 6.2.1.5] (A)
CL1120_Contig1_All	836	Non-conding	0	0	0	0	1	0.127	2	0.2408	0	0	1	0.1169	1	0.1234	2	0.2401	0	0	--	--	--	--
CL1120_Contig2_All	801	Non-conding	4	0.6434	0	0	0	0	5	0.6284	4	0.5308	3	0.366	2	0.2576	1	0.1253	4	0.4821	--	--	--	--
CL1120_Contig3_All	913	Non-conding	0	0	3	0.3577	0	0	5	0.5513	0	0	2	0.2141	3	0.339	3	0.3298	4	0.423	--	--	--	--
CL1120_Contig4_All	944	Protein-coding	0	0	1	0.1153	3	0.3374	2	0.2133	3	0.3378	2	0.207	6	0.6558	5	0.5315	8	0.8182	--	--	--	--
CL1121_Contig1_All	4439	Protein-coding	821	23.8289	1047	25.6765	1022	24.4469	4252	96.4276	4066	97.3521	4345	95.6522	7357	170.996	6993	158.097	7311	159.01	DUF323 domain-containing protein [Coniophora puteana RWD-64-598 SS2]	Meiotically up-regulated gene 158 protein OS=Schizosaccharomyces pombe (strain 972 / ATCC 24843) GN=mug158 PE=1 SV=4	Uncharacterized conserved protein	--
CL1121_Contig2_All	724	Protein-coding	0	0	2	0.3007	0	0	1	0.139	0	0	0	0	0	0	0	0	1	0.1334	predicted protein [Fibroporia radiculosa]	--	--	--
CL1122_Contig1_All	1135	Protein-coding	2	0.227	1	0.0959	2	0.1871	0	0	2	0.1873	5	0.4305	2	0.1818	0	0	4	0.3402	hypothetical protein PLICRDRAFT_120554, partial [Plicaturopsis crispa FD-325 SS-3]	--	--	--
CL1122_Contig2_All	1039	Protein-coding	6	0.744	7	0.7334	7	0.7154	2	0.1938	3	0.3069	2	0.1881	1	0.0993	4	0.3864	0	0	hypothetical protein PLICRDRAFT_120554, partial [Plicaturopsis crispa FD-325 SS-3]	--	--	--
CL1122_Contig3_All	1221	Protein-coding	4	0.4221	3	0.2675	6	0.5218	5	0.4122	2	0.1741	1	0.08	1	0.0845	4	0.3288	3	0.2372	hypothetical protein GALMADRAFT_267364 [Galerina marginata CBS 339.88]	--	--	--
CL1123_Contig10_All	5900	Protein-coding	10	0.2184	17	0.3137	17	0.306	72	1.2285	63	1.1349	49	0.8116	41	0.717	44	0.7484	43	0.7036	CFS1-like protein [Dichomitus squalens LYAD-421 SS1]	Cyclopropane-fatty-acyl-phospholipid synthase OS=Escherichia coli (strain K12) GN=cfa PE=1 SV=2	Cyclopropane fatty acid synthase and related methyltransferases	cyclopropane-fatty-acyl-phospholipid synthase [EC:2.1.1.79] (A)
CL1123_Contig11_All	5662	Protein-coding	7	0.1593	13	0.2499	10	0.1875	12	0.2134	7	0.1314	4	0.069	10	0.1822	26	0.4608	7	0.1194	CFS1-like protein [Dichomitus squalens LYAD-421 SS1]	Cyclopropane-fatty-acyl-phospholipid synthase OS=Escherichia coli (strain K12) GN=cfa PE=1 SV=2	Cyclopropane fatty acid synthase and related methyltransferases	cyclopropane-fatty-acyl-phospholipid synthase [EC:2.1.1.79] (A)
CL1123_Contig12_All	5614	Protein-coding	5	0.1147	9	0.1745	8	0.1513	13	0.2331	8	0.1515	6	0.1044	9	0.1654	25	0.4469	6	0.1032	CFS1-like protein [Dichomitus squalens LYAD-421 SS1]	Cyclopropane-fatty-acyl-phospholipid synthase OS=Escherichia coli (strain K12) GN=cfa PE=1 SV=2	Cyclopropane fatty acid synthase and related methyltransferases	cyclopropane-fatty-acyl-phospholipid synthase [EC:2.1.1.79] (A)
CL1123_Contig13_All	3031	Protein-coding	4	0.17	4	0.1437	5	0.1752	6	0.1993	4	0.1403	0	0	5	0.1702	15	0.4967	2	0.0637	CFS1-like protein [Dichomitus squalens LYAD-421 SS1]	Cyclopropane-fatty-acyl-phospholipid synthase OS=Escherichia coli (strain K12) GN=cfa PE=1 SV=2	Cyclopropane fatty acid synthase and related methyltransferases	cyclopropane-fatty-acyl-phospholipid synthase [EC:2.1.1.79] (A)
CL1123_Contig14_All	3038	Protein-coding	4	0.1696	7	0.2508	6	0.2097	5	0.1657	6	0.2099	1	0.0322	5	0.1698	18	0.5946	2	0.0636	CFS1-like protein [Dichomitus squalens LYAD-421 SS1]	Cyclopropane-fatty-acyl-phospholipid synthase OS=Escherichia coli (strain K12) GN=cfa PE=1 SV=2	Cyclopropane fatty acid synthase and related methyltransferases	cyclopropane-fatty-acyl-phospholipid synthase [EC:2.1.1.79] (A)
CL1123_Contig15_All	2974	Protein-coding	4	0.1733	7	0.2562	6	0.2142	5	0.1692	6	0.2144	0	0	5	0.1735	19	0.6411	2	0.0649	CFS1-like protein [Dichomitus squalens LYAD-421 SS1]	Cyclopropane-fatty-acyl-phospholipid synthase OS=Escherichia coli (strain K12) GN=cfa PE=1 SV=2	Cyclopropane fatty acid synthase and related methyltransferases	cyclopropane-fatty-acyl-phospholipid synthase [EC:2.1.1.79] (A)
CL1123_Contig16_All	3044	Protein-coding	4	0.1693	7	0.2503	6	0.2093	8	0.2646	7	0.2444	2	0.0642	5	0.1695	17	0.5605	3	0.0952	CFS1-like protein [Dichomitus squalens LYAD-421 SS1]	Cyclopropane-fatty-acyl-phospholipid synthase OS=Escherichia coli (strain K12) GN=cfa PE=1 SV=2	Cyclopropane fatty acid synthase and related methyltransferases	cyclopropane-fatty-acyl-phospholipid synthase [EC:2.1.1.79] (A)
CL1123_Contig17_All	5628	Protein-coding	10	0.2289	17	0.3288	15	0.283	30	0.5366	33	0.6232	24	0.4167	17	0.3116	33	0.5884	17	0.2916	CFS1-like protein [Dichomitus squalens LYAD-421 SS1]	Cyclopropane-fatty-acyl-phospholipid synthase OS=Escherichia coli (strain K12) GN=cfa PE=1 SV=2	Cyclopropane fatty acid synthase and related methyltransferases	cyclopropane-fatty-acyl-phospholipid synthase [EC:2.1.1.79] (A)
CL1123_Contig18_All	5676	Protein-coding	15	0.3405	14	0.2685	18	0.3367	37	0.6562	28	0.5243	19	0.3271	15	0.2727	34	0.6011	18	0.3062	CFS1-like protein [Dichomitus squalens LYAD-421 SS1]	Cyclopropane-fatty-acyl-phospholipid synthase OS=Escherichia coli (strain K12) GN=cfa PE=1 SV=2	Cyclopropane fatty acid synthase and related methyltransferases	cyclopropane-fatty-acyl-phospholipid synthase [EC:2.1.1.79] (A)
CL1123_Contig19_All	373	Protein-coding	2	0.6908	4	1.1674	6	1.708	1	0.2699	1	0.2849	2	0.524	2	0.5532	2	0.5381	4	1.0353	--	--	--	--
CL1123_Contig1_All	2281	Protein-coding	4	0.2259	7	0.3341	5	0.2328	12	0.5296	12	0.5591	2	0.0857	5	0.2262	21	0.9239	3	0.127	CFS1-like protein [Dichomitus squalens LYAD-421 SS1]	Cyclopropane-fatty-acyl-phospholipid synthase OS=Escherichia coli (strain K12) GN=cfa PE=1 SV=2	Cyclopropane fatty acid synthase and related methyltransferases	cyclopropane-fatty-acyl-phospholipid synthase [EC:2.1.1.79] (A)
CL1123_Contig2_All	2874	Protein-coding	4	0.1793	7	0.2651	6	0.2217	6	0.2102	7	0.2589	2	0.068	5	0.1795	17	0.5936	3	0.1008	CFS1-like protein [Dichomitus squalens LYAD-421 SS1]	Cyclopropane-fatty-acyl-phospholipid synthase OS=Escherichia coli (strain K12) GN=cfa PE=1 SV=2	Cyclopropane fatty acid synthase and related methyltransferases	cyclopropane-fatty-acyl-phospholipid synthase [EC:2.1.1.79] (A)
CL1123_Contig3_All	2991	Protein-coding	4	0.1723	7	0.2548	7	0.2485	6	0.2019	7	0.2487	2	0.0653	5	0.1725	17	0.5704	3	0.0968	CFS1-like protein [Dichomitus squalens LYAD-421 SS1]	Cyclopropane-fatty-acyl-phospholipid synthase OS=Escherichia coli (strain K12) GN=cfa PE=1 SV=2	Cyclopropane fatty acid synthase and related methyltransferases	cyclopropane-fatty-acyl-phospholipid synthase [EC:2.1.1.79] (A)
CL1123_Contig4_All	2884	Protein-coding	38	1.6976	63	2.378	65	2.3932	72	2.5132	63	2.3217	60	2.033	53	1.8961	66	2.2966	45	1.5064	CFS1-like protein [Dichomitus squalens LYAD-421 SS1]	Cyclopropane-fatty-acyl-phospholipid synthase OS=Escherichia coli (strain K12) GN=cfa PE=1 SV=2	Cyclopropane fatty acid synthase and related methyltransferases	cyclopropane-fatty-acyl-phospholipid synthase [EC:2.1.1.79] (A)
CL1123_Contig5_All	5756	Protein-coding	5	0.1119	6	0.1135	6	0.1107	10	0.1749	5	0.0923	4	0.0679	8	0.1434	21	0.3661	5	0.0839	CFS1-like protein [Dichomitus squalens LYAD-421 SS1]	Cyclopropane-fatty-acyl-phospholipid synthase OS=Escherichia coli (strain K12) GN=cfa PE=1 SV=2	Cyclopropane fatty acid synthase and related methyltransferases	cyclopropane-fatty-acyl-phospholipid synthase [EC:2.1.1.79] (A)
CL1123_Contig6_All	5816	Protein-coding	5	0.1108	9	0.1685	7	0.1278	10	0.1731	8	0.1462	4	0.0672	8	0.1419	24	0.4141	5	0.083	CFS1-like protein [Dichomitus squalens LYAD-421 SS1]	Cyclopropane-fatty-acyl-phospholipid synthase OS=Escherichia coli (strain K12) GN=cfa PE=1 SV=2	Cyclopropane fatty acid synthase and related methyltransferases	cyclopropane-fatty-acyl-phospholipid synthase [EC:2.1.1.79] (A)
CL1123_Contig7_All	5783	Protein-coding	6	0.1337	9	0.1694	8	0.1469	22	0.383	21	0.3859	18	0.3042	12	0.2141	26	0.4512	10	0.1669	CFS1-like protein [Dichomitus squalens LYAD-421 SS1]	Cyclopropane-fatty-acyl-phospholipid synthase OS=Escherichia coli (strain K12) GN=cfa PE=1 SV=2	Cyclopropane fatty acid synthase and related methyltransferases	cyclopropane-fatty-acyl-phospholipid synthase [EC:2.1.1.79] (A)
CL1123_Contig8_All	3144	Protein-coding	5	0.2049	7	0.2424	6	0.2026	6	0.1921	7	0.2366	1	0.0311	5	0.1641	18	0.5746	2	0.0614	CFS1-like protein [Dichomitus squalens LYAD-421 SS1]	Cyclopropane-fatty-acyl-phospholipid synthase OS=Escherichia coli (strain K12) GN=cfa PE=1 SV=2	Cyclopropane fatty acid synthase and related methyltransferases	cyclopropane-fatty-acyl-phospholipid synthase [EC:2.1.1.79] (A)
CL1123_Contig9_All	5654	Protein-coding	6	0.1367	9	0.1733	7	0.1315	15	0.2671	10	0.188	5	0.0864	9	0.1642	24	0.426	10	0.1708	CFS1-like protein [Dichomitus squalens LYAD-421 SS1]	Cyclopropane-fatty-acyl-phospholipid synthase OS=Escherichia coli (strain K12) GN=cfa PE=1 SV=2	Cyclopropane fatty acid synthase and related methyltransferases	cyclopropane-fatty-acyl-phospholipid synthase [EC:2.1.1.79] (A)
CL1124_Contig10_All	2073	Protein-coding	9	0.5594	6	0.3151	5	0.2561	6	0.2914	6	0.3076	6	0.2828	9	0.4479	11	0.5325	15	0.6986	hypothetical protein CERSUDRAFT_116384 [Ceriporiopsis subvermispora B]	Flocculation protein FLO11 OS=Saccharomyces cerevisiae (strain ATCC 204508 / S288c) GN=FLO11 PE=1 SV=2	DNA segregation ATPase FtsK/SpoIIIE and related proteins	--
CL1124_Contig1_All	2202	Protein-coding	9	0.5266	6	0.2966	8	0.3858	9	0.4115	10	0.4827	8	0.355	8	0.3748	16	0.7292	10	0.4384	hypothetical protein CERSUDRAFT_116384 [Ceriporiopsis subvermispora B]	Flocculation protein FLO11 OS=Saccharomyces cerevisiae (strain ATCC 204508 / S288c) GN=FLO11 PE=1 SV=2	DNA segregation ATPase FtsK/SpoIIIE and related proteins	--
CL1124_Contig2_All	2249	Protein-coding	1	0.0573	2	0.0968	0	0	4	0.179	2	0.0945	5	0.2173	5	0.2294	6	0.2677	4	0.1717	hypothetical protein CERSUDRAFT_116384 [Ceriporiopsis subvermispora B]	Flocculation protein FLO11 OS=Saccharomyces cerevisiae (strain ATCC 204508 / S288c) GN=FLO11 PE=1 SV=2	DNA segregation ATPase FtsK/SpoIIIE and related proteins	--
CL1124_Contig3_All	2139	Protein-coding	4	0.2409	5	0.2545	1	0.0496	5	0.2353	9	0.4472	8	0.3655	10	0.4823	10	0.4692	9	0.4062	hypothetical protein CERSUDRAFT_116384 [Ceriporiopsis subvermispora B]	Flocculation protein FLO11 OS=Saccharomyces cerevisiae (strain ATCC 204508 / S288c) GN=FLO11 PE=1 SV=2	DNA segregation ATPase FtsK/SpoIIIE and related proteins	--
CL1124_Contig4_All	2190	Protein-coding	5	0.2942	7	0.348	17	0.8243	15	0.6895	16	0.7765	16	0.7139	14	0.6596	18	0.8248	29	1.2785	hypothetical protein CERSUDRAFT_116384 [Ceriporiopsis subvermispora B]	Flocculation protein FLO11 OS=Saccharomyces cerevisiae (strain ATCC 204508 / S288c) GN=FLO11 PE=1 SV=2	DNA segregation ATPase FtsK/SpoIIIE and related proteins	--
CL1124_Contig5_All	2027	Protein-coding	3	0.1907	5	0.2685	1	0.0524	5	0.2483	3	0.1573	9	0.4339	2	0.1018	7	0.3466	3	0.1429	hypothetical protein CERSUDRAFT_116384 [Ceriporiopsis subvermispora B]	Flocculation protein FLO11 OS=Saccharomyces cerevisiae (strain ATCC 204508 / S288c) GN=FLO11 PE=1 SV=2	DNA segregation ATPase FtsK/SpoIIIE and related proteins	--
CL1124_Contig6_All	3233	Protein-coding	6	0.2391	1	0.0337	5	0.1642	91	2.8335	81	2.6628	81	2.4483	142	4.5316	101	3.1352	101	3.0161	hypothetical protein CERSUDRAFT_116384 [Ceriporiopsis subvermispora B]	Flocculation protein FLO11 OS=Saccharomyces cerevisiae (strain ATCC 204508 / S288c) GN=FLO11 PE=1 SV=2	DNA segregation ATPase FtsK/SpoIIIE and related proteins	--
CL1124_Contig7_All	3980	Protein-coding	12	0.3885	8	0.2188	10	0.2668	23	0.5818	17	0.454	25	0.6138	43	1.1147	47	1.1851	26	0.6307	hypothetical protein CERSUDRAFT_116384 [Ceriporiopsis subvermispora B]	Flocculation protein FLO11 OS=Saccharomyces cerevisiae (strain ATCC 204508 / S288c) GN=FLO11 PE=1 SV=2	DNA segregation ATPase FtsK/SpoIIIE and related proteins	--
CL1124_Contig8_All	3733	Protein-coding	7	0.2416	10	0.2916	9	0.256	40	1.0787	26	0.7403	30	0.7853	33	0.9121	53	1.4248	34	0.8793	hypothetical protein CERSUDRAFT_116384 [Ceriporiopsis subvermispora B]	Flocculation protein FLO11 OS=Saccharomyces cerevisiae (strain ATCC 204508 / S288c) GN=FLO11 PE=1 SV=2	DNA segregation ATPase FtsK/SpoIIIE and related proteins	--
CL1124_Contig9_All	3932	Protein-coding	7	0.2294	8	0.2215	11	0.2971	17	0.4352	26	0.7028	34	0.845	36	0.9446	47	1.1996	33	0.8103	hypothetical protein CERSUDRAFT_116384 [Ceriporiopsis subvermispora B]	Flocculation protein FLO11 OS=Saccharomyces cerevisiae (strain ATCC 204508 / S288c) GN=FLO11 PE=1 SV=2	DNA segregation ATPase FtsK/SpoIIIE and related proteins	--
CL1125_Contig1_All	2480	Protein-coding	9	0.4676	6	0.2634	6	0.2569	19	0.7713	13	0.5571	26	1.0245	38	1.5809	59	2.3875	43	1.674	proteophosphoglycan ppg4 [Moniliophthora roreri MCA 2997]	Protein P54 OS=Enterococcus faecium PE=3 SV=2	--	--
CL1125_Contig2_All	3522	Protein-coding	22	0.8048	21	0.6491	25	0.7537	345	9.8611	252	7.6046	306	8.4903	800	23.4354	519	14.7885	860	23.5745	proteophosphoglycan ppg4 [Moniliophthora roreri MCA 2997]	Protein P54 OS=Enterococcus faecium PE=3 SV=2	--	--
CL1126_Contig1_All	2894	Protein-coding	0	0	0	0	1	0.0367	6	0.2087	3	0.1102	9	0.3039	9	0.3209	11	0.3815	16	0.5338	DUF1768-domain-containing protein [Trametes versicolor FP-101664 SS1]	Swarming motility protein YbiA OS=Escherichia coli (strain K12) GN=ybiA PE=1 SV=1	Uncharacterized protein conserved in bacteria	--
CL1126_Contig2_All	2287	Protein-coding	22	1.2394	30	1.428	39	1.8107	46	2.0248	60	2.7884	73	3.1192	77	3.4737	67	2.94	71	2.9973	DUF1768-domain-containing protein [Trametes versicolor FP-101664 SS1]	Swarming motility protein YbiA OS=Escherichia coli (strain K12) GN=ybiA PE=1 SV=1	Uncharacterized protein conserved in bacteria	--
CL1126_Contig3_All	2418	Protein-coding	1	0.0533	1	0.045	2	0.0878	5	0.2082	11	0.4835	9	0.3637	12	0.512	14	0.5811	12	0.4791	DUF1768-domain-containing protein [Trametes versicolor FP-101664 SS1]	Swarming motility protein YbiA OS=Escherichia coli (strain K12) GN=ybiA PE=1 SV=1	Uncharacterized protein conserved in bacteria	--
CL1126_Contig4_All	3484	Protein-coding	9	0.3328	17	0.5312	19	0.5791	44	1.2714	26	0.7932	51	1.4305	54	1.5991	46	1.325	84	2.3277	DUF1768-domain-containing protein [Trametes versicolor FP-101664 SS1]	Swarming motility protein YbiA OS=Escherichia coli (strain K12) GN=ybiA PE=1 SV=1	Uncharacterized protein conserved in bacteria	--
CL1126_Contig5_All	3546	Protein-coding	3	0.109	7	0.2149	4	0.1198	15	0.4258	20	0.5995	17	0.4685	23	0.6692	16	0.4528	26	0.7079	DUF1768-domain-containing protein [Trametes versicolor FP-101664 SS1]	Swarming motility protein YbiA OS=Escherichia coli (strain K12) GN=ybiA PE=1 SV=1	Uncharacterized protein conserved in bacteria	--
CL1126_Contig6_All	3549	Protein-coding	4	0.1452	1	0.0307	2	0.0598	26	0.7375	24	0.7187	30	0.826	24	0.6977	29	0.82	25	0.6801	DUF1768-domain-containing protein [Trametes versicolor FP-101664 SS1]	Swarming motility protein YbiA OS=Escherichia coli (strain K12) GN=ybiA PE=1 SV=1	Uncharacterized protein conserved in bacteria	--
CL1126_Contig7_All	3423	Protein-coding	24	0.9033	20	0.6361	27	0.8376	104	3.0586	87	2.7013	91	2.5979	114	3.4361	134	3.9286	133	3.7513	DUF1768-domain-containing protein [Trametes versicolor FP-101664 SS1]	Swarming motility protein YbiA OS=Escherichia coli (strain K12) GN=ybiA PE=1 SV=1	Uncharacterized protein conserved in bacteria	--
CL1126_Contig8_All	3470	Protein-coding	5	0.1856	4	0.1255	5	0.153	15	0.4352	16	0.4901	25	0.704	23	0.6839	31	0.8966	33	0.9182	DUF1768-domain-containing protein [Trametes versicolor FP-101664 SS1]	Swarming motility protein YbiA OS=Escherichia coli (strain K12) GN=ybiA PE=1 SV=1	Uncharacterized protein conserved in bacteria	--
CL1126_Contig9_All	1685	Protein-coding	0	0	3	0.1938	1	0.063	1	0.0597	4	0.2523	11	0.6379	4	0.2449	14	0.8338	9	0.5157	predicted protein [Postia placenta Mad-698-R]	Bromodomain-containing protein 4 OS=Mus musculus GN=Brd4 PE=1 SV=2	Cell division protein	--
CL1127_Contig10_All	772	Non-conding	2	0.3338	1	0.141	0	0	9	1.1736	4	0.5507	5	0.6329	5	0.6682	3	0.39	3	0.3752	--	--	--	--
CL1127_Contig11_All	1177	Protein-coding	0	0	1	0.0925	0	0	6	0.5132	2	0.1806	7	0.5812	1	0.0877	1	0.0853	2	0.1641	--	--	--	--
CL1127_Contig12_All	1553	Protein-coding	0	0	1	0.0701	0	0	1	0.0648	0	0	2	0.1258	2	0.1329	2	0.1292	3	0.1865	--	--	--	--
CL1127_Contig13_All	1238	Protein-coding	0	0	1	0.0879	1	0.0858	4	0.3253	2	0.1717	4	0.3157	2	0.1667	1	0.0811	2	0.156	--	--	--	--
CL1127_Contig14_All	1338	Protein-coding	7	0.674	8	0.6509	10	0.7936	11	0.8276	13	1.0326	19	1.3877	7	0.5398	6	0.45	6	0.4329	--	--	--	--
CL1127_Contig15_All	4584	Protein-coding	0	0	0	0	1	0.0232	4	0.0878	2	0.0464	4	0.0853	0	0	2	0.0438	3	0.0632	--	--	--	--
CL1127_Contig16_All	4868	Protein-coding	1	0.0265	1	0.0224	1	0.0218	7	0.1448	6	0.131	11	0.2208	4	0.0848	5	0.1031	3	0.0595	--	--	--	--
CL1127_Contig17_All	4930	Protein-coding	3	0.0784	1	0.0221	2	0.0431	35	0.7147	25	0.539	24	0.4757	13	0.2721	30	0.6107	18	0.3525	--	--	--	--
CL1127_Contig18_All	1207	Protein-coding	0	0	1	0.0902	1	0.088	5	0.417	1	0.0881	4	0.3238	3	0.2564	5	0.4157	1	0.08	--	--	--	--
CL1127_Contig19_All	1185	Non-conding	0	0	1	0.0919	1	0.0896	5	0.4248	3	0.2691	1	0.0825	4	0.3483	1	0.0847	3	0.2444	--	--	--	--
CL1127_Contig1_All	391	Protein-coding	0	0	1	0.2784	0	0	0	0	0	0	0	0	0	0	1	0.2567	1	0.2469	--	--	--	--
CL1127_Contig20_All	1000	Protein-coding	0	0	1	0.1089	0	0	5	0.5033	5	0.5314	7	0.6841	3	0.3095	2	0.2007	1	0.0965	--	--	--	--
CL1127_Contig21_All	3519	Protein-coding	2	0.0732	1	0.0309	3	0.0905	4	0.1144	8	0.2416	1	0.0278	3	0.088	0	0	2	0.0549	--	--	--	--
CL1127_Contig22_All	4491	Protein-coding	1	0.0287	0	0	2	0.0473	13	0.2914	14	0.3313	9	0.1958	5	0.1149	6	0.1341	6	0.129	--	--	--	--
CL1127_Contig23_All	1146	Non-conding	2	0.2248	1	0.095	1	0.0927	2	0.1757	4	0.371	6	0.5116	6	0.5402	2	0.1751	2	0.1685	--	--	--	--
CL1127_Contig24_All	1050	Protein-coding	7	0.8589	3	0.311	6	0.6068	20	1.9175	25	2.5305	14	1.303	7	0.6878	4	0.3823	13	1.1953	--	--	--	--
CL1127_Contig25_All	1061	Protein-coding	4	0.4857	2	0.2052	1	0.1001	5	0.4744	7	0.7012	6	0.5526	4	0.389	1	0.0946	2	0.182	--	--	--	--
CL1127_Contig26_All	4913	Protein-coding	1	0.0262	2	0.0443	4	0.0865	30	0.6147	17	0.3678	22	0.4376	16	0.336	17	0.3473	12	0.2358	hypothetical protein CERSUDRAFT_95835 [Ceriporiopsis subvermispora B]	--	--	--
CL1127_Contig27_All	1475	Non-conding	0	0	0	0	0	0	5	0.3412	1	0.0721	5	0.3313	2	0.1399	2	0.1361	3	0.1964	--	--	--	--
CL1127_Contig28_All	1020	Non-conding	1	0.1263	0	0	2	0.2082	16	1.5791	11	1.1462	22	2.1077	14	1.4161	6	0.5903	7	0.6626	--	--	--	--
CL1127_Contig29_All	1247	Protein-coding	0	0	0	0	0	0	5	0.4036	2	0.1705	6	0.4702	1	0.0827	1	0.0805	2	0.1548	--	--	--	--
CL1127_Contig2_All	1099	Protein-coding	1	0.1172	4	0.3962	1	0.0966	6	0.5496	6	0.5803	5	0.4446	7	0.6572	0	0	6	0.5271	--	--	--	--
CL1127_Contig30_All	873	Protein-coding	2	0.2952	1	0.1247	4	0.4865	5	0.5766	10	1.2174	11	1.2313	1	0.1182	3	0.3449	2	0.2212	--	--	--	--
CL1127_Contig31_All	662	Non-conding	1	0.1946	1	0.1644	2	0.3208	1	0.1521	4	0.6422	2	0.2952	0	0	2	0.3032	2	0.2917	--	--	--	--
CL1127_Contig32_All	435	Protein-coding	0	0	1	0.2503	0	0	0	0	0	0	0	0	1	0.2372	0	0	0	0	--	--	--	--
CL1127_Contig33_All	501	Protein-coding	0	0	1	0.2173	1	0.2119	1	0.2009	0	0	2	0.3901	0	0	2	0.4006	3	0.5781	--	--	--	--
CL1127_Contig34_All	451	Protein-coding	0	0	0	0	0	0	1	0.2232	0	0	1	0.2167	1	0.2288	0	0	3	0.6422	--	--	--	--
CL1127_Contig3_All	1142	Protein-coding	2	0.2256	6	0.572	2	0.186	6	0.5289	6	0.5584	6	0.5134	4	0.3614	7	0.6151	6	0.5072	--	--	--	--
CL1127_Contig4_All	784	Protein-coding	2	0.3287	2	0.2777	1	0.1354	13	1.6692	8	1.0845	12	1.4957	3	0.3948	6	0.768	4	0.4926	--	--	--	--
CL1127_Contig5_All	1077	Protein-coding	0	0	0	0	0	0	0	0	0	0	0	0	1	0.0958	0	0	1	0.0896	--	--	--	--
CL1127_Contig6_All	1097	Protein-coding	2	0.2349	3	0.2977	3	0.2904	5	0.4588	4	0.3875	6	0.5345	2	0.1881	1	0.0915	5	0.44	--	--	--	--
CL1127_Contig7_All	1156	Protein-coding	1	0.1115	3	0.2825	3	0.2756	5	0.4354	5	0.4597	9	0.7608	4	0.357	0	0	4	0.3341	--	--	--	--
CL1127_Contig8_All	4641	Protein-coding	0	0	1	0.0235	2	0.0458	4	0.0868	5	0.1145	8	0.1684	4	0.0889	4	0.0865	5	0.104	--	--	--	--
CL1127_Contig9_All	1130	Protein-coding	0	0	1	0.0963	0	0	5	0.4454	3	0.2822	5	0.4324	3	0.2739	2	0.1776	2	0.1709	--	--	--	--
CL1128_Contig1_All	979	Protein-coding	26	3.4217	31	3.4471	37	4.0131	47	4.8329	59	6.4052	50	4.9909	36	3.7939	48	4.9204	40	3.9447	DUF2264 family protein [Rhizoctonia solani AG-3 Rhs1AP]	WAS/WASL-interacting protein family member 3 OS=Rattus norvegicus GN=Wipf3 PE=1 SV=1	Uncharacterized protein conserved in bacteria	--
CL1128_Contig2_All	1627	Protein-coding	11	0.8711	9	0.6022	10	0.6526	33	2.0418	30	1.9597	49	2.9431	29	1.839	35	2.1589	31	1.8395	Pc14g01990 [Penicillium rubens Wisconsin 54-1255]	--	Uncharacterized protein conserved in bacteria	--
CL1128_Contig3_All	1686	Protein-coding	3	0.2292	1	0.0646	6	0.3779	19	1.1345	15	0.9456	28	1.6229	26	1.5911	19	1.1309	26	1.4888	Pc14g01990 [Penicillium rubens Wisconsin 54-1255]	--	Uncharacterized protein conserved in bacteria	--
CL1129_Contig1_All	367	Non-conding	2	0.7021	3	0.8899	1	0.2893	2	0.5486	0	0	1	0.2663	4	1.1245	3	0.8204	4	1.0523	--	--	--	--
CL1129_Contig2_All	565	Non-conding	411	93.7214	569	109.632	569	106.936	61	10.8686	31	5.8315	41	7.0913	257	46.9305	147	26.1104	232	39.6436	--	--	--	--
CL113_Contig10_All	2004	Non-conding	0	0	7	0.3803	3	0.159	0	0	0	0	3	0.1463	3	0.1545	22	1.1017	2	0.0964	Zinc finger protein GIS2 OS=Saccharomyces cerevisiae (strain ATCC 204508 / S288c) GN=GIS2 PE=1 SV=1 [Rhizoctonia solani AG-1 IB]	--	--	cellular nucleic acid-binding protein (A)
CL113_Contig11_All	2094	Non-conding	4	0.2461	10	0.5199	5	0.2535	5	0.2404	4	0.203	3	0.14	5	0.2464	23	1.1023	4	0.1844	hypothetical protein GYMLUDRAFT_239846 [Gymnopus luxurians FD-317 M1]	--	--	--
CL113_Contig12_All	2071	Non-conding	1	0.0622	7	0.368	4	0.2051	1	0.0486	0	0	3	0.1416	4	0.1993	22	1.0661	2	0.0932	Zinc finger protein GIS2 OS=Saccharomyces cerevisiae (strain ATCC 204508 / S288c) GN=GIS2 PE=1 SV=1 [Rhizoctonia solani AG-1 IB]	--	--	cellular nucleic acid-binding protein (A)
CL113_Contig13_All	2120	Non-conding	0	0	6	0.3081	3	0.1503	0	0	0	0	3	0.1383	3	0.146	22	1.0414	2	0.0911	Zinc finger protein GIS2 OS=Saccharomyces cerevisiae (strain ATCC 204508 / S288c) GN=GIS2 PE=1 SV=1 [Rhizoctonia solani AG-1 IB]	--	--	cellular nucleic acid-binding protein (A)
CL113_Contig14_All	2136	Non-conding	0	0	6	0.3058	3	0.1491	0	0	0	0	3	0.1372	3	0.1449	22	1.0336	3	0.1356	hypothetical protein GYMLUDRAFT_239846 [Gymnopus luxurians FD-317 M1]	--	--	--
CL113_Contig15_All	2085	Non-conding	0	0	7	0.3655	3	0.1528	0	0	0	0	4	0.1875	3	0.1485	22	1.0589	3	0.1389	Zinc finger protein GIS2 OS=Saccharomyces cerevisiae (strain ATCC 204508 / S288c) GN=GIS2 PE=1 SV=1 [Rhizoctonia solani AG-1 IB]	--	--	cellular nucleic acid-binding protein (A)
CL113_Contig16_All	1930	Non-conding	3	0.2003	12	0.6769	7	0.3851	0	0	0	0	3	0.1519	4	0.2138	24	1.248	4	0.2001	Zinc finger protein GIS2 OS=Saccharomyces cerevisiae (strain ATCC 204508 / S288c) GN=GIS2 PE=1 SV=1 [Rhizoctonia solani AG-1 IB]	--	--	cellular nucleic acid-binding protein (A)
CL113_Contig17_All	1953	Non-conding	1	0.066	7	0.3902	3	0.1631	0	0	0	0	4	0.2001	3	0.1585	22	1.1305	3	0.1483	hypothetical protein GYMLUDRAFT_239846 [Gymnopus luxurians FD-317 M1]	--	--	--
CL113_Contig18_All	2040	Non-conding	0	0	6	0.3202	3	0.1562	0	0	0	0	4	0.1916	3	0.1517	23	1.1315	3	0.142	hypothetical protein GYMLUDRAFT_239846 [Gymnopus luxurians FD-317 M1]	--	--	--
CL113_Contig19_All	1931	Non-conding	0	0	7	0.3946	3	0.165	0	0	0	0	3	0.1518	3	0.1603	23	1.1953	2	0.1	hypothetical protein GYMLUDRAFT_239846 [Gymnopus luxurians FD-317 M1]	--	--	--
CL113_Contig1_All	1989	Protein-coding	0	0	9	0.4926	3	0.1602	0	0	0	0	4	0.1965	4	0.2075	23	1.1605	2	0.0971	hypothetical protein GYMLUDRAFT_239846 [Gymnopus luxurians FD-317 M1]	--	--	--
CL113_Contig20_All	1980	Non-conding	0	0	7	0.3849	3	0.1609	0	0	0	0	3	0.1481	3	0.1563	22	1.1151	2	0.0975	hypothetical protein GYMLUDRAFT_239846 [Gymnopus luxurians FD-317 M1]	--	--	--
CL113_Contig21_All	1854	Non-conding	0	0	6	0.3523	3	0.1718	0	0	0	0	3	0.1581	3	0.1669	22	1.1909	2	0.1041	hypothetical protein GYMLUDRAFT_239846 [Gymnopus luxurians FD-317 M1]	--	--	--
CL113_Contig2_All	1981	Non-conding	1	0.065	8	0.4396	5	0.268	4	0.2033	1	0.0537	7	0.3453	5	0.2604	25	1.2665	5	0.2437	hypothetical protein GYMLUDRAFT_239846 [Gymnopus luxurians FD-317 M1]	--	--	--
CL113_Contig3_All	2038	Non-conding	2	0.1264	6	0.3205	4	0.2084	0	0	1	0.0522	3	0.1438	3	0.1519	25	1.2311	3	0.1421	hypothetical protein GYMLUDRAFT_239846 [Gymnopus luxurians FD-317 M1]	--	--	--
CL113_Contig4_All	1979	Non-conding	0	0	6	0.3301	3	0.161	0	0	0	0	3	0.1481	3	0.1564	22	1.1156	3	0.1464	hypothetical protein GYMLUDRAFT_239846 [Gymnopus luxurians FD-317 M1]	--	--	--
CL113_Contig5_All	1922	Non-conding	0	0	6	0.3398	4	0.221	0	0	1	0.0553	7	0.3559	3	0.161	22	1.1487	4	0.2009	hypothetical protein GYMLUDRAFT_239846 [Gymnopus luxurians FD-317 M1]	--	--	--
CL113_Contig6_All	1937	Non-conding	1	0.0665	7	0.3934	6	0.3289	6	0.3118	1	0.0549	6	0.3027	5	0.2663	23	1.1916	4	0.1994	hypothetical protein GYMLUDRAFT_239846 [Gymnopus luxurians FD-317 M1]	--	--	--
CL113_Contig7_All	2038	Non-conding	13	0.8218	18	0.9615	14	0.7294	2	0.0988	5	0.2608	8	0.3836	15	0.7594	60	2.9546	15	0.7106	hypothetical protein GYMLUDRAFT_239846 [Gymnopus luxurians FD-317 M1]	--	--	--
CL113_Contig8_All	1913	Non-conding	0	0	6	0.3414	3	0.1665	2	0.1052	0	0	3	0.1532	3	0.1618	22	1.1541	3	0.1514	zinc finger, CCHC-type protein [Rhodosporidium toruloides NP11]	--	--	--
CL113_Contig9_All	2000	Non-conding	0	0	7	0.381	3	0.1593	0	0	0	0	4	0.1954	3	0.1548	23	1.1541	3	0.1448	zinc finger, CCHC-type protein [Rhodosporidium toruloides NP11]	--	--	--
CL1130_Contig1_All	4575	Protein-coding	389	10.9548	379	9.0183	402	9.3302	72	1.5843	65	1.51	75	1.602	74	1.6688	79	1.7329	84	1.7726	glycerol dehydrogenase [Fistulina hepatica ATCC 64428]	Glycerol dehydrogenase OS=Geobacillus stearothermophilus GN=gldA PE=1 SV=1	Glycerol dehydrogenase and related enzymes	--
CL1130_Contig2_All	4780	Protein-coding	216	5.822	241	5.4886	269	5.9756	99	2.085	109	2.4236	101	2.0648	74	1.5973	97	2.0365	84	1.6966	glycerol dehydrogenase [Fistulina hepatica ATCC 64428]	Glycerol dehydrogenase OS=Geobacillus stearothermophilus GN=gldA PE=1 SV=1	Glycerol dehydrogenase and related enzymes	--
CL1130_Contig3_All	5343	Protein-coding	192	4.6298	176	3.5859	198	3.9349	25	0.471	27	0.5371	38	0.695	21	0.4055	32	0.601	24	0.4337	glycerol dehydrogenase [Fistulina hepatica ATCC 64428]	Glycerol dehydrogenase OS=Geobacillus stearothermophilus GN=gldA PE=1 SV=1	Glycerol dehydrogenase and related enzymes	--
CL1130_Contig4_All	547	Non-conding	0	0	3	0.597	6	1.1647	4	0.7361	1	0.1943	5	0.8932	0	0	5	0.9173	2	0.353	--	--	--	--
CL1130_Contig5_All	374	Protein-coding	5	1.7224	1	0.2911	4	1.1357	0	0	0	0	0	0	0	0	0	0	0	0	--	--	--	--
CL1131_Contig1_All	2802	Protein-coding	28	1.2875	22	0.8547	45	1.7053	119	4.2754	104	3.9448	95	3.3132	166	6.1124	168	6.0171	158	5.4441	N-terminal acetyltransferase A, auxiliary subunit [Dichomitus squalens LYAD-421 SS1]	N-alpha-acetyltransferase 15, NatA auxiliary subunit OS=Pongo abelii GN=NAA15 PE=2 SV=1	FOG: TPR repeat	peptide alpha-N-acetyltransferase [EC:2.3.1.88] (A)
CL1131_Contig2_All	2840	Protein-coding	104	4.718	88	3.3732	132	4.9353	511	18.1132	566	21.1817	534	18.3744	552	20.0536	642	22.6862	555	18.8672	N-terminal acetyltransferase A, auxiliary subunit [Dichomitus squalens LYAD-421 SS1]	N-alpha-acetyltransferase 16, NatA auxiliary subunit OS=Mus musculus GN=Naa16 PE=2 SV=1	FOG: TPR repeat	peptide alpha-N-acetyltransferase [EC:2.3.1.88] (A)
CL1132_Contig1_All	1162	Protein-coding	19	2.1067	13	1.2179	12	1.0966	14	1.2129	13	1.1891	10	0.841	16	1.4206	9	0.7773	19	1.5786	--	--	--	--
CL1132_Contig2_All	1346	Protein-coding	13	1.2444	9	0.7279	9	0.71	21	1.5706	19	1.5003	9	0.6534	15	1.1498	9	0.671	17	1.2194	--	--	--	--
CL1132_Contig3_All	1477	Protein-coding	12	1.0468	19	1.4004	20	1.4378	23	1.5676	11	0.7915	15	0.9924	18	1.2574	10	0.6795	12	0.7844	--	--	--	--
CL1132_Contig4_All	909	Protein-coding	24	3.4017	31	3.7126	23	2.6867	20	2.2149	24	2.8061	27	2.9026	18	2.0431	44	4.8577	24	2.5491	--	--	--	--
CL1133_Contig1_All	346	Non-conding	0	0	5	1.5731	7	2.1482	0	0	0	0	2	0.5649	0	0	4	1.1602	2	0.5581	--	--	--	--
CL1133_Contig2_All	302	Non-conding	7	2.9863	8	2.8838	11	3.8676	0	0	0	0	0	0	2	0.6833	1	0.3323	5	1.5984	--	--	--	--
CL1134_Contig1_All	446	Non-conding	3	0.8666	6	1.4645	5	1.1904	2	0.4514	3	0.7149	3	0.6573	2	0.4627	0	0	2	0.4329	--	--	--	--
CL1134_Contig2_All	376	Non-conding	1	0.3427	2	0.5791	4	1.1296	1	0.2677	2	0.5653	0	0	1	0.2744	0	0	1	0.2568	--	--	--	--
CL1135_Contig1_All	1083	Protein-coding	3	0.3569	2	0.201	2	0.1961	5	0.4648	5	0.4907	5	0.4512	8	0.7621	3	0.278	0	0	subtilisin-like protein, partial [Auricularia delicata TFB-10046 SS5]	Tripeptidyl-peptidase sed3 OS=Neosartorya fumigata (strain ATCC MYA-4609 / Af293 / CBS 101355 / FGSC A1100) GN=sed3 PE=1 SV=1	--	tripeptidyl-peptidase I [EC:3.4.14.9] (A)
CL1135_Contig2_All	1017	Protein-coding	3	0.3801	11	1.1775	5	0.522	6	0.5939	5	0.5225	4	0.3844	5	0.5072	0	0	0	0	subtilisin-like protein, partial [Auricularia delicata TFB-10046 SS5]	Tripeptidyl-peptidase sed3 OS=Neosartorya fumigata (strain ATCC MYA-4609 / Af293 / CBS 101355 / FGSC A1100) GN=sed3 PE=1 SV=1	--	tripeptidyl-peptidase I [EC:3.4.14.9] (A)
CL1135_Contig3_All	552	Non-conding	1	0.2334	0	0	2	0.3847	7	1.2766	2	0.3851	5	0.8852	2	0.3738	1	0.1818	3	0.5247	family S53 protease [Stereum hirsutum FP-91666 SS1]	--	--	tripeptidyl-peptidase I [EC:3.4.14.9] (A)
CL1135_Contig4_All	1109	Protein-coding	4	0.4647	3	0.2945	4	0.383	13	1.1801	5	0.4792	6	0.5287	11	1.0234	2	0.181	5	0.4353	subtilisin-like protein, partial [Auricularia delicata TFB-10046 SS5]	Tripeptidyl-peptidase sed3 OS=Neosartorya fumigata (strain ATCC MYA-4609 / Af293 / CBS 101355 / FGSC A1100) GN=sed3 PE=1 SV=1	--	tripeptidyl-peptidase I [EC:3.4.14.9] (A)
CL1135_Contig5_All	1228	Protein-coding	1	0.1049	2	0.1773	1	0.0865	5	0.4099	2	0.1731	5	0.3979	7	0.5881	0	0	0	0	subtilisin-like protein, partial [Auricularia delicata TFB-10046 SS5]	Tripeptidyl-peptidase sed3 OS=Neosartorya fumigata (strain ATCC MYA-4609 / Af293 / CBS 101355 / FGSC A1100) GN=sed3 PE=1 SV=1	--	tripeptidyl-peptidase I [EC:3.4.14.9] (A)
CL1135_Contig6_All	1168	Protein-coding	6	0.6618	7	0.6524	9	0.8182	14	1.2066	17	1.5469	15	1.255	10	0.8833	5	0.4296	7	0.5786	subtilisin-like protein, partial [Auricularia delicata TFB-10046 SS5]	Tripeptidyl-peptidase sed3 OS=Neosartorya fumigata (strain ATCC MYA-4609 / Af293 / CBS 101355 / FGSC A1100) GN=sed3 PE=1 SV=1	--	tripeptidyl-peptidase I [EC:3.4.14.9] (A)
CL1135_Contig7_All	1162	Protein-coding	1	0.1109	1	0.0937	0	0	6	0.5198	5	0.4573	5	0.4205	8	0.7103	2	0.1727	0	0	subtilisin-like protein, partial [Auricularia delicata TFB-10046 SS5]	Tripeptidyl-peptidase sed3 OS=Neosartorya fumigata (strain ATCC MYA-4609 / Af293 / CBS 101355 / FGSC A1100) GN=sed3 PE=1 SV=1	--	tripeptidyl-peptidase I [EC:3.4.14.9] (A)
CL1135_Contig8_All	1160	Protein-coding	7	0.7775	7	0.6569	9	0.8238	18	1.5621	18	1.6492	19	1.6006	6	0.5337	4	0.3461	2	0.1665	subtilisin-like protein, partial [Auricularia delicata TFB-10046 SS5]	Tripeptidyl-peptidase sed3 OS=Neosartorya fumigata (strain ATCC MYA-4609 / Af293 / CBS 101355 / FGSC A1100) GN=sed3 PE=1 SV=1	--	tripeptidyl-peptidase I [EC:3.4.14.9] (A)
CL1135_Contig9_All	1143	Protein-coding	1	0.1127	3	0.2857	1	0.0929	6	0.5284	2	0.186	5	0.4275	10	0.9027	0	0	0	0	subtilisin-like protein, partial [Auricularia delicata TFB-10046 SS5]	Tripeptidyl-peptidase sed2 OS=Neosartorya fumigata (strain ATCC MYA-4609 / Af293 / CBS 101355 / FGSC A1100) GN=sed2 PE=1 SV=1	--	tripeptidyl-peptidase I [EC:3.4.14.9] (A)
CL1136_Contig10_All	7709	Protein-coding	16	0.2674	19	0.2683	13	0.1791	31	0.4048	22	0.3033	31	0.393	31	0.4149	37	0.4817	27	0.3381	dolichol phosphate-mannose biosynthesis regulatory protein [Moniliophthora roreri MCA 2997]	Dolichol phosphate-mannose biosynthesis regulatory protein OS=Dictyostelium discoideum GN=dpm2-1 PE=3 SV=1	--	--
CL1136_Contig11_All	7368	Protein-coding	3	0.0525	8	0.1182	1	0.0144	38	0.5192	52	0.7501	49	0.6499	33	0.4621	33	0.4495	41	0.5372	dolichol phosphate-mannose biosynthesis regulatory protein [Moniliophthora roreri MCA 2997]	Dolichol phosphate-mannose biosynthesis regulatory protein OS=Dictyostelium discoideum GN=dpm2-1 PE=3 SV=1	--	--
CL1136_Contig12_All	644	Protein-coding	0	0	0	0	3	0.4946	1	0.1563	1	0.165	0	0	0	0	0	0	0	0	hypercellular protein [Moniliophthora roreri MCA 2997]	--	--	--
CL1136_Contig13_All	382	Protein-coding	22	7.42	25	7.1245	32	8.895	102	26.8801	108	30.0486	84	21.4885	64	17.2857	95	24.9578	105	26.5375	--	--	--	--
CL1136_Contig1_All	1301	Protein-coding	24	2.3767	38	3.1797	29	2.3669	68	5.2617	55	4.4931	63	4.7321	65	5.1547	68	5.2454	86	6.382	zf-rbx1 domain-containing protein [Rhizoctonia solani AG-1 IA]	Uncharacterized protein DDB_G0271670 OS=Dictyostelium discoideum GN=DDB_G0271670 PE=3 SV=1	--	--
CL1136_Contig2_All	1302	Protein-coding	18	1.7812	12	1.0033	18	1.468	34	2.6288	27	2.204	38	2.8521	29	2.298	36	2.7748	37	2.7436	zf-rbx1 domain-containing protein [Rhizoctonia solani AG-1 IA]	Uncharacterized protein DDB_G0271670 OS=Dictyostelium discoideum GN=DDB_G0271670 PE=3 SV=1	--	--
CL1136_Contig3_All	7789	Protein-coding	5	0.0827	7	0.0978	3	0.0409	39	0.5041	30	0.4094	35	0.4391	33	0.4371	44	0.5669	25	0.3099	dolichol phosphate-mannose biosynthesis regulatory protein [Moniliophthora roreri MCA 2997]	Dolichol phosphate-mannose biosynthesis regulatory protein OS=Dictyostelium discoideum GN=dpm2-1 PE=3 SV=1	--	--
CL1136_Contig4_All	1591	Protein-coding	25	2.0245	23	1.5737	26	1.7352	41	2.5942	34	2.2713	59	3.6239	45	2.9182	34	2.1446	68	4.1264	zf-rbx1 domain-containing protein [Rhizoctonia solani AG-1 IA]	Uncharacterized protein DDB_G0271670 OS=Dictyostelium discoideum GN=DDB_G0271670 PE=3 SV=1	--	--
CL1136_Contig5_All	1924	Protein-coding	115	7.7008	133	7.5253	130	7.1746	122	6.3833	127	7.0156	124	6.2981	144	7.722	145	7.5632	207	10.3872	zf-rbx1 domain-containing protein [Rhizoctonia solani AG-1 IA]	Uncharacterized protein DDB_G0271670 OS=Dictyostelium discoideum GN=DDB_G0271670 PE=3 SV=1	--	--
CL1136_Contig6_All	9265	Protein-coding	69	0.9595	107	1.2572	100	1.1461	43	0.4672	58	0.6653	48	0.5063	84	0.9354	96	1.0399	82	0.8545	Trs120-domain-containing protein [Fomitiporia mediterranea MF3/22]	Dolichol phosphate-mannose biosynthesis regulatory protein OS=Dictyostelium discoideum GN=dpm2-1 PE=3 SV=1	--	--
CL1136_Contig7_All	12522	Protein-coding	112	1.1524	148	1.2867	129	1.0939	193	1.5516	193	1.6381	214	1.6701	212	1.7468	247	1.9796	201	1.5497	Trs120-domain-containing protein [Fomitiporia mediterranea MF3/22]	Transport protein particle subunit trs120 OS=Schizosaccharomyces pombe (strain 972 / ATCC 24843) GN=trs120 PE=3 SV=1	--	--
CL1136_Contig8_All	9234	Protein-coding	7	0.0977	7	0.0825	5	0.0575	35	0.3816	25	0.2877	40	0.4233	37	0.4134	40	0.4347	29	0.3032	Trs120-domain-containing protein [Fomitiporia mediterranea MF3/22]	Dolichol phosphate-mannose biosynthesis regulatory protein OS=Dictyostelium discoideum GN=dpm2-1 PE=3 SV=1	--	--
CL1136_Contig9_All	6563	Protein-coding	172	3.3765	149	2.4715	173	2.799	225	3.4512	191	3.0931	222	3.3055	185	2.9083	196	2.9971	222	3.2658	Trs120-domain-containing protein [Fomitiporia mediterranea MF3/22]	Transport protein particle subunit trs120 OS=Schizosaccharomyces pombe (strain 972 / ATCC 24843) GN=trs120 PE=3 SV=1	--	--
CL1137_Contig1_All	525	Non-conding	0	0	0	0	0	0	1	0.1917	2	0.4049	0	0	3	0.5896	0	0	2	0.3678	--	--	--	--
CL1137_Contig2_All	2218	Protein-coding	0	0	5	0.2454	1	0.0479	23	1.0439	35	1.6771	29	1.2777	46	2.1398	30	1.3574	39	1.6976	--	--	--	--
CL1138_Contig1_All	1727	Protein-coding	0	0	1	0.063	0	0	1	0.0583	1	0.0615	2	0.1132	1	0.0597	0	0	0	0	--	--	--	--
CL1138_Contig2_All	1929	Protein-coding	0	0	0	0	0	0	1	0.0522	1	0.0551	3	0.152	0	0	1	0.052	0	0	--	--	--	--
CL1138_Contig3_All	1799	Protein-coding	0	0	1	0.0605	1	0.059	2	0.1119	2	0.1182	3	0.163	1	0.0574	3	0.1674	1	0.0537	--	--	--	--
CL1138_Contig4_All	1569	Protein-coding	0	0	2	0.1388	0	0	5	0.3208	5	0.3387	2	0.1246	2	0.1315	0	0	1	0.0615	--	--	--	--
CL1138_Contig5_All	1948	Protein-coding	1	0.0661	2	0.1118	2	0.109	7	0.3617	11	0.6002	10	0.5017	7	0.3707	9	0.4637	12	0.5947	--	--	--	--
CL1138_Contig6_All	1859	Protein-coding	1	0.0693	2	0.1171	3	0.1714	12	0.6498	7	0.4002	8	0.4205	3	0.1665	11	0.5938	3	0.1558	--	--	--	--
CL1138_Contig7_All	1846	Protein-coding	1	0.0698	1	0.059	1	0.0575	3	0.1636	6	0.3454	8	0.4235	3	0.1677	3	0.1631	11	0.5753	--	--	--	--
CL1138_Contig8_All	1499	Protein-coding	2	0.1719	0	0	2	0.1417	11	0.7387	4	0.2836	6	0.3911	7	0.4818	7	0.4686	6	0.3864	--	--	--	--
CL1138_Contig9_All	387	Non-conding	7	2.3304	7	1.9691	8	2.195	3	0.7804	7	1.9224	3	0.7575	4	1.0664	6	1.5559	10	2.4947	--	--	--	--
CL1139_Contig1_All	558	Non-conding	0	0	1	0.1951	0	0	1	0.1804	2	0.3809	0	0	0	0	1	0.1799	2	0.346	--	50.8	--	--
CL1139_Contig2_All	769	Protein-coding	6	1.0052	11	1.5572	10	1.3808	15	1.9636	9	1.2439	5	0.6354	3	0.4025	5	0.6525	3	0.3766	--	50.8	--	--
CL1139_Contig3_All	613	Non-conding	8	1.6814	11	1.9535	5	0.8661	21	3.4487	41	7.1086	27	4.3042	4	0.6732	4	0.6549	7	1.1025	--	--	--	--
CL114_Contig10_All	1733	Non-conding	0	0	2	0.1256	2	0.1225	1	0.0581	4	0.2453	3	0.1692	3	0.1786	4	0.2316	5	0.2786	--	--	--	--
CL114_Contig11_All	3434	Protein-coding	0	0	0	0	1	0.0309	3	0.0879	0	0	0	0	1	0.03	0	0	1	0.0281	--	--	--	--
CL114_Contig12_All	4737	Protein-coding	0	0	0	0	2	0.0448	4	0.085	1	0.0224	2	0.0413	5	0.1089	6	0.1271	6	0.1223	--	--	--	--
CL114_Contig13_All	4735	Protein-coding	2	0.0544	3	0.069	7	0.157	4	0.085	1	0.0224	5	0.1032	2	0.0436	3	0.0636	4	0.0816	--	--	--	--
CL114_Contig14_All	4516	Protein-coding	0	0	0	0	1	0.0235	2	0.0446	1	0.0235	2	0.0433	2	0.0457	3	0.0667	3	0.0641	--	--	--	--
CL114_Contig15_All	4754	Protein-coding	1	0.0271	2	0.0458	5	0.1117	8	0.1694	8	0.1789	11	0.2261	10	0.217	7	0.1478	5	0.1015	--	--	--	--
CL114_Contig16_All	4566	Protein-coding	1	0.0282	0	0	1	0.0233	5	0.1102	2	0.0466	5	0.107	1	0.0226	2	0.044	2	0.0423	--	--	--	--
CL114_Contig17_All	4725	Protein-coding	5	0.1363	1	0.023	4	0.0899	4	0.0852	1	0.0225	5	0.1034	4	0.0873	2	0.0425	6	0.1226	--	--	--	--
CL114_Contig18_All	4663	Protein-coding	5	0.1381	5	0.1167	3	0.0683	10	0.2159	9	0.2051	7	0.1467	7	0.1549	3	0.0646	4	0.0828	--	--	--	--
CL114_Contig19_All	4151	Non-conding	0	0	0	0	1	0.0256	4	0.097	0	0	2	0.0471	1	0.0249	2	0.0484	2	0.0465	--	--	--	--
CL114_Contig1_All	4057	Protein-coding	0	0	1	0.0268	1	0.0262	4	0.0993	2	0.0524	3	0.0723	2	0.0509	3	0.0742	3	0.0714	--	--	--	--
CL114_Contig20_All	4319	Protein-coding	0	0	0	0	1	0.0246	2	0.0466	0	0	2	0.0453	1	0.0239	2	0.0465	3	0.0671	--	--	--	--
CL114_Contig21_All	3384	Non-conding	0	0	0	0	0	0	1	0.0297	0	0	0	0	1	0.0305	0	0	0	0	--	--	--	--
CL114_Contig22_All	4034	Protein-coding	0	0	0	0	1	0.0263	1	0.025	0	0	2	0.0484	1	0.0256	2	0.0498	2	0.0479	--	--	--	--
CL114_Contig23_All	3906	Protein-coding	2	0.066	2	0.0557	3	0.0816	5	0.1289	5	0.1361	6	0.1501	1	0.0264	3	0.0771	5	0.1236	--	--	--	--
CL114_Contig24_All	3955	Protein-coding	0	0	1	0.0275	0	0	1	0.0255	0	0	0	0	1	0.0261	1	0.0254	1	0.0244	--	--	--	--
CL114_Contig25_All	4608	Protein-coding	0	0	0	0	1	0.023	2	0.0437	4	0.0923	3	0.0636	2	0.0448	2	0.0436	2	0.0419	--	--	--	--
CL114_Contig26_All	315	Protein-coding	2	0.818	2	0.6912	1	0.3371	0	0	1	0.3374	4	1.2409	1	0.3275	1	0.3186	1	0.3065	--	--	--	--
CL114_Contig2_All	4665	Protein-coding	0	0	0	0	1	0.0228	2	0.0432	0	0	2	0.0419	2	0.0442	2	0.043	2	0.0414	--	--	--	--
CL114_Contig3_All	4677	Protein-coding	0	0	1	0.0233	1	0.0227	3	0.0646	5	0.1136	6	0.1254	2	0.0441	3	0.0644	3	0.0619	--	--	--	--
CL114_Contig4_All	4263	Protein-coding	0	0	0	0	1	0.0249	3	0.0708	1	0.0249	4	0.0917	1	0.0242	2	0.0471	2	0.0453	--	--	--	--
CL114_Contig5_All	3827	Protein-coding	0	0	0	0	1	0.0277	3	0.0789	1	0.0278	6	0.1532	2	0.0539	6	0.1573	4	0.1009	--	--	--	--
CL114_Contig6_All	3507	Protein-coding	0	0	0	0	0	0	1	0.0287	0	0	0	0	1	0.0294	0	0	1	0.0275	--	--	--	--
CL114_Contig7_All	4626	Protein-coding	0	0	0	0	1	0.023	1	0.0218	0	0	2	0.0422	2	0.0446	2	0.0434	2	0.0417	--	--	--	--
CL114_Contig8_All	4568	Protein-coding	0	0	0	0	1	0.0232	3	0.0661	0	0	3	0.0642	3	0.0678	2	0.0439	2	0.0423	--	--	--	--
CL114_Contig9_All	4533	Protein-coding	0	0	0	0	1	0.0234	3	0.0666	0	0	2	0.0431	2	0.0455	3	0.0664	2	0.0426	--	--	--	--
CL1140_Contig1_All	314	Non-conding	0	0	0	0	2	0.6763	0	0	1	0.3385	0	0	0	0	0	0	0	0	--	--	--	--
CL1140_Contig2_All	2889	Protein-coding	2	0.0892	5	0.1884	4	0.147	161	5.6101	170	6.2541	168	5.6827	143	5.1069	122	4.238	113	3.7763	Negative elongation factor E [Anoplopoma fimbria]	Nuclear pore complex-interacting protein family member B11 OS=Homo sapiens GN=NPIPB11 PE=3 SV=1	ATPases involved in chromosome partitioning	--
CL1140_Contig3_All	2849	Protein-coding	8	0.3618	6	0.2293	5	0.1864	399	14.0985	374	13.9522	394	13.5143	335	12.1317	256	9.0176	254	8.6075	Negative elongation factor E [Anoplopoma fimbria]	Nuclear pore complex-interacting protein family member B11 OS=Homo sapiens GN=NPIPB11 PE=3 SV=1	ATPases involved in chromosome partitioning	--
CL1141_Contig1_All	1536	Protein-coding	160	13.4207	183	12.9698	210	14.5173	130	8.5201	116	8.0266	157	9.9885	87	5.8438	98	6.403	108	6.7884	hypothetical protein TRAVEDRAFT_56876 [Trametes versicolor FP-101664 SS1]	--	--	--
CL1141_Contig2_All	1593	Protein-coding	34	2.7498	53	3.6219	34	2.2663	26	1.6431	14	0.9341	29	1.779	19	1.2306	30	1.89	32	1.9394	hypothetical protein TRAVEDRAFT_56876 [Trametes versicolor FP-101664 SS1]	--	--	--
CL1142_Contig1_All	1828	Non-conding	1	0.0705	0	0	0	0	1	0.0551	2	0.1163	0	0	1	0.0564	1	0.0549	1	0.0528	--	--	--	--
CL1142_Contig2_All	1728	Non-conding	4	0.2982	0	0	3	0.1843	1	0.0583	3	0.1845	1	0.0566	2	0.1194	5	0.2904	4	0.2235	--	--	--	--
CL1142_Contig3_All	1860	Non-conding	0	0	1	0.0585	2	0.1142	0	0	0	0	0	0	1	0.0555	1	0.054	2	0.1038	--	--	--	--
CL1142_Contig4_All	1785	Non-conding	0	0	0	0	0	0	2	0.1128	5	0.2977	2	0.1095	0	0	1	0.0562	2	0.1082	--	--	--	--
CL1142_Contig5_All	1655	Non-conding	0	0	2	0.1316	2	0.1283	0	0	3	0.1927	1	0.059	2	0.1247	1	0.0606	1	0.0583	--	--	--	--
CL1142_Contig6_All	2001	Non-conding	0	0	0	0	0	0	2	0.1006	6	0.3187	2	0.0977	0	0	1	0.0502	2	0.0965	--	--	--	--
CL1142_Contig7_All	2441	Non-conding	8	0.4222	11	0.4906	10	0.435	11	0.4536	11	0.4789	7	0.2802	13	0.5495	9	0.37	10	0.3955	--	--	--	--
CL1143_Contig1_All	1676	Protein-coding	18	1.3837	9	0.5846	17	1.077	4	0.2403	3	0.1902	7	0.4081	3	0.1847	8	0.479	7	0.4032	Metallo-hydrolase/oxidoreductase [Gloeophyllum trabeum ATCC 11539]	Putative hydrolase C777.06c OS=Schizosaccharomyces pombe (strain 972 / ATCC 24843) GN=SPCC777.06c PE=4 SV=1	Metal-dependent hydrolases of the beta-lactamase superfamily I	--
CL1143_Contig2_All	1481	Protein-coding	8	0.696	5	0.3675	10	0.717	10	0.6797	5	0.3588	6	0.3959	5	0.3483	12	0.8132	9	0.5867	Metallo-hydrolase/oxidoreductase [Gloeophyllum trabeum ATCC 11539]	Octanoyltransferase OS=Porphyromonas gingivalis (strain ATCC BAA-308 / W83) GN=lipB PE=3 SV=1	Metal-dependent hydrolases of the beta-lactamase superfamily I	--
CL1143_Contig3_All	1627	Protein-coding	3	0.2376	9	0.6022	1	0.0653	1	0.0619	4	0.2613	2	0.1201	0	0	6	0.3701	4	0.2374	Metallo-hydrolase/oxidoreductase [Gloeophyllum trabeum ATCC 11539]	Putative hydrolase C777.06c OS=Schizosaccharomyces pombe (strain 972 / ATCC 24843) GN=SPCC777.06c PE=4 SV=1	Metal-dependent hydrolases of the beta-lactamase superfamily I	--
CL1143_Contig4_All	2028	Protein-coding	9	0.5718	10	0.5368	8	0.4189	22	1.0921	17	0.8909	19	0.9155	15	0.7631	17	0.8413	18	0.8569	Metallo-hydrolase/oxidoreductase [Gloeophyllum trabeum ATCC 11539]	Protein UPS1, mitochondrial OS=Saccharomyces cerevisiae (strain ATCC 204508 / S288c) GN=UPS1 PE=1 SV=1	Metal-dependent hydrolases of the beta-lactamase superfamily I	--
CL1143_Contig5_All	1960	Protein-coding	36	2.3664	43	2.3883	45	2.4379	29	1.4895	18	0.9761	36	1.7949	28	1.4739	30	1.5361	50	2.4629	Metallo-hydrolase/oxidoreductase [Gloeophyllum trabeum ATCC 11539]	Protein UPS1, mitochondrial OS=Saccharomyces cerevisiae (strain ATCC 204508 / S288c) GN=UPS1 PE=1 SV=1	Metal-dependent hydrolases of the beta-lactamase superfamily I	--
CL1143_Contig6_All	2683	Protein-coding	1539	73.9033	1617	65.6091	1755	69.4567	1104	41.423	1013	40.1284	1109	40.3925	940	36.1475	936	35.0107	1032	37.1358	MSF1-domain-containing protein [Trametes versicolor FP-101664 SS1]	Protein UPS1, mitochondrial OS=Saccharomyces cerevisiae (strain ATCC 204508 / S288c) GN=UPS1 PE=1 SV=1	Metal-dependent hydrolases of the beta-lactamase superfamily I	--
CL1143_Contig7_All	1471	Protein-coding	4	0.3503	2	0.148	7	0.5053	1	0.0684	0	0	1	0.0664	4	0.2806	7	0.4776	2	0.1313	Metallo-hydrolase/oxidoreductase [Gloeophyllum trabeum ATCC 11539]	Octanoyltransferase OS=Porphyromonas gingivalis (strain ATCC BAA-308 / W83) GN=lipB PE=3 SV=1	Metal-dependent hydrolases of the beta-lactamase superfamily I	--
CL1144_Contig1_All	841	Protein-coding	2	0.3064	0	0	0	0	0	0	0	0	2	0.2324	0	0	0	0	1	0.1148	--	--	--	--
CL1144_Contig2_All	994	Protein-coding	4	0.5185	3	0.3286	0	0	0	0	0	0	0	0	0	0	0	0	1	0.0971	--	--	--	--
CL1144_Contig3_All	1201	Protein-coding	4	0.4291	3	0.2719	1	0.0884	3	0.2515	5	0.4425	1	0.0814	2	0.1718	2	0.1671	0	0	--	--	--	--
CL1144_Contig4_All	1070	Protein-coding	1	0.1204	3	0.3052	2	0.1985	0	0	1	0.0993	0	0	5	0.4821	1	0.0938	0	0	--	--	--	--
CL1144_Contig5_All	973	Protein-coding	5	0.6621	5	0.5594	3	0.3274	4	0.4138	2	0.2185	2	0.2009	0	0	4	0.4126	2	0.1984	--	--	--	--
CL1144_Contig6_All	1050	Protein-coding	0	0	0	0	0	0	1	0.0959	0	0	0	0	0	0	2	0.1912	0	0	--	--	--	--
CL1145_Contig1_All	2285	Protein-coding	15	0.8458	10	0.4764	12	0.5576	13	0.5727	14	0.6512	22	0.9409	11	0.4967	25	1.098	8	0.338	fad binding domain-containing protein [Moniliophthora roreri MCA 2997]	Phenol 2-monooxygenase OS=Trichosporon cutaneum PE=1 SV=3	2-polyprenyl-6-methoxyphenol hydroxylase and related FAD-dependent oxidoreductases	phenol 2-monooxygenase [EC:1.14.13.7] (A)
CL1145_Contig2_All	2333	Protein-coding	8	0.4418	14	0.6533	17	0.7737	28	1.2082	16	0.7289	29	1.2147	25	1.1056	29	1.2475	14	0.5794	fad binding domain-containing protein [Moniliophthora roreri MCA 2997]	Phenol 2-monooxygenase OS=Trichosporon cutaneum PE=1 SV=3	2-polyprenyl-6-methoxyphenol hydroxylase and related FAD-dependent oxidoreductases	phenol 2-monooxygenase [EC:1.14.13.7] (A)
CL1145_Contig3_All	2322	Protein-coding	2	0.111	0	0	2	0.0915	2	0.0867	3	0.1373	11	0.4629	7	0.311	11	0.4754	8	0.3326	fad binding domain-containing protein [Moniliophthora roreri MCA 2997]	Phenol 2-monooxygenase OS=Trichosporon cutaneum PE=1 SV=3	2-polyprenyl-6-methoxyphenol hydroxylase and related FAD-dependent oxidoreductases	phenol 2-monooxygenase [EC:1.14.13.7] (A)
CL1145_Contig4_All	2370	Protein-coding	6	0.3262	6	0.2756	4	0.1792	9	0.3823	11	0.4933	10	0.4123	12	0.5224	18	0.7622	6	0.2444	fad binding domain-containing protein [Moniliophthora roreri MCA 2997]	Phenol 2-monooxygenase OS=Trichosporon cutaneum PE=1 SV=3	2-polyprenyl-6-methoxyphenol hydroxylase and related FAD-dependent oxidoreductases	phenol 2-monooxygenase [EC:1.14.13.7] (A)
CL1145_Contig5_All	2321	Protein-coding	8	0.4441	5	0.2345	4	0.183	13	0.5638	10	0.4579	16	0.6737	15	0.6668	10	0.4324	5	0.208	fad binding domain-containing protein [Moniliophthora roreri MCA 2997]	Phenol 2-monooxygenase OS=Trichosporon cutaneum PE=1 SV=3	2-polyprenyl-6-methoxyphenol hydroxylase and related FAD-dependent oxidoreductases	phenol 2-monooxygenase [EC:1.14.13.7] (A)
CL1146_Contig10_All	709	Non-conding	1	0.1817	2	0.3071	0	0	0	0	1	0.1499	0	0	1	0.1455	1	0.1415	0	0	hypothetical protein CERSUDRAFT_119802 [Ceriporiopsis subvermispora B]	--	--	--
CL1146_Contig11_All	1220	Non-conding	1	0.1056	4	0.3569	5	0.4352	0	0	1	0.0871	0	0	1	0.0846	0	0	0	0	hypothetical protein CERSUDRAFT_76360 [Ceriporiopsis subvermispora B]	--	--	--
CL1146_Contig12_All	1057	Protein-coding	0	0	2	0.206	0	0	1	0.0952	1	0.1006	2	0.1849	0	0	0	0	1	0.0913	hypothetical protein CERSUDRAFT_76360 [Ceriporiopsis subvermispora B]	--	--	--
CL1146_Contig13_All	657	Protein-coding	4	0.7844	4	0.6628	1	0.1616	0	0	0	0	0	0	0	0	0	0	0	0	hypothetical protein CERSUDRAFT_119802 [Ceriporiopsis subvermispora B]	--	--	--
CL1146_Contig14_All	755	Protein-coding	2	0.3413	4	0.5768	0	0	0	0	0	0	0	0	0	0	0	0	0	0	hypothetical protein CERSUDRAFT_119802 [Ceriporiopsis subvermispora B]	--	--	--
CL1146_Contig1_All	926	Protein-coding	0	0	2	0.2351	3	0.344	2	0.2174	1	0.1148	3	0.3166	3	0.3343	2	0.2168	6	0.6256	hypothetical protein CERSUDRAFT_76360 [Ceriporiopsis subvermispora B]	--	--	--
CL1146_Contig2_All	1593	Protein-coding	9	0.7279	24	1.6401	12	0.7999	4	0.2528	5	0.3336	2	0.1227	1	0.0648	0	0	2	0.1212	hypothetical protein CERSUDRAFT_76360 [Ceriporiopsis subvermispora B]	--	--	--
CL1146_Contig3_All	2019	Protein-coding	0	0	4	0.2157	2	0.1052	1	0.0499	1	0.0526	0	0	0	0	0	0	0	0	hypothetical protein CERSUDRAFT_76360 [Ceriporiopsis subvermispora B]	--	--	--
CL1146_Contig4_All	1952	Protein-coding	3	0.198	7	0.3904	11	0.5984	3	0.1547	5	0.2722	3	0.1502	0	0	3	0.1542	2	0.0989	hypothetical protein CERSUDRAFT_76360 [Ceriporiopsis subvermispora B]	--	--	--
CL1146_Contig5_All	2139	Protein-coding	7	0.4216	8	0.4071	10	0.4964	3	0.1412	2	0.0994	2	0.0914	2	0.0965	0	0	2	0.0903	hypothetical protein CERSUDRAFT_76360 [Ceriporiopsis subvermispora B]	--	--	--
CL1146_Contig6_All	2131	Protein-coding	8	0.4837	14	0.7152	7	0.3488	1	0.0472	7	0.3491	3	0.1376	3	0.1452	3	0.1413	1	0.0453	hypothetical protein CERSUDRAFT_76360 [Ceriporiopsis subvermispora B]	--	--	--
[truncated: 47,073 more rows]
