# Supplementary material for: De novo transcriptome assembly and comprehensive assessment provide insight into fruiting body formation of Sparassis latifolia
Source: Sci Rep. 2022 Jun 30;12:11075. doi: 10.1038/s41598-022-15382-5 (PMC9247108; doi:10.1038/s41598-022-15382-5)
Supplement: Supplementary file 3 — Supplementary Information 3. [file 41598_2022_15382_MOESM3_ESM.xlsx]

## Sheet: Sheet1
GOId	Term	Category	Gene	X	N
GO:0008443	phosphofructokinase activity	Molecular_Function	Unigene10321_All|CL1275_Contig2_All|CL1275_Contig6_All|CL1275_Contig1_All	4	40876
GO:0008893	guanosine-3',5'-bis(diphosphate) 3'-diphosphatase activity	Molecular_Function	CL3886_Contig2_All|CL2760_Contig2_All	2	40876
GO:0050718	positive regulation of interleukin-1 beta secretion	Biological_Process	Unigene7064_All	1	40876
GO:0040030	regulation of molecular function, epigenetic	Biological_Process	CL3984_Contig2_All	1	40876
GO:0031177	phosphopantetheine binding	Molecular_Function	CL3616_Contig1_All|Unigene3981_All|CL57_Contig30_All|CL1006_Contig16_All|CL2294_Contig4_All|CL3616_Contig5_All|CL38_Contig3_All|CL581_Contig15_All|CL1006_Contig10_All|CL4864_Contig3_All|CL57_Contig23_All|CL57_Contig27_All|CL1006_Contig21_All|CL57_Contig20_All|CL2294_Contig2_All|Unigene7613_All|CL2294_Contig1_All|CL581_Contig11_All|CL2294_Contig5_All|CL581_Contig5_All|CL581_Contig8_All|CL57_Contig…	132	40876
GO:0043966	histone H3 acetylation	Biological_Process	CL2596_Contig4_All|Unigene5518_All|CL2596_Contig16_All|CL2596_Contig18_All|Unigene9768_All|CL2596_Contig20_All|CL2596_Contig2_All|CL4099_Contig3_All|CL1491_Contig8_All|CL2596_Contig19_All|CL1491_Contig5_All|CL1491_Contig2_All|CL1491_Contig15_All|CL1340_Contig21_All|Unigene5709_All|CL1738_Contig17_All|CL1738_Contig11_All|CL1712_Contig3_All|CL2551_Contig1_All|Unigene5707_All|CL2596_Contig3_All|CL14…	47	40876
GO:0036164	cell-abiotic substrate adhesion	Biological_Process	CL376_Contig8_All|CL207_Contig1_All|CL376_Contig9_All|CL376_Contig7_All|Unigene3450_All|CL3857_Contig1_All|CL1085_Contig6_All|Unigene6419_All|CL376_Contig6_All|CL709_Contig2_All|CL4398_Contig2_All|CL215_Contig8_All|CL215_Contig6_All|CL215_Contig3_All|CL3857_Contig2_All|CL376_Contig3_All|CL1085_Contig2_All|CL1085_Contig3_All|CL215_Contig2_All|CL215_Contig1_All|CL215_Contig5_All|Unigene8460_All|CL2…	32	40876
GO:0032197	transposition, RNA-mediated	Biological_Process	CL3827_Contig2_All|CL222_Contig6_All|CL4744_Contig4_All|CL222_Contig11_All|Unigene5278_All|CL3817_Contig3_All|Unigene729_All|CL3817_Contig2_All|CL1298_Contig14_All|CL1298_Contig6_All|CL1298_Contig17_All|CL222_Contig10_All|CL222_Contig9_All|CL222_Contig7_All|CL222_Contig5_All|Unigene10253_All|CL222_Contig3_All|CL1298_Contig12_All|CL1298_Contig10_All|CL222_Contig12_All|Unigene11820_All|CL222_Contig…	31	40876
GO:0070739	protein-glutamic acid ligase activity	Molecular_Function	CL2435_Contig3_All|Unigene3588_All|CL4865_Contig9_All|CL449_Contig14_All|CL3563_Contig2_All|CL2572_Contig4_All|CL2610_Contig5_All|CL2533_Contig1_All|Unigene1997_All|CL2118_Contig2_All|CL2572_Contig3_All|CL3350_Contig3_All|CL3350_Contig2_All|CL4865_Contig5_All|CL4777_Contig2_All|CL3350_Contig1_All|CL3088_Contig3_All|Unigene11167_All|CL2118_Contig5_All|CL2572_Contig1_All|Unigene9783_All|CL2118_Cont…	32	40876
GO:0004657	proline dehydrogenase activity	Molecular_Function	CL3106_Contig2_All|CL3106_Contig1_All	2	40876
GO:0002230	positive regulation of defense response to virus by host	Biological_Process	CL796_Contig2_All|CL1270_Contig4_All|CL1270_Contig16_All|Unigene11212_All|CL796_Contig1_All|CL1270_Contig15_All|Unigene11878_All|CL1270_Contig1_All|Unigene11967_All|Unigene10158_All|CL796_Contig6_All|CL796_Contig3_All|CL796_Contig8_All|CL2547_Contig4_All|Unigene1923_All|CL4333_Contig2_All|CL1270_Contig2_All|CL796_Contig9_All|CL1270_Contig7_All|CL2547_Contig3_All|CL1270_Contig5_All|Unigene11480_Al…	35	40876
GO:0008275	gamma-tubulin small complex	Cellular_Component	CL2708_Contig4_All|CL2123_Contig5_All|CL2123_Contig4_All|CL2123_Contig3_All|CL2708_Contig1_All|Unigene2655_All|CL2123_Contig6_All|CL3484_Contig1_All|CL2708_Contig5_All|CL2708_Contig2_All	10	40876
GO:0005986	sucrose biosynthetic process	Biological_Process	Unigene9627_All|CL4849_Contig2_All|Unigene4377_All|CL4849_Contig1_All|Unigene9893_All|Unigene2972_All	6	40876
GO:0051018	protein kinase A binding	Molecular_Function	Unigene2868_All	1	40876
GO:0001405	presequence translocase-associated import motor	Cellular_Component	CL657_Contig2_All|CL2568_Contig1_All|CL5344_Contig2_All|CL5344_Contig1_All|CL2568_Contig2_All|Unigene1079_All|CL657_Contig3_All|CL657_Contig4_All	8	40876
GO:0005687	U4 snRNP	Cellular_Component	CL4286_Contig2_All|Unigene4244_All|CL4286_Contig1_All|Unigene3715_All|CL1827_Contig1_All|Unigene2823_All|Unigene7778_All|CL1827_Contig6_All	8	40876
GO:0097301	regulation of potassium ion concentration by positive regulation of transcription from RNA polymerase II promoter	Biological_Process	CL542_Contig14_All|CL3887_Contig1_All|CL542_Contig10_All|CL542_Contig12_All|CL542_Contig8_All|CL542_Contig5_All|CL542_Contig18_All|CL542_Contig6_All|CL542_Contig4_All|CL542_Contig17_All|CL542_Contig3_All|CL542_Contig11_All|CL542_Contig13_All|CL542_Contig7_All|CL542_Contig1_All|CL542_Contig9_All|CL542_Contig16_All|CL3887_Contig2_All|CL542_Contig2_All	19	40876
GO:0043111	replication fork arrest	Biological_Process	CL1427_Contig3_All|Unigene1353_All|CL1427_Contig2_All|CL1427_Contig4_All	4	40876
GO:0090324	negative regulation of oxidative phosphorylation	Biological_Process	CL726_Contig1_All|CL5122_Contig2_All|Unigene1975_All	3	40876
GO:0046006	regulation of activated T cell proliferation	Biological_Process	CL1699_Contig1_All|CL1699_Contig7_All|CL1699_Contig13_All|CL1699_Contig11_All|CL1699_Contig8_All|CL1699_Contig6_All	6	40876
GO:0070497	6-carboxy-5,6,7,8-tetrahydropterin synthase activity	Molecular_Function	CL3837_Contig15_All|CL3837_Contig14_All	2	40876
GO:0002094	polyprenyltransferase activity	Molecular_Function	Unigene6527_All|CL3664_Contig3_All	2	40876
GO:0060537	muscle tissue development	Biological_Process	CL145_Contig17_All|CL145_Contig21_All|CL145_Contig31_All|CL145_Contig46_All|CL145_Contig27_All|CL145_Contig15_All|CL145_Contig9_All|CL145_Contig20_All|CL145_Contig1_All|CL145_Contig10_All|CL145_Contig28_All|CL145_Contig29_All|CL145_Contig43_All|CL145_Contig49_All|CL145_Contig23_All|CL145_Contig24_All|CL145_Contig35_All|CL145_Contig14_All|CL145_Contig41_All|CL145_Contig4_All|CL145_Contig36_All|CL1…	43	40876
GO:0043334	2-hexaprenyl-6-methoxy-1,4-benzoquinone methyltransferase activity	Molecular_Function	Unigene7769_All	1	40876
GO:1900004	negative regulation of serine-type endopeptidase activity	Biological_Process	CL5205_Contig2_All|CL5205_Contig1_All	2	40876
GO:0000838	Hrd1p ubiquitin ligase ERAD-M complex	Cellular_Component	CL2872_Contig1_All|CL374_Contig19_All|CL1703_Contig2_All|CL1703_Contig1_All|CL374_Contig21_All|CL2872_Contig2_All|CL374_Contig3_All|CL374_Contig15_All|CL1703_Contig4_All|CL20_Contig2_All|CL1703_Contig3_All|CL1703_Contig7_All|CL374_Contig14_All|CL1703_Contig5_All|CL2872_Contig3_All|CL374_Contig20_All|CL1136_Contig5_All|CL20_Contig1_All|CL1703_Contig6_All|CL1136_Contig2_All|CL20_Contig4_All|CL1703_…	23	40876
GO:0097020	COPII adaptor activity	Molecular_Function	CL486_Contig3_All|CL486_Contig2_All|CL486_Contig4_All|Unigene10573_All|CL486_Contig1_All	5	40876
GO:0016972	thiol oxidase activity	Molecular_Function	CL2805_Contig2_All|CL1666_Contig12_All|CL2805_Contig6_All|CL2454_Contig2_All|CL2805_Contig4_All|CL2454_Contig1_All|CL2805_Contig5_All	7	40876
GO:0008835	diaminohydroxyphosphoribosylaminopyrimidine deaminase activity	Molecular_Function	CL3369_Contig2_All|CL3369_Contig1_All|CL3369_Contig3_All	3	40876
GO:0006227	dUDP biosynthetic process	Biological_Process	Unigene6587_All|Unigene6583_All|Unigene11359_All|Unigene6575_All|Unigene6586_All|Unigene6592_All|Unigene6588_All|Unigene7103_All|Unigene11071_All|Unigene6593_All|Unigene6574_All	11	40876
GO:0080014	thalianol hydroxylase activity	Molecular_Function	CL2002_Contig5_All|Unigene2973_All	2	40876
GO:0015293	symporter activity	Molecular_Function	Unigene4938_All|CL5393_Contig26_All|CL1874_Contig3_All|CL5393_Contig4_All|CL5393_Contig8_All|CL5393_Contig18_All|Unigene11406_All|CL898_Contig42_All|Unigene4936_All|CL4163_Contig2_All|CL5393_Contig1_All|CL5393_Contig2_All|CL1874_Contig1_All|Unigene9180_All|CL1874_Contig6_All|CL898_Contig20_All|CL5393_Contig25_All|CL5393_Contig20_All|CL5393_Contig7_All|CL5393_Contig11_All|CL5393_Contig16_All|Unige…	71	40876
GO:0010939	regulation of necrotic cell death	Biological_Process	Unigene10158_All|CL3930_Contig1_All|CL3826_Contig2_All|CL3930_Contig2_All|CL3826_Contig1_All|Unigene1923_All	6	40876
GO:0008608	attachment of spindle microtubules to kinetochore	Biological_Process	CL5142_Contig1_All	1	40876
GO:0018812	3-hydroxyacyl-CoA dehydratase activity	Molecular_Function	Unigene10839_All|CL674_Contig13_All|CL674_Contig11_All|CL674_Contig5_All|CL674_Contig1_All|CL674_Contig10_All|CL3837_Contig15_All|CL674_Contig8_All|CL3837_Contig14_All|CL674_Contig7_All|CL674_Contig6_All|CL674_Contig2_All|CL674_Contig3_All|CL674_Contig12_All|CL674_Contig4_All|CL674_Contig9_All|Unigene10785_All	17	40876
GO:0003690	double-stranded DNA binding	Molecular_Function	Unigene2133_All|CL796_Contig6_All|CL1803_Contig5_All|CL1803_Contig13_All|CL1000_Contig7_All|CL3311_Contig2_All|CL1803_Contig11_All|Unigene8351_All|CL683_Contig3_All|CL2108_Contig12_All|CL1004_Contig2_All|CL2190_Contig5_All|CL2758_Contig5_All|Unigene11807_All|CL662_Contig1_All|CL2268_Contig1_All|CL1_Contig8_All|CL3293_Contig1_All|CL1746_Contig2_All|CL1_Contig6_All|CL2108_Contig6_All|CL3530_Contig1…	185	40876
GO:0072050	S-shaped body morphogenesis	Biological_Process	CL2052_Contig3_All	1	40876
GO:0001652	granular component	Cellular_Component	Unigene8649_All	1	40876
GO:1903378	positive regulation of oxidative stress-induced neuron intrinsic apoptotic signaling pathway	Biological_Process	CL3319_Contig2_All|CL3319_Contig3_All|CL349_Contig2_All|CL3319_Contig1_All|CL3319_Contig4_All|CL4943_Contig2_All|CL4943_Contig3_All|CL4943_Contig1_All	8	40876
GO:0045131	pre-mRNA branch point binding	Molecular_Function	CL4113_Contig3_All|CL4113_Contig1_All|CL4113_Contig4_All	3	40876
GO:0035959	positive regulation of glyoxylate cycle by positive regulation of transcription from RNA polymerase II promoter	Biological_Process	CL3444_Contig5_All|CL417_Contig1_All|CL3444_Contig7_All|CL3444_Contig8_All|CL3444_Contig4_All	5	40876
GO:0009230	thiamine catabolic process	Biological_Process	CL796_Contig4_All|CL796_Contig5_All|CL796_Contig7_All	3	40876
GO:0050663	cytokine secretion	Biological_Process	Unigene10955_All	1	40876
GO:0005739	mitochondrion	Cellular_Component	CL1629_Contig4_All|CL2025_Contig5_All|CL2086_Contig9_All|CL679_Contig5_All|CL679_Contig10_All|CL2907_Contig5_All|Unigene7499_All|Unigene3767_All|CL2781_Contig1_All|CL1312_Contig4_All|CL164_Contig18_All|CL3036_Contig3_All|CL896_Contig2_All|Unigene2695_All|Unigene774_All|CL3102_Contig4_All|CL1281_Contig8_All|CL3767_Contig9_All|Unigene4482_All|CL2865_Contig3_All|CL4249_Contig6_All|CL3243_Contig3_All…
_Contig1_All|CL3758_Contig2_All|CL2378_Contig7_All|CL706_Contig1_All|Unigene6761_All|CL2086_Contig26_All|CL1999_Contig4_All|Unigene2160_All|Unigene1987_All|CL4249_Contig2_All|CL1073_Contig4_All|CL641_Contig5_All|CL5117_Contig1_All|CL658_Contig6_All|CL1318_Contig2_All|Unigene5066_All|Unigene634_All|CL2175_Contig1_All|CL5337_Contig19_All|CL2887_Contig7_All|CL312_Contig13_All|CL376_Contig5_All|Unige…	2893	40876
GO:0042799	histone methyltransferase activity (H4-K20 specific)	Molecular_Function	CL4265_Contig3_All|CL4265_Contig1_All|CL4265_Contig2_All	3	40876
GO:0098591	external side of apical plasma membrane	Cellular_Component	CL178_Contig9_All	1	40876
GO:0008217	regulation of blood pressure	Biological_Process	Unigene8633_All|Unigene10971_All|CL1975_Contig1_All|CL211_Contig6_All|CL5075_Contig5_All|Unigene10499_All|Unigene1951_All|Unigene1251_All|Unigene1835_All|Unigene3641_All|Unigene7829_All|CL153_Contig2_All|CL211_Contig15_All|Unigene2862_All|Unigene7054_All|CL3882_Contig3_All|CL4182_Contig2_All|CL211_Contig2_All|CL153_Contig4_All|Unigene10534_All|CL5266_Contig2_All|Unigene1507_All|Unigene3689_All|Un…	35	40876
GO:0040023	establishment of nucleus localization	Biological_Process	CL5125_Contig2_All|CL3374_Contig4_All|CL3374_Contig1_All|Unigene5138_All|Unigene8476_All|CL3374_Contig3_All|Unigene6959_All|Unigene757_All|CL3374_Contig2_All	9	40876
GO:0045836	positive regulation of meiotic nuclear division	Biological_Process	CL497_Contig4_All|CL3208_Contig1_All|CL497_Contig1_All|Unigene6876_All|CL2302_Contig1_All|CL497_Contig6_All|CL3208_Contig2_All|Unigene1736_All|CL2302_Contig2_All|CL4139_Contig2_All	10	40876
GO:0008626	granzyme-mediated apoptotic signaling pathway	Biological_Process	Unigene5059_All|Unigene8712_All|Unigene10283_All|Unigene10729_All	4	40876
GO:0008057	eye pigment granule organization	Biological_Process	CL3493_Contig2_All|CL3493_Contig1_All	2	40876
GO:0097386	glial cell projection	Cellular_Component	CL497_Contig4_All|CL497_Contig1_All|CL497_Contig6_All	3	40876
GO:0060324	face development	Biological_Process	Unigene11530_All	1	40876
GO:0015673	silver ion transport	Biological_Process	CL2370_Contig3_All|Unigene11232_All|CL2370_Contig2_All	3	40876
GO:0004614	phosphoglucomutase activity	Molecular_Function	Unigene9798_All	1	40876
GO:0097427	microtubule bundle	Cellular_Component	Unigene2711_All	1	40876
GO:0016342	catenin complex	Cellular_Component	Unigene11918_All|Unigene11807_All|Unigene2041_All	3	40876
GO:0001135	transcription factor activity, RNA polymerase II transcription factor recruiting	Molecular_Function	CL1086_Contig4_All|CL2413_Contig5_All|Unigene6795_All|CL2553_Contig6_All|CL1086_Contig13_All|Unigene3466_All|CL637_Contig11_All|CL2413_Contig3_All|CL1086_Contig12_All|CL39_Contig19_All|Unigene6794_All|CL2553_Contig7_All|CL3385_Contig2_All|CL1130_Contig2_All|CL637_Contig1_All|CL637_Contig17_All|CL1712_Contig1_All|CL637_Contig9_All|Unigene6792_All|CL2413_Contig2_All|CL1712_Contig3_All|CL637_Contig5…	59	40876
GO:0033609	oxalate metabolic process	Biological_Process	CL361_Contig10_All|CL4965_Contig1_All|CL589_Contig20_All|CL4965_Contig2_All|CL361_Contig16_All|CL589_Contig19_All|CL502_Contig9_All|CL502_Contig8_All|CL4965_Contig6_All|CL589_Contig8_All|CL1074_Contig28_All|CL1074_Contig40_All|CL589_Contig23_All|CL589_Contig17_All|CL502_Contig2_All|CL1074_Contig15_All|CL502_Contig1_All|CL361_Contig6_All|Unigene9546_All|CL589_Contig21_All|CL589_Contig9_All|CL589_C…	58	40876
GO:0034968	histone lysine methylation	Biological_Process	CL1898_Contig6_All|CL4133_Contig12_All|CL1409_Contig12_All|CL1898_Contig8_All|CL1898_Contig1_All|CL854_Contig1_All|CL1024_Contig8_All|CL1409_Contig5_All|CL1409_Contig11_All|CL1_Contig5_All|CL1898_Contig10_All|CL854_Contig2_All|CL854_Contig19_All|CL1024_Contig7_All|CL1_Contig3_All|CL1024_Contig4_All|CL1_Contig6_All|CL1409_Contig6_All|Unigene5148_All|CL4133_Contig15_All|CL1_Contig7_All|CL1898_Conti…	54	40876
GO:0090295	nitrogen catabolite repression of transcription	Biological_Process	Unigene807_All	1	40876
GO:0010332	response to gamma radiation	Biological_Process	CL2758_Contig9_All|CL2758_Contig4_All|Unigene10499_All|CL2758_Contig8_All|CL2581_Contig1_All|Unigene10906_All|CL2758_Contig2_All|Unigene10971_All|CL2758_Contig10_All|Unigene5518_All|CL2758_Contig7_All|Unigene10509_All|CL153_Contig2_All|CL2758_Contig11_All|CL2758_Contig3_All|CL153_Contig4_All|Unigene5506_All|CL3882_Contig3_All|Unigene5588_All|Unigene8685_All|Unigene5517_All|Unigene5596_All	22	40876
GO:1900476	positive regulation of meiosis by positive regulation of transcription from RNA polymerase II promoter	Biological_Process	CL3342_Contig24_All|CL3342_Contig14_All|CL3342_Contig9_All|CL3342_Contig20_All|CL3342_Contig1_All|CL3342_Contig21_All|CL3342_Contig5_All|CL3342_Contig6_All|CL3342_Contig4_All|CL3342_Contig13_All|CL3342_Contig23_All|CL3342_Contig19_All|CL3342_Contig18_All	13	40876
GO:0042554	superoxide anion generation	Biological_Process	Unigene10499_All|Unigene10971_All|Unigene7054_All|CL153_Contig2_All|Unigene3426_All|CL153_Contig4_All|Unigene3425_All|CL3882_Contig3_All	8	40876
GO:0015854	guanine transport	Biological_Process	CL303_Contig6_All|CL303_Contig7_All|CL303_Contig8_All|CL303_Contig3_All	4	40876
GO:0015151	alpha-glucoside transmembrane transporter activity	Molecular_Function	CL3212_Contig4_All|CL2097_Contig3_All|CL3212_Contig3_All|CL2097_Contig4_All|CL3212_Contig2_All|CL3212_Contig1_All	6	40876
GO:0030037	actin filament reorganization involved in cell cycle	Biological_Process	CL3636_Contig2_All	1	40876
GO:0032838	cell projection cytoplasm	Cellular_Component	Unigene11215_All	1	40876
GO:0006362	transcription elongation from RNA polymerase I promoter	Biological_Process	CL3365_Contig1_All|CL3365_Contig3_All|CL1551_Contig1_All|CL3365_Contig2_All	4	40876
GO:0004561	alpha-N-acetylglucosaminidase activity	Molecular_Function	Unigene7689_All|CL5188_Contig2_All	2	40876
GO:0015720	allantoin transport	Biological_Process	CL296_Contig3_All|Unigene8017_All|CL2692_Contig3_All|CL4837_Contig4_All|CL296_Contig9_All|CL296_Contig15_All|CL2692_Contig1_All|CL4837_Contig5_All|CL4837_Contig2_All|CL296_Contig17_All|CL296_Contig11_All|CL296_Contig24_All|CL296_Contig18_All|CL811_Contig3_All|CL296_Contig7_All|CL4837_Contig1_All	16	40876
GO:0070785	negative regulation of growth of unicellular organism as a thread of attached cells	Biological_Process	CL4226_Contig4_All|CL3444_Contig7_All|CL4627_Contig1_All|CL4627_Contig2_All|CL2347_Contig2_All|CL3044_Contig2_All|CL4967_Contig1_All|CL4308_Contig2_All|CL1612_Contig4_All|CL4226_Contig1_All|CL3541_Contig4_All|CL3444_Contig4_All|CL1612_Contig6_All|CL417_Contig1_All|CL1612_Contig5_All|CL4226_Contig3_All|CL3444_Contig8_All|CL3444_Contig5_All|CL2347_Contig3_All	19	40876
GO:0006556	S-adenosylmethionine biosynthetic process	Biological_Process	CL96_Contig4_All|CL96_Contig1_All|Unigene8767_All|CL3149_Contig2_All|CL3149_Contig3_All|CL3075_Contig2_All|CL96_Contig8_All|CL96_Contig3_All|CL2683_Contig5_All|CL96_Contig5_All|CL3149_Contig4_All|CL3149_Contig6_All|CL3075_Contig1_All|CL3149_Contig1_All|CL96_Contig2_All|CL2683_Contig4_All|Unigene6109_All|CL96_Contig6_All	18	40876
GO:0090333	regulation of stomatal closure	Biological_Process	Unigene6147_All	1	40876
GO:0070481	nuclear-transcribed mRNA catabolic process, non-stop decay	Biological_Process	CL2644_Contig2_All|CL2644_Contig3_All|CL1795_Contig7_All|CL552_Contig2_All|Unigene11321_All|CL286_Contig3_All|CL861_Contig2_All|CL3231_Contig1_All|Unigene8940_All|CL2644_Contig1_All|CL1795_Contig8_All|CL3231_Contig3_All|CL1795_Contig9_All|CL861_Contig3_All|CL552_Contig1_All|CL861_Contig1_All|CL5268_Contig2_All|CL861_Contig5_All|CL861_Contig7_All|CL5268_Contig3_All|CL790_Contig1_All|CL1795_Contig1…	25	40876
GO:0048597	post-embryonic camera-type eye morphogenesis	Biological_Process	Unigene3017_All|Unigene10509_All	2	40876
GO:0009767	photosynthetic electron transport chain	Biological_Process	Unigene9650_All|Unigene10028_All	2	40876
GO:0032194	ubiquinone biosynthetic process via 3,4-dihydroxy-5-polyprenylbenzoate	Biological_Process	CL13_Contig3_All	1	40876
GO:0060271	cilium morphogenesis	Biological_Process	Unigene10780_All|CL335_Contig15_All|CL335_Contig38_All|CL497_Contig6_All|CL1351_Contig2_All|CL335_Contig50_All|CL335_Contig51_All|CL335_Contig20_All|CL335_Contig33_All|CL497_Contig1_All|CL335_Contig54_All|CL335_Contig14_All|Unigene3865_All|CL335_Contig8_All|CL1351_Contig3_All|CL497_Contig4_All|CL335_Contig25_All|CL2317_Contig1_All|CL335_Contig39_All|CL335_Contig32_All|CL335_Contig27_All|CL335_Con…	53	40876
GO:1904667	negative regulation of ubiquitin protein ligase activity	Biological_Process	CL3575_Contig2_All|Unigene7583_All|CL3575_Contig1_All	3	40876
GO:0045002	double-strand break repair via single-strand annealing	Biological_Process	CL298_Contig5_All|CL3162_Contig2_All|CL298_Contig6_All|CL298_Contig14_All|CL3255_Contig1_All|CL298_Contig24_All|CL3009_Contig7_All|CL298_Contig23_All|CL3009_Contig1_All|CL3009_Contig8_All|CL298_Contig3_All|CL298_Contig16_All|CL298_Contig22_All|CL3009_Contig3_All|CL298_Contig12_All|CL3009_Contig5_All|CL3009_Contig4_All|CL298_Contig21_All|CL3255_Contig2_All|CL298_Contig10_All|CL298_Contig19_All|CL3…	34	40876
GO:1904431	positive regulation of t-circle formation	Biological_Process	Unigene7590_All|CL2633_Contig6_All|CL2633_Contig15_All|CL2633_Contig16_All|CL2633_Contig4_All|CL2633_Contig5_All|CL2633_Contig14_All|CL2633_Contig3_All|CL2633_Contig13_All|CL2633_Contig9_All|CL2633_Contig7_All|CL2633_Contig12_All|CL2633_Contig11_All|CL2633_Contig17_All|CL2633_Contig8_All|Unigene9693_All|CL2633_Contig2_All	17	40876
GO:0060059	embryonic retina morphogenesis in camera-type eye	Biological_Process	CL2052_Contig3_All|Unigene8747_All|CL817_Contig3_All|CL817_Contig2_All	4	40876
GO:0019280	L-methionine biosynthetic process from homoserine via O-acetyl-L-homoserine and cystathionine	Biological_Process	Unigene2675_All	1	40876
GO:0005950	anthranilate synthase complex	Cellular_Component	CL228_Contig11_All|CL228_Contig8_All|CL228_Contig13_All|CL228_Contig18_All|CL228_Contig14_All|CL228_Contig28_All|CL228_Contig31_All|CL228_Contig22_All|CL228_Contig35_All|CL228_Contig26_All|CL228_Contig27_All|CL2896_Contig3_All|CL228_Contig24_All|CL228_Contig16_All|CL228_Contig23_All|CL228_Contig19_All|CL228_Contig7_All|CL228_Contig9_All|CL228_Contig17_All|CL228_Contig33_All|CL228_Contig5_All|CL28…	27	40876
GO:1902845	negative regulation of mitotic spindle elongation	Biological_Process	CL3575_Contig2_All|CL3575_Contig1_All	2	40876
GO:0035887	aortic smooth muscle cell differentiation	Biological_Process	CL2809_Contig4_All	1	40876
GO:0072434	signal transduction involved in mitotic G2 DNA damage checkpoint	Biological_Process	Unigene5052_All	1	40876
GO:0033345	asparagine catabolic process via L-aspartate	Biological_Process	CL1714_Contig4_All	1	40876
GO:0000422	mitophagy	Biological_Process	Unigene683_All|Unigene682_All|CL105_Contig4_All|Unigene2034_All|CL1733_Contig3_All|CL941_Contig3_All|CL5307_Contig11_All|CL1325_Contig1_All|CL5307_Contig6_All|CL4119_Contig1_All|CL5307_Contig3_All|CL895_Contig3_All|Unigene1774_All|CL5307_Contig13_All|Unigene11968_All|CL5307_Contig8_All|Unigene1576_All|CL2955_Contig6_All|CL5250_Contig2_All|CL2955_Contig1_All|CL1325_Contig3_All|CL895_Contig4_All|Un…	52	40876
GO:0030879	mammary gland development	Biological_Process	Unigene5517_All|Unigene5506_All|Unigene5518_All	3	40876
GO:0043622	cortical microtubule organization	Biological_Process	CL1351_Contig11_All|CL4077_Contig1_All|CL4077_Contig2_All|CL1351_Contig20_All|CL1351_Contig8_All	5	40876
GO:0010952	positive regulation of peptidase activity	Biological_Process	CL988_Contig14_All|CL988_Contig2_All|Unigene5349_All|CL2488_Contig5_All|CL988_Contig13_All|CL988_Contig4_All|CL2488_Contig4_All|CL988_Contig10_All|Unigene3414_All|CL988_Contig1_All|CL988_Contig3_All|CL988_Contig6_All|CL2488_Contig1_All|Unigene11975_All|CL988_Contig9_All|CL988_Contig11_All|CL2488_Contig6_All|CL4585_Contig1_All|Unigene7097_All|CL4585_Contig2_All|CL988_Contig7_All|CL988_Contig5_All|…	23	40876
GO:0052835	inositol-3,4,6-trisphosphate 1-kinase activity	Molecular_Function	CL1275_Contig6_All|CL1275_Contig2_All|Unigene10321_All|CL1275_Contig1_All	4	40876
GO:0016157	sucrose synthase activity	Molecular_Function	Unigene4377_All|Unigene2972_All|CL4849_Contig1_All|CL4849_Contig2_All|Unigene9893_All	5	40876
GO:0048645	organ formation	Biological_Process	Unigene3446_All	1	40876
GO:0034504	protein localization to nucleus	Biological_Process	CL2511_Contig2_All|CL2689_Contig4_All|CL2689_Contig5_All|Unigene1877_All|Unigene2751_All|CL2689_Contig2_All|Unigene971_All|CL2689_Contig1_All|CL2118_Contig5_All|Unigene5903_All|CL4164_Contig2_All|CL1760_Contig10_All|CL1760_Contig1_All|CL2689_Contig6_All|Unigene10537_All|CL2118_Contig1_All|Unigene1935_All|CL3575_Contig1_All|CL2511_Contig1_All|CL1760_Contig7_All|CL3575_Contig2_All|CL2118_Contig6_Al…	24	40876
GO:0035970	peptidyl-threonine dephosphorylation	Biological_Process	CL46_Contig30_All|Unigene3470_All|CL3730_Contig1_All|CL46_Contig2_All|CL46_Contig16_All|CL46_Contig19_All|CL46_Contig10_All|CL46_Contig14_All|CL46_Contig27_All|CL46_Contig11_All|CL4949_Contig2_All|CL46_Contig28_All|CL46_Contig38_All|CL46_Contig26_All|CL46_Contig34_All|CL46_Contig39_All|CL4949_Contig3_All|CL46_Contig36_All|CL4949_Contig1_All|CL46_Contig32_All|CL46_Contig3_All|CL46_Contig29_All|CL4…	47	40876
GO:0010427	abscisic acid binding	Molecular_Function	Unigene4423_All|Unigene4280_All|CL4018_Contig2_All|CL4018_Contig1_All|Unigene8852_All	5	40876
GO:0071507	MAPK cascade involved in conjugation with cellular fusion	Biological_Process	CL215_Contig2_All|Unigene5609_All|CL215_Contig1_All|CL4746_Contig3_All|CL215_Contig5_All|Unigene1644_All|CL215_Contig7_All|CL215_Contig8_All|CL215_Contig3_All|CL4024_Contig2_All|CL5279_Contig4_All|CL5279_Contig2_All|CL215_Contig4_All|CL5279_Contig1_All|CL215_Contig6_All|CL215_Contig9_All|CL4746_Contig2_All|CL4746_Contig1_All	18	40876
GO:0005922	connexon complex	Cellular_Component	Unigene10879_All|Unigene10238_All	2	40876
GO:0007018	microtubule-based movement	Biological_Process	CL2618_Contig5_All|CL1351_Contig3_All|Unigene9544_All|Unigene5974_All|CL1351_Contig11_All|Unigene3133_All|CL3900_Contig5_All|CL1779_Contig5_All|CL4330_Contig2_All|Unigene3134_All|CL1351_Contig6_All|Unigene784_All|CL5294_Contig1_All|CL4694_Contig18_All|Unigene3081_All|Unigene9286_All|CL3795_Contig7_All|CL2254_Contig2_All|CL3900_Contig1_All|CL1982_Contig5_All|Unigene9366_All|CL4330_Contig1_All|CL19…	63	40876
GO:0051403	stress-activated MAPK cascade	Biological_Process	Unigene2753_All|CL3930_Contig1_All|CL2325_Contig1_All|Unigene3013_All|CL2689_Contig4_All|CL1575_Contig1_All|CL2689_Contig2_All|Unigene10158_All|CL3826_Contig2_All|CL2325_Contig2_All|Unigene10955_All|CL3826_Contig1_All|CL3930_Contig2_All|CL2689_Contig6_All|Unigene1923_All|CL2689_Contig3_All|Unigene1744_All|Unigene11204_All|CL273_Contig69_All	19	40876
GO:0010603	regulation of cytoplasmic mRNA processing body assembly	Biological_Process	Unigene5904_All|Unigene3558_All	2	40876
GO:1904871	positive regulation of protein localization to Cajal body	Biological_Process	CL551_Contig5_All|CL551_Contig7_All|Unigene5332_All|Unigene10914_All|CL551_Contig9_All|CL551_Contig3_All|Unigene10726_All|CL551_Contig16_All|CL1174_Contig2_All|CL551_Contig12_All|Unigene11897_All|CL551_Contig8_All|Unigene10517_All|Unigene6839_All|CL551_Contig2_All|CL551_Contig11_All|Unigene10858_All|Unigene5066_All	18	40876
GO:0033562	co-transcriptional gene silencing by RNA interference machinery	Biological_Process	Unigene4747_All|CL1818_Contig4_All|CL895_Contig2_All|CL1818_Contig2_All|CL895_Contig7_All|CL2270_Contig2_All|CL903_Contig15_All|CL903_Contig1_All|CL1803_Contig7_All|CL1803_Contig2_All|Unigene4766_All|CL1803_Contig9_All|CL1818_Contig3_All|CL2007_Contig4_All|CL1803_Contig10_All|Unigene4756_All|CL903_Contig11_All|Unigene4787_All|Unigene4757_All|CL1803_Contig11_All|CL1818_Contig6_All|CL1803_Contig15_…	38	40876
GO:0060147	regulation of posttranscriptional gene silencing	Biological_Process	CL271_Contig2_All|CL271_Contig1_All	2	40876
GO:0019918	peptidyl-arginine methylation, to symmetrical-dimethyl arginine	Biological_Process	CL2655_Contig4_All|CL2655_Contig5_All|CL2655_Contig2_All|CL2655_Contig3_All	4	40876
GO:0015193	L-proline transmembrane transporter activity	Molecular_Function	CL377_Contig2_All|CL5111_Contig2_All|CL5111_Contig1_All|CL4833_Contig1_All|CL1324_Contig2_All|CL4833_Contig4_All	6	40876
GO:0004148	dihydrolipoyl dehydrogenase activity	Molecular_Function	Unigene11511_All	1	40876
GO:0005784	Sec61 translocon complex	Cellular_Component	CL2642_Contig2_All|CL2642_Contig3_All|CL108_Contig2_All|CL2642_Contig4_All|CL2642_Contig1_All|Unigene7870_All	6	40876
GO:0051371	muscle alpha-actinin binding	Molecular_Function	Unigene11544_All|Unigene11972_All|Unigene8823_All|Unigene11487_All|Unigene11894_All|Unigene11990_All|Unigene11993_All|Unigene11983_All|Unigene11767_All	9	40876
GO:0010494	cytoplasmic stress granule	Cellular_Component	CL104_Contig1_All|CL1270_Contig7_All|Unigene3428_All|CL104_Contig5_All|CL464_Contig8_All|CL2232_Contig3_All|CL464_Contig4_All|Unigene6091_All|Unigene5082_All|CL4415_Contig2_All|CL1270_Contig5_All|CL3361_Contig2_All|CL3119_Contig3_All|Unigene3558_All|CL2153_Contig3_All|CL1270_Contig9_All|CL3162_Contig4_All|CL1270_Contig16_All|Unigene8501_All|CL1270_Contig13_All|Unigene8598_All|CL3119_Contig4_All|C…	60	40876
GO:0070849	response to epidermal growth factor	Biological_Process	CL4259_Contig4_All|CL4259_Contig1_All|CL4259_Contig5_All|CL4259_Contig3_All	4	40876
GO:0050197	phytanate-CoA ligase activity	Molecular_Function	Unigene10580_All	1	40876
GO:0048765	root hair cell differentiation	Biological_Process	Unigene9191_All|Unigene9180_All	2	40876
GO:0008972	phosphomethylpyrimidine kinase activity	Molecular_Function	CL796_Contig7_All|CL796_Contig5_All|CL796_Contig4_All	3	40876
GO:0045667	regulation of osteoblast differentiation	Biological_Process	Unigene11807_All|Unigene2041_All|Unigene11108_All	3	40876
GO:0010334	sesquiterpene synthase activity	Molecular_Function	CL258_Contig12_All|CL525_Contig8_All|CL330_Contig4_All|CL525_Contig3_All|CL663_Contig10_All|CL525_Contig4_All|CL258_Contig17_All|CL525_Contig2_All|CL550_Contig12_All|Unigene4133_All|CL258_Contig13_All|CL1652_Contig12_All|CL663_Contig2_All|CL550_Contig9_All|CL1652_Contig14_All|CL258_Contig3_All|CL663_Contig12_All|CL525_Contig7_All|CL2482_Contig2_All|CL2363_Contig6_All|Unigene4132_All|CL663_Contig6…	62	40876
GO:0032200	telomere organization	Biological_Process	Unigene8731_All|Unigene7987_All	2	40876
GO:0006506	GPI anchor biosynthetic process	Biological_Process	CL2298_Contig1_All|CL4552_Contig2_All|Unigene6710_All|CL1378_Contig1_All|CL2298_Contig4_All|CL2045_Contig3_All|CL1726_Contig4_All|CL1603_Contig4_All|CL2698_Contig1_All|CL4197_Contig1_All|CL1601_Contig5_All|CL728_Contig4_All|CL2379_Contig1_All|CL1601_Contig9_All|CL1603_Contig5_All|CL2774_Contig4_All|CL4129_Contig1_All|CL4862_Contig2_All|CL3589_Contig1_All|CL2045_Contig5_All|CL1506_Contig12_All|CL2…	79	40876
GO:0050051	leukotriene-B4 20-monooxygenase activity	Molecular_Function	Unigene6418_All|CL2130_Contig5_All|CL211_Contig10_All|CL211_Contig9_All|CL514_Contig18_All|CL211_Contig5_All|CL147_Contig17_All|CL211_Contig11_All|CL1804_Contig4_All|CL514_Contig17_All|Unigene6417_All|CL514_Contig15_All|CL211_Contig2_All|CL2130_Contig7_All|Unigene6435_All|CL147_Contig54_All|Unigene6445_All|Unigene6432_All|CL514_Contig16_All|CL211_Contig4_All|CL211_Contig15_All|Unigene6433_All|CL1…	28	40876
GO:0000339	RNA cap binding	Molecular_Function	CL104_Contig5_All|CL170_Contig15_All|CL2887_Contig8_All|CL104_Contig1_All|CL170_Contig14_All|CL2887_Contig5_All|CL2887_Contig2_All|CL170_Contig17_All|CL2887_Contig4_All|CL2887_Contig1_All|CL2887_Contig7_All|CL170_Contig13_All|CL104_Contig4_All|CL5166_Contig2_All|Unigene9712_All|CL170_Contig12_All|Unigene8923_All|CL4692_Contig3_All|CL4692_Contig1_All|Unigene3436_All|Unigene7982_All|CL5389_Contig3_…	29	40876
GO:0002218	activation of innate immune response	Biological_Process	Unigene7064_All|CL4611_Contig1_All	2	40876
GO:0009277	fungal-type cell wall	Cellular_Component	Unigene7890_All|CL2844_Contig1_All|CL874_Contig10_All|CL4322_Contig1_All|CL321_Contig6_All|CL814_Contig6_All|CL984_Contig1_All|CL984_Contig4_All|CL1676_Contig3_All|CL321_Contig9_All|CL846_Contig5_All|CL321_Contig2_All|CL2844_Contig3_All|CL321_Contig4_All|CL568_Contig3_All|CL874_Contig6_All|CL4399_Contig2_All|CL5117_Contig1_All|CL1274_Contig3_All|CL1274_Contig7_All|CL2844_Contig4_All|CL2045_Contig…	122	40876
GO:0060968	regulation of gene silencing	Biological_Process	Unigene881_All|CL758_Contig6_All|CL758_Contig2_All	3	40876
GO:0031278	alpha-1,2-galactosyltransferase activity	Molecular_Function	Unigene7389_All|CL3589_Contig2_All|Unigene11777_All|CL4862_Contig2_All|CL3589_Contig1_All|Unigene7414_All	6	40876
GO:0009064	glutamine family amino acid metabolic process	Biological_Process	CL2803_Contig3_All|CL2803_Contig4_All|CL5095_Contig1_All|CL2032_Contig11_All|CL2032_Contig2_All|CL2032_Contig12_All|CL2678_Contig2_All|Unigene7645_All|CL5095_Contig2_All|CL2678_Contig6_All|CL2678_Contig7_All|CL2032_Contig13_All|CL2032_Contig1_All|CL2803_Contig5_All|CL2032_Contig3_All|CL2678_Contig4_All	16	40876
GO:0003140	determination of left/right asymmetry in lateral mesoderm	Biological_Process	Unigene2549_All|CL1022_Contig12_All	2	40876
GO:0001678	cellular glucose homeostasis	Biological_Process	CL4347_Contig2_All|CL4347_Contig3_All|Unigene11484_All|CL4086_Contig2_All|CL2596_Contig14_All|CL4021_Contig2_All|CL2596_Contig12_All|CL4086_Contig1_All|CL2596_Contig9_All|Unigene3768_All|CL4347_Contig5_All|CL2596_Contig10_All|CL4347_Contig1_All	13	40876
GO:0046687	response to chromate	Biological_Process	CL5205_Contig1_All|CL5205_Contig2_All	2	40876
GO:0005313	L-glutamate transmembrane transporter activity	Molecular_Function	CL4893_Contig1_All|CL885_Contig1_All|CL2875_Contig4_All|CL2017_Contig17_All|Unigene4811_All|Unigene414_All|Unigene409_All|CL885_Contig7_All|CL2032_Contig7_All|CL2017_Contig5_All|CL5111_Contig1_All|CL2032_Contig9_All|CL2017_Contig10_All|CL2017_Contig6_All|CL445_Contig2_All|CL2017_Contig15_All|CL4893_Contig3_All|CL445_Contig5_All|CL176_Contig38_All|CL4916_Contig7_All|Unigene11608_All|CL4916_Contig6…	68	40876
GO:0045127	N-acetylglucosamine kinase activity	Molecular_Function	Unigene7399_All|Unigene7393_All|Unigene7384_All|Unigene7404_All|Unigene7394_All|Unigene7387_All	6	40876
GO:0070867	mating projection tip membrane	Cellular_Component	CL2781_Contig2_All|Unigene5051_All|CL2781_Contig4_All|CL2781_Contig3_All|CL2781_Contig1_All	5	40876
GO:0052716	hydroquinone:oxygen oxidoreductase activity	Molecular_Function	CL506_Contig3_All|CL873_Contig2_All|Unigene3859_All|CL873_Contig14_All|CL4864_Contig3_All|CL873_Contig8_All|CL3699_Contig2_All|Unigene3896_All|CL873_Contig12_All|CL873_Contig9_All|CL873_Contig11_All|CL873_Contig1_All|CL4600_Contig5_All|CL4864_Contig2_All|CL873_Contig15_All|CL3699_Contig1_All|CL873_Contig13_All|CL873_Contig3_All|CL3699_Contig5_All|CL4600_Contig1_All|CL873_Contig10_All|CL4864_Conti…	22	40876
GO:0006301	postreplication repair	Biological_Process	CL225_Contig25_All|Unigene7002_All|Unigene7803_All|CL2958_Contig1_All|CL225_Contig27_All|CL225_Contig57_All|Unigene1366_All|CL225_Contig20_All|CL4847_Contig1_All|CL225_Contig34_All|CL225_Contig13_All|CL225_Contig14_All|Unigene3351_All|CL4672_Contig1_All|CL225_Contig33_All|CL3162_Contig1_All|CL4672_Contig2_All|CL816_Contig1_All|CL128_Contig4_All|CL2947_Contig3_All|CL4856_Contig3_All|CL773_Contig8_…	89	40876
GO:0032991	macromolecular complex	Cellular_Component	CL3208_Contig1_All	1	40876
GO:0034191	apolipoprotein A-I receptor binding	Molecular_Function	Unigene4445_All	1	40876
GO:0000346	transcription export complex	Cellular_Component	CL1217_Contig1_All|CL2137_Contig1_All|Unigene6803_All|CL1345_Contig6_All|CL1345_Contig3_All|CL1345_Contig2_All|CL2137_Contig2_All|Unigene3121_All|Unigene2807_All|Unigene6802_All|CL1345_Contig5_All	11	40876
GO:0004072	aspartate kinase activity	Molecular_Function	CL2461_Contig1_All|CL2461_Contig5_All|CL2461_Contig3_All|CL2461_Contig2_All|CL2461_Contig4_All	5	40876
GO:0097493	structural molecule activity conferring elasticity	Molecular_Function	Unigene8823_All|Unigene11972_All|Unigene11993_All|Unigene11990_All|Unigene11894_All|Unigene11544_All	6	40876
GO:0086091	regulation of heart rate by cardiac conduction	Biological_Process	Unigene3614_All	1	40876
GO:0061411	positive regulation of transcription from RNA polymerase II promoter in response to cold	Biological_Process	CL5309_Contig3_All|Unigene3837_All|Unigene3888_All|Unigene3895_All|Unigene3849_All|CL5309_Contig2_All|Unigene3828_All|Unigene3872_All	8	40876
GO:2001208	negative regulation of transcription elongation from RNA polymerase I promoter	Biological_Process	Unigene2647_All	1	40876
GO:0060479	lung cell differentiation	Biological_Process	Unigene2041_All|Unigene11807_All	2	40876
GO:0036010	protein localization to endosome	Biological_Process	CL5229_Contig8_All|Unigene3787_All|Unigene3838_All|Unigene9401_All|Unigene3798_All|CL3358_Contig4_All|Unigene3865_All|CL3358_Contig1_All|CL3358_Contig2_All|Unigene9400_All|CL3358_Contig3_All	11	40876
GO:0007416	synapse assembly	Biological_Process	Unigene11965_All|CL360_Contig9_All|CL360_Contig3_All|CL2007_Contig4_All|CL360_Contig16_All|CL360_Contig24_All|CL360_Contig8_All|CL360_Contig28_All|CL360_Contig25_All|CL360_Contig23_All|CL360_Contig6_All|CL360_Contig20_All|Unigene11561_All|CL360_Contig29_All|CL360_Contig2_All|Unigene5058_All	16	40876
GO:0016331	morphogenesis of embryonic epithelium	Biological_Process	Unigene11807_All|Unigene2041_All	2	40876
GO:0031396	regulation of protein ubiquitination	Biological_Process	Unigene3737_All|CL5061_Contig2_All|CL18_Contig1_All|Unigene1429_All|Unigene5049_All|CL5061_Contig3_All|Unigene7822_All|CL5061_Contig1_All|CL5069_Contig2_All|Unigene5958_All	10	40876
GO:0007535	donor selection	Biological_Process	CL4185_Contig2_All|CL1024_Contig6_All|CL1024_Contig5_All|CL547_Contig3_All|CL3457_Contig4_All|CL3457_Contig5_All|CL1_Contig4_All|CL3457_Contig8_All|CL1_Contig7_All|CL4185_Contig1_All|CL1_Contig8_All|CL1024_Contig3_All|CL1024_Contig8_All|CL1_Contig6_All|CL1024_Contig4_All|CL1024_Contig7_All|Unigene2777_All|CL1_Contig3_All|CL1_Contig5_All|CL4185_Contig3_All	20	40876
GO:0019530	taurine metabolic process	Biological_Process	Unigene8775_All	1	40876
GO:0051897	positive regulation of protein kinase B signaling	Biological_Process	CL3205_Contig7_All|Unigene11158_All|CL3127_Contig6_All|CL3205_Contig6_All|Unigene7152_All|CL3205_Contig4_All|CL930_Contig1_All|CL130_Contig14_All|CL130_Contig10_All|CL5164_Contig1_All|CL4712_Contig2_All|CL130_Contig15_All|Unigene4382_All|Unigene8692_All|Unigene7167_All|CL5206_Contig14_All|Unigene11992_All|CL4712_Contig1_All|CL5164_Contig3_All|CL4269_Contig1_All|CL3127_Contig1_All|CL130_Contig11_A…	28	40876
GO:1990748	cellular detoxification	Biological_Process	CL81_Contig3_All|CL176_Contig12_All|Unigene6207_All|CL81_Contig9_All|CL266_Contig14_All|CL4526_Contig2_All|CL1243_Contig7_All|CL266_Contig19_All|CL266_Contig1_All|CL266_Contig13_All|CL266_Contig6_All|CL81_Contig8_All|CL1243_Contig3_All|CL2493_Contig4_All|CL2029_Contig4_All|CL1243_Contig4_All|CL2029_Contig1_All|Unigene2367_All|CL1243_Contig2_All|CL266_Contig8_All|CL81_Contig14_All|CL266_Contig16_A…	48	40876
GO:0008305	integrin complex	Cellular_Component	Unigene10481_All|Unigene11817_All|Unigene11966_All|Unigene11172_All	4	40876
GO:0009800	cinnamic acid biosynthetic process	Biological_Process	CL253_Contig7_All|CL253_Contig26_All|CL5023_Contig1_All|CL5023_Contig2_All	4	40876
GO:0061634	alpha-D-xyloside xylohydrolase	Molecular_Function	CL1559_Contig4_All|CL1559_Contig1_All|CL1559_Contig3_All|CL1559_Contig2_All|CL1559_Contig5_All|CL1559_Contig6_All	6	40876
GO:0043907	Cys-tRNA(Pro) hydrolase activity	Molecular_Function	Unigene3668_All|CL3089_Contig1_All|Unigene8800_All|Unigene4436_All	4	40876
GO:0010747	positive regulation of plasma membrane long-chain fatty acid transport	Biological_Process	Unigene1855_All	1	40876
GO:0042803	protein homodimerization activity	Molecular_Function	CL5321_Contig2_All|Unigene10876_All|Unigene10854_All|CL1028_Contig6_All|CL3429_Contig3_All|CL642_Contig7_All|CL641_Contig5_All|CL21_Contig9_All|CL61_Contig4_All|Unigene11484_All|CL9_Contig14_All|CL3030_Contig7_All|Unigene1491_All|Unigene7167_All|CL641_Contig7_All|CL5061_Contig1_All|CL1337_Contig13_All|CL4442_Contig4_All|CL69_Contig18_All|CL3889_Contig3_All|CL1013_Contig2_All|CL21_Contig11_All|CL3…	383	40876
GO:0000125	PCAF complex	Cellular_Component	Unigene9653_All	1	40876
GO:0051118	glucan endo-1,3-alpha-glucosidase activity	Molecular_Function	CL1666_Contig10_All|CL1666_Contig3_All|Unigene8544_All|CL669_Contig16_All|Unigene2120_All|Unigene11600_All|Unigene9856_All|CL5311_Contig1_All|Unigene2318_All|CL1666_Contig9_All|CL1666_Contig2_All|CL1666_Contig1_All|Unigene11005_All|CL1666_Contig8_All|Unigene2305_All	15	40876
GO:0060586	multicellular organismal iron ion homeostasis	Biological_Process	Unigene9377_All|Unigene7661_All|Unigene11055_All|Unigene7660_All|CL481_Contig8_All|Unigene7659_All	6	40876
GO:0009116	nucleoside metabolic process	Biological_Process	CL4701_Contig3_All|CL2120_Contig1_All|Unigene10906_All|CL2120_Contig7_All|CL242_Contig6_All|Unigene2816_All|CL523_Contig5_All|CL2078_Contig4_All|CL3741_Contig1_All|CL3741_Contig2_All|CL3527_Contig3_All|CL3741_Contig5_All|CL3527_Contig2_All|CL3604_Contig4_All|Unigene3114_All|CL523_Contig19_All|CL3527_Contig4_All|CL2120_Contig6_All|Unigene9639_All|CL2078_Contig3_All|CL523_Contig4_All|CL242_Contig12…	64	40876
GO:0061386	closure of optic fissure	Biological_Process	CL2553_Contig14_All	1	40876
GO:0032837	distributive segregation	Biological_Process	CL857_Contig3_All|CL1855_Contig1_All|CL857_Contig2_All|CL857_Contig1_All	4	40876
GO:0070057	prospore membrane spindle pole body attachment site	Cellular_Component	CL1654_Contig2_All	1	40876
GO:0040011	locomotion	Biological_Process	CL1956_Contig1_All|CL4741_Contig2_All|Unigene5091_All|CL348_Contig4_All|CL3242_Contig1_All|CL1109_Contig5_All|CL3207_Contig3_All|Unigene7720_All|Unigene5145_All|Unigene3516_All|Unigene6870_All|Unigene8944_All|CL944_Contig4_All|CL4741_Contig1_All|Unigene5982_All|Unigene3446_All|Unigene1843_All|CL3596_Contig1_All|CL2681_Contig3_All|CL2681_Contig2_All|CL170_Contig10_All|Unigene3518_All|CL2849_Contig…	28	40876
GO:0009378	four-way junction helicase activity	Molecular_Function	CL4020_Contig4_All|CL3527_Contig5_All|CL72_Contig3_All|CL1465_Contig6_All|CL1380_Contig5_All|CL4386_Contig2_All|CL4020_Contig3_All|CL1465_Contig1_All|CL72_Contig4_All|Unigene7002_All|CL72_Contig6_All|CL5126_Contig2_All|Unigene3351_All|CL4672_Contig1_All|CL4760_Contig2_All|CL1465_Contig4_All|CL1016_Contig3_All|CL4672_Contig2_All|CL1465_Contig3_All|CL1016_Contig1_All|CL3527_Contig4_All|Unigene2745_…	41	40876
GO:0009743	response to carbohydrate	Biological_Process	Unigene1054_All|Unigene10777_All|Unigene2072_All|Unigene10859_All|Unigene10228_All|CL2118_Contig5_All|Unigene4380_All|CL2118_Contig1_All|Unigene11953_All|CL2118_Contig2_All|CL2118_Contig6_All|Unigene2902_All	12	40876
GO:0010642	negative regulation of platelet-derived growth factor receptor signaling pathway	Biological_Process	CL130_Contig15_All|CL130_Contig18_All|Unigene7513_All|CL130_Contig11_All|CL130_Contig14_All|CL130_Contig10_All	6	40876
GO:1903486	establishment of mitotic actomyosin contractile ring localization	Biological_Process	CL1708_Contig2_All|CL1708_Contig3_All	2	40876
GO:0033558	protein deacetylase activity	Molecular_Function	CL497_Contig4_All|CL497_Contig1_All|CL4115_Contig8_All|CL2596_Contig14_All|CL497_Contig6_All|CL2596_Contig12_All|CL2596_Contig9_All|Unigene11940_All|CL4115_Contig3_All|CL4115_Contig2_All|CL4115_Contig4_All	11	40876
GO:0045834	positive regulation of lipid metabolic process	Biological_Process	CL930_Contig1_All	1	40876
GO:0005879	axonemal microtubule	Cellular_Component	CL1102_Contig3_All	1	40876
GO:0021952	central nervous system projection neuron axonogenesis	Biological_Process	Unigene780_All	1	40876
GO:1903645	negative regulation of chaperone-mediated protein folding	Biological_Process	Unigene5945_All	1	40876
GO:0055003	cardiac myofibril assembly	Biological_Process	Unigene11990_All|Unigene11163_All|Unigene11894_All|Unigene11530_All|Unigene11993_All|Unigene11972_All|Unigene8823_All|Unigene11552_All|Unigene11491_All|Unigene6124_All|CL4182_Contig3_All|Unigene11544_All	12	40876
GO:0072582	17-beta-hydroxysteroid dehydrogenase (NADP+) activity	Molecular_Function	CL1175_Contig1_All|CL1175_Contig3_All|CL1175_Contig2_All|CL1175_Contig4_All	4	40876
GO:1990527	Tec1p-Ste12p-Dig1p complex	Cellular_Component	CL2407_Contig7_All|CL2407_Contig16_All|CL2407_Contig3_All|CL2407_Contig14_All|CL2407_Contig6_All|CL2407_Contig11_All|CL2407_Contig9_All|CL2407_Contig5_All|CL2407_Contig2_All|CL2407_Contig4_All|CL2407_Contig12_All|CL2407_Contig8_All|CL2407_Contig13_All|CL2407_Contig10_All|CL3107_Contig1_All	15	40876
GO:1903204	negative regulation of oxidative stress-induced neuron death	Biological_Process	CL2454_Contig1_All|CL2454_Contig2_All|Unigene7167_All	3	40876
GO:0007144	female meiosis I	Biological_Process	CL919_Contig3_All|CL919_Contig7_All|Unigene5907_All|Unigene10053_All|Unigene6876_All|CL919_Contig4_All|CL919_Contig12_All|CL919_Contig6_All|CL919_Contig2_All	9	40876
GO:0009019	tRNA (guanine-N1-)-methyltransferase activity	Molecular_Function	CL89_Contig17_All|CL89_Contig3_All|CL1409_Contig6_All|CL832_Contig17_All|CL2655_Contig3_All|CL248_Contig7_All|CL854_Contig1_All|CL4725_Contig2_All|CL1409_Contig5_All|CL4113_Contig2_All|CL1409_Contig11_All|CL2342_Contig5_All|CL1409_Contig12_All|CL2655_Contig2_All|CL4725_Contig1_All|CL1409_Contig1_All|CL1409_Contig10_All|CL4725_Contig5_All|CL832_Contig37_All|CL1409_Contig8_All|CL4492_Contig2_All|CL…	47	40876
GO:0034067	protein localization to Golgi apparatus	Biological_Process	CL20_Contig1_All|CL5394_Contig4_All|Unigene11163_All|CL2474_Contig2_All|CL1768_Contig5_All|CL4663_Contig1_All|CL1087_Contig1_All|CL1768_Contig2_All|CL1566_Contig5_All|CL3543_Contig2_All|CL20_Contig2_All|CL1566_Contig3_All|CL20_Contig3_All|CL1566_Contig4_All|CL1566_Contig2_All|CL5394_Contig1_All|CL4663_Contig2_All|CL2474_Contig3_All|CL20_Contig4_All|CL1566_Contig6_All|CL1566_Contig1_All|CL1566_Con…	27	40876
GO:0050632	propionyl-CoA C2-trimethyltridecanoyltransferase activity	Molecular_Function	CL69_Contig19_All|CL69_Contig5_All|CL69_Contig20_All|CL69_Contig16_All|CL69_Contig9_All|CL69_Contig13_All|CL69_Contig23_All|CL69_Contig8_All|CL69_Contig17_All|CL69_Contig24_All|Unigene934_All|Unigene4509_All|CL69_Contig18_All|CL69_Contig11_All|CL69_Contig22_All|CL69_Contig14_All|CL69_Contig6_All|CL69_Contig15_All|CL69_Contig21_All|CL69_Contig12_All	20	40876
GO:0035253	ciliary rootlet	Cellular_Component	Unigene11975_All|Unigene7097_All	2	40876
GO:0032452	histone demethylase activity	Molecular_Function	CL3362_Contig3_All|CL3362_Contig2_All|CL1438_Contig1_All|Unigene5035_All|CL2993_Contig3_All|CL3316_Contig2_All|CL4203_Contig1_All|Unigene5156_All|CL1051_Contig4_All|CL2993_Contig1_All|Unigene11314_All|Unigene5323_All|CL1438_Contig3_All|CL1438_Contig2_All|CL4203_Contig4_All	15	40876
GO:0046523	S-methyl-5-thioribose-1-phosphate isomerase activity	Molecular_Function	CL3214_Contig5_All|CL4317_Contig3_All|CL3214_Contig6_All|CL3214_Contig2_All|Unigene8515_All|Unigene3536_All|Unigene7038_All|CL4317_Contig2_All|CL3214_Contig4_All	9	40876
GO:1904589	regulation of protein import	Biological_Process	Unigene7834_All	1	40876
GO:1903094	negative regulation of protein K48-linked deubiquitination	Biological_Process	Unigene7167_All|CL4539_Contig1_All	2	40876
GO:0033971	hydroxyisourate hydrolase activity	Molecular_Function	Unigene1658_All|Unigene1656_All	2	40876
GO:0045334	clathrin-coated endocytic vesicle	Cellular_Component	CL4735_Contig1_All|CL573_Contig8_All|CL4735_Contig2_All|CL2492_Contig1_All|CL2492_Contig4_All|CL2492_Contig5_All|CL2492_Contig3_All|CL2492_Contig2_All	8	40876
GO:0045003	double-strand break repair via synthesis-dependent strand annealing	Biological_Process	CL3255_Contig1_All|CL2572_Contig3_All|CL4168_Contig1_All|Unigene9760_All|CL3255_Contig2_All|CL2572_Contig4_All|CL2779_Contig6_All|CL2572_Contig1_All|CL2736_Contig5_All|CL4168_Contig3_All|CL2736_Contig4_All|Unigene3351_All|CL4168_Contig4_All|CL4672_Contig1_All|CL3953_Contig1_All|CL4074_Contig2_All|CL4672_Contig2_All	17	40876
GO:0044130	negative regulation of growth of symbiont in host	Biological_Process	Unigene2034_All|Unigene5145_All|Unigene6995_All	3	40876
GO:0009815	1-aminocyclopropane-1-carboxylate oxidase activity	Molecular_Function	CL2754_Contig1_All	1	40876
GO:0036178	filamentous growth of a population of unicellular organisms in response to neutral pH	Biological_Process	CL4574_Contig2_All|Unigene5726_All|CL2218_Contig5_All|CL3668_Contig2_All|CL4968_Contig1_All|Unigene3456_All|CL1979_Contig19_All|CL4072_Contig3_All|CL4694_Contig6_All|CL1979_Contig20_All|CL814_Contig6_All|CL1979_Contig13_All|CL2993_Contig5_All|CL2218_Contig4_All|CL2961_Contig3_All|Unigene5155_All|CL4574_Contig1_All|CL1979_Contig37_All|CL2961_Contig2_All|CL4072_Contig1_All|Unigene4262_All|Unigene51…	94	40876
GO:0032461	positive regulation of protein oligomerization	Biological_Process	Unigene10509_All	1	40876
GO:0022625	cytosolic large ribosomal subunit	Cellular_Component	Unigene3577_All|Unigene1902_All|Unigene9204_All|Unigene3644_All|Unigene1923_All|Unigene7948_All|Unigene9195_All|Unigene1935_All|Unigene3563_All|Unigene7849_All|CL395_Contig4_All|CL4156_Contig2_All|Unigene3878_All|Unigene2944_All|CL1868_Contig2_All|CL961_Contig3_All|Unigene9888_All|Unigene10000_All|Unigene7021_All|Unigene9592_All|Unigene8453_All|CL961_Contig28_All|Unigene7760_All|Unigene840_All|Un…	103	40876
GO:0016820	hydrolase activity, acting on acid anhydrides, catalyzing transmembrane movement of substances	Molecular_Function	CL3423_Contig4_All|Unigene2801_All|Unigene4496_All|CL4342_Contig2_All|CL4342_Contig1_All|CL3423_Contig5_All|Unigene5906_All|CL3423_Contig3_All	8	40876
GO:0007282	cystoblast division	Biological_Process	CL2453_Contig9_All|CL2453_Contig6_All|CL2453_Contig8_All|CL2453_Contig5_All|CL2453_Contig2_All|CL2453_Contig10_All	6	40876
GO:1900088	regulation of inositol biosynthetic process	Biological_Process	CL2803_Contig2_All|CL2803_Contig1_All	2	40876
GO:0044275	cellular carbohydrate catabolic process	Biological_Process	CL1574_Contig3_All|CL2971_Contig7_All|Unigene11600_All|Unigene9856_All|Unigene2120_All|CL669_Contig16_All|Unigene8518_All|Unigene2318_All|Unigene3966_All|CL2971_Contig4_All|CL5311_Contig1_All|CL2971_Contig6_All|CL2971_Contig3_All|CL1666_Contig1_All|CL1666_Contig9_All|CL752_Contig6_All|CL1666_Contig2_All|CL1666_Contig8_All|CL1574_Contig2_All|Unigene2305_All|Unigene11005_All|CL1666_Contig10_All|CL3…	35	40876
GO:0006078	(1->6)-beta-D-glucan biosynthetic process	Biological_Process	Unigene2583_All|CL133_Contig2_All|CL393_Contig17_All|CL1358_Contig7_All|CL393_Contig13_All|CL3503_Contig5_All|CL393_Contig12_All|CL133_Contig1_All|CL3503_Contig3_All|CL3503_Contig4_All|CL3878_Contig4_All|CL393_Contig7_All|CL3503_Contig2_All|CL4649_Contig1_All|CL393_Contig6_All|CL3503_Contig1_All|CL393_Contig18_All|CL4649_Contig3_All|CL3878_Contig3_All|CL1358_Contig15_All|CL393_Contig2_All|CL3503_…	44	40876
GO:0004061	arylformamidase activity	Molecular_Function	CL190_Contig4_All|CL2125_Contig14_All|CL2125_Contig5_All|CL2125_Contig16_All|CL2125_Contig15_All|CL2125_Contig10_All|CL2125_Contig11_All|CL190_Contig6_All|CL2125_Contig7_All|CL2125_Contig9_All|CL2125_Contig8_All|CL2125_Contig13_All|CL190_Contig1_All|CL190_Contig3_All|CL2125_Contig2_All|CL2125_Contig12_All|CL2125_Contig4_All|CL190_Contig5_All|CL190_Contig2_All|CL2125_Contig1_All|CL2125_Contig6_All	21	40876
GO:0007162	negative regulation of cell adhesion	Biological_Process	Unigene2906_All|Unigene10956_All|Unigene10926_All|Unigene10558_All|Unigene7168_All|Unigene3036_All|Unigene1032_All	7	40876
GO:0010569	regulation of double-strand break repair via homologous recombination	Biological_Process	CL1239_Contig3_All|CL219_Contig21_All|CL3233_Contig2_All|Unigene5131_All|CL1239_Contig6_All|CL219_Contig8_All|CL219_Contig29_All|CL1239_Contig2_All|CL3575_Contig1_All|CL1239_Contig5_All|CL3233_Contig3_All|CL1239_Contig1_All|CL3575_Contig2_All|CL1239_Contig4_All	14	40876
GO:1902176	negative regulation of oxidative stress-induced intrinsic apoptotic signaling pathway	Biological_Process	CL4021_Contig2_All|CL2596_Contig14_All|CL2596_Contig12_All|CL2596_Contig9_All|CL2235_Contig4_All|Unigene8685_All|CL153_Contig4_All|CL3882_Contig3_All|CL2235_Contig3_All|CL2596_Contig10_All|Unigene2869_All|CL153_Contig2_All|CL2235_Contig5_All|Unigene10499_All|Unigene10971_All	15	40876
GO:0051919	positive regulation of fibrinolysis	Biological_Process	Unigene10301_All|Unigene10801_All|Unigene10511_All	3	40876
GO:0015883	FAD transport	Biological_Process	Unigene6730_All|CL1604_Contig24_All|Unigene6729_All	3	40876
GO:0007169	transmembrane receptor protein tyrosine kinase signaling pathway	Biological_Process	CL130_Contig15_All|Unigene7518_All|CL1664_Contig1_All|CL130_Contig16_All|Unigene7511_All|CL4054_Contig2_All|Unigene7521_All|CL130_Contig11_All|Unigene7508_All|CL2451_Contig1_All|CL738_Contig28_All|CL130_Contig18_All|Unigene7514_All|Unigene7513_All|Unigene7503_All|Unigene7516_All|Unigene7509_All|CL738_Contig33_All|Unigene7512_All|CL738_Contig63_All|CL130_Contig14_All|CL130_Contig10_All|CL130_Conti…	30	40876
GO:1903901	negative regulation of viral life cycle	Biological_Process	Unigene10497_All|CL3553_Contig4_All|CL3553_Contig1_All|CL3553_Contig3_All	4	40876
GO:0007160	cell-matrix adhesion	Biological_Process	CL4585_Contig1_All|Unigene10955_All|Unigene11530_All|Unigene109_All|CL3371_Contig7_All|CL4585_Contig2_All|Unigene11966_All|Unigene7127_All|Unigene11505_All|Unigene10410_All|Unigene11467_All|Unigene5283_All|Unigene4366_All|Unigene11659_All|CL5277_Contig2_All|Unigene2053_All|CL4983_Contig2_All|CL4585_Contig3_All|CL2577_Contig2_All|Unigene10264_All|Unigene7119_All|CL4983_Contig1_All|Unigene108_All|U…	46	40876
GO:0090343	positive regulation of cell aging	Biological_Process	Unigene10537_All	1	40876
GO:0043044	ATP-dependent chromatin remodeling	Biological_Process	CL2518_Contig8_All|CL2194_Contig3_All|CL2518_Contig5_All|CL4182_Contig1_All|Unigene3378_All|CL5282_Contig2_All|CL4115_Contig6_All|Unigene4791_All|CL4744_Contig4_All|CL2194_Contig2_All|CL3526_Contig2_All|CL4115_Contig8_All|CL4115_Contig7_All|Unigene5905_All|CL2809_Contig4_All|CL2518_Contig7_All|Unigene3456_All|Unigene11989_All|CL4115_Contig5_All|CL2518_Contig6_All|Unigene5104_All|Unigene4262_All|U…	48	40876
GO:1902254	negative regulation of intrinsic apoptotic signaling pathway by p53 class mediator	Biological_Process	Unigene8585_All	1	40876
GO:0070618	Grb2-Sos complex	Cellular_Component	Unigene11829_All	1	40876
GO:1900376	regulation of secondary metabolite biosynthetic process	Biological_Process	CL3558_Contig7_All|CL2079_Contig2_All|Unigene7949_All|CL2265_Contig1_All|CL845_Contig30_All|CL2407_Contig2_All|CL619_Contig11_All|CL614_Contig11_All|CL2407_Contig4_All|CL2407_Contig12_All|CL2987_Contig3_All|CL2265_Contig9_All|CL2265_Contig7_All|CL614_Contig1_All|CL2170_Contig2_All|CL2930_Contig5_All|CL3859_Contig4_All|CL2930_Contig2_All|CL845_Contig22_All|CL2407_Contig14_All|CL2265_Contig5_All|CL…	105	40876
GO:0031122	cytoplasmic microtubule organization	Biological_Process	CL4362_Contig2_All|CL1982_Contig2_All|CL3374_Contig2_All|CL1982_Contig5_All|CL3900_Contig1_All|CL551_Contig12_All|CL767_Contig6_All|CL1982_Contig1_All|CL551_Contig8_All|CL3285_Contig2_All|CL551_Contig11_All|CL3900_Contig5_All|CL2708_Contig1_All|CL1109_Contig1_All|CL551_Contig2_All|CL3484_Contig1_All|CL3712_Contig3_All|CL3285_Contig1_All|CL1109_Contig3_All|CL2123_Contig3_All|CL2708_Contig5_All|Uni…	63	40876
GO:0016866	intramolecular transferase activity	Molecular_Function	CL3718_Contig3_All|Unigene8621_All|CL3718_Contig1_All|CL1485_Contig3_All|CL1485_Contig1_All|CL1485_Contig2_All	6	40876
GO:0097352	autophagosome maturation	Biological_Process	CL2721_Contig1_All|Unigene10937_All|CL1437_Contig1_All|Unigene8521_All|CL1437_Contig2_All|CL2721_Contig3_All	6	40876
GO:0000033	alpha-1,3-mannosyltransferase activity	Molecular_Function	Unigene11777_All|Unigene8359_All|Unigene7389_All|CL3589_Contig2_All|CL4862_Contig2_All|CL3589_Contig1_All|Unigene7414_All	7	40876
GO:0035871	protein K11-linked deubiquitination	Biological_Process	CL4560_Contig2_All|Unigene7692_All|Unigene4293_All	3	40876
GO:0071664	catenin-TCF7L2 complex	Cellular_Component	Unigene11807_All|Unigene2041_All	2	40876
GO:0014854	response to inactivity	Biological_Process	Unigene6020_All|Unigene10854_All|Unigene10897_All|Unigene10576_All	4	40876
GO:2000482	regulation of interleukin-8 secretion	Biological_Process	Unigene10958_All|Unigene964_All	2	40876
GO:0035651	AP-3 adaptor complex binding	Molecular_Function	CL3445_Contig3_All	1	40876
GO:0006741	NADP biosynthetic process	Biological_Process	CL2796_Contig5_All|CL2796_Contig6_All|CL2796_Contig4_All|Unigene10924_All|CL2796_Contig3_All|CL2796_Contig8_All|CL2796_Contig7_All|CL2796_Contig2_All|Unigene4242_All|CL2796_Contig1_All	10	40876
GO:0004462	lactoylglutathione lyase activity	Molecular_Function	CL2954_Contig2_All	1	40876
GO:0071957	old mitotic spindle pole body	Cellular_Component	Unigene5963_All|CL857_Contig1_All|CL1086_Contig9_All|CL1855_Contig2_All|CL4731_Contig1_All|CL857_Contig3_All|CL4731_Contig2_All|CL857_Contig2_All|CL1855_Contig1_All	9	40876
GO:0003142	cardiogenic plate morphogenesis	Biological_Process	CL2779_Contig2_All|CL1130_Contig3_All|Unigene6794_All|CL1130_Contig2_All|Unigene6795_All|CL1130_Contig1_All|Unigene6793_All|CL2779_Contig1_All|Unigene6792_All	9	40876
GO:0097186	amelogenesis	Biological_Process	CL2689_Contig3_All|CL2689_Contig6_All|CL2689_Contig2_All	3	40876
GO:0008315	meiotic G2/MI transition	Biological_Process	CL790_Contig1_All	1	40876
GO:0033619	membrane protein proteolysis	Biological_Process	CL3429_Contig2_All|CL3429_Contig1_All|CL1631_Contig7_All|CL1631_Contig5_All|CL1631_Contig8_All|CL178_Contig3_All|CL178_Contig9_All|CL2025_Contig2_All|CL3429_Contig3_All|CL1631_Contig2_All|CL2025_Contig4_All|CL1631_Contig4_All|CL2025_Contig1_All|CL2025_Contig3_All|CL178_Contig11_All|CL178_Contig5_All|CL1631_Contig6_All|CL178_Contig10_All|Unigene9793_All|CL1631_Contig9_All|CL1631_Contig3_All|CL2025…	22	40876
GO:0044869	negative regulation by host of viral exo-alpha-sialidase activity	Biological_Process	Unigene964_All	1	40876
GO:0035281	pre-miRNA export from nucleus	Biological_Process	Unigene965_All	1	40876
GO:0030201	heparan sulfate proteoglycan metabolic process	Biological_Process	Unigene11178_All	1	40876
GO:0004799	thymidylate synthase activity	Molecular_Function	Unigene839_All|Unigene2101_All	2	40876
GO:0048542	lymph gland development	Biological_Process	CL3532_Contig4_All|CL3532_Contig5_All|CL3532_Contig2_All|CL3532_Contig3_All	4	40876
GO:0006552	leucine catabolic process	Biological_Process	CL700_Contig7_All|CL700_Contig3_All|CL5341_Contig1_All|CL5341_Contig5_All|CL700_Contig6_All|CL5341_Contig2_All|Unigene3507_All	7	40876
GO:0035050	embryonic heart tube development	Biological_Process	CL3532_Contig4_All|CL637_Contig7_All|CL1563_Contig1_All|Unigene2041_All|Unigene11550_All|Unigene11807_All|CL637_Contig12_All|CL637_Contig16_All|CL637_Contig15_All|CL637_Contig4_All|CL1130_Contig3_All|CL2779_Contig2_All|CL3532_Contig2_All|CL2779_Contig1_All|CL637_Contig5_All|CL637_Contig17_All|CL637_Contig1_All|Unigene6792_All|CL637_Contig9_All|CL1130_Contig1_All|CL637_Contig6_All|CL637_Contig8_Al…	30	40876
GO:0018209	peptidyl-serine modification	Biological_Process	Unigene1083_All	1	40876
GO:0061049	cell growth involved in cardiac muscle cell development	Biological_Process	Unigene3689_All|Unigene10955_All|Unigene6124_All|Unigene1031_All	4	40876
GO:0045737	positive regulation of cyclin-dependent protein serine/threonine kinase activity	Biological_Process	CL793_Contig5_All|CL793_Contig4_All|CL2843_Contig2_All|CL1696_Contig12_All|Unigene11939_All|CL793_Contig6_All|CL1696_Contig3_All|CL4518_Contig3_All|CL1696_Contig27_All|CL793_Contig11_All|CL1696_Contig29_All|CL1696_Contig25_All|CL4518_Contig1_All|CL2843_Contig1_All|CL793_Contig10_All|CL1696_Contig15_All|CL793_Contig9_All|CL3288_Contig1_All|Unigene4995_All|CL3288_Contig6_All|CL1292_Contig4_All|Unig…	25	40876
GO:0090241	negative regulation of histone H4 acetylation	Biological_Process	CL4744_Contig4_All|CL4744_Contig2_All|CL4744_Contig1_All	3	40876
GO:0031431	Dbf4-dependent protein kinase complex	Cellular_Component	CL3283_Contig3_All|CL1700_Contig2_All|CL3283_Contig1_All|CL3283_Contig2_All|CL3283_Contig4_All	5	40876
GO:0046434	organophosphate catabolic process	Biological_Process	Unigene10895_All|Unigene10567_All	2	40876
GO:0000137	Golgi cis cisterna	Cellular_Component	CL4382_Contig1_All|Unigene3516_All|CL4382_Contig2_All|Unigene5048_All|Unigene10976_All	5	40876
GO:0008544	epidermis development	Biological_Process	CL1351_Contig2_All|Unigene6902_All|CL1351_Contig3_All|CL1351_Contig7_All|CL1351_Contig12_All|CL1351_Contig23_All|Unigene11922_All	7	40876
GO:0036499	PERK-mediated unfolded protein response	Biological_Process	CL4753_Contig1_All	1	40876
GO:0015194	L-serine transmembrane transporter activity	Molecular_Function	Unigene2693_All|CL4916_Contig4_All|CL4916_Contig9_All|CL4916_Contig6_All|CL4916_Contig7_All|Unigene10866_All|CL4916_Contig8_All|CL4916_Contig1_All	8	40876
GO:0009554	megasporogenesis	Biological_Process	Unigene4684_All|Unigene4718_All|Unigene8861_All	3	40876
GO:0097598	sperm cytoplasmic droplet	Cellular_Component	CL2235_Contig4_All|CL2235_Contig3_All|CL2235_Contig5_All	3	40876
GO:0045444	fat cell differentiation	Biological_Process	Unigene4994_All|CL2689_Contig4_All|CL1831_Contig6_All|CL1831_Contig13_All|CL651_Contig4_All|CL1831_Contig11_All|Unigene9064_All|CL651_Contig2_All|Unigene9795_All|CL651_Contig1_All|CL1831_Contig1_All|Unigene5997_All|CL3453_Contig2_All|CL1831_Contig14_All|CL3453_Contig4_All|CL1831_Contig16_All|CL13_Contig7_All|CL1831_Contig15_All|Unigene8685_All|CL3453_Contig1_All|CL2689_Contig2_All|CL1831_Contig8_…	27	40876
GO:0045830	positive regulation of isotype switching	Biological_Process	CL751_Contig34_All|CL751_Contig32_All	2	40876
GO:0005638	lamin filament	Cellular_Component	Unigene10537_All	1	40876
GO:0034190	apolipoprotein receptor binding	Molecular_Function	Unigene4445_All|Unigene10749_All	2	40876
GO:0070934	CRD-mediated mRNA stabilization	Biological_Process	Unigene10787_All|Unigene9203_All|Unigene11898_All	3	40876
GO:0010735	positive regulation of transcription via serum response element binding	Biological_Process	Unigene11530_All	1	40876
GO:0030288	outer membrane-bounded periplasmic space	Cellular_Component	CL589_Contig13_All|CL1274_Contig2_All|CL502_Contig6_All|CL589_Contig17_All|CL502_Contig2_All|CL502_Contig1_All|CL589_Contig21_All|Unigene1494_All|CL589_Contig9_All|CL502_Contig8_All|CL589_Contig8_All|CL589_Contig23_All|CL589_Contig20_All|CL589_Contig19_All|CL502_Contig9_All|CL589_Contig3_All|CL589_Contig7_All|CL589_Contig16_All|CL589_Contig15_All|CL589_Contig22_All|CL589_Contig1_All|CL589_Contig1…	33	40876
GO:0046834	lipid phosphorylation	Biological_Process	Unigene3537_All	1	40876
GO:0007517	muscle organ development	Biological_Process	Unigene11198_All|CL2410_Contig11_All|Unigene11979_All|CL1831_Contig16_All|CL1895_Contig1_All|Unigene11471_All|CL1831_Contig7_All|CL1457_Contig6_All|CL1457_Contig8_All|Unigene6892_All|CL1831_Contig6_All|CL1831_Contig10_All|CL1831_Contig13_All|Unigene3013_All|CL1831_Contig11_All|CL1895_Contig2_All|CL2410_Contig10_All|Unigene11513_All|Unigene11201_All|Unigene11204_All|CL1457_Contig5_All|CL3534_Conti…	41	40876
GO:0009442	allantoin assimilation pathway	Biological_Process	CL4837_Contig4_All|CL4124_Contig3_All|CL296_Contig9_All|CL296_Contig15_All|CL296_Contig3_All|Unigene8017_All|CL2692_Contig3_All|CL4837_Contig5_All|CL2692_Contig1_All|CL296_Contig11_All|CL296_Contig24_All|CL296_Contig18_All|CL4837_Contig2_All|CL4124_Contig2_All|CL296_Contig17_All|CL4124_Contig4_All|CL4837_Contig1_All|CL4124_Contig1_All|CL811_Contig3_All|CL296_Contig7_All	20	40876
GO:0048256	flap endonuclease activity	Molecular_Function	CL403_Contig5_All|CL403_Contig21_All|CL403_Contig29_All|Unigene4160_All|Unigene5601_All|CL403_Contig2_All|CL403_Contig22_All|CL403_Contig30_All|CL403_Contig20_All|CL403_Contig26_All|CL403_Contig4_All|CL403_Contig31_All|CL403_Contig24_All|Unigene5599_All|CL403_Contig27_All|Unigene799_All|CL403_Contig32_All|CL706_Contig1_All|CL403_Contig3_All	19	40876
GO:0045932	negative regulation of muscle contraction	Biological_Process	Unigene3636_All	1	40876
GO:1902475	L-alpha-amino acid transmembrane transport	Biological_Process	CL377_Contig11_All|CL377_Contig3_All|CL377_Contig15_All|CL377_Contig7_All|CL377_Contig10_All|CL377_Contig21_All|CL377_Contig19_All|CL377_Contig13_All|CL377_Contig14_All|CL377_Contig8_All|CL377_Contig12_All|CL377_Contig17_All|CL377_Contig16_All|CL1413_Contig1_All|CL1413_Contig2_All|CL377_Contig18_All	16	40876
GO:0070059	intrinsic apoptotic signaling pathway in response to endoplasmic reticulum stress	Biological_Process	CL1895_Contig2_All|CL1895_Contig1_All|Unigene9594_All|Unigene10509_All	4	40876
GO:0043420	anthranilate metabolic process	Biological_Process	CL351_Contig1_All|CL351_Contig3_All|Unigene39_All|Unigene4_All|CL351_Contig5_All|Unigene11_All|Unigene20_All|Unigene9077_All|Unigene26_All|CL351_Contig4_All|Unigene12_All	11	40876
GO:0015846	polyamine transport	Biological_Process	CL377_Contig2_All	1	40876
GO:0090143	nucleoid organization	Biological_Process	Unigene9558_All	1	40876
GO:0018105	peptidyl-serine phosphorylation	Biological_Process	Unigene4120_All|CL4997_Contig3_All|CL1651_Contig5_All|CL345_Contig7_All|CL3603_Contig4_All|CL151_Contig2_All|Unigene2145_All|CL273_Contig55_All|CL3283_Contig1_All|CL713_Contig8_All|CL6_Contig3_All|Unigene2147_All|CL1947_Contig5_All|CL411_Contig5_All|CL5275_Contig12_All|CL5041_Contig3_All|CL6_Contig6_All|CL4602_Contig3_All|Unigene1249_All|CL1239_Contig4_All|CL1366_Contig8_All|CL3057_Contig1_All|CL…	532	40876
GO:0004045	aminoacyl-tRNA hydrolase activity	Molecular_Function	CL2590_Contig4_All|Unigene194_All|CL913_Contig1_All	3	40876
GO:0097178	ruffle assembly	Biological_Process	Unigene11187_All|Unigene5058_All	2	40876
GO:0008406	gonad development	Biological_Process	CL3128_Contig2_All|CL3128_Contig1_All|Unigene8944_All|CL3596_Contig1_All|CL2247_Contig4_All	5	40876
GO:0048699	generation of neurons	Biological_Process	CL1217_Contig1_All|Unigene6803_All|Unigene6802_All|CL2665_Contig2_All|CL2665_Contig4_All	5	40876
GO:0072563	endothelial microparticle	Cellular_Component	Unigene11212_All	1	40876
GO:0042134	rRNA primary transcript binding	Molecular_Function	CL2741_Contig2_All|CL1044_Contig4_All|CL1044_Contig3_All|CL1044_Contig9_All|CL1044_Contig6_All|CL181_Contig2_All|CL1044_Contig10_All|CL2078_Contig8_All|CL3769_Contig3_All|CL3769_Contig2_All|CL1044_Contig5_All|CL1044_Contig8_All|CL2078_Contig1_All|Unigene6116_All|CL1044_Contig1_All|Unigene10211_All|CL2741_Contig1_All|Unigene10560_All|Unigene1876_All|CL181_Contig1_All|CL2078_Contig5_All	21	40876
GO:0044257	cellular protein catabolic process	Biological_Process	CL568_Contig17_All|CL3057_Contig1_All|CL568_Contig15_All|Unigene10228_All|CL568_Contig7_All|CL568_Contig27_All|CL1421_Contig2_All|CL568_Contig28_All|CL568_Contig24_All|CL1421_Contig4_All|CL568_Contig25_All|CL1421_Contig6_All|CL568_Contig20_All|CL568_Contig21_All|CL1421_Contig1_All|CL568_Contig14_All|CL4702_Contig3_All|CL568_Contig22_All|Unigene1054_All|CL568_Contig5_All|CL568_Contig18_All|CL568_C…	35	40876
GO:1990836	lysosomal matrix	Cellular_Component	Unigene7823_All|Unigene7834_All	2	40876
GO:0009085	lysine biosynthetic process	Biological_Process	CL38_Contig4_All|CL4225_Contig3_All|CL38_Contig5_All|Unigene1882_All|CL4225_Contig2_All|CL209_Contig15_All|CL4225_Contig1_All|CL38_Contig9_All|CL38_Contig2_All|CL3650_Contig2_All|CL38_Contig1_All|CL38_Contig6_All|CL38_Contig11_All|CL2520_Contig2_All|CL209_Contig14_All|CL2520_Contig4_All|CL38_Contig8_All|CL38_Contig7_All|CL38_Contig10_All|CL38_Contig3_All	20	40876
GO:0048365	Rac GTPase binding	Molecular_Function	CL2204_Contig10_All|CL335_Contig44_All|CL2204_Contig7_All|CL335_Contig49_All|CL335_Contig23_All|CL335_Contig34_All|CL335_Contig24_All|CL2204_Contig9_All|Unigene5832_All|Unigene7054_All|Unigene11782_All|CL335_Contig52_All|CL335_Contig10_All|CL335_Contig18_All|CL335_Contig48_All|CL335_Contig35_All|CL335_Contig47_All|CL2204_Contig11_All|CL3406_Contig1_All|CL753_Contig3_All|CL335_Contig3_All|CL335_Co…	80	40876
GO:0051156	glucose 6-phosphate metabolic process	Biological_Process	CL1485_Contig1_All|CL1485_Contig3_All|Unigene2138_All|CL4347_Contig5_All|Unigene8158_All|Unigene8155_All|Unigene8168_All|CL4347_Contig1_All|Unigene8153_All|CL1485_Contig2_All|Unigene3768_All|Unigene8159_All|Unigene8174_All|Unigene9145_All|Unigene9388_All|Unigene8175_All|CL4086_Contig1_All|CL4086_Contig2_All|Unigene8171_All|Unigene8156_All|CL4347_Contig3_All|Unigene8621_All|Unigene9389_All|Unigene…	30	40876
GO:0005834	heterotrimeric G-protein complex	Cellular_Component	CL3207_Contig7_All|CL170_Contig6_All|CL2092_Contig3_All|CL633_Contig10_All|CL633_Contig11_All|Unigene7229_All|CL170_Contig9_All|CL170_Contig1_All|CL2237_Contig4_All|Unigene5610_All|CL3975_Contig1_All|Unigene10334_All|Unigene8624_All|CL3207_Contig9_All|Unigene11103_All|CL4317_Contig1_All|CL4741_Contig1_All|CL2092_Contig2_All|Unigene6608_All|Unigene6319_All|Unigene6611_All|CL404_Contig2_All|Unigene…	85	40876
GO:0031072	heat shock protein binding	Molecular_Function	CL1090_Contig10_All|CL708_Contig8_All|CL4296_Contig4_All|CL813_Contig3_All|CL4296_Contig5_All|CL708_Contig7_All|CL2807_Contig2_All|CL4259_Contig1_All|CL5272_Contig1_All|CL708_Contig11_All|Unigene5392_All|Unigene7834_All|CL3260_Contig1_All|CL4693_Contig2_All|CL1090_Contig3_All|CL4259_Contig5_All|CL708_Contig10_All|CL1090_Contig2_All|CL3267_Contig2_All|CL1090_Contig13_All|CL2999_Contig2_All|Unigene…	75	40876
GO:0031380	nuclear RNA-directed RNA polymerase complex	Cellular_Component	CL903_Contig11_All|CL1818_Contig6_All|CL895_Contig7_All|CL2270_Contig2_All|CL903_Contig1_All|CL903_Contig15_All|CL1818_Contig4_All|CL1818_Contig2_All|CL895_Contig2_All|CL1818_Contig3_All|Unigene7741_All|CL1818_Contig5_All|CL903_Contig10_All|CL903_Contig8_All|CL1939_Contig3_All|CL2270_Contig1_All|CL903_Contig14_All|CL1818_Contig8_All|CL903_Contig16_All	19	40876
GO:0051097	negative regulation of helicase activity	Biological_Process	Unigene3480_All|CL2596_Contig12_All|CL4021_Contig2_All|CL2596_Contig14_All|CL2596_Contig9_All|Unigene4202_All|CL1471_Contig2_All|CL252_Contig3_All|CL252_Contig1_All|CL2596_Contig10_All|CL252_Contig2_All|CL1471_Contig1_All	12	40876
GO:0051908	double-stranded DNA 5'-3' exodeoxyribonuclease activity	Molecular_Function	Unigene7756_All|CL403_Contig5_All|CL403_Contig29_All|CL403_Contig21_All|Unigene4160_All|CL403_Contig2_All|Unigene5601_All|CL3472_Contig1_All|CL403_Contig22_All|CL403_Contig20_All|CL403_Contig30_All|CL403_Contig31_All|CL403_Contig26_All|CL403_Contig4_All|CL3472_Contig3_All|CL403_Contig24_All|CL403_Contig27_All|Unigene5599_All|Unigene799_All|CL403_Contig32_All|CL403_Contig3_All|CL706_Contig1_All|Un…	23	40876
GO:0046902	regulation of mitochondrial membrane permeability	Biological_Process	Unigene8554_All|Unigene10283_All	2	40876
GO:0061752	telomeric repeat-containing RNA binding	Molecular_Function	Unigene1833_All	1	40876
GO:0048235	pollen sperm cell differentiation	Biological_Process	CL1300_Contig2_All|CL278_Contig12_All|CL1300_Contig1_All|Unigene9535_All|CL568_Contig36_All|Unigene1090_All	6	40876
GO:0051536	iron-sulfur cluster binding	Molecular_Function	Unigene4916_All|Unigene7156_All|Unigene8371_All|CL1863_Contig5_All|CL3009_Contig2_All|CL2803_Contig5_All|Unigene8370_All|Unigene8369_All|CL4659_Contig1_All|Unigene4874_All|CL3837_Contig15_All|CL1919_Contig8_All|CL1969_Contig4_All|Unigene9252_All|CL3510_Contig1_All|CL3009_Contig4_All|CL4448_Contig2_All|CL3009_Contig5_All|CL4225_Contig1_All|CL347_Contig1_All|Unigene2201_All|Unigene3525_All|Unigene1…	95	40876
GO:0046329	negative regulation of JNK cascade	Biological_Process	Unigene7934_All|CL4077_Contig1_All|CL4077_Contig2_All|Unigene11230_All|CL575_Contig53_All|Unigene5148_All|Unigene11259_All|CL575_Contig52_All	8	40876
GO:0009649	entrainment of circadian clock	Biological_Process	CL4795_Contig9_All|Unigene6319_All|Unigene6313_All|CL4795_Contig17_All|CL4795_Contig18_All|CL4795_Contig16_All|CL4795_Contig8_All|CL4795_Contig14_All|CL5279_Contig3_All|CL4795_Contig3_All|CL4795_Contig4_All|CL4795_Contig15_All|CL4795_Contig19_All|CL4795_Contig20_All|CL4795_Contig13_All|CL4795_Contig21_All|CL4795_Contig6_All|CL4795_Contig11_All	18	40876
GO:1990619	histone H3-K9 deacetylation	Biological_Process	CL2596_Contig9_All|CL2596_Contig14_All|CL4021_Contig2_All|CL2596_Contig12_All|CL497_Contig6_All|CL497_Contig1_All|CL497_Contig4_All|CL2596_Contig17_All|CL2596_Contig10_All|CL4021_Contig1_All	10	40876
GO:0038079	MAP kinase activity involved in osmosensory signaling pathway	Molecular_Function	Unigene1744_All	1	40876
GO:0072656	maintenance of protein location in mitochondrion	Biological_Process	Unigene11484_All|Unigene11230_All|Unigene3768_All	3	40876
GO:0071258	cellular response to gravity	Biological_Process	Unigene9186_All|Unigene10018_All|Unigene9544_All|CL5294_Contig1_All	4	40876
GO:0032869	cellular response to insulin stimulus	Biological_Process	CL2167_Contig7_All|CL2167_Contig10_All|CL2167_Contig15_All|Unigene10798_All|CL2167_Contig16_All|Unigene10967_All|CL4393_Contig16_All|CL758_Contig2_All|Unigene11887_All|Unigene7936_All|Unigene2284_All|CL3144_Contig2_All|Unigene7895_All|Unigene6170_All|CL2167_Contig2_All|CL3056_Contig2_All|Unigene2902_All|CL2167_Contig9_All|CL2167_Contig12_All|CL4393_Contig5_All|Unigene1855_All|Unigene10255_All|CL2…	44	40876
GO:0003417	growth plate cartilage development	Biological_Process	Unigene2751_All|Unigene4428_All	2	40876
GO:0006122	mitochondrial electron transport, ubiquinol to cytochrome c	Biological_Process	CL1009_Contig3_All|Unigene5117_All|Unigene11486_All|CL4027_Contig1_All|Unigene4194_All|Unigene11978_All|Unigene3664_All|CL1008_Contig2_All|CL1008_Contig1_All|CL1009_Contig2_All|Unigene11909_All|Unigene7905_All|CL4027_Contig2_All|CL4027_Contig3_All	14	40876
GO:0005640	nuclear outer membrane	Cellular_Component	Unigene10556_All|Unigene1029_All|Unigene11948_All	3	40876
GO:0050905	neuromuscular process	Biological_Process	CL2576_Contig6_All|CL1851_Contig7_All|CL1851_Contig6_All|CL1851_Contig8_All|CL2769_Contig3_All|CL2769_Contig2_All|CL2769_Contig4_All|Unigene10287_All|CL2769_Contig5_All|CL2576_Contig4_All|CL1851_Contig5_All|Unigene3071_All|CL1851_Contig4_All|CL2769_Contig1_All	14	40876
GO:0007257	activation of JUN kinase activity	Biological_Process	CL4304_Contig2_All|Unigene5058_All|Unigene5288_All	3	40876
GO:0000017	alpha-glucoside transport	Biological_Process	CL3212_Contig4_All|CL2097_Contig3_All|CL2097_Contig4_All|CL3212_Contig3_All|CL3212_Contig1_All|CL3212_Contig2_All	6	40876
GO:0031384	regulation of initiation of mating projection growth	Biological_Process	CL1566_Contig5_All|CL1566_Contig3_All|CL1622_Contig1_All|CL1566_Contig7_All|CL1566_Contig1_All|CL1566_Contig6_All|CL1566_Contig4_All|CL1566_Contig2_All	8	40876
GO:0071682	endocytic vesicle lumen	Cellular_Component	Unigene2966_All|Unigene10228_All|Unigene2072_All|Unigene10859_All|Unigene5276_All|Unigene8706_All|CL3466_Contig4_All|Unigene10777_All|Unigene7708_All|Unigene1054_All|CL5061_Contig1_All	11	40876
GO:0098629	trans-Golgi network membrane organization	Biological_Process	CL2219_Contig4_All|CL2219_Contig2_All|CL2219_Contig3_All|CL2219_Contig5_All	4	40876
GO:0005581	collagen trimer	Cellular_Component	Unigene3641_All|Unigene4459_All|Unigene8829_All|Unigene980_All|Unigene5079_All|Unigene6136_All|Unigene5349_All|Unigene4428_All|Unigene7829_All|Unigene2751_All|Unigene10934_All|Unigene6892_All|Unigene10534_All|Unigene7844_All|Unigene4350_All|Unigene10215_All|Unigene4180_All|Unigene10526_All|Unigene971_All|Unigene4321_All	20	40876
GO:0006772	thiamine metabolic process	Biological_Process	CL4456_Contig3_All|CL4456_Contig6_All|CL4456_Contig1_All|CL796_Contig7_All|CL796_Contig4_All|CL796_Contig5_All|CL4456_Contig2_All	7	40876
GO:0071688	striated muscle myosin thick filament assembly	Biological_Process	Unigene1843_All|Unigene1894_All	2	40876
GO:2000353	positive regulation of endothelial cell apoptotic process	Biological_Process	Unigene7152_All|CL1895_Contig1_All|CL1895_Contig2_All|Unigene7844_All	4	40876
GO:0010012	steroid 22-alpha hydroxylase activity	Molecular_Function	Unigene9247_All	1	40876
GO:0031123	RNA 3'-end processing	Biological_Process	Unigene6985_All|Unigene5969_All|CL289_Contig11_All|Unigene3479_All|CL1039_Contig1_All	5	40876
GO:0007250	activation of NF-kappaB-inducing kinase activity	Biological_Process	Unigene10955_All|CL3490_Contig2_All	2	40876
GO:0009584	detection of visible light	Biological_Process	CL3972_Contig4_All|CL2265_Contig2_All|CL2265_Contig8_All|CL2265_Contig6_All|CL2265_Contig9_All|CL2265_Contig7_All|CL2265_Contig1_All|CL2265_Contig5_All	8	40876
GO:0050178	phenylpyruvate tautomerase activity	Molecular_Function	Unigene10652_All|Unigene2914_All|CL3722_Contig2_All|Unigene5099_All|CL235_Contig11_All|CL235_Contig1_All	6	40876
GO:0035909	aorta morphogenesis	Biological_Process	Unigene10778_All|Unigene10577_All|Unigene10581_All|Unigene10583_All	4	40876
GO:0070823	HDA1 complex	Cellular_Component	CL845_Contig34_All|CL845_Contig3_All|CL845_Contig8_All|CL845_Contig12_All|CL845_Contig33_All|CL845_Contig5_All|CL845_Contig9_All|CL845_Contig2_All|CL845_Contig27_All|CL845_Contig13_All|CL845_Contig38_All|CL845_Contig25_All|CL845_Contig16_All|CL845_Contig24_All|CL845_Contig20_All|CL845_Contig28_All|CL845_Contig19_All|CL845_Contig30_All|CL845_Contig15_All|CL845_Contig29_All|CL845_Contig11_All|CL845…	33	40876
GO:0032593	insulin-responsive compartment	Cellular_Component	Unigene5903_All	1	40876
GO:0042054	histone methyltransferase activity	Molecular_Function	CL128_Contig4_All|CL1898_Contig3_All|CL128_Contig5_All|CL1898_Contig5_All|CL4133_Contig13_All|CL1_Contig4_All|CL4133_Contig6_All|CL1032_Contig1_All|CL1898_Contig4_All|CL1024_Contig6_All|CL1898_Contig7_All|CL4133_Contig14_All|Unigene2566_All|CL1024_Contig5_All|CL1024_Contig8_All|CL1032_Contig7_All|CL4133_Contig12_All|CL1898_Contig8_All|CL3534_Contig2_All|CL1898_Contig1_All|CL1898_Contig6_All|CL353…	37	40876
GO:0060034	notochord cell differentiation	Biological_Process	Unigene8669_All	1	40876
GO:0048045	trans-pentaprenyltranstransferase activity	Molecular_Function	Unigene9420_All	1	40876
GO:0031416	NatB complex	Cellular_Component	Unigene9345_All|CL2686_Contig1_All|CL1131_Contig1_All|CL1131_Contig2_All|CL2686_Contig4_All|CL2686_Contig2_All	6	40876
GO:0071012	catalytic step 1 spliceosome	Cellular_Component	CL2421_Contig4_All|CL2421_Contig15_All|CL2421_Contig14_All|CL3950_Contig1_All|CL2421_Contig8_All|CL3950_Contig3_All|CL3950_Contig2_All|CL2421_Contig9_All|CL65_Contig4_All|CL2421_Contig11_All|CL2421_Contig12_All|Unigene4278_All|CL3950_Contig4_All|CL2421_Contig13_All|CL2421_Contig3_All|CL2421_Contig6_All|CL3950_Contig5_All|CL2421_Contig5_All|CL2421_Contig7_All|CL2421_Contig10_All	20	40876
GO:1904434	positive regulation of ferrous iron binding	Biological_Process	Unigene5253_All	1	40876
GO:0042807	central vacuole	Cellular_Component	CL313_Contig2_All	1	40876
GO:0004730	pseudouridylate synthase activity	Molecular_Function	CL3970_Contig1_All|CL3970_Contig3_All|CL3970_Contig7_All|CL3970_Contig2_All	4	40876
GO:0035011	melanotic encapsulation of foreign target	Biological_Process	CL360_Contig3_All|CL360_Contig9_All|CL360_Contig23_All|CL360_Contig6_All|CL360_Contig20_All|CL360_Contig25_All|CL360_Contig29_All|CL360_Contig2_All|CL360_Contig16_All|CL360_Contig24_All|CL360_Contig28_All|CL360_Contig8_All	12	40876
GO:0019209	kinase activator activity	Molecular_Function	CL4468_Contig6_All|CL4574_Contig2_All|CL4468_Contig8_All|CL4468_Contig4_All|Unigene10137_All|CL4468_Contig2_All|CL5164_Contig3_All|CL4269_Contig1_All|CL4468_Contig3_All|CL4468_Contig7_All|CL4468_Contig10_All|CL4468_Contig5_All|CL4468_Contig1_All|Unigene7766_All|CL4468_Contig9_All|CL5164_Contig1_All|CL4468_Contig11_All	17	40876
GO:0047101	2-oxoisovalerate dehydrogenase (acylating) activity	Molecular_Function	Unigene10207_All	1	40876
GO:0000027	ribosomal large subunit assembly	Biological_Process	Unigene1167_All|Unigene1209_All|Unigene9183_All|Unigene9364_All|CL1318_Contig5_All|CL1692_Contig1_All|CL1318_Contig4_All|CL2814_Contig2_All|Unigene5197_All|CL128_Contig2_All|Unigene8508_All|CL3792_Contig4_All|CL3792_Contig5_All|Unigene3616_All|Unigene1495_All|Unigene5149_All|Unigene800_All|Unigene6610_All|Unigene1850_All|Unigene7965_All|CL1318_Contig2_All|Unigene5176_All|Unigene6608_All|Unigene66…	62	40876
GO:0045747	positive regulation of Notch signaling pathway	Biological_Process	Unigene11464_All|CL813_Contig3_All|Unigene11259_All	3	40876
GO:1990730	VCP-NSFL1C complex	Cellular_Component	Unigene10005_All|Unigene8826_All|Unigene11925_All	3	40876
GO:0071028	nuclear mRNA surveillance	Biological_Process	CL28_Contig4_All|CL2644_Contig2_All|CL3372_Contig2_All|CL3372_Contig1_All|CL289_Contig10_All|CL2310_Contig2_All|CL2644_Contig3_All|CL1795_Contig7_All|CL28_Contig1_All|Unigene11321_All|CL286_Contig3_All|CL289_Contig9_All|CL1926_Contig7_All|CL1926_Contig5_All|CL2644_Contig1_All|CL1926_Contig1_All|Unigene8482_All|CL1926_Contig4_All|CL1795_Contig8_All|CL289_Contig11_All|CL1795_Contig9_All|CL28_Contig…	32	40876
GO:0001872	(1->3)-beta-D-glucan binding	Molecular_Function	CL191_Contig2_All|CL5173_Contig7_All	2	40876
GO:0031213	RSF complex	Cellular_Component	CL4744_Contig2_All|CL4744_Contig3_All|CL4744_Contig1_All	3	40876
GO:0007568	aging	Biological_Process	Unigene7168_All|CL360_Contig24_All|Unigene7054_All|Unigene2745_All|Unigene839_All|CL69_Contig17_All|Unigene6170_All|CL360_Contig16_All|CL4142_Contig4_All|Unigene10897_All|CL170_Contig11_All|Unigene4428_All|Unigene5170_All|Unigene11204_All|CL3976_Contig4_All|CL3976_Contig5_All|Unigene2869_All|CL69_Contig24_All|CL1263_Contig5_All|Unigene1029_All|CL170_Contig5_All|CL360_Contig28_All|CL164_Contig4_Al…	148	40876
GO:0070601	centromeric sister chromatid cohesion	Biological_Process	CL1780_Contig9_All	1	40876
GO:0016540	protein autoprocessing	Biological_Process	Unigene540_All|CL412_Contig9_All|CL4968_Contig2_All|Unigene2716_All|CL917_Contig8_All|CL9_Contig14_All|CL21_Contig9_All|CL917_Contig3_All|CL21_Contig2_All|CL21_Contig11_All|CL4968_Contig1_All|CL1771_Contig2_All|CL412_Contig7_All|Unigene1714_All|CL412_Contig8_All|Unigene1713_All|CL3413_Contig4_All|CL9_Contig9_All|CL9_Contig10_All|CL21_Contig4_All|CL3200_Contig5_All|CL412_Contig2_All|CL412_Contig4_…	24	40876
GO:0001034	RNA polymerase III transcription factor activity, sequence-specific DNA binding	Molecular_Function	CL2626_Contig5_All|CL2626_Contig10_All|CL2626_Contig9_All	3	40876
GO:0036002	pre-mRNA binding	Molecular_Function	CL4076_Contig1_All|CL4122_Contig2_All|CL4076_Contig2_All|Unigene1743_All|CL2176_Contig6_All|CL1913_Contig1_All|Unigene5949_All|CL1276_Contig3_All|Unigene11840_All|CL2176_Contig4_All|Unigene1291_All|Unigene1932_All|CL2176_Contig5_All|CL4076_Contig3_All|CL1276_Contig2_All|CL1276_Contig1_All|CL1913_Contig4_All|Unigene6832_All	18	40876
GO:0030017	sarcomere	Cellular_Component	Unigene10824_All|Unigene7122_All|CL3527_Contig4_All|Unigene9471_All|Unigene960_All|Unigene7168_All|Unigene3648_All|Unigene11903_All|Unigene6124_All|CL3527_Contig1_All|CL4182_Contig3_All|Unigene4379_All|CL1975_Contig1_All|CL3527_Contig2_All|Unigene5213_All|CL487_Contig1_All|Unigene7098_All|CL3527_Contig3_All|CL1975_Contig3_All|CL3527_Contig5_All|CL1975_Contig2_All|Unigene1001_All|Unigene11979_All|…	33	40876
GO:1902947	regulation of tau-protein kinase activity	Biological_Process	Unigene4399_All	1	40876
GO:0008408	3'-5' exonuclease activity	Molecular_Function	CL705_Contig1_All|CL4865_Contig6_All|CL2958_Contig2_All|CL3143_Contig7_All|CL3143_Contig2_All|CL705_Contig4_All|CL705_Contig6_All|Unigene1495_All|CL5378_Contig9_All|CL168_Contig24_All|CL5047_Contig2_All|Unigene1167_All|CL168_Contig10_All|Unigene1209_All|CL1333_Contig2_All|Unigene9364_All|CL1621_Contig8_All|CL168_Contig1_All|CL2958_Contig1_All|CL1621_Contig7_All|CL168_Contig26_All|CL168_Contig11_A…	89	40876
GO:0051903	S-(hydroxymethyl)glutathione dehydrogenase activity	Molecular_Function	Unigene1989_All|CL3408_Contig4_All|CL3408_Contig5_All|CL3408_Contig3_All|CL3408_Contig6_All|CL3408_Contig8_All	6	40876
GO:0052770	coenzyme F390-A hydrolase activity	Molecular_Function	CL3828_Contig6_All|CL302_Contig3_All|CL589_Contig18_All|CL302_Contig1_All|CL302_Contig5_All|CL589_Contig4_All|Unigene7063_All|CL589_Contig24_All|CL302_Contig4_All|Unigene2847_All|CL3828_Contig1_All	11	40876
GO:0061698	protein deglutarylation	Biological_Process	CL3476_Contig1_All|CL2169_Contig2_All|Unigene6972_All|CL3476_Contig2_All|CL3476_Contig3_All	5	40876
GO:0090606	single-species surface biofilm formation	Biological_Process	CL3468_Contig6_All|CL3468_Contig5_All|CL599_Contig4_All	3	40876
GO:0046706	CDP catabolic process	Biological_Process	CL1738_Contig14_All|CL1738_Contig18_All|CL1738_Contig9_All|CL1738_Contig10_All|CL1738_Contig5_All|CL1738_Contig16_All|CL1738_Contig6_All|CL1738_Contig8_All|CL1738_Contig13_All|CL1738_Contig15_All|CL1738_Contig12_All|CL1738_Contig4_All|CL1738_Contig7_All	13	40876
GO:0017025	TBP-class protein binding	Molecular_Function	Unigene5884_All|CL2478_Contig4_All|CL4088_Contig3_All|CL4088_Contig4_All|Unigene2338_All|CL740_Contig11_All|CL5104_Contig1_All|CL545_Contig2_All|CL5245_Contig3_All|CL2478_Contig3_All|CL2478_Contig6_All|Unigene4230_All|Unigene7589_All|CL2478_Contig5_All|CL4088_Contig1_All|CL740_Contig5_All|CL1191_Contig7_All|Unigene10917_All|Unigene2762_All|CL4088_Contig2_All|CL1763_Contig2_All|Unigene10568_All|CL…	48	40876
GO:0008900	hydrogen:potassium-exchanging ATPase activity	Molecular_Function	Unigene8713_All|CL554_Contig6_All|CL554_Contig2_All|Unigene5577_All|Unigene7983_All|Unigene2963_All|Unigene5579_All|Unigene8416_All|Unigene5576_All|CL2005_Contig3_All|Unigene4487_All|CL554_Contig11_All|CL554_Contig8_All|CL554_Contig9_All|CL554_Contig3_All|CL554_Contig12_All|CL554_Contig4_All|Unigene8415_All|Unigene7183_All|Unigene5580_All|Unigene8885_All|Unigene4490_All|CL554_Contig10_All|Unigene…	27	40876
GO:0032092	positive regulation of protein binding	Biological_Process	Unigene5253_All|Unigene1901_All|CL4332_Contig1_All|CL4960_Contig1_All|CL3889_Contig2_All|CL4960_Contig2_All|CL5061_Contig2_All|CL3889_Contig1_All|CL4332_Contig2_All|CL4960_Contig3_All|Unigene11561_All|Unigene965_All|Unigene1960_All|Unigene11965_All|CL3889_Contig3_All|CL4735_Contig1_All|CL4332_Contig3_All|CL4735_Contig2_All|Unigene10486_All	19	40876
GO:0045143	homologous chromosome segregation	Biological_Process	CL1153_Contig21_All|CL5011_Contig3_All|Unigene515_All|CL3138_Contig5_All|CL1153_Contig22_All|Unigene507_All|CL1153_Contig18_All|CL3138_Contig3_All|CL922_Contig2_All|CL1153_Contig20_All|CL922_Contig1_All|Unigene508_All|CL5011_Contig2_All|CL5011_Contig1_All|Unigene11440_All|CL1327_Contig14_All|CL3138_Contig4_All|CL1153_Contig26_All|Unigene513_All	19	40876
GO:0010803	regulation of tumor necrosis factor-mediated signaling pathway	Biological_Process	CL3826_Contig1_All|Unigene1923_All|CL3930_Contig2_All|Unigene3537_All|CL3930_Contig1_All|Unigene10158_All|Unigene5994_All|CL3826_Contig2_All	8	40876
GO:0000127	transcription factor TFIIIC complex	Cellular_Component	Unigene8282_All|Unigene8276_All|CL379_Contig16_All|CL379_Contig8_All|CL379_Contig14_All|Unigene8277_All|CL2444_Contig6_All|CL2626_Contig5_All|CL2444_Contig2_All|CL2444_Contig1_All|Unigene8279_All|Unigene8284_All|CL379_Contig6_All|CL2916_Contig1_All|Unigene8272_All|Unigene8283_All|Unigene8274_All|Unigene8280_All|Unigene8273_All|CL2916_Contig3_All|Unigene8281_All|Unigene8275_All|CL2444_Contig4_All|…	32	40876
GO:0042360	vitamin E metabolic process	Biological_Process	CL211_Contig15_All|CL147_Contig47_All|CL211_Contig6_All|Unigene6423_All|Unigene6422_All|CL147_Contig26_All|Unigene6433_All|CL514_Contig17_All|CL211_Contig5_All|CL147_Contig17_All|CL514_Contig18_All|CL1804_Contig4_All|CL211_Contig9_All|Unigene6418_All|CL211_Contig10_All|Unigene6445_All|Unigene6432_All|CL147_Contig54_All|CL514_Contig16_All|CL211_Contig2_All|CL2130_Contig7_All|Unigene6435_All|CL514_…	24	40876
GO:0046703	natural killer cell lectin-like receptor binding	Molecular_Function	CL3495_Contig1_All	1	40876
GO:0004844	uracil DNA N-glycosylase activity	Molecular_Function	CL796_Contig9_All|CL3823_Contig3_All|CL796_Contig2_All|CL796_Contig6_All|CL796_Contig8_All|CL2303_Contig4_All|CL2303_Contig2_All|CL796_Contig1_All|CL3823_Contig1_All|CL796_Contig3_All	10	40876
GO:0007290	spermatid nucleus elongation	Biological_Process	CL2993_Contig3_All|CL3316_Contig2_All|CL1438_Contig1_All|Unigene5035_All|CL1438_Contig2_All|Unigene5156_All|CL2993_Contig1_All|Unigene5323_All|CL1438_Contig3_All	9	40876
GO:0035023	regulation of Rho protein signal transduction	Biological_Process	CL568_Contig26_All|CL1346_Contig1_All|CL1074_Contig30_All|CL3843_Contig2_All|CL1346_Contig2_All|CL2529_Contig6_All|CL2529_Contig8_All|CL1074_Contig46_All|CL4494_Contig2_All|Unigene9749_All|CL1074_Contig4_All|CL4735_Contig2_All|CL1074_Contig19_All|Unigene108_All|CL1074_Contig32_All|CL1074_Contig18_All|CL1074_Contig47_All|CL1074_Contig12_All|CL1074_Contig48_All|CL365_Contig3_All|CL2529_Contig7_All|…	110	40876
GO:0015889	cobalamin transport	Biological_Process	Unigene5961_All	1	40876
GO:1990635	proximal dendrite	Cellular_Component	CL2576_Contig2_All|CL1851_Contig7_All	2	40876
GO:0016052	carbohydrate catabolic process	Biological_Process	CL130_Contig2_All|CL610_Contig6_All|Unigene361_All|CL130_Contig13_All|CL3923_Contig2_All|CL3701_Contig4_All|Unigene356_All|CL4550_Contig1_All|CL4865_Contig10_All|Unigene6222_All|CL5060_Contig2_All|Unigene354_All|CL3701_Contig3_All|CL752_Contig6_All|CL130_Contig1_All|CL5060_Contig1_All|Unigene363_All|Unigene11298_All|CL130_Contig9_All|CL130_Contig4_All|CL130_Contig5_All|CL752_Contig4_All|CL752_Con…	43	40876
GO:0009926	auxin polar transport	Biological_Process	CL32_Contig5_All|CL32_Contig15_All|CL32_Contig16_All|CL32_Contig13_All|CL32_Contig17_All|CL32_Contig11_All|CL32_Contig19_All|CL32_Contig10_All|Unigene9180_All	9	40876
GO:0060326	cell chemotaxis	Biological_Process	Unigene2078_All|Unigene10843_All|Unigene8706_All|Unigene5961_All	4	40876
GO:0019452	L-cysteine catabolic process to taurine	Biological_Process	Unigene8775_All	1	40876
GO:0031303	integral component of endosome membrane	Cellular_Component	CL524_Contig8_All|CL524_Contig9_All|CL524_Contig7_All|CL524_Contig3_All|CL524_Contig6_All|CL524_Contig2_All	6	40876
GO:0005913	cell-cell adherens junction	Cellular_Component	Unigene11179_All|Unigene11918_All|Unigene11172_All|Unigene11923_All|Unigene11807_All|Unigene11985_All|Unigene10481_All|Unigene2041_All	8	40876
GO:0043240	Fanconi anaemia nuclear complex	Cellular_Component	CL4884_Contig1_All|CL4884_Contig2_All	2	40876
GO:0003785	actin monomer binding	Molecular_Function	CL4072_Contig1_All|Unigene1984_All|CL4352_Contig4_All|CL4072_Contig3_All|CL3840_Contig2_All|Unigene1978_All|Unigene9391_All|CL3840_Contig1_All|Unigene11366_All|Unigene1205_All|CL4072_Contig2_All|CL376_Contig11_All|Unigene1924_All|Unigene998_All|Unigene9390_All|CL376_Contig1_All|Unigene7122_All|Unigene7865_All|Unigene1130_All|Unigene6124_All	20	40876
GO:0047115	trans-1,2-dihydrobenzene-1,2-diol dehydrogenase activity	Molecular_Function	Unigene7152_All	1	40876
GO:0006404	RNA import into nucleus	Biological_Process	CL4517_Contig1_All|CL4517_Contig2_All|CL4259_Contig4_All|Unigene2162_All|Unigene2115_All|Unigene2184_All|CL4259_Contig3_All|CL4259_Contig5_All|Unigene2200_All|CL4259_Contig1_All|CL4517_Contig3_All	11	40876
GO:0007534	gene conversion at mating-type locus	Biological_Process	CL298_Contig23_All|CL298_Contig14_All|CL298_Contig5_All|CL298_Contig6_All|CL298_Contig24_All|Unigene1353_All|CL5047_Contig1_All|CL1427_Contig4_All|CL298_Contig22_All|CL298_Contig16_All|CL298_Contig3_All|CL298_Contig19_All|CL298_Contig10_All|CL5047_Contig2_All|CL1427_Contig3_All|CL298_Contig12_All|CL547_Contig3_All|CL298_Contig21_All|CL298_Contig20_All|CL298_Contig4_All|CL1427_Contig2_All|CL298_Co…	27	40876
GO:1990731	UV-damage excision repair, DNA incision	Biological_Process	CL1338_Contig9_All|CL1338_Contig3_All|CL1338_Contig5_All|CL1338_Contig4_All|CL1338_Contig6_All|CL1338_Contig1_All|CL1338_Contig2_All	7	40876
GO:1904643	response to curcumin	Biological_Process	CL2000_Contig3_All|CL2000_Contig4_All	2	40876
GO:0047131	saccharopine dehydrogenase (NAD+, L-glutamate-forming) activity	Molecular_Function	CL903_Contig4_All|CL903_Contig3_All|CL903_Contig2_All	3	40876
GO:0046843	dorsal appendage formation	Biological_Process	CL2794_Contig2_All|CL5083_Contig2_All|CL5083_Contig1_All|CL2291_Contig1_All	4	40876
GO:0045837	negative regulation of membrane potential	Biological_Process	Unigene4398_All|Unigene10283_All	2	40876
GO:1903690	negative regulation of wound healing, spreading of epidermal cells	Biological_Process	CL2453_Contig10_All|CL2453_Contig2_All|CL2453_Contig5_All|CL2453_Contig8_All|Unigene1799_All|CL2453_Contig6_All|CL2453_Contig9_All	7	40876
GO:0034707	chloride channel complex	Cellular_Component	CL493_Contig7_All|CL493_Contig1_All|Unigene2940_All|CL493_Contig10_All|CL493_Contig9_All|CL493_Contig3_All|CL493_Contig8_All|CL493_Contig4_All	8	40876
GO:0017056	structural constituent of nuclear pore	Molecular_Function	CL160_Contig5_All|Unigene7805_All|CL3015_Contig14_All|CL3015_Contig16_All|CL3662_Contig2_All|CL4593_Contig2_All|CL516_Contig5_All|CL3015_Contig11_All|CL1289_Contig9_All|CL1045_Contig3_All|Unigene5002_All|CL2522_Contig3_All|CL1289_Contig8_All|CL1045_Contig1_All|CL160_Contig8_All|CL3015_Contig15_All|CL4593_Contig1_All|CL3015_Contig17_All|CL2743_Contig3_All|CL2743_Contig2_All|CL3015_Contig6_All|CL16…	66	40876
GO:0043653	mitochondrial fragmentation involved in apoptotic process	Biological_Process	CL573_Contig7_All|Unigene10509_All|Unigene10283_All	3	40876
GO:0008750	NAD(P)+ transhydrogenase (AB-specific) activity	Molecular_Function	CL3405_Contig2_All|CL3405_Contig1_All|CL3405_Contig3_All	3	40876
GO:0019583	galactonate metabolic process	Biological_Process	CL1499_Contig17_All|CL1499_Contig13_All|CL1499_Contig12_All|CL1499_Contig11_All|CL1499_Contig14_All|CL1499_Contig1_All|CL1499_Contig9_All|Unigene11086_All|Unigene8314_All|Unigene8316_All	10	40876
GO:0010988	regulation of low-density lipoprotein particle clearance	Biological_Process	Unigene11887_All|Unigene6170_All|Unigene10958_All	3	40876
GO:0098639	collagen binding involved in cell-matrix adhesion	Molecular_Function	Unigene11817_All|Unigene11966_All	2	40876
GO:1990459	transferrin receptor binding	Molecular_Function	Unigene7135_All|Unigene5288_All|CL4304_Contig2_All	3	40876
GO:0006085	acetyl-CoA biosynthetic process	Biological_Process	Unigene9967_All|CL4199_Contig1_All|CL192_Contig5_All|CL4199_Contig2_All|CL192_Contig3_All	5	40876
GO:0008237	metallopeptidase activity	Molecular_Function	CL2206_Contig11_All|CL2666_Contig6_All|CL181_Contig3_All|CL3036_Contig3_All|CL2206_Contig10_All|CL2206_Contig9_All|CL2666_Contig5_All|Unigene4224_All|CL2206_Contig6_All|Unigene174_All|CL2206_Contig3_All|CL1631_Contig9_All|CL1631_Contig3_All|CL3011_Contig2_All|CL3773_Contig2_All|CL2126_Contig3_All|CL1415_Contig2_All|CL3603_Contig2_All|Unigene9793_All|CL3263_Contig1_All|CL832_Contig30_All|CL3144_Co…	105	40876
GO:0035437	maintenance of protein localization in endoplasmic reticulum	Biological_Process	CL4753_Contig1_All	1	40876
GO:0034775	glutathione transmembrane transport	Biological_Process	CL1002_Contig7_All|Unigene5961_All|Unigene2264_All|CL4311_Contig2_All|CL4311_Contig1_All|CL5398_Contig9_All|Unigene9005_All|Unigene2098_All|CL278_Contig8_All|Unigene2252_All|CL1002_Contig10_All|CL1002_Contig5_All|Unigene2127_All|Unigene2140_All|CL1002_Contig6_All|CL1002_Contig9_All|Unigene2212_All|Unigene2290_All|Unigene9006_All|CL1002_Contig8_All|CL1002_Contig2_All|Unigene5388_All|Unigene4884_Al…	34	40876
GO:0033234	negative regulation of protein sumoylation	Biological_Process	Unigene2041_All|Unigene11807_All|Unigene7167_All|CL1258_Contig1_All|CL1258_Contig3_All	5	40876
GO:0030395	lactose binding	Molecular_Function	Unigene1953_All	1	40876
GO:0018657	toluene 3-monooxygenase activity	Molecular_Function	CL2002_Contig5_All|Unigene2973_All	2	40876
GO:0050870	positive regulation of T cell activation	Biological_Process	Unigene4466_All|Unigene10786_All|Unigene6037_All	3	40876
GO:0010801	negative regulation of peptidyl-threonine phosphorylation	Biological_Process	Unigene10848_All|CL497_Contig6_All|CL2167_Contig4_All|CL2167_Contig14_All|CL2167_Contig17_All|CL497_Contig1_All|CL2167_Contig1_All|CL2167_Contig8_All|CL2167_Contig13_All|CL2167_Contig6_All|CL2167_Contig3_All|CL497_Contig4_All|CL2167_Contig5_All|CL2167_Contig11_All|CL2167_Contig9_All|CL2167_Contig12_All|CL2167_Contig2_All|CL2167_Contig16_All|CL2167_Contig15_All|CL2167_Contig10_All|CL2167_Contig7_A…	21	40876
GO:1902990	mitotic telomere maintenance via semi-conservative replication	Biological_Process	CL3009_Contig7_All|Unigene8367_All|CL3009_Contig8_All|CL3009_Contig2_All|Unigene8370_All|Unigene8369_All|Unigene8371_All|CL3009_Contig3_All|CL3009_Contig5_All|CL3009_Contig4_All|Unigene9252_All|CL3009_Contig6_All|Unigene11795_All|Unigene8368_All|Unigene9746_All	15	40876
GO:0038082	MAP kinase phosphatase activity involved in regulation of osmosensory signaling pathway	Molecular_Function	Unigene7523_All	1	40876
GO:0001041	transcription from a RNA polymerase III hybrid type promoter	Biological_Process	Unigene8273_All|Unigene8275_All|Unigene8281_All|CL2444_Contig4_All|Unigene8283_All|Unigene8272_All|Unigene8274_All|Unigene8280_All|CL379_Contig10_All|CL2626_Contig9_All|CL3848_Contig1_All|CL2626_Contig10_All|CL2444_Contig7_All|CL2444_Contig5_All|Unigene8278_All|Unigene8277_All|Unigene8282_All|Unigene8276_All|CL379_Contig8_All|CL379_Contig16_All|CL379_Contig14_All|CL2444_Contig1_All|Unigene8284_Al…	27	40876
GO:0007531	mating type determination	Biological_Process	CL1086_Contig1_All|CL1086_Contig7_All|CL5235_Contig1_All|CL5235_Contig2_All|CL1086_Contig2_All|CL1086_Contig6_All|CL1086_Contig4_All	7	40876
GO:0005929	cilium	Cellular_Component	CL335_Contig50_All|CL335_Contig51_All|CL335_Contig20_All|Unigene3525_All|CL335_Contig15_All|CL551_Contig12_All|CL335_Contig38_All|Unigene3865_All|CL335_Contig8_All|CL335_Contig12_All|CL335_Contig28_All|CL335_Contig33_All|CL551_Contig8_All|CL335_Contig54_All|CL335_Contig14_All|CL335_Contig25_All|CL335_Contig39_All|CL551_Contig11_All|CL335_Contig40_All|CL335_Contig45_All|CL335_Contig30_All|CL335_Co…	81	40876
GO:0019088	immortalization of host cell by virus	Biological_Process	Unigene839_All	1	40876
GO:0046464	acylglycerol catabolic process	Biological_Process	Unigene4436_All|CL3046_Contig3_All|CL3046_Contig1_All|Unigene10776_All|Unigene1119_All|CL3046_Contig5_All|Unigene1420_All|CL3046_Contig2_All|CL3046_Contig4_All|Unigene3668_All	10	40876
GO:0050872	white fat cell differentiation	Biological_Process	CL2596_Contig12_All|CL2596_Contig14_All|CL4021_Contig2_All|CL2596_Contig9_All|CL4717_Contig2_All|Unigene8743_All|Unigene6995_All|CL2596_Contig10_All|CL5303_Contig1_All|CL4717_Contig3_All|Unigene5923_All|CL4717_Contig1_All|CL5303_Contig2_All	13	40876
GO:1902543	negative regulation of protein localization to mitotic spindle pole body	Biological_Process	Unigene4995_All	1	40876
GO:0000731	DNA synthesis involved in DNA repair	Biological_Process	CL5126_Contig3_All|CL2596_Contig10_All|CL1024_Contig2_All|Unigene2745_All|CL530_Contig5_All|Unigene1409_All|CL530_Contig4_All|Unigene1331_All|Unigene1424_All|CL2108_Contig2_All|Unigene5518_All|Unigene1252_All|Unigene1114_All|CL5126_Contig4_All|CL3311_Contig3_All|CL1333_Contig1_All|CL3977_Contig2_All|CL2108_Contig4_All|CL2108_Contig10_All|CL2596_Contig12_All|CL1465_Contig6_All|CL2596_Contig14_All|…	46	40876
GO:2001244	positive regulation of intrinsic apoptotic signaling pathway	Biological_Process	Unigene6141_All|CL573_Contig7_All|Unigene5994_All|CL5324_Contig2_All|Unigene10509_All	5	40876
GO:0055131	C3HC4-type RING finger domain binding	Molecular_Function	Unigene7823_All|Unigene7834_All|Unigene5269_All|Unigene7822_All|CL5069_Contig2_All	5	40876
GO:0012506	vesicle membrane	Cellular_Component	CL2853_Contig1_All|Unigene4896_All|Unigene10228_All|Unigene5903_All|CL493_Contig2_All|CL493_Contig3_All|Unigene4897_All|Unigene4899_All|CL1577_Contig2_All|Unigene11922_All|CL4164_Contig2_All|CL493_Contig8_All|CL493_Contig9_All|CL1886_Contig1_All|Unigene4901_All|Unigene10859_All|Unigene6902_All|Unigene2072_All|Unigene6870_All|Unigene1054_All|CL1577_Contig5_All|Unigene10777_All|CL493_Contig10_All|C…	24	40876
GO:0070233	negative regulation of T cell apoptotic process	Biological_Process	CL1699_Contig6_All|Unigene10906_All|CL1699_Contig8_All|CL1699_Contig1_All|CL1699_Contig11_All|CL1699_Contig7_All|CL1699_Contig13_All	7	40876
GO:0000050	urea cycle	Biological_Process	Unigene5041_All|CL164_Contig31_All|CL1871_Contig3_All|CL871_Contig3_All|CL766_Contig3_All|CL766_Contig4_All|Unigene5171_All|CL3641_Contig4_All|Unigene9817_All|CL1871_Contig2_All|Unigene8045_All|CL1871_Contig1_All|CL871_Contig8_All|Unigene7910_All|Unigene5170_All|CL3641_Contig1_All|Unigene5040_All|CL164_Contig6_All|Unigene7843_All|CL164_Contig4_All|Unigene6204_All|CL2419_Contig1_All|CL164_Contig29…	50	40876
GO:0071630	nucleus-associated proteasomal ubiquitin-dependent protein catabolic process	Biological_Process	Unigene8590_All	1	40876
GO:0046538	2,3-bisphosphoglycerate-dependent phosphoglycerate mutase activity	Molecular_Function	CL2513_Contig4_All|Unigene8509_All|CL2513_Contig7_All|Unigene3714_All|CL2513_Contig6_All|CL3895_Contig4_All|CL2513_Contig3_All	7	40876
GO:0015020	glucuronosyltransferase activity	Molecular_Function	Unigene10753_All|CL3613_Contig1_All|Unigene10253_All|Unigene7414_All|Unigene8390_All|CL3613_Contig2_All|Unigene7389_All	7	40876
GO:0000419	DNA-directed RNA polymerase V complex	Cellular_Component	Unigene10009_All	1	40876
GO:0035481	positive regulation of Notch signaling pathway involved in heart induction	Biological_Process	Unigene6708_All|CL1022_Contig12_All|Unigene2549_All	3	40876
GO:0019935	cyclic-nucleotide-mediated signaling	Biological_Process	CL1764_Contig2_All|CL1764_Contig1_All|CL1764_Contig3_All|CL1764_Contig4_All	4	40876
GO:0018826	methionine gamma-lyase activity	Molecular_Function	Unigene9199_All	1	40876
GO:0005846	nuclear cap binding complex	Cellular_Component	CL4692_Contig1_All|CL4692_Contig3_All|Unigene8923_All|Unigene9712_All|CL5166_Contig2_All|Unigene9711_All|CL4692_Contig2_All|Unigene7982_All	8	40876
GO:0016319	mushroom body development	Biological_Process	Unigene7515_All|CL2618_Contig5_All|CL2387_Contig2_All|Unigene7504_All|Unigene7510_All|Unigene7497_All|CL2387_Contig5_All|Unigene7507_All|Unigene7498_All|Unigene7519_All|CL2387_Contig1_All|Unigene7496_All|Unigene7506_All|Unigene9721_All|Unigene7495_All|Unigene671_All|Unigene7493_All|Unigene7517_All|CL2387_Contig3_All|Unigene9722_All|CL5033_Contig2_All|Unigene7499_All|Unigene7505_All|CL2387_Contig6…	27	40876
GO:0006164	purine nucleotide biosynthetic process	Biological_Process	CL1696_Contig17_All|CL475_Contig6_All|CL475_Contig4_All|CL475_Contig5_All|CL1696_Contig13_All|CL3717_Contig2_All|CL2839_Contig5_All|Unigene1547_All|CL4295_Contig4_All|CL1013_Contig2_All|CL3717_Contig1_All|CL4342_Contig3_All|CL2839_Contig7_All|CL4295_Contig5_All|Unigene1550_All|CL475_Contig1_All|CL320_Contig2_All|CL475_Contig2_All|CL4295_Contig3_All|Unigene1551_All|CL147_Contig13_All|CL4295_Contig…	31	40876
GO:0004573	mannosyl-oligosaccharide glucosidase activity	Molecular_Function	CL1531_Contig5_All|CL3006_Contig1_All|CL3006_Contig2_All|CL1531_Contig4_All	4	40876
GO:1990221	L-cysteine desulfurase complex	Cellular_Component	Unigene9289_All	1	40876
GO:0061003	positive regulation of dendritic spine morphogenesis	Biological_Process	CL4077_Contig1_All|CL4077_Contig2_All	2	40876
GO:0030695	GTPase regulator activity	Molecular_Function	CL4967_Contig2_All|CL4529_Contig2_All|Unigene835_All|CL2624_Contig2_All|CL4529_Contig1_All|CL2624_Contig1_All	6	40876
GO:0010495	long-distance posttranscriptional gene silencing	Biological_Process	CL903_Contig8_All|CL903_Contig10_All|CL1818_Contig5_All|Unigene7741_All|CL903_Contig9_All|CL903_Contig14_All|CL1818_Contig8_All|CL903_Contig16_All|CL2270_Contig1_All|CL1818_Contig6_All|CL903_Contig11_All|CL1818_Contig3_All|CL1818_Contig2_All|CL1818_Contig4_All|CL903_Contig1_All|CL903_Contig15_All|CL2270_Contig2_All	17	40876
GO:0005773	vacuole	Cellular_Component	CL3015_Contig1_All|CL1885_Contig8_All|CL3976_Contig2_All|Unigene2302_All|Unigene9362_All|CL1885_Contig4_All|CL3277_Contig5_All|Unigene9544_All|CL885_Contig4_All|CL1291_Contig9_All|CL3978_Contig1_All|CL377_Contig2_All|CL312_Contig25_All|CL4935_Contig8_All|CL1324_Contig4_All|CL263_Contig3_All|Unigene6916_All|CL2366_Contig4_All|CL1885_Contig18_All|CL120_Contig3_All|CL1011_Contig16_All|Unigene9947_Al…	462	40876
GO:0016696	oxidoreductase activity, acting on hydrogen as donor, NAD or NADP as acceptor	Molecular_Function	CL4921_Contig3_All	1	40876
GO:0090002	establishment of protein localization to plasma membrane	Biological_Process	CL5089_Contig4_All|Unigene1799_All|Unigene4379_All|CL5089_Contig2_All|CL3165_Contig3_All|CL223_Contig1_All|CL643_Contig1_All|Unigene11903_All|CL726_Contig4_All|Unigene960_All|CL223_Contig5_All|CL643_Contig3_All|Unigene6730_All|Unigene1854_All|CL643_Contig2_All|Unigene5258_All|CL5089_Contig3_All|Unigene6729_All|CL5089_Contig1_All	19	40876
GO:0007563	regulation of eclosion	Biological_Process	CL700_Contig7_All|CL700_Contig3_All|CL700_Contig6_All	3	40876
GO:0016236	macroautophagy	Biological_Process	CL2812_Contig1_All|Unigene1698_All|CL895_Contig1_All|CL857_Contig1_All|CL5135_Contig1_All|CL2955_Contig2_All|CL1426_Contig3_All|Unigene2790_All|Unigene10486_All|CL2422_Contig3_All|CL3423_Contig6_All|CL895_Contig5_All|CL2955_Contig5_All|CL4612_Contig2_All|CL3285_Contig1_All|CL3456_Contig3_All|Unigene2804_All|CL5307_Contig1_All|Unigene4332_All|CL4528_Contig1_All|Unigene6950_All|CL1325_Contig4_All|C…	112	40876
GO:0005856	cytoskeleton	Cellular_Component	Unigene1001_All|CL3207_Contig9_All|CL4147_Contig3_All|Unigene11897_All|CL1982_Contig2_All|Unigene7848_All|CL3123_Contig4_All|CL2646_Contig6_All|CL4993_Contig1_All|CL2254_Contig4_All|Unigene3521_All|CL109_Contig6_All|Unigene4123_All|Unigene4348_All|CL4362_Contig2_All|CL3795_Contig6_All|CL758_Contig6_All|Unigene5997_All|Unigene10780_All|CL3406_Contig2_All|CL4182_Contig1_All|Unigene7507_All|CL3795_C…	351	40876
GO:0032045	guanyl-nucleotide exchange factor complex	Cellular_Component	CL1263_Contig5_All|CL3281_Contig1_All|CL463_Contig4_All|CL463_Contig2_All|CL1263_Contig9_All|Unigene9004_All|CL1263_Contig7_All	7	40876
GO:0030836	positive regulation of actin filament depolymerization	Biological_Process	Unigene11526_All|Unigene6947_All|Unigene7992_All|Unigene3550_All	4	40876
GO:0045047	protein targeting to ER	Biological_Process	CL290_Contig24_All|Unigene2788_All|CL290_Contig17_All|CL290_Contig22_All|CL2642_Contig1_All|CL290_Contig25_All|CL3718_Contig2_All|Unigene2994_All|CL2379_Contig3_All|Unigene10882_All|CL2048_Contig1_All|CL2642_Contig2_All|CL290_Contig29_All|CL290_Contig8_All|CL2642_Contig4_All|CL290_Contig23_All|CL2379_Contig2_All|CL290_Contig27_All|CL2642_Contig3_All|Unigene8542_All	20	40876
GO:0042130	negative regulation of T cell proliferation	Biological_Process	CL1699_Contig13_All|Unigene10926_All|Unigene2906_All|CL4608_Contig1_All|CL1699_Contig7_All|CL1699_Contig11_All|CL4608_Contig2_All|CL1699_Contig1_All|CL1699_Contig8_All|CL1699_Contig6_All	10	40876
GO:0002840	regulation of T cell mediated immune response to tumor cell	Biological_Process	Unigene7064_All	1	40876
GO:0004118	cGMP-stimulated cyclic-nucleotide phosphodiesterase activity	Molecular_Function	Unigene10221_All|Unigene7582_All	2	40876
GO:0032133	chromosome passenger complex	Cellular_Component	CL2149_Contig2_All|CL4480_Contig2_All|CL4480_Contig1_All|CL2149_Contig3_All	4	40876
GO:0071786	endoplasmic reticulum tubular network organization	Biological_Process	CL817_Contig3_All|CL817_Contig2_All	2	40876
GO:0006414	translational elongation	Biological_Process	CL562_Contig7_All|Unigene5088_All|CL1906_Contig4_All|Unigene2854_All|Unigene8014_All|CL4673_Contig2_All|Unigene8703_All|CL1906_Contig7_All|CL562_Contig1_All|Unigene2839_All|CL2562_Contig2_All|CL4227_Contig4_All|CL2967_Contig1_All|Unigene5199_All|Unigene4323_All|CL4227_Contig1_All|Unigene4221_All|CL37_Contig2_All|CL4227_Contig2_All|Unigene9230_All|Unigene3577_All|CL5308_Contig1_All|CL2419_Contig4_…	43	40876
GO:0048680	positive regulation of axon regeneration	Biological_Process	Unigene10652_All|Unigene2914_All|CL3722_Contig2_All|Unigene5099_All|CL235_Contig11_All|CL235_Contig1_All	6	40876
GO:0009258	10-formyltetrahydrofolate catabolic process	Biological_Process	Unigene10774_All|Unigene4458_All	2	40876
GO:0043623	cellular protein complex assembly	Biological_Process	CL4983_Contig2_All|Unigene7119_All|CL4983_Contig1_All|Unigene5283_All|Unigene9653_All|Unigene5238_All	6	40876
GO:0008228	opsonization	Biological_Process	Unigene10958_All|Unigene964_All|Unigene10920_All	3	40876
GO:0035860	glial cell-derived neurotrophic factor receptor signaling pathway	Biological_Process	Unigene11178_All	1	40876
GO:0006544	glycine metabolic process	Biological_Process	CL1604_Contig9_All|CL2696_Contig1_All|CL3352_Contig7_All|Unigene10810_All|CL3352_Contig6_All|CL5207_Contig2_All|CL2696_Contig3_All|CL3352_Contig1_All|Unigene7810_All|CL3352_Contig4_All|Unigene7940_All|CL3352_Contig2_All|CL3352_Contig5_All|CL3352_Contig3_All	14	40876
GO:0051096	positive regulation of helicase activity	Biological_Process	CL3002_Contig2_All|CL3002_Contig5_All|CL3002_Contig6_All|CL4751_Contig1_All|CL3002_Contig3_All|CL4751_Contig2_All	6	40876
GO:0034185	apolipoprotein binding	Molecular_Function	Unigene10577_All|Unigene10581_All|Unigene10583_All|Unigene10301_All|Unigene10801_All|Unigene10778_All|Unigene10511_All	7	40876
GO:0051286	cell tip	Cellular_Component	Unigene1541_All|CL3837_Contig18_All|CL454_Contig6_All|CL4779_Contig1_All|Unigene8591_All|CL1074_Contig43_All|CL4024_Contig2_All|CL1074_Contig9_All|CL241_Contig3_All|CL3837_Contig3_All|CL365_Contig3_All|CL1819_Contig6_All|CL5271_Contig18_All|CL2529_Contig7_All|CL2441_Contig13_All|Unigene7710_All|CL584_Contig3_All|Unigene1348_All|CL241_Contig1_All|CL511_Contig9_All|CL2577_Contig1_All|CL3772_Contig3…	428	40876
GO:0052666	tRNA (cytosine-2'-O-)-methyltransferase activity	Molecular_Function	CL1409_Contig8_All|CL1409_Contig1_All|CL4725_Contig1_All|CL1409_Contig10_All|CL832_Contig37_All|CL4725_Contig5_All|Unigene2300_All|CL4492_Contig1_All|CL832_Contig38_All|CL1409_Contig15_All|CL4492_Contig2_All|CL4492_Contig3_All|CL832_Contig17_All|CL2655_Contig3_All|CL89_Contig17_All|CL1409_Contig6_All|CL89_Contig3_All|CL1409_Contig12_All|CL2655_Contig2_All|CL4725_Contig2_All|CL854_Contig1_All|CL41…	43	40876
GO:0035261	external genitalia morphogenesis	Biological_Process	CL13_Contig7_All|CL651_Contig1_All|CL651_Contig2_All|CL651_Contig4_All|Unigene9673_All	5	40876
GO:1901920	peptidyl-tyrosine dephosphorylation involved in activation of protein kinase activity	Biological_Process	Unigene6876_All	1	40876
GO:0005052	peroxisome matrix targeting signal-1 binding	Molecular_Function	CL2769_Contig2_All|CL2769_Contig3_All|Unigene6928_All|Unigene8523_All|CL2769_Contig5_All|CL2769_Contig4_All|CL866_Contig2_All|Unigene11360_All|CL2769_Contig1_All|CL2769_Contig6_All	10	40876
GO:0042175	nuclear outer membrane-endoplasmic reticulum membrane network	Cellular_Component	CL674_Contig1_All|CL674_Contig10_All|CL2698_Contig1_All|CL5340_Contig3_All|Unigene2770_All|CL674_Contig5_All|CL2474_Contig2_All|CL674_Contig12_All|CL674_Contig9_All|CL5340_Contig1_All|CL5340_Contig8_All|CL753_Contig4_All|CL5340_Contig5_All|CL4377_Contig1_All|CL3763_Contig1_All|Unigene1639_All|CL3763_Contig2_All|CL5340_Contig6_All|Unigene1640_All|CL674_Contig7_All|CL674_Contig6_All|CL674_Contig3_A…	31	40876
GO:0042517	positive regulation of tyrosine phosphorylation of Stat3 protein	Biological_Process	CL4296_Contig4_All|CL4296_Contig5_All|CL3267_Contig2_All|CL4115_Contig4_All|Unigene11940_All|CL4115_Contig8_All	6	40876
GO:0061459	L-arginine transmembrane transporter activity	Molecular_Function	CL722_Contig9_All|CL4916_Contig8_All|CL4916_Contig1_All|CL4916_Contig6_All|CL4916_Contig7_All|CL4916_Contig4_All|CL4916_Contig9_All	7	40876
GO:0043168	anion binding	Molecular_Function	CL1877_Contig2_All|CL1877_Contig1_All	2	40876
GO:0006528	asparagine metabolic process	Biological_Process	CL2445_Contig1_All|CL4566_Contig2_All|CL2445_Contig11_All|CL4566_Contig1_All|CL2445_Contig12_All	5	40876
GO:0007099	centriole replication	Biological_Process	CL1788_Contig3_All|CL1788_Contig2_All|Unigene6876_All|CL3123_Contig3_All|CL758_Contig6_All|CL3123_Contig4_All|CL5125_Contig2_All|CL758_Contig2_All|CL3123_Contig2_All|CL3123_Contig1_All	10	40876
GO:0034856	2-hydroxyhexa-2,4-dienoate hydratase activity	Molecular_Function	CL3837_Contig14_All|CL3837_Contig15_All	2	40876
GO:0021930	cerebellar granule cell precursor proliferation	Biological_Process	CL2052_Contig3_All	1	40876
GO:0060744	mammary gland branching involved in thelarche	Biological_Process	Unigene4481_All	1	40876
GO:0000701	purine-specific mismatch base pair DNA N-glycosylase activity	Molecular_Function	CL2303_Contig4_All|CL3823_Contig1_All|Unigene11795_All|CL796_Contig3_All|CL796_Contig1_All|CL2303_Contig2_All|CL3823_Contig3_All|CL796_Contig2_All|CL796_Contig6_All|CL796_Contig9_All|CL796_Contig8_All	11	40876
GO:0016139	glycoside catabolic process	Biological_Process	CL5288_Contig16_All|CL733_Contig4_All|CL733_Contig1_All|CL5288_Contig18_All|CL733_Contig3_All|CL733_Contig5_All|CL733_Contig2_All|CL733_Contig6_All|Unigene5902_All	9	40876
GO:0035315	hair cell differentiation	Biological_Process	CL2638_Contig5_All|CL2638_Contig4_All|Unigene4348_All|Unigene2041_All	4	40876
GO:0046513	ceramide biosynthetic process	Biological_Process	CL4227_Contig7_All|CL397_Contig1_All|Unigene6868_All|CL3613_Contig2_All|CL3613_Contig1_All|CL397_Contig2_All|CL397_Contig3_All	7	40876
GO:0060216	definitive hemopoiesis	Biological_Process	Unigene3446_All|CL2833_Contig1_All|CL594_Contig4_All|CL495_Contig5_All|CL72_Contig9_All|CL594_Contig3_All|CL594_Contig6_All|CL495_Contig10_All|CL495_Contig11_All|CL2833_Contig2_All	10	40876
GO:0019627	urea metabolic process	Biological_Process	Unigene4581_All|CL479_Contig6_All|CL3624_Contig5_All|Unigene948_All|CL2628_Contig1_All|CL2628_Contig3_All|CL3239_Contig2_All|CL3239_Contig3_All|Unigene4583_All|CL3239_Contig1_All|Unigene2087_All|CL3624_Contig2_All|Unigene11568_All|CL3624_Contig4_All|Unigene7226_All|CL3239_Contig5_All|Unigene4629_All|Unigene4625_All|CL3239_Contig4_All|Unigene11296_All|Unigene8566_All|CL479_Contig2_All|Unigene11569…	40	40876
GO:0019897	extrinsic component of plasma membrane	Cellular_Component	Unigene10301_All|CL3638_Contig4_All|Unigene6162_All|CL3638_Contig2_All|Unigene11187_All|CL4054_Contig2_All|Unigene1852_All|Unigene6810_All|CL3638_Contig3_All|Unigene5258_All|CL5295_Contig2_All|Unigene10511_All|CL1945_Contig6_All|Unigene9553_All|Unigene3433_All|Unigene3185_All|CL4967_Contig2_All|Unigene3188_All|Unigene835_All|CL1374_Contig2_All|CL1945_Contig4_All|Unigene5931_All|Unigene9001_All|Un…	32	40876
GO:0060213	positive regulation of nuclear-transcribed mRNA poly(A) tail shortening	Biological_Process	CL1179_Contig7_All|Unigene4786_All|CL1179_Contig3_All|CL1179_Contig2_All|CL627_Contig2_All|CL627_Contig1_All|Unigene4914_All|Unigene8684_All|CL3361_Contig4_All|CL3117_Contig2_All|CL879_Contig4_All|Unigene4912_All|Unigene940_All|Unigene4918_All|Unigene4919_All|CL3361_Contig3_All|Unigene5358_All|Unigene6010_All|CL879_Contig2_All|CL3361_Contig2_All|CL879_Contig3_All|Unigene4757_All|CL879_Contig1_All…	25	40876
GO:0006464	cellular protein modification process	Biological_Process	CL3948_Contig6_All|CL1900_Contig1_All|CL2777_Contig5_All|CL2777_Contig4_All|CL3974_Contig3_All|CL1837_Contig2_All|CL243_Contig3_All|Unigene7328_All|Unigene7147_All|CL2217_Contig3_All|CL2777_Contig3_All|CL3974_Contig1_All|Unigene11822_All|CL1437_Contig1_All|CL2217_Contig4_All|Unigene11951_All|CL2777_Contig2_All|Unigene7338_All|Unigene10500_All|CL3948_Contig5_All|Unigene1923_All|Unigene7794_All|CL9…	61	40876
GO:0048137	spermatocyte division	Biological_Process	CL790_Contig1_All	1	40876
GO:0016710	trans-cinnamate 4-monooxygenase activity	Molecular_Function	Unigene7947_All	1	40876
GO:0016210	naringenin-chalcone synthase activity	Molecular_Function	CL1840_Contig8_All	1	40876
GO:0044295	axonal growth cone	Cellular_Component	CL2387_Contig4_All|Unigene670_All|Unigene10949_All|CL2387_Contig6_All|Unigene1799_All|CL2387_Contig3_All|Unigene11561_All|Unigene671_All|CL2387_Contig1_All|CL2387_Contig5_All|CL2387_Contig2_All	11	40876
GO:0003958	NADPH-hemoprotein reductase activity	Molecular_Function	CL455_Contig8_All|CL455_Contig2_All|CL781_Contig10_All|CL455_Contig5_All|CL455_Contig7_All|CL455_Contig10_All|CL1613_Contig1_All|Unigene11455_All|CL1613_Contig9_All|CL1613_Contig2_All|CL1613_Contig10_All|CL455_Contig3_All|Unigene9074_All|CL455_Contig6_All|CL1613_Contig13_All|CL455_Contig9_All|CL3363_Contig5_All|CL1613_Contig12_All|CL1613_Contig7_All|CL1613_Contig11_All|Unigene4009_All|CL455_Conti…	22	40876
GO:0032093	SAM domain binding	Molecular_Function	CL3558_Contig4_All|CL3558_Contig5_All|CL3558_Contig8_All|CL3558_Contig7_All|CL3558_Contig6_All|CL3558_Contig3_All|CL3558_Contig1_All|CL3558_Contig2_All|CL4024_Contig2_All	9	40876
GO:1903816	positive regulation of collecting lymphatic vessel constriction	Biological_Process	Unigene1031_All	1	40876
GO:0003342	proepicardium development	Biological_Process	CL594_Contig5_All|CL594_Contig6_All|CL594_Contig4_All|CL594_Contig3_All	4	40876
GO:0001658	branching involved in ureteric bud morphogenesis	Biological_Process	Unigene2041_All|Unigene11807_All|Unigene11226_All|Unigene11992_All|CL2052_Contig3_All|Unigene10955_All	6	40876
GO:0044666	MLL3/4 complex	Cellular_Component	CL4099_Contig4_All|CL4099_Contig3_All|CL751_Contig34_All|Unigene10401_All|CL4099_Contig5_All|CL751_Contig32_All|CL2699_Contig1_All|CL4099_Contig2_All	8	40876
GO:1903019	negative regulation of glycoprotein metabolic process	Biological_Process	Unigene964_All	1	40876
GO:0006203	dGTP catabolic process	Biological_Process	CL3553_Contig3_All|Unigene5600_All|CL3553_Contig1_All|CL3553_Contig4_All	4	40876
GO:0015663	nicotinamide mononucleotide transmembrane transporter activity	Molecular_Function	CL4682_Contig2_All|CL1999_Contig5_All|CL1999_Contig4_All|CL4682_Contig18_All|CL1999_Contig6_All|CL510_Contig6_All|CL2740_Contig7_All|CL510_Contig9_All|CL1999_Contig3_All|CL1999_Contig1_All|CL2740_Contig8_All|CL510_Contig5_All|CL1999_Contig9_All|CL510_Contig8_All|CL510_Contig7_All|CL1809_Contig16_All|CL1999_Contig8_All|CL4682_Contig13_All|CL1999_Contig2_All|CL4682_Contig12_All|CL510_Contig11_All|C…	22	40876
GO:1990247	N6-methyladenosine-containing RNA binding	Molecular_Function	CL1226_Contig1_All|CL1226_Contig2_All|CL426_Contig2_All|Unigene9151_All	4	40876
GO:0060079	excitatory postsynaptic potential	Biological_Process	CL801_Contig37_All|CL801_Contig29_All|CL801_Contig32_All|CL801_Contig25_All|CL3344_Contig1_All|CL801_Contig13_All|CL3344_Contig2_All|CL801_Contig30_All|CL801_Contig40_All|CL801_Contig17_All|CL801_Contig31_All|CL3344_Contig4_All|Unigene4794_All|CL801_Contig16_All|CL801_Contig39_All|CL801_Contig18_All|CL3344_Contig7_All|CL3344_Contig8_All|CL801_Contig41_All|CL3344_Contig6_All|CL3344_Contig5_All|CL8…	29	40876
GO:0051149	positive regulation of muscle cell differentiation	Biological_Process	Unigene2839_All|Unigene11918_All|Unigene2041_All	3	40876
GO:0043434	response to peptide hormone	Biological_Process	CL3207_Contig8_All|Unigene4438_All|Unigene5171_All|Unigene11939_All|CL3207_Contig6_All|Unigene8027_All|Unigene11922_All|Unigene6112_All|CL1415_Contig2_All|CL164_Contig31_All|Unigene6214_All|CL3207_Contig5_All|Unigene11923_All|Unigene11203_All|Unigene10798_All|CL5205_Contig2_All|Unigene1975_All|CL1263_Contig5_All|Unigene1031_All|Unigene2902_All|Unigene5170_All|CL3207_Contig4_All|Unigene1948_All|Un…	46	40876
GO:0001817	regulation of cytokine production	Biological_Process	CL2015_Contig5_All|CL2015_Contig2_All|CL2015_Contig4_All|CL2204_Contig13_All|CL2204_Contig7_All	5	40876
GO:0003333	amino acid transmembrane transport	Biological_Process	CL885_Contig4_All|CL377_Contig2_All|CL940_Contig8_All|CL423_Contig3_All|CL2032_Contig8_All|CL3277_Contig5_All|CL885_Contig15_All|CL4916_Contig6_All|CL1324_Contig4_All|CL4916_Contig7_All|CL2017_Contig15_All|CL4893_Contig3_All|CL940_Contig1_All|CL377_Contig18_All|CL423_Contig2_All|CL2017_Contig3_All|CL2017_Contig13_All|CL993_Contig19_All|CL940_Contig13_All|CL940_Contig2_All|CL940_Contig9_All|CL4916…	96	40876
GO:0035411	catenin import into nucleus	Biological_Process	Unigene10955_All|Unigene2041_All	2	40876
GO:0043776	cobalt-precorrin-6B C5-methyltransferase activity	Molecular_Function	CL1409_Contig10_All|CL4725_Contig1_All|CL1409_Contig1_All|CL4725_Contig5_All|CL832_Contig37_All|CL1409_Contig8_All|CL4492_Contig2_All|CL4492_Contig3_All|CL1409_Contig15_All|Unigene2300_All|CL832_Contig38_All|CL4492_Contig1_All|CL89_Contig17_All|CL89_Contig3_All|CL1409_Contig6_All|CL2655_Contig3_All|CL832_Contig17_All|CL854_Contig1_All|CL4725_Contig2_All|CL2342_Contig5_All|CL1409_Contig11_All|CL14…	43	40876
GO:0031492	nucleosomal DNA binding	Molecular_Function	Unigene11850_All|CL4115_Contig4_All|Unigene8731_All|Unigene7987_All|CL4115_Contig1_All|CL4744_Contig3_All|CL3534_Contig2_All|Unigene7895_All|CL3534_Contig1_All|Unigene11940_All|CL79_Contig24_All|Unigene11858_All|CL1382_Contig2_All|Unigene1042_All|CL547_Contig3_All|CL4182_Contig1_All|Unigene5257_All|CL4115_Contig7_All|CL4115_Contig8_All|Unigene5905_All|CL2809_Contig4_All|Unigene2039_All|CL4115_Con…	33	40876
GO:0072138	mesenchymal cell proliferation involved in ureteric bud development	Biological_Process	Unigene11226_All	1	40876
GO:0033592	RNA strand annealing activity	Molecular_Function	Unigene10292_All|Unigene6927_All|Unigene10894_All|Unigene1833_All|Unigene7795_All	5	40876
GO:0016514	SWI/SNF complex	Cellular_Component	Unigene3456_All|Unigene11989_All|Unigene6627_All|CL2518_Contig6_All|Unigene5104_All|Unigene6629_All|Unigene4262_All|Unigene6628_All|CL485_Contig5_All|CL2500_Contig2_All|CL2518_Contig5_All|CL2518_Contig8_All|Unigene6970_All|CL1048_Contig4_All|Unigene5092_All|Unigene3378_All|CL1807_Contig6_All|CL2518_Contig7_All|CL2809_Contig4_All|CL485_Contig4_All|CL2518_Contig3_All|CL2518_Contig2_All|CL1048_Conti…	25	40876
GO:0002192	IRES-dependent translational initiation	Biological_Process	Unigene2498_All|Unigene2490_All|Unigene2495_All|Unigene8663_All|Unigene2491_All	5	40876
GO:0060402	calcium ion transport into cytosol	Biological_Process	Unigene11550_All|Unigene11474_All	2	40876
GO:0052833	inositol monophosphate 4-phosphatase activity	Molecular_Function	CL2492_Contig4_All|CL2492_Contig5_All|CL2492_Contig2_All|CL2492_Contig3_All|CL2492_Contig1_All	5	40876
GO:0042565	RNA nuclear export complex	Cellular_Component	Unigene965_All	1	40876
GO:0031532	actin cytoskeleton reorganization	Biological_Process	CL2665_Contig4_All|CL3127_Contig6_All|Unigene11782_All|Unigene10481_All|Unigene7064_All|Unigene11172_All|CL5122_Contig2_All|CL2665_Contig7_All|Unigene11187_All|CL3127_Contig1_All|CL5277_Contig2_All|Unigene5980_All|Unigene757_All	13	40876
GO:0009063	cellular amino acid catabolic process	Biological_Process	CL1574_Contig1_All|CL1254_Contig4_All|CL2756_Contig2_All|Unigene10697_All|CL1254_Contig9_All|CL1254_Contig10_All|CL1254_Contig3_All|CL1574_Contig4_All|CL1574_Contig6_All|CL1254_Contig14_All|CL1574_Contig5_All|CL1254_Contig11_All|Unigene3067_All|CL1254_Contig2_All|Unigene8518_All|CL1254_Contig6_All|CL1574_Contig3_All|CL2756_Contig5_All|CL4285_Contig3_All|CL4285_Contig1_All|CL1574_Contig2_All	21	40876
GO:0001655	urogenital system development	Biological_Process	CL1990_Contig2_All|CL2052_Contig3_All|CL1990_Contig1_All	3	40876
GO:0035360	positive regulation of peroxisome proliferator activated receptor signaling pathway	Biological_Process	CL147_Contig27_All|CL147_Contig29_All|CL147_Contig39_All|CL147_Contig42_All|Unigene10557_All|Unigene10743_All|CL147_Contig12_All|CL147_Contig56_All	8	40876
GO:0010467	gene expression	Biological_Process	Unigene11954_All|Unigene10917_All|CL2791_Contig8_All|CL3405_Contig2_All|Unigene7755_All|Unigene11887_All|Unigene5203_All|Unigene11160_All|Unigene11772_All|Unigene6170_All|CL1648_Contig2_All|CL1648_Contig1_All|Unigene11898_All|CL426_Contig2_All|CL2791_Contig5_All|Unigene881_All|Unigene8797_All|Unigene10568_All	18	40876
GO:0031597	cytosolic proteasome complex	Cellular_Component	CL740_Contig11_All|CL2478_Contig4_All|CL2478_Contig6_All|CL3603_Contig2_All|CL2478_Contig3_All|CL5245_Contig3_All|Unigene2762_All|CL740_Contig5_All|Unigene7589_All|CL2478_Contig5_All|CL740_Contig1_All|Unigene7585_All|Unigene10974_All|CL740_Contig3_All|Unigene5134_All|Unigene7587_All|CL740_Contig8_All|CL740_Contig4_All|CL740_Contig9_All|Unigene7750_All|Unigene3500_All|CL740_Contig7_All|CL740_Conti…	25	40876
GO:0007617	mating behavior	Biological_Process	Unigene7097_All|Unigene11975_All|Unigene10781_All|Unigene11196_All	4	40876
GO:0047019	indole-3-acetaldehyde reductase (NADPH) activity	Molecular_Function	CL1213_Contig1_All|Unigene7185_All|CL1213_Contig3_All|CL1213_Contig4_All|CL2390_Contig2_All|Unigene2889_All|CL2390_Contig3_All	7	40876
GO:0031083	BLOC-1 complex	Cellular_Component	CL3445_Contig3_All	1	40876
GO:0016812	hydrolase activity, acting on carbon-nitrogen (but not peptide) bonds, in cyclic amides	Molecular_Function	Unigene6693_All|Unigene6689_All|CL4124_Contig2_All|CL2847_Contig1_All|Unigene6691_All|Unigene3445_All|Unigene6692_All|CL4124_Contig1_All|CL2847_Contig3_All|Unigene6696_All|Unigene6688_All|Unigene6694_All|Unigene6690_All|Unigene6687_All|CL4124_Contig3_All|Unigene6695_All|CL2847_Contig2_All|Unigene6686_All|CL1748_Contig6_All	19	40876
GO:0004833	tryptophan 2,3-dioxygenase activity	Molecular_Function	CL1699_Contig13_All|CL4870_Contig5_All|Unigene10515_All|CL4870_Contig3_All|Unigene3773_All|CL1699_Contig7_All|CL1699_Contig11_All|CL1699_Contig8_All|CL4870_Contig2_All|CL1699_Contig1_All|CL1699_Contig6_All	11	40876
GO:0070774	phytoceramidase activity	Molecular_Function	CL4227_Contig7_All	1	40876
GO:0046977	TAP binding	Molecular_Function	CL3495_Contig2_All|CL3495_Contig1_All|CL3495_Contig3_All	3	40876
GO:0032418	lysosome localization	Biological_Process	CL2721_Contig1_All|CL845_Contig39_All|CL2721_Contig3_All	3	40876
GO:0035094	response to nicotine	Biological_Process	CL754_Contig9_All|Unigene1987_All|CL754_Contig15_All|CL4712_Contig1_All|Unigene10956_All|Unigene8685_All|CL2734_Contig2_All|Unigene5608_All|Unigene7168_All|CL4712_Contig2_All|Unigene5927_All|Unigene5250_All	12	40876
GO:0071562	nucleus-vacuole junction assembly	Biological_Process	Unigene5991_All	1	40876
GO:0035212	cell competition in a multicellular organism	Biological_Process	CL360_Contig2_All|CL360_Contig29_All|CL360_Contig25_All|CL360_Contig20_All|CL360_Contig6_All|CL360_Contig23_All|CL360_Contig8_All|CL360_Contig28_All|CL360_Contig24_All|CL360_Contig16_All|CL360_Contig3_All|CL360_Contig9_All	12	40876
GO:0070458	cellular detoxification of nitrogen compound	Biological_Process	Unigene7137_All	1	40876
GO:0010881	regulation of cardiac muscle contraction by regulation of the release of sequestered calcium ion	Biological_Process	Unigene11550_All|Unigene11474_All	2	40876
GO:0060157	urinary bladder development	Biological_Process	Unigene8747_All	1	40876
GO:0005886	plasma membrane	Cellular_Component	CL727_Contig15_All|CL1874_Contig8_All|Unigene10866_All|CL1011_Contig6_All|CL4393_Contig5_All|CL575_Contig20_All|Unigene3146_All|CL1072_Contig16_All|CL3007_Contig3_All|CL1074_Contig48_All|CL1074_Contig12_All|CL335_Contig7_All|Unigene2678_All|CL513_Contig3_All|CL1351_Contig13_All|CL513_Contig20_All|CL2665_Contig7_All|CL238_Contig27_All|CL3619_Contig2_All|CL3930_Contig1_All|CL253_Contig9_All|CL3638_…
All|CL1728_Contig3_All|CL727_Contig9_All|CL885_Contig2_All|CL147_Contig23_All|CL4714_Contig1_All|CL1048_Contig12_All|Unigene4108_All|CL1048_Contig3_All|CL780_Contig2_All|Unigene10539_All|CL1973_Contig3_All|CL2126_Contig2_All|CL1405_Contig1_All|Unigene1634_All|CL2683_Contig4_All|Unigene6281_All|Unigene4404_All|Unigene280_All|CL377_Contig1_All|Unigene1951_All|CL4558_Contig2_All|CL3837_Contig11_All|…	2658	40876
GO:0030061	mitochondrial crista	Cellular_Component	CL2907_Contig2_All|CL2907_Contig1_All|CL2907_Contig5_All|Unigene4930_All|Unigene4483_All|CL2907_Contig4_All|CL2907_Contig3_All|Unigene1700_All|Unigene10786_All|Unigene6037_All|Unigene4466_All|CL2907_Contig6_All|CL1261_Contig4_All|Unigene10559_All	14	40876
GO:0050649	testosterone 6-beta-hydroxylase activity	Molecular_Function	CL794_Contig12_All|CL399_Contig8_All|CL211_Contig3_All|CL399_Contig3_All|Unigene6450_All|Unigene1916_All	6	40876
GO:0035234	ectopic germ cell programmed cell death	Biological_Process	Unigene10509_All	1	40876
GO:0002439	chronic inflammatory response to antigenic stimulus	Biological_Process	Unigene3639_All|Unigene6031_All	2	40876
GO:2001236	regulation of extrinsic apoptotic signaling pathway	Biological_Process	CL5010_Contig2_All|Unigene1855_All	2	40876
GO:0046564	oxalate decarboxylase activity	Molecular_Function	CL361_Contig1_All|CL589_Contig15_All|CL361_Contig15_All|CL361_Contig8_All|CL589_Contig3_All|CL589_Contig7_All|CL589_Contig16_All|CL502_Contig3_All|CL1274_Contig8_All|CL589_Contig14_All|CL502_Contig5_All|CL589_Contig2_All|CL589_Contig6_All|CL589_Contig1_All|CL589_Contig22_All|CL361_Contig5_All|CL502_Contig7_All|CL589_Contig11_All|CL589_Contig5_All|CL589_Contig10_All|CL589_Contig12_All|CL502_Contig…	39	40876
GO:0043996	histone acetyltransferase activity (H4-K8 specific)	Molecular_Function	CL1032_Contig9_All|CL1032_Contig11_All|CL1032_Contig3_All|CL2167_Contig14_All|CL2167_Contig17_All|CL4099_Contig2_All|CL2699_Contig1_All|CL2167_Contig8_All|CL2167_Contig1_All|Unigene10401_All|CL2167_Contig4_All|CL1032_Contig10_All|CL2167_Contig5_All|CL2101_Contig6_All|CL4099_Contig1_All|CL2167_Contig11_All|CL2167_Contig13_All|CL1032_Contig6_All|CL1032_Contig1_All|CL2167_Contig6_All|CL2101_Contig3_…	34	40876
GO:0043492	ATPase activity, coupled to movement of substances	Molecular_Function	CL1885_Contig21_All|CL1531_Contig1_All|CL1885_Contig15_All|CL1885_Contig22_All|CL1531_Contig2_All	5	40876
GO:0005976	polysaccharide metabolic process	Biological_Process	CL130_Contig12_All|CL130_Contig5_All|CL130_Contig8_All|CL130_Contig7_All|CL1335_Contig5_All|CL130_Contig20_All|CL130_Contig6_All|CL130_Contig3_All|CL130_Contig13_All|CL130_Contig2_All|CL3701_Contig4_All|CL4996_Contig1_All|CL1335_Contig1_All|CL4996_Contig2_All|CL4996_Contig3_All|CL5060_Contig2_All|CL1335_Contig4_All|Unigene4245_All|CL3701_Contig3_All|CL1335_Contig3_All|CL130_Contig1_All|Unigene858…	27	40876
GO:0007060	male meiosis chromosome segregation	Biological_Process	CL23_Contig1_All	1	40876
GO:0010100	negative regulation of photomorphogenesis	Biological_Process	Unigene5901_All|Unigene1836_All	2	40876
GO:0007159	leukocyte cell-cell adhesion	Biological_Process	CL3891_Contig2_All|Unigene11966_All|CL3891_Contig1_All|Unigene5060_All|Unigene11817_All|Unigene2749_All	6	40876
GO:0020012	evasion or tolerance of host immune response	Biological_Process	CL2993_Contig2_All|CL376_Contig5_All|CL2993_Contig5_All|CL4306_Contig3_All|CL3972_Contig4_All|CL2407_Contig3_All|CL2407_Contig7_All|CL2407_Contig16_All|CL4306_Contig5_All|Unigene3894_All|CL2407_Contig12_All|CL2407_Contig4_All|CL619_Contig11_All|CL3857_Contig1_All|CL2407_Contig2_All|CL376_Contig8_All|CL2407_Contig9_All|CL2407_Contig5_All|CL2407_Contig11_All|CL376_Contig9_All|CL2407_Contig6_All|CL3…	32	40876
GO:0000735	removal of nonhomologous ends	Biological_Process	CL4856_Contig2_All|CL5049_Contig6_All|CL5049_Contig7_All|CL4856_Contig3_All|CL4856_Contig1_All	5	40876
GO:1990627	mitochondrial inner membrane fusion	Biological_Process	CL1261_Contig4_All|Unigene4930_All	2	40876
GO:0034436	glycoprotein transport	Biological_Process	CL2490_Contig3_All	1	40876
GO:0034202	glycolipid-translocating activity	Molecular_Function	Unigene3534_All	1	40876
GO:0019178	NADP phosphatase activity	Molecular_Function	Unigene7706_All|CL1007_Contig2_All	2	40876
GO:0060077	inhibitory synapse	Cellular_Component	CL2853_Contig1_All|Unigene4897_All|Unigene4901_All|CL2853_Contig2_All	4	40876
GO:0006987	activation of signaling protein activity involved in unfolded protein response	Biological_Process	CL4753_Contig1_All	1	40876
GO:0060360	negative regulation of leucine import in response to ammonium ion	Biological_Process	CL1566_Contig4_All|CL1566_Contig2_All|CL1566_Contig6_All|CL1566_Contig1_All|CL1566_Contig7_All|CL1566_Contig5_All|CL1566_Contig3_All	7	40876
GO:0075713	establishment of integrated proviral latency	Biological_Process	Unigene11982_All	1	40876
GO:0010032	meiotic chromosome condensation	Biological_Process	CL2046_Contig14_All|CL758_Contig8_All|CL758_Contig3_All|CL758_Contig10_All|CL758_Contig4_All|CL758_Contig1_All|CL758_Contig7_All|CL758_Contig9_All|CL2046_Contig11_All|CL758_Contig5_All|CL2268_Contig2_All|Unigene922_All|CL758_Contig11_All|CL2268_Contig1_All|CL1780_Contig9_All	15	40876
GO:0000408	EKC/KEOPS complex	Cellular_Component	CL2749_Contig3_All|CL3268_Contig10_All|CL3268_Contig11_All|CL3268_Contig12_All|Unigene8947_All|CL2749_Contig7_All|Unigene6638_All|CL3268_Contig3_All|CL3268_Contig2_All|Unigene6634_All|CL2749_Contig2_All|CL2749_Contig4_All|CL3268_Contig6_All|CL3268_Contig1_All|CL2749_Contig6_All|CL3458_Contig1_All|CL3268_Contig5_All|CL2749_Contig1_All|CL2749_Contig5_All|Unigene6635_All	20	40876
GO:0016595	glutamate binding	Molecular_Function	Unigene7910_All|Unigene6157_All|Unigene10821_All|CL5110_Contig1_All|CL5110_Contig2_All	5	40876
GO:0035605	peptidyl-cysteine S-nitrosylase activity	Molecular_Function	Unigene4366_All|Unigene5175_All	2	40876
GO:0070626	(S)-2-(5-amino-1-(5-phospho-D-ribosyl)imidazole-4-carboxamido)succinate AMP-lyase (fumarate-forming) activity	Molecular_Function	CL475_Contig5_All|CL475_Contig4_All|CL475_Contig6_All|CL475_Contig1_All|CL475_Contig2_All	5	40876
GO:1900035	negative regulation of cellular response to heat	Biological_Process	CL2379_Contig3_All|CL2379_Contig2_All|CL5069_Contig1_All	3	40876
GO:0071241	cellular response to inorganic substance	Biological_Process	CL689_Contig1_All|CL689_Contig2_All|CL689_Contig3_All|Unigene7815_All	4	40876
GO:1904359	regulation of spore germination	Biological_Process	CL2879_Contig5_All|CL3375_Contig5_All|CL2879_Contig7_All|CL2879_Contig9_All|CL3375_Contig2_All|CL3375_Contig1_All|CL3375_Contig4_All|Unigene2804_All|CL2879_Contig8_All|CL2879_Contig4_All|CL3661_Contig1_All	11	40876
GO:0010212	response to ionizing radiation	Biological_Process	CL2108_Contig7_All|CL395_Contig2_All|CL495_Contig7_All|CL2108_Contig8_All|CL662_Contig1_All|CL2108_Contig9_All|CL1746_Contig3_All|CL495_Contig6_All|CL751_Contig32_All|CL1000_Contig9_All|CL2108_Contig6_All|CL2108_Contig5_All|CL1000_Contig13_All|CL2108_Contig10_All|CL1000_Contig11_All|CL1000_Contig2_All|Unigene7418_All|Unigene11343_All|CL1000_Contig10_All|CL2605_Contig3_All|CL395_Contig6_All|CL2736…	67	40876
GO:0035518	histone H2A monoubiquitination	Biological_Process	Unigene8763_All|CL4203_Contig1_All|Unigene10309_All|Unigene11889_All	4	40876
GO:0010411	xyloglucan metabolic process	Biological_Process	CL5173_Contig8_All|CL1559_Contig2_All|CL208_Contig4_All|CL1559_Contig3_All|CL1559_Contig6_All|CL1559_Contig5_All|CL5173_Contig6_All|CL5173_Contig5_All|CL208_Contig2_All|CL208_Contig1_All|CL5173_Contig13_All|CL1559_Contig1_All|CL1559_Contig4_All|CL208_Contig5_All|CL208_Contig6_All|CL5173_Contig10_All|CL208_Contig3_All	17	40876
GO:0032809	neuronal cell body membrane	Cellular_Component	Unigene9802_All|Unigene8219_All	2	40876
GO:0043189	H4/H2A histone acetyltransferase complex	Cellular_Component	CL861_Contig8_All	1	40876
GO:0005732	small nucleolar ribonucleoprotein complex	Cellular_Component	CL4227_Contig5_All|CL2155_Contig2_All|Unigene4244_All|CL4227_Contig6_All|CL4286_Contig1_All|Unigene3486_All|CL4227_Contig3_All|CL4286_Contig2_All|CL4104_Contig3_All|CL4104_Contig1_All|CL4104_Contig2_All|Unigene8564_All|CL2155_Contig1_All|CL2155_Contig4_All|CL2155_Contig3_All	15	40876
GO:0045453	bone resorption	Biological_Process	Unigene11187_All|Unigene10918_All|Unigene7156_All|Unigene10853_All|Unigene11807_All|Unigene2041_All	6	40876
GO:0015420	cobalamin-transporting ATPase activity	Molecular_Function	Unigene5961_All	1	40876
GO:0004100	chitin synthase activity	Molecular_Function	CL56_Contig7_All|CL56_Contig2_All|CL56_Contig4_All|Unigene6877_All|CL56_Contig8_All|CL4576_Contig3_All|CL1225_Contig5_All|CL2892_Contig4_All|Unigene3415_All|CL2892_Contig2_All|CL1225_Contig4_All|CL56_Contig9_All|CL56_Contig12_All|Unigene7705_All|CL56_Contig13_All|CL56_Contig6_All|CL56_Contig1_All|CL56_Contig11_All|Unigene1664_All|CL56_Contig3_All|CL56_Contig5_All|CL56_Contig14_All|CL4576_Contig2_…	24	40876
GO:0034137	positive regulation of toll-like receptor 2 signaling pathway	Biological_Process	Unigene7064_All	1	40876
GO:0008541	proteasome regulatory particle, lid subcomplex	Cellular_Component	Unigene5879_All|Unigene1747_All|Unigene3474_All|CL2871_Contig4_All|CL2535_Contig2_All|CL2535_Contig1_All|CL2871_Contig11_All|Unigene864_All|CL3603_Contig2_All|CL2871_Contig14_All|CL2871_Contig1_All|Unigene10946_All	12	40876
GO:0042989	sequestering of actin monomers	Biological_Process	CL376_Contig11_All|CL376_Contig1_All|Unigene4449_All|Unigene7865_All|CL3840_Contig2_All|Unigene1978_All|Unigene10780_All|CL3840_Contig1_All	8	40876
GO:0071689	muscle thin filament assembly	Biological_Process	Unigene671_All|CL2387_Contig3_All|CL2387_Contig6_All|Unigene670_All|CL2387_Contig4_All|CL2387_Contig2_All|CL2387_Contig5_All|CL2387_Contig1_All	8	40876
GO:0060988	lipid tube assembly	Biological_Process	Unigene1868_All|Unigene4259_All|CL2200_Contig2_All	3	40876
GO:0060052	neurofilament cytoskeleton organization	Biological_Process	Unigene7054_All	1	40876
GO:0032438	melanosome organization	Biological_Process	Unigene10432_All|Unigene3995_All|CL3493_Contig2_All|CL3493_Contig1_All|Unigene3996_All	5	40876
GO:0070462	plus-end specific microtubule depolymerization	Biological_Process	CL1505_Contig4_All|CL1505_Contig3_All|CL1505_Contig2_All	3	40876
GO:0008509	anion transmembrane transporter activity	Molecular_Function	CL3464_Contig5_All	1	40876
GO:0001952	regulation of cell-matrix adhesion	Biological_Process	CL25_Contig2_All|CL3698_Contig1_All|CL25_Contig1_All	3	40876
GO:0060346	bone trabecula formation	Biological_Process	Unigene7168_All|Unigene971_All|Unigene10956_All|Unigene2751_All	4	40876
GO:0070447	positive regulation of oligodendrocyte progenitor proliferation	Biological_Process	Unigene5288_All|CL4304_Contig2_All	2	40876
GO:0017081	chloride channel regulator activity	Molecular_Function	CL3619_Contig2_All	1	40876
GO:0016418	S-acetyltransferase activity	Molecular_Function	CL4738_Contig12_All|CL4738_Contig4_All|CL2959_Contig2_All|CL2959_Contig3_All|CL4738_Contig10_All|CL4738_Contig11_All|CL4738_Contig2_All|CL4738_Contig13_All|CL2959_Contig4_All|CL4738_Contig14_All	10	40876
GO:1901264	carbohydrate derivative transport	Biological_Process	Unigene10288_All|CL3177_Contig1_All|CL3177_Contig4_All|CL3177_Contig3_All|CL3177_Contig6_All|CL3177_Contig2_All|CL3177_Contig5_All	7	40876
GO:0004620	phospholipase activity	Molecular_Function	CL5229_Contig2_All|Unigene4436_All|CL5229_Contig18_All|CL1165_Contig3_All|CL2950_Contig2_All|CL5229_Contig13_All|CL2950_Contig3_All|CL2950_Contig1_All|CL1165_Contig1_All|CL5229_Contig5_All|Unigene8800_All|Unigene3668_All|CL3089_Contig1_All|CL1165_Contig2_All	14	40876
GO:0042407	cristae formation	Biological_Process	CL3036_Contig1_All|CL3036_Contig5_All|CL2907_Contig3_All|CL3036_Contig7_All|CL3677_Contig4_All|CL2907_Contig4_All|CL3677_Contig3_All|CL4017_Contig1_All|CL3102_Contig4_All|CL3036_Contig3_All|CL2907_Contig5_All|Unigene11151_All|CL3036_Contig2_All|CL4017_Contig2_All|CL2907_Contig2_All|CL2907_Contig1_All|CL3036_Contig8_All|CL2907_Contig6_All|CL3677_Contig2_All|CL709_Contig2_All|CL3102_Contig3_All|CL3…	23	40876
GO:0008112	nicotinamide N-methyltransferase activity	Molecular_Function	CL388_Contig6_All|CL388_Contig7_All|CL3520_Contig5_All|CL388_Contig1_All|CL388_Contig5_All|CL388_Contig8_All|CL388_Contig14_All|CL388_Contig3_All|CL3520_Contig3_All|CL388_Contig17_All|CL388_Contig2_All|CL3520_Contig4_All|CL388_Contig12_All|CL388_Contig15_All|CL388_Contig9_All|CL388_Contig16_All|CL388_Contig18_All|CL388_Contig13_All|CL388_Contig4_All|CL3520_Contig2_All|CL3520_Contig1_All	21	40876
GO:0048568	embryonic organ development	Biological_Process	CL2779_Contig2_All|CL3839_Contig1_All|CL3311_Contig3_All|CL1130_Contig3_All|Unigene6793_All|CL1130_Contig1_All|Unigene6792_All|CL3839_Contig3_All|CL2779_Contig1_All|CL1130_Contig2_All|CL3311_Contig2_All|Unigene6794_All|Unigene6795_All|CL3311_Contig1_All	14	40876
GO:0042637	catagen	Biological_Process	Unigene8639_All	1	40876
GO:0071436	sodium ion export	Biological_Process	Unigene11550_All|Unigene11474_All	2	40876
GO:1901201	regulation of extracellular matrix assembly	Biological_Process	Unigene10955_All	1	40876
GO:0033540	fatty acid beta-oxidation using acyl-CoA oxidase	Biological_Process	CL2865_Contig3_All|CL1312_Contig4_All|Unigene10785_All|CL1312_Contig1_All|CL827_Contig1_All|CL2865_Contig1_All|CL1312_Contig2_All|CL2182_Contig3_All|CL827_Contig3_All|Unigene934_All|Unigene4509_All|CL827_Contig2_All|CL2865_Contig4_All|CL2815_Contig1_All|CL2865_Contig2_All|Unigene8813_All	16	40876
GO:1990171	SCF complex disassembly in response to cadmium stress	Biological_Process	Unigene8590_All	1	40876
GO:0033201	alpha-1,4-glucan synthase activity	Molecular_Function	CL4558_Contig2_All|CL4558_Contig1_All	2	40876
GO:0016018	cyclosporin A binding	Molecular_Function	CL2302_Contig2_All|Unigene3596_All|CL3208_Contig1_All|CL2302_Contig1_All|CL3208_Contig2_All	5	40876
GO:0009957	epidermal cell fate specification	Biological_Process	Unigene226_All|Unigene2549_All|CL3615_Contig4_All|Unigene227_All|Unigene3027_All|CL5208_Contig6_All|CL3615_Contig3_All|CL5181_Contig3_All|CL1022_Contig12_All|Unigene3446_All|CL3615_Contig2_All|CL3615_Contig5_All|Unigene6708_All|Unigene228_All	14	40876
GO:0005351	sugar:proton symporter activity	Molecular_Function	CL1568_Contig2_All|Unigene4908_All|CL617_Contig5_All|CL154_Contig5_All|CL238_Contig20_All|CL1011_Contig19_All|CL238_Contig11_All|CL4840_Contig1_All|CL1011_Contig13_All|CL238_Contig1_All|CL1011_Contig4_All|Unigene5798_All|CL1011_Contig1_All|CL445_Contig6_All|CL702_Contig17_All|CL238_Contig7_All|CL1011_Contig3_All|CL238_Contig35_All|CL4682_Contig4_All|CL238_Contig23_All|CL4682_Contig15_All|CL2309_C…	220	40876
GO:0010262	somatic embryogenesis	Biological_Process	Unigene9207_All	1	40876
GO:0042391	regulation of membrane potential	Biological_Process	Unigene6281_All|CL5075_Contig5_All|CL5062_Contig5_All|CL4386_Contig1_All|Unigene4379_All|Unigene41_All|Unigene3588_All|CL859_Contig1_All|Unigene6219_All|Unigene960_All|Unigene1997_All|CL859_Contig2_All|Unigene11903_All|CL726_Contig4_All|CL1866_Contig4_All|CL3509_Contig2_All|CL3513_Contig2_All|CL1866_Contig3_All|Unigene11511_All|CL1866_Contig1_All|Unigene3502_All|CL3509_Contig3_All|CL5075_Contig6_…	25	40876
GO:0071561	nucleus-vacuole junction	Cellular_Component	CL4683_Contig1_All|CL4683_Contig4_All|Unigene7991_All|Unigene1698_All|CL3894_Contig1_All|CL4683_Contig3_All|CL2394_Contig3_All|CL2651_Contig2_All|Unigene10336_All|CL4683_Contig2_All|Unigene5991_All|CL2651_Contig1_All|CL1417_Contig1_All|CL2651_Contig3_All	14	40876
GO:0004519	endonuclease activity	Molecular_Function	CL222_Contig6_All|CL3817_Contig2_All|CL1179_Contig7_All|CL4268_Contig3_All|CL2633_Contig7_All|CL222_Contig3_All|CL3143_Contig4_All|CL403_Contig22_All|CL1179_Contig2_All|CL403_Contig2_All|CL1179_Contig3_All|Unigene5601_All|Unigene1754_All|Unigene8367_All|Unigene8483_All|CL3767_Contig9_All|CL2633_Contig9_All|Unigene10551_All|Unigene729_All|CL1765_Contig5_All|CL3009_Contig8_All|CL222_Contig12_All|CL…	138	40876
GO:0010976	positive regulation of neuron projection development	Biological_Process	Unigene4335_All|CL4567_Contig2_All|Unigene920_All|CL3349_Contig11_All|Unigene8585_All|Unigene1972_All|Unigene4398_All|Unigene11817_All|Unigene11887_All|Unigene11245_All|Unigene6170_All|CL3349_Contig1_All|Unigene3537_All|Unigene2711_All|Unigene11215_All|Unigene6097_All|Unigene7064_All|CL3349_Contig2_All|CL4567_Contig1_All|Unigene11966_All|CL4567_Contig3_All|CL3119_Contig1_All|CL2596_Contig9_All|CL…	25	40876
GO:0019177	dihydroneopterin triphosphate pyrophosphohydrolase activity	Molecular_Function	CL1926_Contig7_All|CL1926_Contig5_All|CL1926_Contig1_All|Unigene10880_All|CL1926_Contig6_All|CL1926_Contig2_All|CL1926_Contig3_All|CL1926_Contig4_All	8	40876
GO:0006529	asparagine biosynthetic process	Biological_Process	CL4442_Contig3_All|CL61_Contig8_All|CL4442_Contig4_All|CL61_Contig4_All|CL4442_Contig2_All|CL61_Contig9_All|CL61_Contig5_All|CL4442_Contig1_All	8	40876
GO:0001653	peptide receptor activity	Molecular_Function	Unigene3512_All	1	40876
GO:0004345	glucose-6-phosphate dehydrogenase activity	Molecular_Function	Unigene8158_All|Unigene8155_All|Unigene8168_All|Unigene8174_All|Unigene8153_All|Unigene8159_All|Unigene8171_All|Unigene8156_All|Unigene9388_All|Unigene8175_All|Unigene8176_All|Unigene8173_All|Unigene8166_All|Unigene8161_All|Unigene9389_All	15	40876
GO:0045491	xylan metabolic process	Biological_Process	CL5210_Contig7_All|CL5210_Contig18_All|CL5210_Contig11_All|CL5210_Contig20_All|CL5210_Contig17_All|CL5210_Contig13_All|CL3765_Contig1_All|CL5210_Contig19_All|CL5210_Contig10_All|CL3765_Contig2_All|CL3765_Contig4_All|CL5210_Contig12_All|CL5210_Contig21_All|CL5321_Contig3_All|CL5210_Contig9_All|CL5210_Contig14_All|CL3765_Contig3_All|CL5210_Contig8_All	18	40876
GO:0090257	regulation of muscle system process	Biological_Process	CL5122_Contig2_All|CL726_Contig1_All	2	40876
GO:0045017	glycerolipid biosynthetic process	Biological_Process	CL1201_Contig9_All|CL1201_Contig4_All|CL1201_Contig7_All	3	40876
GO:0048544	recognition of pollen	Biological_Process	CL1818_Contig8_All|CL903_Contig9_All|CL1818_Contig5_All|CL903_Contig1_All|CL1818_Contig4_All|CL1818_Contig2_All|CL1818_Contig3_All|CL1818_Contig6_All|CL903_Contig7_All	9	40876
GO:0030445	yeast-form cell wall	Cellular_Component	CL4399_Contig1_All|CL2302_Contig2_All|Unigene2587_All|CL889_Contig6_All|CL5052_Contig2_All|Unigene6484_All|CL1368_Contig8_All|CL1368_Contig6_All|Unigene6489_All|CL1057_Contig2_All|CL1368_Contig5_All|Unigene6707_All|Unigene2586_All|CL4673_Contig1_All|CL657_Contig3_All|CL1368_Contig7_All|CL1676_Contig4_All|CL1074_Contig33_All|Unigene6962_All|Unigene2663_All|CL2136_Contig2_All|CL3342_Contig8_All|CL5…	68	40876
GO:0009735	response to cytokinin	Biological_Process	CL256_Contig5_All|Unigene9536_All|CL32_Contig22_All|Unigene8682_All|Unigene6147_All|Unigene4366_All|Unigene3512_All|Unigene9581_All|CL5120_Contig2_All|CL256_Contig3_All|CL5120_Contig1_All|Unigene9908_All|CL256_Contig6_All|Unigene6137_All|Unigene9496_All|CL256_Contig4_All|Unigene7899_All|Unigene7935_All|Unigene8671_All|Unigene9612_All|Unigene9969_All|Unigene9545_All|Unigene9361_All|Unigene9652_All…	33	40876
GO:0010452	histone H3-K36 methylation	Biological_Process	CL1898_Contig7_All|CL4677_Contig3_All|CL1898_Contig4_All|CL2447_Contig2_All|CL854_Contig5_All|CL2447_Contig5_All|CL4677_Contig1_All|CL1898_Contig3_All|CL1898_Contig5_All|CL4677_Contig4_All|CL4492_Contig1_All|CL4492_Contig3_All|CL4492_Contig2_All|CL854_Contig14_All|CL2447_Contig1_All|CL1898_Contig2_All|CL2447_Contig3_All|CL1898_Contig6_All|CL1898_Contig8_All|CL2447_Contig4_All|CL1898_Contig1_All|C…	24	40876
GO:0032868	response to insulin	Biological_Process	Unigene5247_All|CL2167_Contig10_All|CL2167_Contig15_All|Unigene10798_All|Unigene10576_All|CL3722_Contig2_All|Unigene4399_All|CL2167_Contig7_All|CL2167_Contig16_All|Unigene10967_All|Unigene2914_All|Unigene11914_All|CL4142_Contig5_All|CL3353_Contig2_All|CL4712_Contig2_All|CL2176_Contig5_All|Unigene10652_All|CL2167_Contig2_All|Unigene10897_All|CL3645_Contig1_All|CL2167_Contig9_All|CL2167_Contig12_Al…	61	40876
GO:0019856	pyrimidine nucleobase biosynthetic process	Biological_Process	CL2847_Contig1_All|CL3015_Contig10_All|CL2847_Contig3_All|CL2847_Contig2_All	4	40876
GO:1903894	regulation of IRE1-mediated unfolded protein response	Biological_Process	CL4753_Contig1_All|Unigene1836_All	2	40876
GO:0016281	eukaryotic translation initiation factor 4F complex	Cellular_Component	CL2887_Contig2_All|CL2887_Contig5_All|Unigene7795_All|CL104_Contig1_All|CL2887_Contig8_All|CL104_Contig5_All|CL2887_Contig7_All|CL4244_Contig3_All|CL2887_Contig1_All|CL4244_Contig2_All|CL2887_Contig4_All|Unigene7073_All|Unigene10292_All|CL104_Contig4_All|CL2887_Contig6_All|CL104_Contig3_All|Unigene1905_All|CL5389_Contig3_All|Unigene10894_All|Unigene4440_All|Unigene8446_All	21	40876
GO:0015986	ATP synthesis coupled proton transport	Biological_Process	CL44_Contig5_All|CL4017_Contig2_All|Unigene7930_All|CL4017_Contig1_All|Unigene2003_All|Unigene4457_All|Unigene6128_All|Unigene5972_All|Unigene10944_All|Unigene5906_All|Unigene11849_All|CL44_Contig3_All|CL4342_Contig2_All|Unigene2814_All|Unigene5612_All|Unigene3683_All|CL44_Contig9_All|CL4342_Contig1_All|Unigene5201_All|CL44_Contig8_All|Unigene7170_All|Unigene8733_All|Unigene5274_All|CL2814_Contig…	30	40876
GO:0097358	D-leucyl-tRNA(Leu) deacylase activity	Molecular_Function	CL2926_Contig4_All|CL2926_Contig5_All|CL2926_Contig2_All|CL2926_Contig3_All	4	40876
GO:1902174	positive regulation of keratinocyte apoptotic process	Biological_Process	Unigene4449_All|Unigene10780_All	2	40876
GO:0008427	calcium-dependent protein kinase inhibitor activity	Molecular_Function	CL839_Contig12_All	1	40876
GO:0000246	delta24(24-1) sterol reductase activity	Molecular_Function	CL3165_Contig3_All|Unigene10970_All	2	40876
GO:0010947	negative regulation of meiotic joint molecule formation	Biological_Process	CL1465_Contig9_All|CL1465_Contig8_All|Unigene7002_All	3	40876
GO:0018166	C-terminal protein-tyrosinylation	Biological_Process	CL2777_Contig1_All|CL2777_Contig2_All|CL2777_Contig3_All|CL2777_Contig5_All|CL2777_Contig4_All|CL2777_Contig8_All|CL2777_Contig7_All|CL2777_Contig6_All	8	40876
GO:0007493	endodermal cell fate determination	Biological_Process	CL1563_Contig1_All|Unigene3446_All|CL2779_Contig2_All|CL1130_Contig3_All|Unigene6793_All|CL1130_Contig1_All|Unigene6792_All|CL2779_Contig1_All|Unigene6794_All|CL1130_Contig2_All|Unigene6795_All	11	40876
GO:1901741	positive regulation of myoblast fusion	Biological_Process	Unigene10843_All	1	40876
GO:0001974	blood vessel remodeling	Biological_Process	Unigene2781_All|CL1022_Contig12_All|CL2118_Contig5_All|Unigene1576_All|Unigene11248_All|CL2118_Contig6_All|Unigene6708_All|CL2118_Contig2_All|Unigene10509_All|Unigene11782_All|CL2118_Contig1_All|Unigene2870_All|Unigene2549_All|Unigene10955_All|Unigene6213_All	15	40876
GO:1990452	Parkin-FBXW7-Cul1 ubiquitin ligase complex	Cellular_Component	CL349_Contig2_All|CL3319_Contig1_All|CL4943_Contig1_All|CL3319_Contig3_All|CL4943_Contig3_All|CL3319_Contig4_All|CL3319_Contig2_All|CL4943_Contig2_All|CL4337_Contig2_All	9	40876
GO:0007091	metaphase/anaphase transition of mitotic cell cycle	Biological_Process	CL2090_Contig3_All|CL2090_Contig7_All|CL2090_Contig5_All|CL2090_Contig4_All|CL2090_Contig2_All|CL2665_Contig2_All|CL2090_Contig8_All|CL2665_Contig4_All	8	40876
GO:0010196	nonphotochemical quenching	Biological_Process	Unigene9543_All	1	40876
GO:0016561	protein import into peroxisome matrix, translocation	Biological_Process	CL2769_Contig5_All	1	40876
GO:0034097	response to cytokine	Biological_Process	Unigene4428_All|CL170_Contig11_All|CL170_Contig5_All|Unigene11807_All|Unigene7168_All|Unigene839_All|Unigene1948_All|CL5205_Contig1_All|CL968_Contig4_All|CL3126_Contig3_All|Unigene2041_All|Unigene4412_All|CL3205_Contig7_All|Unigene2949_All|Unigene4438_All|Unigene8027_All|Unigene980_All|Unigene8506_All|CL170_Contig10_All|CL3205_Contig4_All|Unigene5296_All|CL5205_Contig2_All|CL3205_Contig6_All|CL17…	39	40876
GO:0050839	cell adhesion molecule binding	Molecular_Function	CL2604_Contig5_All|CL2604_Contig2_All|Unigene11817_All|Unigene5238_All|Unigene285_All|CL2604_Contig3_All|Unigene6476_All|Unigene6466_All|CL2604_Contig7_All|Unigene7127_All|Unigene11966_All|Unigene5283_All|CL2604_Contig4_All|Unigene282_All|Unigene286_All|Unigene5080_All|Unigene11157_All|CL2604_Contig1_All|CL4983_Contig1_All|CL2604_Contig6_All|CL4983_Contig2_All|Unigene7119_All	22	40876
GO:0032488	Cdc42 protein signal transduction	Biological_Process	CL215_Contig2_All|Unigene803_All|CL215_Contig5_All|CL215_Contig1_All|CL215_Contig8_All|CL215_Contig7_All|CL4993_Contig2_All|CL3529_Contig2_All|CL215_Contig3_All|CL3843_Contig1_All|Unigene7710_All|CL3843_Contig2_All|CL215_Contig4_All|CL215_Contig6_All|CL1622_Contig1_All|CL4993_Contig1_All|CL215_Contig9_All	17	40876
GO:0045239	tricarboxylic acid cycle enzyme complex	Cellular_Component	Unigene12001_All|CL4112_Contig2_All|CL4112_Contig1_All|CL5067_Contig6_All|CL4112_Contig3_All	5	40876
GO:0043086	negative regulation of catalytic activity	Biological_Process	CL2839_Contig8_All|Unigene10163_All|CL2839_Contig2_All|Unigene3973_All|CL3054_Contig3_All|Unigene11675_All|Unigene10975_All|Unigene8580_All|Unigene11192_All|Unigene10697_All|Unigene11212_All|Unigene6162_All|CL3054_Contig2_All|CL2839_Contig1_All|CL2779_Contig5_All|CL2839_Contig4_All|Unigene5337_All|CL2839_Contig6_All|Unigene4469_All|CL5104_Contig1_All|CL3054_Contig1_All|Unigene4398_All|CL2839_Cont…	28	40876
GO:0001651	dense fibrillar component	Cellular_Component	Unigene11502_All|Unigene10211_All	2	40876
GO:0035241	protein-arginine omega-N monomethyltransferase activity	Molecular_Function	Unigene3020_All|CL3961_Contig1_All|Unigene9259_All|CL3961_Contig2_All	4	40876
GO:1990126	retrograde transport, endosome to plasma membrane	Biological_Process	CL572_Contig4_All|CL572_Contig2_All	2	40876
GO:0043633	polyadenylation-dependent RNA catabolic process	Biological_Process	CL1778_Contig1_All|CL1778_Contig3_All|CL1778_Contig4_All	3	40876
GO:0070121	Kupffer's vesicle development	Biological_Process	CL3556_Contig3_All|CL3556_Contig1_All|CL3556_Contig2_All|Unigene6882_All	4	40876
GO:0042590	antigen processing and presentation of exogenous peptide antigen via MHC class I	Biological_Process	CL3495_Contig2_All|CL3495_Contig1_All|CL3495_Contig3_All	3	40876
GO:0008153	para-aminobenzoic acid biosynthetic process	Biological_Process	Unigene8549_All|Unigene10092_All|Unigene5150_All	3	40876
GO:0061685	diphthine methylesterase activity	Molecular_Function	CL4073_Contig1_All|CL4073_Contig3_All	2	40876
GO:0046186	acetaldehyde biosynthetic process	Biological_Process	Unigene5268_All	1	40876
GO:0000221	vacuolar proton-transporting V-type ATPase, V1 domain	Cellular_Component	CL3423_Contig5_All|CL3423_Contig4_All	2	40876
GO:0072229	metanephric proximal convoluted tubule development	Biological_Process	Unigene6766_All|Unigene6765_All|Unigene11819_All	3	40876
GO:0031028	septation initiation signaling	Biological_Process	CL2646_Contig6_All|CL1042_Contig1_All|Unigene5908_All|CL2452_Contig2_All|CL3833_Contig5_All|CL3833_Contig1_All|CL1153_Contig18_All|CL1153_Contig22_All|Unigene507_All|CL817_Contig5_All|CL1153_Contig21_All|CL2646_Contig2_All|Unigene515_All|CL4816_Contig1_All|CL1042_Contig2_All|CL5206_Contig6_All|CL2646_Contig7_All|CL1042_Contig3_All|CL2452_Contig1_All|CL5206_Contig9_All|CL5206_Contig4_All|CL1153_Co…	35	40876
GO:0000469	cleavage involved in rRNA processing	Biological_Process	Unigene6266_All|Unigene10338_All|CL1481_Contig8_All|Unigene10337_All	4	40876
GO:0048822	enucleate erythrocyte development	Biological_Process	Unigene8411_All|Unigene8410_All	2	40876
GO:0098609	cell-cell adhesion	Biological_Process	Unigene10843_All	1	40876
GO:0072593	reactive oxygen species metabolic process	Biological_Process	CL1728_Contig3_All|CL1728_Contig5_All|Unigene871_All|CL1728_Contig1_All|CL3405_Contig3_All|CL1728_Contig2_All|Unigene7054_All|CL2590_Contig3_All|Unigene10283_All|CL153_Contig2_All|CL3405_Contig1_All|CL1728_Contig4_All|Unigene3425_All|Unigene11771_All|Unigene10848_All|Unigene4366_All	16	40876
GO:1904146	positive regulation of meiotic cell cycle process involved in oocyte maturation	Biological_Process	CL758_Contig2_All|Unigene1789_All|CL758_Contig6_All	3	40876
GO:0004579	dolichyl-diphosphooligosaccharide-protein glycotransferase activity	Molecular_Function	Unigene10289_All|CL4769_Contig16_All|Unigene5296_All|CL1837_Contig2_All|Unigene9963_All|Unigene8506_All|CL1837_Contig3_All|Unigene6956_All	8	40876
GO:0000329	fungal-type vacuole membrane	Cellular_Component	CL2830_Contig4_All|CL2536_Contig2_All|CL1550_Contig2_All|CL2536_Contig6_All|CL323_Contig8_All|Unigene757_All|CL1372_Contig10_All|CL1291_Contig4_All|CL3344_Contig5_All|CL674_Contig9_All|CL2330_Contig1_All|CL3344_Contig6_All|CL674_Contig12_All|CL3445_Contig5_All|CL2241_Contig3_All|CL1997_Contig2_All|CL1877_Contig8_All|Unigene6879_All|CL3423_Contig4_All|CL96_Contig4_All|CL5028_Contig5_All|CL4252_Con…	534	40876
GO:0005251	delayed rectifier potassium channel activity	Molecular_Function	Unigene8219_All|Unigene9802_All	2	40876
GO:0003913	DNA photolyase activity	Molecular_Function	Unigene7984_All	1	40876
GO:0043021	ribonucleoprotein complex binding	Molecular_Function	CL105_Contig2_All|CL4259_Contig1_All|CL767_Contig5_All|CL4259_Contig5_All|CL3810_Contig1_All|CL2655_Contig2_All|Unigene6170_All|CL767_Contig4_All|Unigene3577_All|Unigene11887_All|CL4259_Contig3_All|Unigene6194_All|Unigene11898_All|CL2403_Contig2_All|Unigene5872_All|Unigene11174_All|Unigene2884_All|Unigene2823_All|CL2655_Contig4_All|CL1827_Contig1_All|CL4259_Contig4_All|CL1827_Contig6_All|CL767_Co…	25	40876
GO:1900436	positive regulation of filamentous growth of a population of unicellular organisms in response to starvation	Biological_Process	CL376_Contig8_All|CL4296_Contig5_All|CL4746_Contig3_All|CL959_Contig10_All|CL845_Contig15_All|CL2407_Contig5_All|CL2407_Contig9_All|CL845_Contig29_All|CL845_Contig11_All|CL959_Contig5_All|CL2555_Contig12_All|CL2555_Contig14_All|CL2555_Contig10_All|CL845_Contig1_All|CL376_Contig9_All|CL2407_Contig11_All|CL959_Contig11_All|Unigene1644_All|CL2407_Contig6_All|CL542_Contig14_All|CL376_Contig3_All|CL24…	129	40876
GO:0031335	regulation of sulfur amino acid metabolic process	Biological_Process	CL219_Contig30_All|CL4631_Contig1_All|CL4509_Contig2_All|CL4631_Contig2_All|CL219_Contig23_All|CL219_Contig11_All|CL4509_Contig1_All	7	40876
GO:0018857	2,4-dichlorobenzoate-CoA ligase activity	Molecular_Function	Unigene10580_All	1	40876
GO:0018842	3-carboxymuconate cycloisomerase type II activity	Molecular_Function	Unigene11551_All|CL2287_Contig2_All|CL2287_Contig4_All|CL2287_Contig3_All	4	40876
GO:0031111	negative regulation of microtubule polymerization or depolymerization	Biological_Process	Unigene10949_All|CL2453_Contig6_All|CL2453_Contig8_All	3	40876
GO:0072480	signal transduction involved in mitotic spindle assembly checkpoint	Biological_Process	Unigene776_All|CL4657_Contig1_All|CL1855_Contig2_All|CL857_Contig3_All|CL857_Contig2_All|CL1855_Contig1_All|Unigene5963_All|CL4657_Contig2_All|CL857_Contig1_All	9	40876
GO:0009298	GDP-mannose biosynthetic process	Biological_Process	Unigene8588_All|Unigene4245_All|CL3718_Contig2_All	3	40876
GO:0016174	NAD(P)H oxidase activity	Molecular_Function	CL351_Contig4_All|CL255_Contig13_All|Unigene3426_All|CL255_Contig1_All|Unigene3425_All|CL351_Contig5_All|CL255_Contig8_All|CL351_Contig3_All|CL351_Contig1_All|Unigene871_All	10	40876
GO:1990143	CoA-synthesizing protein complex	Cellular_Component	Unigene2101_All|CL2291_Contig1_All|Unigene5069_All	3	40876
GO:0002009	morphogenesis of an epithelium	Biological_Process	CL2500_Contig2_All|CL1028_Contig6_All|CL1028_Contig5_All|CL1388_Contig2_All|CL1028_Contig1_All|Unigene7014_All|CL4054_Contig2_All|CL4368_Contig2_All|CL1028_Contig4_All|CL1028_Contig3_All|CL1028_Contig7_All|CL1028_Contig2_All|CL4054_Contig1_All|CL4368_Contig1_All|CL1028_Contig8_All	15	40876
GO:0000030	mannosyltransferase activity	Molecular_Function	Unigene7414_All|CL3371_Contig1_All|CL5094_Contig1_All|CL1378_Contig4_All|CL3371_Contig4_All|CL2379_Contig4_All|CL1378_Contig5_All|CL1726_Contig7_All|CL1378_Contig6_All|CL1726_Contig1_All|CL5094_Contig2_All|CL1726_Contig2_All|CL1506_Contig12_All|CL3589_Contig1_All|CL4862_Contig2_All|CL1378_Contig2_All|CL1506_Contig8_All|CL3589_Contig2_All|Unigene7389_All|CL3371_Contig7_All|CL1378_Contig3_All|CL137…	29	40876
GO:0042118	endothelial cell activation	Biological_Process	CL2655_Contig2_All|CL2655_Contig4_All	2	40876
GO:0002939	tRNA N1-guanine methylation	Biological_Process	CL248_Contig7_All|CL248_Contig2_All|CL248_Contig6_All|CL248_Contig5_All	4	40876
GO:0004793	threonine aldolase activity	Molecular_Function	CL3352_Contig6_All|CL3352_Contig7_All|CL3352_Contig1_All|CL3352_Contig4_All|CL3352_Contig2_All|CL3352_Contig5_All|CL3352_Contig3_All	7	40876
GO:0004636	phosphoribosyl-ATP diphosphatase activity	Molecular_Function	CL4774_Contig3_All|CL4774_Contig1_All|CL4774_Contig2_All	3	40876
GO:1990712	HFE-transferrin receptor complex	Cellular_Component	Unigene5253_All|CL4304_Contig2_All|Unigene5288_All|Unigene10915_All	4	40876
GO:0050918	positive chemotaxis	Biological_Process	CL130_Contig14_All|CL130_Contig10_All|Unigene10652_All|Unigene2914_All|CL3722_Contig2_All|CL130_Contig11_All|Unigene10843_All|Unigene8706_All|Unigene7513_All|CL130_Contig18_All|Unigene7064_All|Unigene5099_All|CL130_Contig15_All|CL235_Contig11_All|CL235_Contig1_All	15	40876
GO:0071701	regulation of MAPK export from nucleus	Biological_Process	Unigene8624_All|Unigene5610_All|CL170_Contig9_All|CL3207_Contig7_All|CL2092_Contig3_All|CL2092_Contig2_All|Unigene9035_All|Unigene6326_All|Unigene6300_All|Unigene6341_All|Unigene6298_All|CL1466_Contig3_All|CL3073_Contig7_All|CL5314_Contig3_All|CL2092_Contig1_All|CL3207_Contig6_All|CL5314_Contig4_All|CL5314_Contig2_All|Unigene7949_All|CL170_Contig7_All	20	40876
GO:0008253	5'-nucleotidase activity	Molecular_Function	CL4539_Contig3_All|Unigene11986_All|CL3623_Contig2_All|CL1523_Contig7_All|CL1523_Contig2_All|CL1523_Contig6_All|CL3623_Contig1_All|CL3623_Contig3_All|CL1523_Contig4_All|CL4539_Contig2_All	10	40876
GO:0051082	unfolded protein binding	Molecular_Function	CL3334_Contig1_All|CL1090_Contig4_All|CL2807_Contig1_All|CL1688_Contig4_All|Unigene3529_All|Unigene2025_All|CL5272_Contig3_All|Unigene7822_All|CL719_Contig13_All|CL551_Contig12_All|CL2379_Contig3_All|CL657_Contig4_All|CL4478_Contig1_All|CL719_Contig29_All|Unigene9979_All|CL3535_Contig3_All|CL1688_Contig9_All|CL1090_Contig6_All|CL719_Contig12_All|Unigene8126_All|Unigene3707_All|CL228_Contig20_All|…	213	40876
GO:0031929	TOR signaling	Biological_Process	Unigene5091_All|CL984_Contig2_All|CL170_Contig17_All|CL984_Contig9_All|Unigene6950_All|CL170_Contig15_All|CL984_Contig5_All|CL984_Contig6_All|CL170_Contig14_All|CL458_Contig9_All|Unigene6028_All|Unigene3455_All|CL262_Contig7_All|CL2803_Contig1_All|CL984_Contig3_All|Unigene7907_All|CL262_Contig9_All|Unigene6719_All|CL2803_Contig2_All|CL170_Contig16_All|CL262_Contig8_All|CL3903_Contig2_All|CL984_Co…	29	40876
GO:0004402	histone acetyltransferase activity	Molecular_Function	CL395_Contig1_All|CL2689_Contig4_All|CL4749_Contig1_All|CL2596_Contig18_All|Unigene5506_All|CL3506_Contig3_All|CL2242_Contig5_All|Unigene9768_All|CL2596_Contig16_All|CL2101_Contig3_All|CL4850_Contig1_All|CL2101_Contig6_All|CL1738_Contig17_All|CL2596_Contig4_All|CL395_Contig6_All|CL2959_Contig3_All|CL2101_Contig2_All|Unigene4730_All|CL4749_Contig3_All|Unigene5707_All|CL4099_Contig5_All|CL2596_Cont…	73	40876
GO:0006491	N-glycan processing	Biological_Process	CL568_Contig15_All|Unigene3966_All|CL4310_Contig2_All|CL4310_Contig3_All|Unigene8074_All|CL568_Contig17_All|CL568_Contig27_All|Unigene3572_All|CL4880_Contig2_All|Unigene3597_All|CL3006_Contig1_All|CL568_Contig7_All|Unigene3968_All|Unigene9030_All|CL3371_Contig3_All|CL4842_Contig2_All|CL568_Contig25_All|CL2861_Contig6_All|Unigene3967_All|CL568_Contig28_All|CL568_Contig24_All|CL4880_Contig1_All|CL3…	46	40876
GO:0009450	gamma-aminobutyric acid catabolic process	Biological_Process	CL5019_Contig2_All|CL5019_Contig1_All	2	40876
GO:0009873	ethylene-activated signaling pathway	Biological_Process	Unigene9892_All|Unigene9937_All	2	40876
GO:0047020	15-hydroxyprostaglandin-D dehydrogenase (NADP+) activity	Molecular_Function	Unigene7152_All	1	40876
GO:0051783	regulation of nuclear division	Biological_Process	Unigene185_All|Unigene178_All|Unigene5887_All|CL1310_Contig3_All|Unigene1702_All|Unigene1703_All|Unigene172_All|Unigene5886_All	8	40876
GO:0032389	MutLalpha complex	Cellular_Component	CL919_Contig1_All|Unigene2353_All|CL923_Contig8_All|CL3523_Contig6_All|Unigene2133_All|CL923_Contig11_All|CL923_Contig10_All|CL3523_Contig1_All|CL923_Contig1_All|CL923_Contig6_All|CL923_Contig13_All|CL923_Contig5_All|CL923_Contig2_All|CL923_Contig12_All|CL923_Contig3_All|CL3977_Contig2_All|CL919_Contig11_All|CL3523_Contig4_All|CL3523_Contig3_All|CL923_Contig9_All|CL3523_Contig2_All|Unigene2745_Al…	30	40876
GO:0006591	ornithine metabolic process	Biological_Process	CL635_Contig14_All|CL284_Contig9_All	2	40876
GO:0097114	NMDA glutamate receptor clustering	Biological_Process	Unigene4399_All	1	40876
GO:0034045	pre-autophagosomal structure membrane	Cellular_Component	CL1325_Contig3_All|CL5307_Contig8_All|Unigene1576_All|CL5307_Contig13_All|Unigene11968_All|CL5307_Contig5_All|CL5307_Contig3_All|CL1325_Contig1_All|CL5307_Contig6_All|CL5307_Contig11_All|CL1733_Contig3_All|Unigene3497_All|CL105_Contig4_All|Unigene682_All|Unigene683_All|CL1733_Contig1_All|CL1325_Contig2_All|CL5307_Contig9_All|Unigene681_All|CL5307_Contig1_All|CL1325_Contig4_All|CL5307_Contig7_All|…	26	40876
GO:0030207	chondroitin sulfate catabolic process	Biological_Process	Unigene1995_All|Unigene10563_All|Unigene10226_All|Unigene2870_All	4	40876
GO:1990421	subtelomeric heterochromatin	Cellular_Component	CL4513_Contig1_All|CL4513_Contig2_All	2	40876
GO:0046033	AMP metabolic process	Biological_Process	Unigene10544_All|CL1427_Contig1_All|CL4179_Contig1_All|CL4179_Contig3_All|Unigene11979_All	5	40876
GO:1903766	positive regulation of potassium ion export across plasma membrane	Biological_Process	Unigene3689_All	1	40876
GO:0070200	establishment of protein localization to telomere	Biological_Process	CL1385_Contig18_All|CL1385_Contig15_All|CL1385_Contig9_All|CL1385_Contig12_All|CL1385_Contig16_All|CL1385_Contig22_All|CL1385_Contig14_All|Unigene5518_All|CL1385_Contig27_All|CL1385_Contig11_All|CL1385_Contig31_All|CL1385_Contig32_All|Unigene5506_All|CL1385_Contig25_All|CL1385_Contig24_All|CL1385_Contig26_All|CL1385_Contig2_All|CL1385_Contig13_All|CL1385_Contig28_All|CL1385_Contig36_All|CL1385_Co…	31	40876
GO:0007173	epidermal growth factor receptor signaling pathway	Biological_Process	Unigene11276_All|Unigene11259_All|CL2204_Contig7_All|CL4393_Contig16_All|CL4054_Contig1_All|Unigene2284_All|CL4393_Contig5_All|CL2015_Contig5_All|CL4393_Contig9_All|CL4054_Contig2_All|CL2015_Contig2_All|CL2204_Contig13_All|CL2015_Contig4_All|Unigene10626_All	14	40876
GO:0000325	plant-type vacuole	Cellular_Component	CL1361_Contig15_All|CL1361_Contig7_All|CL5028_Contig5_All|CL1361_Contig12_All|Unigene3858_All|CL1361_Contig3_All|Unigene3830_All|CL1885_Contig11_All|CL1885_Contig15_All|Unigene6887_All|CL5028_Contig12_All|Unigene4496_All|CL1885_Contig8_All|CL1885_Contig4_All|CL1885_Contig14_All|CL1885_Contig3_All|CL1885_Contig6_All|Unigene3879_All|CL1885_Contig7_All|CL1361_Contig6_All|CL1885_Contig10_All|CL1885_C…	28	40876
GO:0008843	endochitinase activity	Molecular_Function	CL874_Contig6_All|CL3629_Contig3_All|CL874_Contig10_All|Unigene7890_All|CL874_Contig8_All|CL874_Contig5_All|CL874_Contig7_All|Unigene9937_All|CL3629_Contig2_All|CL874_Contig11_All|CL874_Contig9_All	11	40876
GO:0030870	Mre11 complex	Cellular_Component	CL3143_Contig1_All|CL3143_Contig6_All|CL3143_Contig2_All|CL3143_Contig7_All|CL4925_Contig1_All|CL3143_Contig4_All|CL3143_Contig5_All	7	40876
GO:0060335	positive regulation of interferon-gamma-mediated signaling pathway	Biological_Process	Unigene5276_All	1	40876
GO:0006609	mRNA-binding (hnRNP) protein import into nucleus	Biological_Process	CL4517_Contig2_All|CL4517_Contig1_All|CL4517_Contig3_All	3	40876
GO:1900113	negative regulation of histone H3-K9 trimethylation	Biological_Process	CL3362_Contig3_All|CL3362_Contig2_All	2	40876
GO:1902806	regulation of cell cycle G1/S phase transition	Biological_Process	CL4943_Contig3_All|CL4943_Contig1_All|CL4943_Contig2_All	3	40876
GO:0033320	UDP-D-xylose biosynthetic process	Biological_Process	CL1028_Contig8_All|CL1028_Contig7_All|CL1028_Contig2_All|CL1028_Contig3_All|CL1028_Contig4_All|CL1028_Contig1_All|CL1028_Contig5_All|CL1028_Contig6_All	8	40876
GO:0046320	regulation of fatty acid oxidation	Biological_Process	Unigene7099_All	1	40876
GO:0016922	ligand-dependent nuclear receptor binding	Molecular_Function	CL3276_Contig2_All|CL3276_Contig1_All|Unigene11562_All|Unigene11989_All	4	40876
GO:0000794	condensed nuclear chromosome	Cellular_Component	CL3138_Contig3_All|CL495_Contig9_All|CL440_Contig14_All|Unigene878_All|Unigene4243_All|Unigene11544_All|Unigene4718_All|CL440_Contig13_All|CL919_Contig7_All|Unigene4600_All|CL23_Contig25_All|CL513_Contig18_All|CL23_Contig2_All|CL1382_Contig2_All|CL4925_Contig1_All|CL1694_Contig1_All|CL1024_Contig3_All|CL1746_Contig2_All|CL495_Contig4_All|CL1694_Contig7_All|CL495_Contig5_All|CL1694_Contig5_All|CL2…	96	40876
GO:0035058	nonmotile primary cilium assembly	Biological_Process	CL1351_Contig23_All|CL1351_Contig7_All|CL1351_Contig12_All|CL1351_Contig2_All|CL1351_Contig3_All	5	40876
GO:0016282	eukaryotic 43S preinitiation complex	Cellular_Component	Unigene6964_All|Unigene2739_All|CL2128_Contig3_All|CL3088_Contig2_All|CL4607_Contig2_All|CL3698_Contig3_All|CL3062_Contig2_All|CL3239_Contig6_All|CL2128_Contig1_All|Unigene6172_All|CL2128_Contig4_All|CL2128_Contig2_All|Unigene4268_All|CL3088_Contig1_All|CL3698_Contig2_All|CL2128_Contig6_All|CL2128_Contig8_All|Unigene10234_All|CL3698_Contig4_All|CL3062_Contig1_All|Unigene10561_All|Unigene10501_All…	24	40876
GO:0071254	cytoplasmic U snRNP body	Cellular_Component	CL1934_Contig2_All|Unigene9712_All|Unigene8923_All|Unigene7982_All|Unigene9711_All	5	40876
GO:0046943	carboxylic acid transmembrane transporter activity	Molecular_Function	CL21_Contig14_All|CL3553_Contig2_All|CL21_Contig7_All|CL21_Contig15_All|CL21_Contig20_All|CL21_Contig16_All|CL21_Contig12_All|CL21_Contig23_All|CL21_Contig21_All|CL21_Contig18_All|CL21_Contig5_All|CL21_Contig13_All	12	40876
GO:0008625	extrinsic apoptotic signaling pathway via death domain receptors	Biological_Process	Unigene7101_All|CL25_Contig1_All|Unigene11930_All|Unigene10509_All|CL760_Contig3_All|CL760_Contig9_All|Unigene8983_All|CL3698_Contig1_All|CL760_Contig7_All|CL760_Contig1_All|CL25_Contig2_All|CL760_Contig2_All	12	40876
GO:0019451	L-cysteine catabolic process to pyruvate, using cysteine dioxygenase	Biological_Process	Unigene8775_All	1	40876
GO:2000772	regulation of cellular senescence	Biological_Process	CL1234_Contig6_All|CL1234_Contig7_All	2	40876
GO:0004065	arylsulfatase activity	Molecular_Function	Unigene11178_All	1	40876
GO:0043209	myelin sheath	Cellular_Component	CL3257_Contig2_All|Unigene7036_All|Unigene1251_All|Unigene2914_All|Unigene4494_All|Unigene1951_All|Unigene10499_All|CL5269_Contig3_All|CL170_Contig3_All|CL3826_Contig1_All|CL1485_Contig2_All|CL2734_Contig2_All|Unigene7930_All|Unigene951_All|CL813_Contig3_All|CL4371_Contig1_All|CL3257_Contig7_All|Unigene1006_All|Unigene7834_All|CL614_Contig11_All|Unigene10971_All|Unigene8826_All|CL3257_Contig3_All…	160	40876
GO:0006622	protein targeting to lysosome	Biological_Process	CL1816_Contig8_All|CL1816_Contig2_All|CL1816_Contig7_All|CL524_Contig2_All|CL1816_Contig3_All|CL1816_Contig9_All|CL1816_Contig1_All|CL1816_Contig10_All|CL1816_Contig6_All|Unigene6219_All|Unigene1997_All|CL524_Contig9_All|CL524_Contig7_All|CL524_Contig3_All|CL524_Contig6_All|CL1816_Contig11_All|CL1816_Contig4_All|Unigene10432_All|Unigene7834_All|Unigene3588_All|CL524_Contig8_All	21	40876
GO:0090044	positive regulation of tubulin deacetylation	Biological_Process	CL1223_Contig5_All|CL1223_Contig15_All|CL1223_Contig11_All|CL1223_Contig13_All|CL1223_Contig16_All|CL1223_Contig9_All|CL1223_Contig1_All|CL1223_Contig7_All|CL1223_Contig12_All	9	40876
GO:0090131	mesenchyme migration	Biological_Process	CL4182_Contig2_All|CL4182_Contig3_All|Unigene1102_All|Unigene1010_All	4	40876
GO:0035167	larval lymph gland hemopoiesis	Biological_Process	CL3532_Contig3_All|CL4352_Contig2_All|CL3532_Contig5_All|Unigene8556_All|CL3532_Contig2_All|CL4352_Contig3_All|CL3532_Contig4_All	7	40876
GO:0042345	regulation of NF-kappaB import into nucleus	Biological_Process	Unigene6077_All	1	40876
GO:0097214	positive regulation of lysosomal membrane permeability	Biological_Process	Unigene7823_All|Unigene7834_All	2	40876
GO:0042325	regulation of phosphorylation	Biological_Process	Unigene11114_All|CL4671_Contig2_All|CL4671_Contig3_All|CL3127_Contig6_All|CL4671_Contig4_All|CL656_Contig2_All|CL656_Contig1_All|Unigene11192_All|Unigene6950_All|CL656_Contig5_All|CL656_Contig3_All|CL3127_Contig1_All|CL656_Contig4_All	13	40876
GO:0016340	calcium-dependent cell-matrix adhesion	Biological_Process	Unigene11179_All|Unigene11923_All|Unigene11985_All	3	40876
GO:0035207	negative regulation of hemocyte proliferation	Biological_Process	Unigene1836_All	1	40876
GO:0044871	negative regulation by host of viral glycoprotein metabolic process	Biological_Process	Unigene964_All	1	40876
GO:0016444	somatic cell DNA recombination	Biological_Process	Unigene10003_All|Unigene7418_All	2	40876
GO:0061136	regulation of proteasomal protein catabolic process	Biological_Process	CL988_Contig4_All|CL2488_Contig4_All|CL988_Contig13_All|CL988_Contig1_All|Unigene3185_All|CL988_Contig10_All|CL988_Contig3_All|CL2488_Contig1_All|CL988_Contig6_All|CL3603_Contig2_All|Unigene3186_All|Unigene760_All|CL988_Contig2_All|Unigene3188_All|CL2488_Contig5_All|CL988_Contig5_All|Unigene8685_All|CL988_Contig11_All|Unigene2757_All|CL5295_Contig2_All|CL2488_Contig6_All|CL988_Contig7_All	22	40876
GO:0031369	translation initiation factor binding	Molecular_Function	CL3239_Contig6_All|CL3698_Contig3_All|CL170_Contig17_All|Unigene4324_All|CL170_Contig14_All|CL3117_Contig5_All|CL170_Contig15_All|CL3088_Contig2_All|Unigene4286_All|CL170_Contig16_All|CL2867_Contig2_All|Unigene10417_All|CL170_Contig12_All|CL3088_Contig1_All|CL3698_Contig2_All|CL3117_Contig2_All|CL1270_Contig8_All|Unigene3536_All|CL3698_Contig4_All|CL170_Contig13_All|CL1263_Contig5_All|Unigene6035…	24	40876
GO:1990889	H4K20me3 modified histone binding	Molecular_Function	CL79_Contig24_All|CL3986_Contig2_All	2	40876
GO:0030599	pectinesterase activity	Molecular_Function	Unigene8785_All	1	40876
GO:0010613	positive regulation of cardiac muscle hypertrophy	Biological_Process	Unigene10308_All|Unigene10898_All|Unigene10955_All|Unigene3492_All|Unigene1835_All|Unigene3450_All	6	40876
GO:0030874	nucleolar chromatin	Cellular_Component	CL845_Contig33_All|CL845_Contig5_All|CL2633_Contig4_All|CL845_Contig9_All|CL845_Contig2_All|CL845_Contig27_All|CL845_Contig8_All|CL845_Contig12_All|CL845_Contig3_All|Unigene7590_All|CL845_Contig34_All|Unigene4799_All|CL2633_Contig6_All|CL845_Contig24_All|CL845_Contig28_All|CL845_Contig20_All|CL845_Contig19_All|CL2194_Contig3_All|CL845_Contig16_All|CL2633_Contig13_All|CL2633_Contig3_All|CL845_Cont…	52	40876
GO:0006606	protein import into nucleus	Biological_Process	CL801_Contig39_All|CL1289_Contig7_All|CL1289_Contig1_All|CL2522_Contig2_All|Unigene5144_All|CL801_Contig16_All|Unigene5001_All|CL1289_Contig4_All|CL2154_Contig14_All|CL4110_Contig1_All|CL355_Contig7_All|CL1381_Contig2_All|CL2154_Contig13_All|CL1289_Contig3_All|Unigene7834_All|CL4517_Contig3_All|CL2525_Contig2_All|Unigene9711_All|CL1045_Contig2_All|Unigene11309_All|CL4259_Contig1_All|CL1343_Contig…	135	40876
GO:0010987	negative regulation of high-density lipoprotein particle clearance	Biological_Process	Unigene1975_All	1	40876
GO:0043541	UDP-N-acetylglucosamine transferase complex	Cellular_Component	Unigene9363_All|Unigene11093_All|Unigene3597_All|Unigene3572_All|Unigene9030_All|CL2920_Contig3_All	6	40876
GO:0031994	insulin-like growth factor I binding	Molecular_Function	Unigene11158_All	1	40876
GO:0008599	protein phosphatase type 1 regulator activity	Molecular_Function	Unigene709_All|Unigene11114_All|Unigene8590_All|Unigene8423_All|CL1308_Contig2_All|CL3307_Contig2_All|CL3307_Contig1_All|CL3159_Contig5_All|CL1308_Contig1_All	9	40876
GO:0048208	COPII vesicle coating	Biological_Process	CL2067_Contig2_All|CL4659_Contig2_All|CL4982_Contig2_All|Unigene10540_All|CL3903_Contig4_All|CL3810_Contig3_All|CL3903_Contig6_All|CL3903_Contig5_All|CL199_Contig7_All	9	40876
GO:0050713	negative regulation of interleukin-1 beta secretion	Biological_Process	Unigene4445_All	1	40876
GO:0030667	secretory granule membrane	Cellular_Component	Unigene1082_All|Unigene7998_All	2	40876
GO:0032051	clathrin light chain binding	Molecular_Function	CL813_Contig2_All|CL813_Contig3_All	2	40876
GO:0051302	regulation of cell division	Biological_Process	Unigene5994_All|CL5324_Contig2_All	2	40876
GO:1901044	protein polyubiquitination involved in nucleus-associated proteasomal ubiquitin-dependent protein catabolic process	Biological_Process	CL23_Contig19_All|CL23_Contig21_All|Unigene10057_All|CL23_Contig23_All|CL773_Contig15_All|Unigene416_All|CL773_Contig8_All|CL23_Contig3_All|CL773_Contig5_All|CL23_Contig17_All|CL23_Contig10_All|CL773_Contig9_All|CL773_Contig12_All|CL23_Contig12_All|CL23_Contig20_All|CL23_Contig4_All|CL773_Contig3_All|CL23_Contig18_All|CL773_Contig4_All|CL773_Contig6_All|CL23_Contig11_All|CL880_Contig1_All|CL23_Co…	34	40876
GO:0030627	pre-mRNA 5'-splice site binding	Molecular_Function	CL104_Contig2_All	1	40876
GO:0046713	borate transport	Biological_Process	CL3896_Contig3_All|CL3896_Contig1_All|CL3896_Contig2_All|CL3130_Contig1_All|CL3130_Contig2_All|CL3130_Contig3_All	6	40876
GO:0007076	mitotic chromosome condensation	Biological_Process	CL2268_Contig1_All|CL2046_Contig6_All|CL758_Contig11_All|CL3250_Contig3_All|CL2046_Contig17_All|CL2046_Contig9_All|Unigene922_All|CL2046_Contig4_All|CL758_Contig5_All|CL2268_Contig2_All|CL2046_Contig15_All|CL2046_Contig11_All|Unigene2791_All|CL4276_Contig1_All|CL758_Contig9_All|Unigene11544_All|CL2046_Contig12_All|CL3250_Contig1_All|CL758_Contig7_All|CL4597_Contig1_All|CL2046_Contig19_All|CL758_C…	57	40876
GO:0009228	thiamine biosynthetic process	Biological_Process	Unigene4361_All|CL1148_Contig4_All|Unigene2088_All|CL1148_Contig7_All|CL1148_Contig5_All|Unigene11033_All|CL1726_Contig9_All|CL796_Contig4_All|CL1148_Contig6_All|CL796_Contig5_All|Unigene11032_All|CL1726_Contig3_All|CL796_Contig7_All|CL1148_Contig8_All|CL187_Contig1_All|CL1148_Contig1_All	16	40876
GO:0045177	apical part of cell	Cellular_Component	Unigene5545_All|Unigene2041_All|Unigene5534_All|Unigene5537_All|CL493_Contig4_All|Unigene11807_All|Unigene6080_All|CL5097_Contig10_All|CL792_Contig7_All|Unigene5535_All|Unigene629_All|CL1214_Contig1_All|Unigene8639_All|Unigene3674_All|CL792_Contig4_All|Unigene11975_All|Unigene3759_All|Unigene5538_All|Unigene7014_All|Unigene4476_All|Unigene7097_All|CL792_Contig10_All|CL792_Contig12_All|Unigene5546…	31	40876
GO:0015578	mannose transmembrane transporter activity	Molecular_Function	CL1011_Contig5_All|CL1011_Contig7_All|CL1011_Contig20_All|CL780_Contig2_All|CL1011_Contig15_All|Unigene2283_All|CL780_Contig4_All|CL780_Contig5_All|CL780_Contig6_All|Unigene2226_All|CL1811_Contig5_All|CL1011_Contig4_All|CL1011_Contig13_All|CL1011_Contig1_All|CL4840_Contig1_All|CL1011_Contig19_All|CL1011_Contig3_All|CL1011_Contig17_All|CL780_Contig8_All|CL780_Contig9_All|CL4840_Contig2_All|CL1011_…	39	40876
GO:1903829	positive regulation of cellular protein localization	Biological_Process	CL2204_Contig7_All	1	40876
GO:0035657	eRF1 methyltransferase complex	Cellular_Component	CL4081_Contig7_All	1	40876
GO:0005847	mRNA cleavage and polyadenylation specificity factor complex	Cellular_Component	CL1039_Contig8_All|Unigene3479_All|CL4715_Contig1_All|CL4715_Contig2_All|CL4122_Contig2_All|CL3280_Contig2_All|CL1039_Contig1_All|CL1039_Contig2_All|Unigene5787_All|Unigene6940_All|Unigene5789_All|CL3280_Contig3_All|CL2394_Contig1_All|CL5217_Contig2_All|CL1039_Contig7_All|CL2585_Contig2_All|Unigene5790_All|CL4607_Contig2_All|CL1003_Contig4_All|CL512_Contig10_All|CL2394_Contig2_All|Unigene5969_All…	42	40876
GO:0036156	inner dynein arm	Cellular_Component	Unigene1102_All	1	40876
GO:0030130	clathrin coat of trans-Golgi network vesicle	Cellular_Component	CL813_Contig2_All|CL813_Contig3_All	2	40876
GO:0007586	digestion	Biological_Process	CL3432_Contig5_All|Unigene7152_All|CL1320_Contig1_All|CL3432_Contig6_All|CL3200_Contig4_All|CL650_Contig1_All|CL339_Contig2_All|CL3432_Contig2_All|CL9_Contig9_All|CL9_Contig10_All|CL21_Contig4_All|CL3200_Contig5_All|CL339_Contig10_All|CL9_Contig14_All|CL1320_Contig2_All|CL5340_Contig2_All|CL21_Contig9_All|CL4667_Contig3_All|CL21_Contig2_All|CL2105_Contig8_All|CL21_Contig11_All|CL3200_Contig1_All|…	34	40876
GO:0005948	acetolactate synthase complex	Cellular_Component	CL5213_Contig2_All|CL5213_Contig1_All	2	40876
GO:0000967	rRNA 5'-end processing	Biological_Process	Unigene2325_All	1	40876
GO:0034990	nuclear mitotic cohesin complex	Cellular_Component	Unigene878_All|CL4184_Contig1_All|Unigene2866_All|CL4410_Contig4_All|Unigene912_All|Unigene2810_All|CL4410_Contig3_All|CL4184_Contig2_All|CL4410_Contig2_All	9	40876
GO:0000295	adenine nucleotide transmembrane transporter activity	Molecular_Function	CL3179_Contig3_All|CL3179_Contig1_All|CL3179_Contig2_All|Unigene4734_All|CL3179_Contig4_All|CL5354_Contig11_All|Unigene10618_All|CL5354_Contig12_All|Unigene2058_All|Unigene2004_All	10	40876
GO:0051932	synaptic transmission, GABAergic	Biological_Process	CL2853_Contig2_All|Unigene11187_All|CL573_Contig8_All|Unigene4901_All|Unigene4897_All|CL2853_Contig1_All	6	40876
GO:0008278	cohesin complex	Cellular_Component	Unigene2866_All|CL1780_Contig9_All|Unigene878_All	3	40876
GO:0007611	learning or memory	Biological_Process	CL3460_Contig7_All|CL5083_Contig2_All|CL5083_Contig1_All|CL360_Contig3_All|CL1851_Contig4_All|Unigene8621_All|CL2576_Contig2_All|CL360_Contig9_All|CL2435_Contig3_All|CL2435_Contig2_All|CL4077_Contig2_All|CL4077_Contig1_All|Unigene7060_All|CL2217_Contig2_All|CL3460_Contig6_All|CL3460_Contig8_All|CL726_Contig3_All|CL360_Contig29_All|CL360_Contig2_All|CL360_Contig20_All|CL360_Contig23_All|CL360_Cont…	36	40876
GO:0007632	visual behavior	Biological_Process	Unigene11122_All	1	40876
GO:0004309	exopolyphosphatase activity	Molecular_Function	CL214_Contig2_All|CL214_Contig19_All|CL214_Contig9_All|CL214_Contig13_All|CL214_Contig21_All|CL214_Contig10_All|CL214_Contig1_All|CL214_Contig11_All|CL214_Contig7_All|CL214_Contig8_All|CL214_Contig6_All|CL214_Contig17_All|CL214_Contig14_All|CL214_Contig18_All|CL214_Contig4_All|CL214_Contig15_All|CL214_Contig20_All|CL214_Contig12_All|CL214_Contig3_All|CL214_Contig16_All|Unigene5158_All|CL214_Conti…	22	40876
GO:0008635	activation of cysteine-type endopeptidase activity involved in apoptotic process by cytochrome c	Biological_Process	Unigene7905_All|Unigene1836_All|Unigene10509_All	3	40876
GO:0040014	regulation of multicellular organism growth	Biological_Process	Unigene7097_All|CL360_Contig9_All|Unigene11975_All|Unigene6147_All|CL360_Contig3_All|CL360_Contig24_All|Unigene10905_All|Unigene7054_All|CL360_Contig16_All|CL360_Contig28_All|CL360_Contig8_All|CL360_Contig20_All|CL360_Contig23_All|CL360_Contig6_All|CL360_Contig25_All|CL360_Contig29_All|CL360_Contig2_All	17	40876
GO:0072334	UDP-galactose transmembrane transport	Biological_Process	Unigene2205_All|Unigene2191_All|Unigene2303_All|CL3128_Contig2_All|CL3128_Contig1_All	5	40876
GO:0048715	negative regulation of oligodendrocyte differentiation	Biological_Process	CL497_Contig6_All|CL497_Contig1_All|CL25_Contig2_All|CL3698_Contig1_All|CL497_Contig4_All|Unigene11807_All|Unigene2041_All|CL25_Contig1_All	8	40876
GO:2000615	regulation of histone H3-K9 acetylation	Biological_Process	CL1239_Contig4_All|CL1239_Contig5_All|CL1239_Contig1_All|CL1239_Contig2_All|CL1239_Contig6_All|CL1239_Contig3_All	6	40876
GO:0034162	toll-like receptor 9 signaling pathway	Biological_Process	Unigene7064_All	1	40876
GO:0017057	6-phosphogluconolactonase activity	Molecular_Function	Unigene6052_All	1	40876
GO:0045254	pyruvate dehydrogenase complex	Cellular_Component	CL3719_Contig1_All|CL3719_Contig2_All|Unigene5885_All|CL3719_Contig3_All|Unigene11511_All	5	40876
GO:0043249	erythrocyte maturation	Biological_Process	Unigene8410_All|CL4916_Contig11_All|Unigene8411_All|Unigene1974_All|CL4916_Contig10_All|CL4916_Contig12_All|CL4916_Contig3_All	7	40876
GO:0010674	negative regulation of transcription from RNA polymerase II promoter involved in meiotic cell cycle	Biological_Process	CL3342_Contig1_All|CL3342_Contig20_All|CL3342_Contig5_All|CL3342_Contig21_All|CL3342_Contig9_All|CL3342_Contig14_All|CL3342_Contig24_All|CL3342_Contig19_All|CL3342_Contig18_All|CL3342_Contig23_All|CL3342_Contig13_All|CL3342_Contig6_All|CL3342_Contig4_All	13	40876
GO:0036470	tyrosine 3-monooxygenase activator activity	Molecular_Function	Unigene7167_All	1	40876
GO:0030914	STAGA complex	Cellular_Component	Unigene9653_All	1	40876
GO:0052829	inositol-1,3,4-trisphosphate 1-phosphatase activity	Molecular_Function	CL1007_Contig2_All|Unigene7706_All|CL1580_Contig1_All|CL1580_Contig3_All|CL1580_Contig2_All	5	40876
GO:1990391	DNA repair complex	Cellular_Component	Unigene5052_All	1	40876
GO:0046711	GDP biosynthetic process	Biological_Process	CL2490_Contig3_All	1	40876
GO:0050840	extracellular matrix binding	Molecular_Function	Unigene7708_All|Unigene10264_All|Unigene10916_All|Unigene5080_All|Unigene10233_All|Unigene10933_All|Unigene2870_All|Unigene1901_All	8	40876
GO:0018451	epoxide dehydrogenase activity	Molecular_Function	Unigene4358_All|Unigene7572_All|Unigene7152_All|CL3187_Contig3_All|CL2576_Contig2_All	5	40876
GO:0019442	tryptophan catabolic process to acetyl-CoA	Biological_Process	Unigene39_All|Unigene20_All|Unigene10515_All|Unigene3773_All	4	40876
GO:0043276	anoikis	Biological_Process	Unigene3836_All|Unigene3855_All|Unigene3800_All|Unigene3790_All	4	40876
GO:0033290	eukaryotic 48S preinitiation complex	Cellular_Component	CL1270_Contig8_All|Unigene4268_All|CL3088_Contig1_All|CL3041_Contig6_All|Unigene10234_All|CL2353_Contig2_All|Unigene10561_All|Unigene10501_All|Unigene6964_All|CL3088_Contig2_All|CL4607_Contig2_All|Unigene6172_All	12	40876
GO:0033106	cis-Golgi network membrane	Cellular_Component	Unigene8029_All	1	40876
GO:0046899	nucleoside triphosphate adenylate kinase activity	Molecular_Function	CL1427_Contig1_All	1	40876
GO:0045476	nurse cell apoptotic process	Biological_Process	Unigene4241_All	1	40876
GO:0031144	proteasome localization	Biological_Process	CL773_Contig3_All|CL23_Contig4_All|CL773_Contig9_All|CL773_Contig12_All|CL23_Contig12_All|CL23_Contig20_All|CL23_Contig14_All|CL773_Contig11_All|CL773_Contig13_All|CL773_Contig1_All|CL23_Contig15_All|CL773_Contig2_All|CL773_Contig7_All|CL23_Contig16_All|CL773_Contig6_All|CL23_Contig18_All|CL773_Contig4_All|CL23_Contig6_All|CL23_Contig11_All|CL773_Contig10_All|CL23_Contig8_All|CL23_Contig21_All|CL…	30	40876
GO:0046931	pore complex assembly	Biological_Process	Unigene11897_All|Unigene5332_All|Unigene10914_All	3	40876
GO:0002215	defense response to nematode	Biological_Process	Unigene9184_All	1	40876
GO:0046966	thyroid hormone receptor binding	Molecular_Function	CL4978_Contig1_All|CL4737_Contig2_All|CL4737_Contig1_All|Unigene2467_All|Unigene11175_All|CL4978_Contig2_All|CL3276_Contig1_All|CL3276_Contig2_All|Unigene11218_All	9	40876
GO:0008969	phosphohistidine phosphatase activity	Molecular_Function	Unigene7706_All|Unigene11515_All|CL1007_Contig2_All	3	40876
GO:0005184	neuropeptide hormone activity	Molecular_Function	Unigene3689_All	1	40876
GO:0018022	peptidyl-lysine methylation	Biological_Process	CL1409_Contig9_All|CL2440_Contig4_All|CL2440_Contig3_All|CL202_Contig2_All|CL2877_Contig4_All|CL202_Contig6_All|CL1409_Contig7_All|CL2877_Contig2_All|CL1409_Contig3_All|CL2440_Contig5_All|CL2052_Contig1_All|CL202_Contig3_All|CL1409_Contig15_All|CL1409_Contig1_All|CL1409_Contig10_All|CL202_Contig4_All|CL1409_Contig8_All|CL1409_Contig5_All|CL1409_Contig11_All|CL1409_Contig12_All|CL2877_Contig1_All|…	25	40876
GO:0016458	gene silencing	Biological_Process	CL1000_Contig5_All|CL903_Contig14_All|CL3431_Contig3_All|CL1818_Contig8_All|CL903_Contig16_All|CL903_Contig9_All|CL1000_Contig12_All|CL1000_Contig7_All|CL1341_Contig17_All|CL2270_Contig1_All|CL1341_Contig10_All|CL1270_Contig1_All|CL1270_Contig2_All|CL1270_Contig14_All|CL903_Contig10_All|CL903_Contig8_All|CL1086_Contig14_All|CL1270_Contig6_All|Unigene7741_All|CL1818_Contig5_All|CL1000_Contig4_All|…	57	40876
GO:0090157	negative regulation of sphingolipid biosynthesis involved in cellular sphingolipid homeostasis	Biological_Process	Unigene7629_All|CL3619_Contig2_All|CL904_Contig3_All|CL3619_Contig1_All|CL3619_Contig4_All|CL4004_Contig4_All|CL904_Contig2_All|CL4004_Contig2_All|CL4004_Contig6_All|CL4004_Contig7_All|CL4004_Contig1_All|CL3619_Contig5_All|CL3619_Contig3_All|CL4004_Contig5_All	14	40876
GO:0006933	negative regulation of cell adhesion involved in substrate-bound cell migration	Biological_Process	Unigene2801_All|CL4342_Contig1_All|CL4342_Contig2_All	3	40876
GO:0045778	positive regulation of ossification	Biological_Process	CL651_Contig4_All|CL651_Contig2_All|CL651_Contig1_All|CL13_Contig7_All|Unigene9673_All	5	40876
GO:0070178	D-serine metabolic process	Biological_Process	CL609_Contig12_All|CL609_Contig2_All|CL609_Contig7_All|CL609_Contig5_All|CL609_Contig9_All|CL609_Contig8_All|CL609_Contig6_All|CL609_Contig4_All	8	40876
GO:0071320	cellular response to cAMP	Biological_Process	CL4567_Contig2_All|Unigene5288_All|Unigene11158_All|Unigene10967_All|Unigene4438_All|CL4304_Contig2_All|Unigene7849_All|Unigene7843_All|Unigene3577_All|Unigene11550_All|Unigene7910_All|Unigene10255_All|Unigene6157_All|Unigene11474_All|CL1984_Contig2_All|Unigene8647_All|Unigene2854_All|CL4567_Contig3_All|Unigene11975_All|Unigene10220_All|CL4567_Contig1_All|Unigene7097_All|Unigene10821_All	23	40876
GO:0046166	glyceraldehyde-3-phosphate biosynthetic process	Biological_Process	CL3257_Contig2_All|CL3257_Contig6_All|CL3257_Contig3_All|CL3257_Contig7_All|Unigene8563_All|CL3257_Contig4_All|CL3257_Contig5_All|Unigene5125_All	8	40876
GO:0016929	SUMO-specific protease activity	Molecular_Function	CL1229_Contig5_All|Unigene812_All|Unigene780_All|CL1229_Contig4_All	4	40876
GO:0005902	microvillus	Cellular_Component	CL3187_Contig3_All|CL3109_Contig2_All|CL2204_Contig13_All|CL2204_Contig2_All|CL3109_Contig3_All|Unigene10883_All|CL2204_Contig1_All|CL2204_Contig3_All|Unigene10557_All|Unigene10743_All|CL3109_Contig1_All|CL2204_Contig11_All|Unigene4358_All|Unigene6219_All|Unigene1997_All|CL2204_Contig9_All|CL2204_Contig10_All|Unigene10929_All|CL2204_Contig7_All|Unigene3588_All|Unigene8639_All|CL2204_Contig8_All	22	40876
GO:0022832	voltage-gated channel activity	Molecular_Function	CL312_Contig7_All|CL312_Contig31_All|CL312_Contig24_All|CL312_Contig29_All|CL312_Contig30_All|CL312_Contig23_All|CL312_Contig21_All|CL312_Contig5_All	8	40876
GO:0001932	regulation of protein phosphorylation	Biological_Process	Unigene3414_All|Unigene4404_All|CL1700_Contig2_All|Unigene11561_All|CL105_Contig2_All|Unigene4445_All|CL4993_Contig2_All|Unigene6950_All|Unigene10558_All|Unigene1142_All|CL4585_Contig3_All|Unigene1321_All|Unigene1419_All|Unigene10169_All|CL4993_Contig1_All|CL4585_Contig1_All|CL4585_Contig2_All	17	40876
GO:0030154	cell differentiation	Biological_Process	CL145_Contig27_All|Unigene8625_All|CL5331_Contig12_All|CL2410_Contig10_All|Unigene6610_All|Unigene6628_All|CL1024_Contig5_All|CL3976_Contig3_All|CL145_Contig35_All|CL2413_Contig5_All|CL2993_Contig3_All|CL2649_Contig4_All|Unigene6629_All|Unigene1861_All|CL1551_Contig2_All|CL3159_Contig4_All|CL2676_Contig3_All|CL3226_Contig6_All|CL145_Contig41_All|Unigene1860_All|Unigene3466_All|CL3159_Contig1_All|…	230	40876
GO:0016264	gap junction assembly	Biological_Process	Unigene10238_All|Unigene11918_All|Unigene10879_All	3	40876
GO:0070578	RISC-loading complex	Cellular_Component	Unigene4756_All|Unigene4787_All|Unigene4757_All|Unigene4915_All|Unigene4747_All|CL2886_Contig1_All|Unigene4919_All|Unigene4918_All|Unigene4766_All|CL2007_Contig4_All|Unigene4755_All|Unigene4912_All|Unigene4782_All|Unigene8684_All|Unigene11607_All|Unigene4914_All|CL627_Contig1_All|Unigene4786_All|CL1179_Contig7_All|CL627_Contig2_All|CL1179_Contig3_All|Unigene4758_All|CL1179_Contig2_All	23	40876
GO:0050729	positive regulation of inflammatory response	Biological_Process	Unigene10786_All|Unigene6037_All|Unigene4466_All|Unigene10955_All|Unigene6213_All|Unigene11248_All	6	40876
GO:0043774	coenzyme F420-2 alpha-glutamyl ligase activity	Molecular_Function	Unigene11197_All|CL2435_Contig2_All|CL2435_Contig3_All|CL4832_Contig3_All|CL2572_Contig1_All|CL4865_Contig9_All|Unigene9783_All|CL4406_Contig1_All|CL2572_Contig4_All|CL2610_Contig5_All|CL449_Contig13_All|CL3350_Contig1_All|CL3088_Contig3_All|CL2533_Contig1_All|CL4832_Contig1_All|CL4377_Contig2_All|CL2118_Contig1_All|Unigene6219_All|CL516_Contig3_All|Unigene1997_All|CL2118_Contig2_All|CL2572_Conti…	32	40876
GO:1900126	negative regulation of hyaluronan biosynthetic process	Biological_Process	CL813_Contig3_All|CL813_Contig2_All|Unigene1813_All	3	40876
GO:0004121	cystathionine beta-lyase activity	Molecular_Function	Unigene9199_All|CL3941_Contig2_All	2	40876
GO:0061481	response to TNF agonist	Biological_Process	Unigene2868_All	1	40876
GO:0009785	blue light signaling pathway	Biological_Process	Unigene3357_All|CL1476_Contig4_All	2	40876
GO:0032735	positive regulation of interleukin-12 production	Biological_Process	Unigene4466_All|CL1699_Contig13_All|CL1699_Contig11_All|Unigene6037_All|Unigene7064_All|Unigene10786_All|CL1699_Contig7_All|CL1699_Contig6_All|CL1699_Contig8_All|CL1699_Contig1_All	10	40876
GO:0060333	interferon-gamma-mediated signaling pathway	Biological_Process	Unigene5253_All	1	40876
GO:0035112	genitalia morphogenesis	Biological_Process	Unigene11807_All|Unigene2041_All	2	40876
GO:0050880	regulation of blood vessel size	Biological_Process	Unigene1031_All|Unigene2781_All|Unigene2906_All|CL5110_Contig2_All|Unigene3689_All|Unigene10926_All|CL5110_Contig1_All	7	40876
GO:0000796	condensin complex	Cellular_Component	CL3821_Contig3_All|CL2046_Contig14_All|CL758_Contig8_All|CL3821_Contig1_All|CL758_Contig3_All|CL758_Contig10_All|CL758_Contig1_All|CL758_Contig4_All|CL758_Contig9_All|CL758_Contig7_All|CL758_Contig5_All|CL2268_Contig2_All|CL758_Contig11_All|CL2268_Contig1_All	14	40876
GO:0010267	production of ta-siRNAs involved in RNA interference	Biological_Process	CL1345_Contig5_All|CL1818_Contig5_All|CL903_Contig9_All|CL1818_Contig8_All|CL1345_Contig2_All|CL1818_Contig6_All|CL1345_Contig3_All|CL1345_Contig6_All|CL1345_Contig1_All|CL903_Contig7_All|CL903_Contig1_All|CL1818_Contig2_All|CL1818_Contig4_All|CL1818_Contig3_All	14	40876
GO:0016165	linoleate 13S-lipoxygenase activity	Molecular_Function	Unigene9184_All	1	40876
GO:0016853	isomerase activity	Molecular_Function	CL167_Contig6_All|CL2865_Contig4_All|Unigene8005_All|CL2218_Contig20_All|CL3891_Contig1_All|CL2218_Contig22_All|CL2218_Contig16_All|CL235_Contig1_All|CL609_Contig5_All|Unigene10911_All|CL3369_Contig3_All|CL2218_Contig14_All|CL609_Contig9_All|Unigene10042_All|CL3242_Contig1_All|CL2218_Contig21_All|CL167_Contig10_All|Unigene6064_All|Unigene8621_All|CL235_Contig11_All|CL3208_Contig1_All|CL2218_Conti…	122	40876
GO:0033233	regulation of protein sumoylation	Biological_Process	CL3353_Contig2_All	1	40876
GO:0006290	pyrimidine dimer repair	Biological_Process	Unigene5835_All|Unigene5833_All|Unigene5837_All|Unigene5843_All|Unigene10771_All|CL1338_Contig5_All|CL1338_Contig9_All|CL1338_Contig3_All|Unigene5841_All|Unigene5840_All|Unigene5838_All|CL2779_Contig4_All|Unigene5842_All|Unigene8838_All|CL4074_Contig2_All|Unigene5836_All|CL1338_Contig2_All|CL4074_Contig1_All|CL816_Contig1_All|CL1338_Contig1_All|Unigene5839_All|CL1338_Contig6_All|Unigene5834_All|C…	24	40876
GO:0003941	L-serine ammonia-lyase activity	Molecular_Function	CL3510_Contig1_All|CL2199_Contig4_All|CL609_Contig4_All|CL2199_Contig5_All|CL609_Contig8_All|CL2199_Contig6_All|CL609_Contig6_All|CL2199_Contig3_All|CL4278_Contig2_All|CL2199_Contig1_All|Unigene10693_All|CL609_Contig9_All|CL4278_Contig1_All|CL609_Contig5_All|CL609_Contig7_All|CL609_Contig2_All|CL2199_Contig2_All|CL609_Contig12_All	18	40876
GO:0098789	pre-mRNA cleavage required for polyadenylation	Biological_Process	CL2394_Contig5_All|CL4715_Contig6_All|CL4715_Contig5_All|CL4715_Contig4_All|CL2394_Contig4_All|CL4715_Contig3_All|CL2394_Contig2_All|CL4607_Contig2_All|CL5217_Contig2_All|CL2394_Contig1_All|CL4715_Contig2_All|CL4122_Contig2_All|Unigene2806_All|CL4715_Contig1_All	14	40876
GO:0043725	2-keto-3-deoxygluconate aldolase activity	Molecular_Function	CL3837_Contig14_All|CL3837_Contig15_All	2	40876
GO:0034967	Set3 complex	Cellular_Component	CL4021_Contig1_All|CL575_Contig32_All|CL3276_Contig2_All|CL4133_Contig12_All|CL2596_Contig10_All|CL4133_Contig19_All|CL2302_Contig2_All|CL575_Contig52_All|CL4133_Contig15_All|CL2302_Contig1_All|CL575_Contig39_All|CL4133_Contig13_All|CL4133_Contig6_All|CL2596_Contig9_All|CL3208_Contig2_All|CL4021_Contig2_All|CL2596_Contig14_All|CL2596_Contig12_All|CL4133_Contig14_All|Unigene2566_All|CL575_Contig53…	24	40876
GO:0034363	intermediate-density lipoprotein particle	Cellular_Component	Unigene2072_All|Unigene10859_All|Unigene10975_All|Unigene10777_All|Unigene1054_All|Unigene1975_All|Unigene10228_All|Unigene4399_All	8	40876
GO:0033961	cis-stilbene-oxide hydrolase activity	Molecular_Function	CL1211_Contig2_All|Unigene8344_All|Unigene10314_All|CL1211_Contig1_All	4	40876
GO:0019908	nuclear cyclin-dependent protein kinase holoenzyme complex	Cellular_Component	Unigene10199_All|Unigene8157_All|Unigene8154_All	3	40876
GO:0006729	tetrahydrobiopterin biosynthetic process	Biological_Process	Unigene10549_All	1	40876
GO:0003401	axis elongation	Biological_Process	CL1042_Contig3_All|CL1042_Contig1_All|CL1042_Contig2_All	3	40876
GO:0009641	shade avoidance	Biological_Process	Unigene1407_All|Unigene1250_All|Unigene1398_All	3	40876
GO:0070449	elongin complex	Cellular_Component	CL37_Contig2_All|Unigene8703_All|CL37_Contig5_All|CL37_Contig1_All	4	40876
GO:0035539	8-oxo-7,8-dihydrodeoxyguanosine triphosphate pyrophosphatase activity	Molecular_Function	Unigene5600_All	1	40876
GO:0061324	canonical Wnt signaling pathway involved in positive regulation of cardiac outflow tract cell proliferation	Biological_Process	Unigene2041_All|Unigene11807_All	2	40876
GO:0015266	protein channel activity	Molecular_Function	Unigene8554_All|CL2041_Contig3_All|Unigene3317_All|CL1558_Contig3_All|Unigene3316_All|Unigene1679_All|CL1558_Contig2_All|Unigene1677_All	8	40876
GO:0052699	ergothioneine biosynthetic process	Biological_Process	CL5006_Contig1_All|CL1121_Contig1_All|CL494_Contig18_All|CL5006_Contig2_All|CL494_Contig16_All	5	40876
GO:0030225	macrophage differentiation	Biological_Process	CL2596_Contig12_All|CL2596_Contig14_All|CL2596_Contig9_All|CL3276_Contig1_All|CL3276_Contig2_All|Unigene3446_All	6	40876
GO:0016603	glutaminyl-peptide cyclotransferase activity	Molecular_Function	CL266_Contig16_All|CL266_Contig8_All|CL266_Contig12_All|CL266_Contig4_All|CL266_Contig2_All|CL266_Contig10_All|CL266_Contig11_All|CL266_Contig5_All|CL266_Contig19_All|CL266_Contig14_All|CL266_Contig13_All|CL266_Contig6_All|CL266_Contig1_All	13	40876
GO:0009437	carnitine metabolic process	Biological_Process	CL629_Contig9_All|CL629_Contig7_All|CL2816_Contig3_All|CL2816_Contig5_All|CL629_Contig4_All|CL629_Contig10_All|CL629_Contig6_All|CL2182_Contig3_All|CL2816_Contig7_All|CL2816_Contig9_All|CL629_Contig8_All|CL629_Contig2_All|CL2182_Contig1_All|CL2816_Contig1_All|CL2182_Contig4_All|CL629_Contig3_All|CL2816_Contig2_All|CL2816_Contig8_All|CL629_Contig1_All|CL2816_Contig10_All|CL4514_Contig2_All|CL2816_…	24	40876
GO:0031901	early endosome membrane	Cellular_Component	Unigene4897_All|CL335_Contig16_All|CL335_Contig53_All|CL335_Contig29_All|CL335_Contig11_All|CL335_Contig31_All|Unigene11276_All|CL335_Contig46_All|CL335_Contig36_All|Unigene5903_All|CL335_Contig22_All|CL5089_Contig4_All|CL335_Contig17_All|CL4164_Contig2_All|CL335_Contig42_All|CL335_Contig3_All|CL753_Contig3_All|CL5089_Contig2_All|CL335_Contig21_All|CL2088_Contig2_All|CL335_Contig9_All|CL335_Conti…	73	40876
GO:0032481	positive regulation of type I interferon production	Biological_Process	CL401_Contig4_All|CL401_Contig2_All|Unigene2041_All	3	40876
GO:0034472	snRNA 3'-end processing	Biological_Process	CL289_Contig10_All|CL289_Contig9_All|CL289_Contig11_All	3	40876
GO:0051659	maintenance of mitochondrion location	Biological_Process	Unigene7928_All	1	40876
GO:0010596	negative regulation of endothelial cell migration	Biological_Process	Unigene7065_All|Unigene1972_All	2	40876
GO:0009405	pathogenesis	Biological_Process	Unigene683_All|CL663_Contig11_All|Unigene3357_All|CL788_Contig23_All|CL635_Contig15_All|CL2363_Contig4_All|CL1824_Contig3_All|Unigene2691_All|CL3367_Contig5_All|CL258_Contig2_All|CL1525_Contig1_All|CL258_Contig6_All|CL2363_Contig5_All|CL635_Contig58_All|CL512_Contig3_All|Unigene34_All|CL635_Contig17_All|CL215_Contig1_All|CL959_Contig5_All|Unigene8354_All|CL479_Contig7_All|CL8_Contig2_All|Unigene1…	883	40876
GO:0022406	membrane docking	Biological_Process	Unigene10732_All	1	40876
GO:0009067	aspartate family amino acid biosynthetic process	Biological_Process	CL2461_Contig2_All|CL2461_Contig4_All|CL2461_Contig3_All|CL2461_Contig1_All	4	40876
GO:1990393	3M complex	Cellular_Component	Unigene11163_All	1	40876
GO:1903755	positive regulation of SUMO transferase activity	Biological_Process	Unigene9783_All	1	40876
GO:0009828	plant-type cell wall loosening	Biological_Process	Unigene9191_All	1	40876
GO:0071219	cellular response to molecule of bacterial origin	Biological_Process	CL497_Contig1_All|CL497_Contig6_All|CL497_Contig4_All	3	40876
GO:0006043	glucosamine catabolic process	Biological_Process	CL279_Contig1_All|CL279_Contig10_All	2	40876
GO:0061099	negative regulation of protein tyrosine kinase activity	Biological_Process	Unigene8066_All|Unigene8047_All|Unigene7936_All|Unigene8043_All|CL164_Contig14_All|CL5324_Contig2_All|Unigene5994_All	7	40876
GO:0046113	nucleobase catabolic process	Biological_Process	CL3970_Contig2_All|CL3970_Contig1_All	2	40876
GO:0030346	protein phosphatase 2B binding	Molecular_Function	CL4368_Contig3_All|Unigene7054_All|CL3126_Contig3_All|CL3126_Contig1_All|CL3126_Contig2_All	5	40876
GO:0071341	medial cortical node	Cellular_Component	CL1421_Contig6_All|CL2204_Contig11_All|CL1421_Contig4_All|CL1728_Contig4_All|CL2204_Contig9_All|CL1728_Contig2_All|CL2204_Contig7_All|CL1421_Contig1_All|CL2204_Contig10_All|CL1728_Contig1_All|CL1728_Contig5_All|CL3057_Contig1_All|CL1728_Contig3_All|CL1421_Contig2_All|CL4145_Contig2_All|CL2204_Contig8_All|CL3057_Contig3_All|CL2204_Contig13_All|CL1421_Contig7_All|CL2204_Contig2_All|CL2191_Contig1_A…	27	40876
GO:0072428	signal transduction involved in intra-S DNA damage checkpoint	Biological_Process	CL3283_Contig1_All|CL1534_Contig3_All|CL1534_Contig5_All|CL1534_Contig1_All|CL3283_Contig3_All|CL1534_Contig10_All|CL3283_Contig4_All|Unigene6876_All|CL1534_Contig11_All|CL1534_Contig9_All|CL3283_Contig2_All	11	40876
GO:0019233	sensory perception of pain	Biological_Process	CL5269_Contig3_All|CL2254_Contig3_All|CL4866_Contig3_All|CL1728_Contig3_All|CL4866_Contig2_All|CL4073_Contig1_All|CL1728_Contig1_All|Unigene8219_All|CL2048_Contig3_All|CL1728_Contig5_All|CL1913_Contig2_All|Unigene1894_All|CL5269_Contig4_All|CL942_Contig2_All|CL2638_Contig2_All|CL1337_Contig9_All|CL942_Contig1_All|CL1728_Contig2_All|CL1728_Contig4_All|CL2254_Contig1_All|CL2048_Contig4_All|Unigene5…	47	40876
GO:0042593	glucose homeostasis	Biological_Process	Unigene9922_All|Unigene1643_All|CL1577_Contig2_All|Unigene11158_All|Unigene10967_All|CL1485_Contig2_All|Unigene1700_All|CL1485_Contig1_All|CL530_Contig4_All|CL1485_Contig3_All|CL930_Contig1_All|CL530_Contig5_All|Unigene10255_All|CL530_Contig3_All|CL1577_Contig5_All|CL530_Contig1_All|Unigene8621_All|CL530_Contig6_All|Unigene4184_All|CL530_Contig2_All|Unigene6028_All|Unigene10220_All|Unigene9802_Al…	25	40876
GO:1990117	B cell receptor apoptotic signaling pathway	Biological_Process	Unigene10509_All	1	40876
GO:0051639	actin filament network formation	Biological_Process	Unigene10876_All|CL726_Contig3_All	2	40876
GO:0033268	node of Ranvier	Cellular_Component	Unigene11985_All|CL523_Contig22_All|Unigene11923_All|Unigene11179_All	4	40876
GO:0072711	cellular response to hydroxyurea	Biological_Process	CL1465_Contig3_All|CL1465_Contig8_All|CL1465_Contig2_All|CL1465_Contig9_All|CL1465_Contig6_All|CL1465_Contig1_All|CL1465_Contig4_All	7	40876
GO:0052638	indole-3-butyrate beta-glucosyltransferase activity	Molecular_Function	CL3589_Contig2_All|Unigene7389_All|Unigene11777_All|CL3589_Contig1_All|CL4862_Contig2_All|Unigene7414_All	6	40876
GO:0043738	reduced coenzyme F420 dehydrogenase activity	Molecular_Function	Unigene10746_All|Unigene10545_All|CL231_Contig2_All|Unigene3426_All	4	40876
GO:0000839	Hrd1p ubiquitin ligase ERAD-L complex	Cellular_Component	CL4408_Contig1_All|CL2221_Contig3_All|Unigene6863_All|CL1703_Contig2_All|CL1703_Contig5_All|CL1703_Contig4_All|CL4408_Contig2_All|Unigene783_All|CL1703_Contig3_All|Unigene8590_All|CL1703_Contig7_All|CL2221_Contig2_All|CL1703_Contig1_All|CL1703_Contig6_All|CL1703_Contig8_All	15	40876
GO:0044540	L-cystine L-cysteine-lyase (deaminating)	Molecular_Function	Unigene1851_All	1	40876
GO:0016765	transferase activity, transferring alkyl or aryl (other than methyl) groups	Molecular_Function	Unigene32_All|CL753_Contig4_All|CL798_Contig8_All|CL798_Contig2_All|CL798_Contig1_All|CL798_Contig3_All|CL753_Contig2_All	7	40876
GO:0031461	cullin-RING ubiquitin ligase complex	Cellular_Component	CL4337_Contig2_All|Unigene11889_All|CL4337_Contig1_All|Unigene9277_All|Unigene9276_All|CL2779_Contig5_All|Unigene9473_All|CL4579_Contig3_All|Unigene8763_All|CL5104_Contig1_All|CL72_Contig11_All|Unigene5959_All|Unigene9770_All|Unigene5901_All|CL72_Contig10_All|Unigene7202_All|CL72_Contig9_All|CL4579_Contig4_All|CL2779_Contig7_All	19	40876
GO:2000531	regulation of fatty acid biosynthetic process by regulation of transcription from RNA polymerase II promoter	Biological_Process	Unigene8617_All|CL512_Contig23_All|CL512_Contig22_All|Unigene8806_All|CL512_Contig8_All|CL8_Contig6_All|CL512_Contig3_All|CL3367_Contig5_All|CL8_Contig2_All|CL512_Contig18_All|CL512_Contig24_All|CL553_Contig13_All|CL512_Contig2_All|CL3367_Contig4_All|Unigene3866_All|CL512_Contig1_All|CL512_Contig27_All|CL8_Contig5_All|Unigene5036_All|CL512_Contig11_All|CL512_Contig38_All|CL512_Contig36_All|CL374_…	79	40876
GO:0032264	IMP salvage	Biological_Process	CL4179_Contig1_All|CL4179_Contig3_All	2	40876
GO:0043052	thermotaxis	Biological_Process	CL726_Contig3_All	1	40876
GO:0070901	mitochondrial tRNA methylation	Biological_Process	CL248_Contig7_All|CL248_Contig2_All|CL248_Contig6_All|CL248_Contig5_All	4	40876
GO:0031160	spore wall	Cellular_Component	Unigene3430_All	1	40876
GO:0044794	positive regulation by host of viral process	Biological_Process	Unigene3550_All|Unigene4399_All|Unigene10832_All	3	40876
GO:0045736	negative regulation of cyclin-dependent protein serine/threonine kinase activity	Biological_Process	CL411_Contig2_All|Unigene515_All|CL1153_Contig21_All|CL1153_Contig22_All|Unigene507_All|CL1153_Contig18_All|CL1153_Contig20_All|Unigene508_All|Unigene7813_All|CL1153_Contig26_All|Unigene513_All	11	40876
GO:0009522	photosystem I	Cellular_Component	Unigene1018_All|Unigene10015_All|Unigene9650_All|Unigene6102_All|Unigene9543_All|Unigene8746_All	6	40876
GO:0060318	definitive erythrocyte differentiation	Biological_Process	CL2809_Contig4_All	1	40876
GO:0007507	heart development	Biological_Process	CL4492_Contig2_All|Unigene10499_All|Unigene4404_All|CL4492_Contig3_All|CL2454_Contig2_All|CL854_Contig14_All|CL1760_Contig10_All|CL25_Contig1_All|CL1696_Contig14_All|CL1696_Contig19_All|CL5181_Contig3_All|Unigene1835_All|CL360_Contig25_All|CL594_Contig4_All|Unigene2908_All|CL4492_Contig1_All|CL349_Contig1_All|Unigene1995_All|CL360_Contig20_All|CL1022_Contig12_All|CL360_Contig23_All|Unigene3446_Al…	152	40876
GO:0010636	positive regulation of mitochondrial fusion	Biological_Process	CL4968_Contig1_All|CL4968_Contig2_All	2	40876
GO:0097228	sperm principal piece	Cellular_Component	CL2235_Contig5_All|Unigene3768_All|CL2235_Contig4_All|Unigene11484_All|CL2235_Contig3_All	5	40876
GO:0033032	regulation of myeloid cell apoptotic process	Biological_Process	CL360_Contig28_All|CL360_Contig8_All|CL360_Contig16_All|CL360_Contig24_All|CL360_Contig29_All|CL360_Contig2_All|CL360_Contig23_All|CL360_Contig6_All|CL360_Contig20_All|CL360_Contig25_All|CL360_Contig9_All|CL360_Contig3_All	12	40876
GO:0016242	negative regulation of macroautophagy	Biological_Process	Unigene2383_All|CL5080_Contig2_All|CL3444_Contig9_All|CL3444_Contig10_All	4	40876
GO:0061500	gene conversion at mating-type locus, termination of copy-synthesis	Biological_Process	CL3002_Contig3_All|CL3002_Contig2_All|CL3002_Contig5_All|CL3002_Contig6_All	4	40876
GO:1902281	negative regulation of ATP-dependent RNA helicase activity	Biological_Process	CL2137_Contig2_All|CL2137_Contig1_All	2	40876
GO:0007143	female meiotic division	Biological_Process	CL801_Contig15_All|CL801_Contig26_All|CL801_Contig14_All|CL801_Contig38_All|CL801_Contig21_All|CL495_Contig11_All|CL801_Contig20_All|Unigene11174_All|CL801_Contig22_All|CL2886_Contig1_All|CL767_Contig6_All|CL2886_Contig6_All|CL801_Contig41_All|CL801_Contig18_All|Unigene10053_All|CL801_Contig31_All|CL801_Contig17_All|CL2886_Contig3_All|CL4671_Contig2_All|Unigene4794_All|CL4296_Contig5_All|CL4671_C…	45	40876
GO:1990188	euchromatin binding	Molecular_Function	CL1803_Contig7_All|CL1803_Contig9_All|CL1803_Contig10_All|CL1803_Contig2_All|CL1803_Contig11_All|CL1803_Contig5_All|CL1803_Contig3_All|CL1803_Contig15_All|CL4895_Contig2_All|Unigene2041_All|CL1803_Contig13_All|CL1803_Contig6_All|Unigene11807_All	13	40876
GO:0016758	transferase activity, transferring hexosyl groups	Molecular_Function	Unigene3415_All|CL2892_Contig2_All|CL56_Contig9_All|CL56_Contig12_All|Unigene7705_All|CL3613_Contig1_All|CL1225_Contig4_All|CL56_Contig6_All|CL56_Contig1_All|CL56_Contig11_All|Unigene1737_All|CL3613_Contig2_All|CL4948_Contig1_All|Unigene10753_All|CL56_Contig5_All|CL56_Contig3_All|CL2433_Contig2_All|CL56_Contig14_All|CL4948_Contig2_All|CL56_Contig10_All|CL2433_Contig1_All|CL56_Contig7_All|CL56_Con…	31	40876
GO:0006827	high-affinity iron ion transmembrane transport	Biological_Process	Unigene6616_All|CL277_Contig1_All|CL3699_Contig2_All|CL277_Contig13_All|CL873_Contig8_All|CL873_Contig5_All|CL520_Contig2_All|CL277_Contig4_All|CL277_Contig6_All|CL873_Contig2_All|CL506_Contig3_All|CL873_Contig4_All|CL277_Contig14_All|CL873_Contig6_All|CL873_Contig14_All|CL873_Contig9_All|CL873_Contig12_All|CL2324_Contig2_All|CL873_Contig11_All|CL277_Contig16_All|CL277_Contig9_All|CL277_Contig18_…	46	40876
GO:0010107	potassium ion import	Biological_Process	CL898_Contig23_All|CL32_Contig22_All|CL1187_Contig5_All|Unigene1543_All|Unigene1296_All|Unigene1385_All|CL575_Contig30_All|CL898_Contig32_All|CL898_Contig12_All|Unigene10067_All|Unigene1284_All|CL5075_Contig6_All|Unigene1507_All|CL1187_Contig1_All|CL898_Contig13_All|Unigene1531_All|CL5075_Contig2_All|CL898_Contig45_All|CL575_Contig40_All|CL5266_Contig2_All|CL2005_Contig3_All|Unigene1169_All|CL575…	78	40876
GO:0015146	pentose transmembrane transporter activity	Molecular_Function	CL1011_Contig17_All|CL780_Contig8_All|CL780_Contig9_All|CL1011_Contig19_All|CL1011_Contig4_All|CL1011_Contig1_All|Unigene2226_All|CL780_Contig4_All|CL780_Contig5_All|CL1011_Contig7_All|CL1011_Contig5_All|CL780_Contig2_All|CL1011_Contig11_All|CL1011_Contig8_All|Unigene2102_All|CL1011_Contig9_All|CL1011_Contig2_All|CL1011_Contig12_All|Unigene2222_All|CL1011_Contig14_All|CL1011_Contig6_All|CL780_Con…	26	40876
GO:0003850	2-deoxyglucose-6-phosphatase activity	Molecular_Function	Unigene6429_All|Unigene6419_All	2	40876
GO:0019915	lipid storage	Biological_Process	CL2815_Contig1_All|CL575_Contig8_All|CL4021_Contig2_All|CL360_Contig9_All|CL575_Contig12_All|Unigene9217_All|Unigene10936_All|CL1816_Contig1_All|CL3109_Contig5_All|CL575_Contig15_All|CL575_Contig4_All|CL549_Contig15_All|CL575_Contig14_All|CL575_Contig5_All|CL4142_Contig2_All|CL360_Contig3_All|CL575_Contig10_All|CL4142_Contig3_All|CL3109_Contig7_All|CL3109_Contig4_All|CL4142_Contig4_All|CL575_Cont…	45	40876
GO:0001764	neuron migration	Biological_Process	CL5061_Contig3_All|CL4077_Contig1_All|CL4077_Contig2_All|Unigene10848_All|Unigene11530_All|Unigene10843_All|CL4054_Contig2_All|Unigene11552_All|CL2769_Contig1_All|Unigene3614_All|CL1738_Contig17_All|CL5061_Contig1_All|Unigene2711_All|Unigene4382_All|CL1738_Contig11_All|Unigene2041_All|CL2769_Contig3_All|CL2769_Contig2_All|CL4054_Contig1_All|Unigene10509_All|Unigene3737_All|Unigene11491_All|Unigen…	25	40876
GO:0043327	chemotaxis to cAMP	Biological_Process	CL2015_Contig3_All|CL2015_Contig5_All|CL3406_Contig2_All|Unigene11366_All|Unigene8508_All|CL4004_Contig4_All|CL360_Contig9_All|CL2015_Contig4_All|CL2015_Contig2_All|CL4004_Contig2_All|CL3406_Contig7_All|CL904_Contig2_All|CL3526_Contig2_All|CL4741_Contig1_All|Unigene1205_All|CL4004_Contig6_All|CL2015_Contig6_All|Unigene6319_All|CL4741_Contig2_All|CL4661_Contig1_All|CL2015_Contig1_All|Unigene6313_A…	49	40876
GO:0060528	secretory columnal luminar epithelial cell differentiation involved in prostate glandular acinus development	Biological_Process	CL4143_Contig2_All	1	40876
GO:0034724	DNA replication-independent nucleosome organization	Biological_Process	CL3136_Contig6_All|CL3136_Contig3_All|CL3136_Contig7_All|CL3672_Contig2_All|CL3672_Contig3_All|Unigene3494_All|CL3672_Contig5_All|CL3672_Contig4_All	8	40876
GO:0035591	signaling adaptor activity	Molecular_Function	Unigene5994_All|CL5324_Contig2_All	2	40876
GO:0060740	prostate gland epithelium morphogenesis	Biological_Process	CL147_Contig8_All|Unigene10956_All|Unigene2016_All|CL147_Contig43_All|CL147_Contig14_All|CL147_Contig34_All|Unigene7168_All|CL147_Contig10_All|CL147_Contig53_All	9	40876
GO:0034427	nuclear-transcribed mRNA catabolic process, exonucleolytic, 3'-5'	Biological_Process	CL28_Contig2_All|CL1795_Contig1_All|CL28_Contig5_All|CL5268_Contig3_All|CL861_Contig7_All|CL5268_Contig2_All|CL861_Contig5_All|CL861_Contig4_All|Unigene4220_All|CL861_Contig6_All|CL1795_Contig9_All|CL1795_Contig8_All|CL861_Contig1_All|CL28_Contig3_All|CL861_Contig3_All|CL861_Contig2_All|CL286_Contig3_All|CL28_Contig1_All|Unigene11321_All|CL2644_Contig1_All|CL2644_Contig2_All|CL28_Contig4_All|CL26…	24	40876
GO:0016655	oxidoreductase activity, acting on NAD(P)H, quinone or similar compound as acceptor	Molecular_Function	Unigene4500_All|Unigene6125_All|Unigene3779_All|Unigene10446_All|Unigene9602_All|Unigene7152_All	6	40876
GO:0099503	secretory vesicle	Cellular_Component	Unigene7075_All	1	40876
GO:0030295	protein kinase activator activity	Molecular_Function	CL3972_Contig4_All|Unigene8014_All|Unigene6950_All|CL2993_Contig2_All|Unigene2678_All|Unigene2711_All|CL4574_Contig1_All|CL2993_Contig5_All|CL4574_Contig2_All|Unigene7064_All|Unigene3577_All|CL2993_Contig4_All|CL3972_Contig1_All|CL2803_Contig2_All|CL1700_Contig2_All|CL2803_Contig1_All|Unigene3455_All	17	40876
GO:0031444	slow-twitch skeletal muscle fiber contraction	Biological_Process	Unigene11171_All|Unigene3636_All	2	40876
GO:0016485	protein processing	Biological_Process	CL708_Contig9_All|CL4027_Contig1_All|CL2025_Contig2_All|CL1714_Contig4_All|CL3543_Contig2_All|CL20_Contig2_All|Unigene5145_All|Unigene11486_All|CL295_Contig8_All|CL1945_Contig2_All|CL1688_Contig1_All|CL2483_Contig2_All|CL1945_Contig7_All|CL4663_Contig1_All|CL2379_Contig1_All|CL1087_Contig1_All|CL1945_Contig10_All|CL3668_Contig2_All|CL708_Contig12_All|Unigene9362_All|CL1771_Contig2_All|Unigene3305…	89	40876
GO:0050766	positive regulation of phagocytosis	Biological_Process	Unigene11172_All|Unigene4382_All|Unigene1877_All|CL5067_Contig6_All|CL573_Contig8_All|Unigene8191_All|CL5067_Contig3_All|Unigene8642_All|CL3349_Contig2_All|Unigene2938_All|CL3349_Contig11_All|Unigene7834_All|CL3349_Contig1_All|Unigene7936_All|Unigene10303_All|Unigene8190_All|Unigene7823_All|CL5067_Contig2_All|Unigene7070_All	19	40876
GO:0007603	phototransduction, visible light	Biological_Process	CL3975_Contig4_All|CL3975_Contig2_All|Unigene6313_All|Unigene11208_All|Unigene6319_All	5	40876
GO:0006849	plasma membrane pyruvate transport	Biological_Process	CL3553_Contig2_All	1	40876
GO:1900427	regulation of cellular response to oxidative stress by regulation of transcription from RNA polymerase II promoter	Biological_Process	CL4296_Contig4_All|CL959_Contig11_All|CL959_Contig5_All|CL959_Contig10_All|CL4296_Contig5_All|CL959_Contig6_All|CL959_Contig7_All|CL959_Contig9_All|CL959_Contig4_All|CL959_Contig8_All|CL959_Contig12_All	11	40876
GO:0031667	response to nutrient levels	Biological_Process	Unigene2805_All|Unigene11817_All|CL4712_Contig2_All|CL153_Contig2_All|Unigene7054_All|Unigene1029_All|Unigene7732_All|CL1000_Contig7_All|Unigene10971_All|Unigene3645_All|Unigene10499_All|Unigene4380_All|Unigene971_All|Unigene11966_All|CL2169_Contig2_All|CL2596_Contig14_All|CL1000_Contig10_All|CL2596_Contig12_All|CL1000_Contig2_All|CL1000_Contig11_All|CL1000_Contig13_All|CL2596_Contig9_All|CL3476_…	38	40876
GO:0031942	i-AAA complex	Cellular_Component	CL1631_Contig2_All|CL1631_Contig8_All|CL1631_Contig5_All|CL1631_Contig7_All|CL1631_Contig3_All|CL1631_Contig9_All|Unigene9793_All|CL4625_Contig4_All|CL1631_Contig6_All|CL4625_Contig2_All|CL1631_Contig4_All	11	40876
GO:0034462	small-subunit processome assembly	Biological_Process	CL4474_Contig1_All|CL2078_Contig5_All|CL2078_Contig1_All|CL2078_Contig8_All|CL4474_Contig2_All	5	40876
GO:0016272	prefoldin complex	Cellular_Component	CL3535_Contig3_All|CL3953_Contig2_All|CL3535_Contig1_All|CL5277_Contig1_All|CL3535_Contig2_All	5	40876
GO:0005463	UDP-N-acetylgalactosamine transmembrane transporter activity	Molecular_Function	CL3128_Contig2_All|CL3128_Contig1_All	2	40876
GO:0042939	tripeptide transport	Biological_Process	CL4987_Contig3_All|CL2441_Contig10_All|CL2441_Contig16_All|CL2441_Contig5_All|CL3047_Contig7_All|CL3837_Contig12_All|CL2441_Contig14_All|CL1599_Contig7_All|CL3837_Contig3_All|CL2441_Contig13_All|CL3837_Contig18_All|CL3837_Contig10_All|CL1599_Contig4_All|CL2441_Contig4_All|CL2441_Contig17_All|CL2441_Contig11_All|CL2441_Contig6_All|CL3837_Contig2_All|CL2441_Contig3_All|CL3047_Contig9_All|CL2441_Con…	42	40876
GO:0015038	glutathione disulfide oxidoreductase activity	Molecular_Function	CL3976_Contig1_All|CL3976_Contig5_All|CL3976_Contig4_All|CL2350_Contig4_All|CL3976_Contig3_All|CL3976_Contig2_All	6	40876
GO:0045560	regulation of TRAIL receptor biosynthetic process	Biological_Process	Unigene7167_All	1	40876
GO:0036052	protein localization to uropod	Biological_Process	CL360_Contig8_All|CL360_Contig28_All|CL360_Contig16_All|CL360_Contig24_All|CL360_Contig29_All|CL360_Contig2_All|CL360_Contig25_All|CL360_Contig23_All|CL360_Contig6_All|CL360_Contig20_All|CL360_Contig9_All|CL360_Contig3_All	12	40876
GO:0031065	positive regulation of histone deacetylation	Biological_Process	Unigene9673_All|Unigene11259_All|CL651_Contig4_All|CL2219_Contig1_All|CL651_Contig2_All|CL651_Contig1_All|CL13_Contig7_All	7	40876
GO:0044648	histone H3-K4 dimethylation	Biological_Process	CL4895_Contig2_All	1	40876
GO:0050650	chondroitin sulfate proteoglycan biosynthetic process	Biological_Process	CL1028_Contig2_All|CL1028_Contig7_All|CL1028_Contig8_All|CL1028_Contig1_All|CL1028_Contig3_All|CL1028_Contig4_All|CL1028_Contig5_All|CL1028_Contig6_All	8	40876
GO:0031032	actomyosin structure organization	Biological_Process	CL2665_Contig4_All|CL4182_Contig3_All|Unigene10481_All|Unigene11491_All|CL2665_Contig7_All|Unigene11552_All|Unigene11172_All|Unigene10520_All	8	40876
GO:0002011	morphogenesis of an epithelial sheet	Biological_Process	Unigene11179_All|CL3199_Contig3_All|CL3199_Contig1_All|Unigene11530_All|CL3199_Contig4_All|Unigene11923_All|Unigene11985_All|CL3199_Contig2_All	8	40876
GO:0002322	B cell proliferation involved in immune response	Biological_Process	CL4054_Contig1_All|CL4054_Contig2_All|Unigene7064_All	3	40876
GO:0031087	deadenylation-independent decapping of nuclear-transcribed mRNA	Biological_Process	CL386_Contig4_All|CL386_Contig5_All|CL302_Contig3_All|CL4636_Contig2_All|CL302_Contig1_All|CL1780_Contig3_All|CL302_Contig5_All|CL1926_Contig1_All|CL1926_Contig5_All|CL386_Contig3_All|CL1926_Contig7_All|CL302_Contig4_All|CL1926_Contig4_All|CL1926_Contig6_All|CL1926_Contig2_All|CL386_Contig2_All|CL1926_Contig3_All	17	40876
GO:0051787	misfolded protein binding	Molecular_Function	CL708_Contig10_All|CL1688_Contig13_All|CL1688_Contig7_All|Unigene5153_All|CL1688_Contig12_All|CL4625_Contig2_All|CL845_Contig39_All|CL4753_Contig1_All|CL1688_Contig6_All|Unigene7808_All|CL4693_Contig1_All|Unigene5883_All|CL708_Contig8_All|CL4625_Contig4_All|CL708_Contig7_All|Unigene5392_All|CL708_Contig11_All|CL1688_Contig5_All|CL1688_Contig2_All|CL4693_Contig2_All|Unigene3070_All|CL4310_Contig2_…	39	40876
GO:0034389	lipid particle organization	Biological_Process	CL3342_Contig23_All|CL3342_Contig4_All|CL4848_Contig1_All|CL3342_Contig6_All|CL3342_Contig13_All|CL4848_Contig2_All|Unigene4387_All|CL3342_Contig18_All|CL2218_Contig2_All|Unigene1412_All|CL3342_Contig19_All|CL2218_Contig5_All|Unigene9217_All|CL3342_Contig14_All|CL3954_Contig3_All|CL2218_Contig7_All|Unigene3596_All|CL2218_Contig6_All|CL3954_Contig4_All|CL3342_Contig24_All|CL3342_Contig5_All|CL3342…	27	40876
GO:0071163	DNA replication preinitiation complex assembly	Biological_Process	CL495_Contig10_All|CL495_Contig1_All|CL495_Contig3_All|CL495_Contig2_All|CL495_Contig5_All|CL495_Contig4_All|CL495_Contig9_All|CL495_Contig7_All|CL495_Contig6_All|CL495_Contig11_All|CL495_Contig8_All	11	40876
GO:0004557	alpha-galactosidase activity	Molecular_Function	CL733_Contig5_All|Unigene5902_All|CL733_Contig2_All|CL733_Contig6_All|CL733_Contig3_All|CL5288_Contig18_All|CL733_Contig1_All|CL733_Contig4_All|CL5288_Contig16_All	9	40876
GO:0017046	peptide hormone binding	Molecular_Function	Unigene1835_All|CL481_Contig8_All|Unigene7660_All|Unigene7659_All|Unigene9377_All|Unigene11212_All|Unigene11055_All|Unigene7661_All	8	40876
GO:0008670	2,4-dienoyl-CoA reductase (NADPH) activity	Molecular_Function	CL2611_Contig2_All|CL2611_Contig1_All|CL2611_Contig3_All	3	40876
GO:0034271	phosphatidylinositol 3-kinase complex, class III, type I	Cellular_Component	Unigene10336_All|CL4683_Contig2_All|CL482_Contig30_All|Unigene7991_All|CL4683_Contig1_All|CL4683_Contig4_All|CL2394_Contig3_All|CL4683_Contig3_All|Unigene1698_All	9	40876
GO:0070143	mitochondrial alanyl-tRNA aminoacylation	Biological_Process	CL1504_Contig2_All	1	40876
GO:0045598	regulation of fat cell differentiation	Biological_Process	CL845_Contig39_All|CL497_Contig4_All|CL497_Contig1_All|CL497_Contig6_All	4	40876
GO:0043813	phosphatidylinositol-3,5-bisphosphate 5-phosphatase activity	Molecular_Function	CL1886_Contig1_All|CL1886_Contig4_All|Unigene1947_All|Unigene6870_All|Unigene7706_All|CL1886_Contig3_All|CL1007_Contig2_All|CL1886_Contig2_All|CL1950_Contig2_All	9	40876
GO:0016880	acid-ammonia (or amide) ligase activity	Molecular_Function	CL192_Contig3_All|CL192_Contig5_All	2	40876
GO:0050996	positive regulation of lipid catabolic process	Biological_Process	Unigene6168_All|Unigene10749_All|Unigene8706_All	3	40876
GO:0030423	targeting of mRNA for destruction involved in RNA interference	Biological_Process	CL2007_Contig4_All	1	40876
GO:0010767	regulation of transcription from RNA polymerase II promoter in response to UV-induced DNA damage	Biological_Process	CL1239_Contig3_All|CL1239_Contig6_All|CL1239_Contig1_All|CL1239_Contig5_All|CL1239_Contig2_All|CL1239_Contig4_All	6	40876
GO:0006401	RNA catabolic process	Biological_Process	CL1739_Contig9_All|CL1739_Contig13_All|CL1298_Contig14_All|CL1298_Contig10_All|CL1454_Contig2_All|CL1298_Contig22_All|CL2641_Contig1_All|CL1739_Contig15_All|CL1739_Contig5_All|CL4647_Contig2_All|CL4130_Contig1_All|CL1739_Contig4_All|CL28_Contig1_All|CL1739_Contig16_All|CL2641_Contig3_All|CL1739_Contig14_All|CL5235_Contig3_All|CL1739_Contig10_All|CL4271_Contig2_All|CL4130_Contig3_All|CL4271_Contig…	43	40876
GO:0050806	positive regulation of synaptic transmission	Biological_Process	Unigene11887_All|CL839_Contig12_All|Unigene6170_All	3	40876
GO:0031464	Cul4A-RING E3 ubiquitin ligase complex	Cellular_Component	CL1171_Contig6_All|CL1171_Contig4_All|CL1171_Contig9_All|Unigene7202_All|Unigene8763_All|CL1171_Contig8_All|CL1171_Contig11_All|CL1171_Contig12_All|CL1171_Contig5_All|CL1171_Contig16_All|Unigene11889_All|CL1171_Contig3_All|CL1171_Contig15_All|CL1171_Contig14_All|CL1171_Contig2_All|Unigene9276_All|CL1171_Contig13_All|Unigene9277_All	18	40876
GO:0035368	selenocysteine insertion sequence binding	Molecular_Function	Unigene10211_All|Unigene7030_All	2	40876
GO:0006014	D-ribose metabolic process	Biological_Process	Unigene9798_All	1	40876
GO:1903007	positive regulation of Lys63-specific deubiquitinase activity	Biological_Process	Unigene8826_All|Unigene10005_All|Unigene11925_All	3	40876
GO:0003724	RNA helicase activity	Molecular_Function	CL1398_Contig2_All|CL3587_Contig1_All|Unigene3411_All|Unigene3412_All|CL4685_Contig5_All|CL1739_Contig12_All|CL3587_Contig3_All|CL1739_Contig17_All|CL1739_Contig18_All|Unigene3522_All|CL1739_Contig11_All|CL2849_Contig11_All|CL1739_Contig7_All|CL1739_Contig8_All|CL3530_Contig2_All|Unigene4220_All|CL1739_Contig6_All|CL1934_Contig2_All|Unigene7614_All|CL1739_Contig9_All|CL1739_Contig13_All|CL2182_Co…	35	40876
GO:0030414	peptidase inhibitor activity	Molecular_Function	Unigene2949_All|Unigene10952_All|Unigene4438_All|CL1877_Contig10_All|Unigene4380_All|Unigene4412_All|Unigene5300_All|CL1877_Contig2_All|Unigene8812_All|CL1877_Contig9_All|CL5205_Contig2_All|Unigene4431_All|Unigene10546_All|Unigene7065_All|Unigene11226_All|CL1877_Contig3_All|CL1877_Contig7_All|Unigene10498_All|Unigene10797_All|CL5205_Contig1_All|Unigene1948_All|CL1877_Contig1_All|Unigene8611_All|C…	40	40876
GO:0045927	positive regulation of growth	Biological_Process	Unigene1736_All|CL4099_Contig4_All|CL4099_Contig3_All|CL4139_Contig2_All|Unigene9892_All|Unigene9217_All|CL4099_Contig2_All|CL4099_Contig5_All	8	40876
GO:0015966	diadenosine tetraphosphate biosynthetic process	Biological_Process	CL1901_Contig4_All|Unigene2005_All|CL1901_Contig7_All|Unigene11540_All	4	40876
GO:0005509	calcium ion binding	Molecular_Function	CL4342_Contig2_All|CL1773_Contig5_All|CL248_Contig1_All|Unigene6509_All|CL725_Contig4_All|Unigene1977_All|CL2451_Contig2_All|Unigene3967_All|CL568_Contig25_All|CL3642_Contig2_All|CL2861_Contig6_All|Unigene6124_All|Unigene5883_All|CL457_Contig10_All|CL3126_Contig3_All|Unigene5337_All|CL689_Contig3_All|CL801_Contig40_All|Unigene802_All|CL1773_Contig8_All|CL457_Contig2_All|Unigene754_All|CL4880_Cont…	315	40876
GO:0018679	dibenzothiophene-5,5-dioxide monooxygenase activity	Molecular_Function	Unigene5306_All	1	40876
GO:0032796	uropod organization	Biological_Process	Unigene11172_All|Unigene10481_All	2	40876
GO:0043388	positive regulation of DNA binding	Biological_Process	Unigene2078_All|Unigene7064_All|Unigene8692_All|CL497_Contig4_All|CL2809_Contig4_All|Unigene10582_All|CL497_Contig1_All|CL497_Contig6_All|Unigene5118_All|Unigene9471_All	10	40876
GO:0000276	mitochondrial proton-transporting ATP synthase complex, coupling factor F(o)	Cellular_Component	Unigene11849_All|Unigene6128_All|CL44_Contig3_All|Unigene5307_All|Unigene3683_All|CL44_Contig9_All|CL44_Contig5_All|CL4017_Contig2_All|Unigene7930_All|CL4017_Contig1_All|Unigene7845_All|Unigene9182_All|CL44_Contig8_All|Unigene8733_All|CL44_Contig6_All|Unigene5274_All	16	40876
GO:1903255	hercynylselenocysteine biosynthetic process	Biological_Process	CL1121_Contig1_All	1	40876
GO:0032075	positive regulation of nuclease activity	Biological_Process	Unigene2078_All	1	40876
GO:1900478	positive regulation of sulfate assimilation by positive regulation of transcription from RNA polymerase II promoter	Biological_Process	CL1541_Contig3_All|CL1541_Contig5_All	2	40876
GO:0043614	multi-eIF complex	Cellular_Component	CL2353_Contig2_All|CL1270_Contig8_All|CL3088_Contig1_All|CL3088_Contig2_All|Unigene2739_All	5	40876
GO:0031434	mitogen-activated protein kinase kinase binding	Molecular_Function	CL3528_Contig2_All|CL3528_Contig1_All|CL3300_Contig4_All	3	40876
GO:0016742	hydroxymethyl-, formyl- and related transferase activity	Molecular_Function	CL201_Contig2_All|CL201_Contig7_All|Unigene4458_All|CL201_Contig3_All|CL201_Contig6_All|CL201_Contig8_All|CL201_Contig5_All|Unigene10774_All	8	40876
GO:0052713	inositol phosphorylceramide phospholipase activity	Molecular_Function	Unigene7582_All|Unigene10221_All	2	40876
GO:0031570	DNA integrity checkpoint	Biological_Process	CL1470_Contig4_All|CL1470_Contig3_All	2	40876
GO:0001080	nitrogen catabolite activation of transcription from RNA polymerase II promoter	Biological_Process	CL3532_Contig5_All|CL3532_Contig2_All|CL3532_Contig3_All|CL3532_Contig4_All	4	40876
GO:0006667	sphinganine metabolic process	Biological_Process	CL533_Contig7_All|CL533_Contig9_All|CL533_Contig8_All	3	40876
GO:0004504	peptidylglycine monooxygenase activity	Molecular_Function	Unigene1082_All|Unigene7998_All	2	40876
GO:0001784	phosphotyrosine binding	Molecular_Function	CL4608_Contig1_All|CL4608_Contig2_All|Unigene2999_All|Unigene5247_All	4	40876
GO:0031647	regulation of protein stability	Biological_Process	CL3889_Contig3_All|Unigene7734_All|CL575_Contig53_All|CL360_Contig3_All|CL1895_Contig2_All|Unigene10749_All|Unigene7135_All|CL4332_Contig3_All|CL2957_Contig7_All|Unigene8649_All|CL4115_Contig5_All|CL4306_Contig1_All|CL4115_Contig7_All|CL227_Contig18_All|CL360_Contig9_All|Unigene8952_All|Unigene8499_All|CL4115_Contig6_All|Unigene4867_All|CL4054_Contig2_All|CL2957_Contig6_All|Unigene7834_All|Unigen…	63	40876
GO:0097107	postsynaptic density assembly	Biological_Process	CL360_Contig3_All|CL360_Contig9_All|CL360_Contig29_All|CL360_Contig2_All|CL360_Contig25_All|CL360_Contig20_All|CL360_Contig23_All|CL360_Contig6_All|CL360_Contig8_All|CL360_Contig28_All|CL360_Contig24_All|CL360_Contig16_All	12	40876
GO:0001202	RNA polymerase II transcription factor activity, copper ion regulated core promoter proximal region sequence-specific binding	Molecular_Function	Unigene5465_All|Unigene5484_All|Unigene5467_All|CL5232_Contig1_All	4	40876
GO:0047760	butyrate-CoA ligase activity	Molecular_Function	CL4717_Contig3_All|CL5303_Contig2_All|CL4717_Contig1_All|CL5303_Contig1_All|CL4717_Contig2_All	5	40876
GO:0004001	adenosine kinase activity	Molecular_Function	Unigene10308_All|Unigene10898_All	2	40876
GO:0043078	polar nucleus	Cellular_Component	CL210_Contig8_All|CL210_Contig12_All|CL210_Contig9_All|CL210_Contig15_All|CL210_Contig13_All|CL210_Contig3_All|CL210_Contig11_All|CL210_Contig17_All|CL210_Contig4_All|CL210_Contig2_All|CL210_Contig6_All|CL210_Contig1_All|CL210_Contig14_All|CL210_Contig5_All|CL210_Contig10_All|CL210_Contig16_All|CL210_Contig7_All	17	40876
GO:0006390	transcription from mitochondrial promoter	Biological_Process	Unigene8491_All	1	40876
GO:0036278	positive regulation of transcription from RNA polymerase II promoter in response to nitrogen starvation	Biological_Process	Unigene8157_All|Unigene8154_All	2	40876
GO:1900525	positive regulation of phosphatidylserine biosynthetic process by positive regulation of transcription from RNA polymerase II promoter	Biological_Process	CL3342_Contig18_All|CL3342_Contig19_All|CL3342_Contig13_All|CL3342_Contig6_All|CL3342_Contig4_All|CL3342_Contig23_All|Unigene1903_All|CL3342_Contig9_All|CL3342_Contig21_All|CL3342_Contig5_All|CL3342_Contig20_All|CL3342_Contig1_All|CL3342_Contig24_All|CL3342_Contig14_All	14	40876
GO:0008093	cytoskeletal adaptor activity	Molecular_Function	CL4386_Contig2_All|CL3205_Contig2_All|CL3205_Contig3_All|CL3001_Contig2_All|CL3527_Contig5_All|CL3205_Contig1_All|Unigene11163_All|CL523_Contig21_All|CL523_Contig25_All|Unigene7720_All|CL523_Contig17_All|CL523_Contig11_All|CL523_Contig18_All|CL523_Contig16_All|CL523_Contig23_All|CL3527_Contig1_All|CL3527_Contig4_All|CL523_Contig22_All|CL523_Contig4_All|CL3527_Contig3_All|CL3527_Contig2_All|CL4386…	26	40876
GO:0007199	G-protein coupled receptor signaling pathway coupled to cGMP nucleotide second messenger	Biological_Process	Unigene10955_All	1	40876
GO:0032212	positive regulation of telomere maintenance via telomerase	Biological_Process	CL1385_Contig30_All|CL1385_Contig33_All|CL551_Contig8_All|CL1385_Contig35_All|CL1385_Contig29_All|CL5066_Contig2_All|CL1385_Contig8_All|CL1385_Contig17_All|CL1385_Contig34_All|Unigene10517_All|CL1385_Contig21_All|CL1385_Contig20_All|CL551_Contig12_All|CL1385_Contig13_All|CL1385_Contig7_All|CL1385_Contig28_All|CL1385_Contig36_All|CL4624_Contig3_All|Unigene11897_All|CL1385_Contig2_All|Unigene5066_A…	56	40876
GO:0006824	cobalt ion transport	Biological_Process	Unigene9377_All|Unigene7661_All|Unigene11055_All|CL918_Contig1_All|CL918_Contig3_All|CL76_Contig22_All|CL918_Contig5_All|Unigene7659_All|Unigene3538_All|Unigene7660_All|CL481_Contig8_All|Unigene4529_All|CL4609_Contig1_All|Unigene4562_All|CL76_Contig29_All|CL4609_Contig2_All	16	40876
GO:0032872	regulation of stress-activated MAPK cascade	Biological_Process	Unigene2804_All|CL2993_Contig2_All|CL2993_Contig5_All|CL2812_Contig1_All|Unigene994_All|Unigene6077_All|Unigene2695_All|CL2993_Contig4_All	8	40876
GO:0034719	SMN-Sm protein complex	Cellular_Component	Unigene3715_All|Unigene4244_All|CL4286_Contig2_All|CL4286_Contig1_All|Unigene10564_All|Unigene7778_All	6	40876
GO:0031118	rRNA pseudouridine synthesis	Biological_Process	CL2784_Contig1_All|CL2784_Contig2_All	2	40876
GO:0045820	negative regulation of glycolytic process	Biological_Process	CL5122_Contig2_All|CL726_Contig1_All|Unigene10848_All	3	40876
GO:0001666	response to hypoxia	Biological_Process	Unigene4466_All|CL4849_Contig2_All|CL164_Contig3_All|Unigene11530_All|Unigene10848_All|CL347_Contig1_All|CL4849_Contig1_All|Unigene10843_All|Unigene9893_All|CL3466_Contig4_All|CL1201_Contig9_All|CL25_Contig2_All|CL3698_Contig1_All|Unigene1082_All|Unigene3689_All|Unigene10956_All|Unigene3492_All|Unigene10786_All|CL1438_Contig1_All|Unigene3013_All|Unigene8640_All|CL164_Contig5_All|CL153_Contig4_All…	89	40876
GO:0009506	plasmodesma	Cellular_Component	Unigene10266_All|CL1973_Contig8_All|CL1067_Contig3_All|CL3177_Contig7_All|Unigene768_All|CL740_Contig6_All|Unigene9544_All|CL325_Contig2_All|CL1885_Contig4_All|CL5120_Contig2_All|CL1885_Contig8_All|Unigene9947_All|CL474_Contig3_All|CL1616_Contig4_All|CL740_Contig7_All|Unigene9231_All|CL2391_Contig3_All|CL256_Contig3_All|CL474_Contig4_All|CL513_Contig21_All|CL1947_Contig2_All|Unigene1002_All|CL246…	225	40876
GO:0046498	S-adenosylhomocysteine metabolic process	Biological_Process	CL4605_Contig4_All|CL1000_Contig4_All|Unigene10275_All|CL1019_Contig5_All|CL4605_Contig1_All|CL4605_Contig5_All|CL1000_Contig12_All|CL1000_Contig7_All|CL1019_Contig4_All|CL1000_Contig5_All|CL1000_Contig11_All|CL1000_Contig2_All|CL1000_Contig10_All|Unigene7940_All|CL2605_Contig1_All|CL1019_Contig1_All|CL1000_Contig9_All|CL1000_Contig6_All|CL1000_Contig13_All|CL1019_Contig6_All|CL4605_Contig2_All|U…	28	40876
GO:0015922	aspartate oxidase activity	Molecular_Function	CL689_Contig1_All|CL689_Contig2_All|Unigene10174_All|CL689_Contig3_All	4	40876
GO:0004723	calcium-dependent protein serine/threonine phosphatase activity	Molecular_Function	CL801_Contig16_All|CL801_Contig39_All|CL801_Contig31_All|CL801_Contig17_All|Unigene4794_All|CL3126_Contig3_All|CL801_Contig40_All|CL801_Contig29_All|CL801_Contig37_All|CL801_Contig25_All|CL801_Contig32_All|CL801_Contig13_All|CL801_Contig30_All|CL3126_Contig2_All|CL801_Contig20_All|CL801_Contig22_All|CL801_Contig38_All|CL801_Contig21_All|CL3126_Contig1_All|CL801_Contig26_All|CL801_Contig14_All|CL8…	24	40876
GO:0006558	L-phenylalanine metabolic process	Biological_Process	Unigene10925_All|CL783_Contig6_All|CL783_Contig2_All|CL783_Contig16_All|CL783_Contig14_All|CL783_Contig15_All|CL783_Contig10_All|CL783_Contig11_All|CL783_Contig8_All|CL783_Contig1_All|CL5023_Contig2_All|CL783_Contig7_All|CL783_Contig4_All|CL783_Contig13_All|Unigene8549_All|CL783_Contig5_All|CL783_Contig9_All|CL783_Contig12_All	18	40876
GO:0031048	chromatin silencing by small RNA	Biological_Process	CL1803_Contig5_All|Unigene9408_All|CL1803_Contig3_All|CL1803_Contig15_All|CL1436_Contig3_All|CL5354_Contig9_All|CL1_Contig7_All|CL1_Contig8_All|CL1024_Contig3_All|CL1818_Contig8_All|Unigene4758_All|Unigene4786_All|Unigene4782_All|Unigene7741_All|CL1803_Contig13_All|Unigene4755_All|CL4119_Contig2_All|CL1024_Contig8_All|CL1818_Contig5_All|CL1803_Contig6_All|CL1024_Contig7_All|CL1_Contig3_All|CL1_Co…	49	40876
GO:0042472	inner ear morphogenesis	Biological_Process	CL3615_Contig3_All|Unigene225_All|CL2052_Contig3_All|Unigene3027_All|CL5208_Contig6_All|Unigene226_All|Unigene227_All|Unigene2751_All|CL3618_Contig3_All|CL3615_Contig4_All|Unigene228_All|Unigene4428_All|CL3615_Contig2_All|CL3615_Contig5_All|CL5181_Contig3_All|CL5355_Contig3_All	16	40876
GO:0047429	nucleoside-triphosphate diphosphatase activity	Molecular_Function	CL1738_Contig14_All|CL1738_Contig18_All|CL1738_Contig5_All|CL1738_Contig10_All|CL1738_Contig9_All|CL1738_Contig6_All|Unigene5917_All|CL1738_Contig16_All|CL1738_Contig8_All|CL1738_Contig13_All|CL1738_Contig12_All|CL1738_Contig15_All|CL1738_Contig7_All|CL1738_Contig4_All	14	40876
GO:0016363	nuclear matrix	Cellular_Component	CL1094_Contig17_All|CL1465_Contig1_All|CL1345_Contig6_All|CL1345_Contig3_All|CL1094_Contig12_All|CL1270_Contig5_All|CL215_Contig6_All|Unigene3673_All|CL4447_Contig4_All|Unigene5997_All|CL1465_Contig6_All|Unigene11157_All|Unigene2810_All|CL5026_Contig2_All|CL1094_Contig8_All|Unigene8767_All|CL1270_Contig7_All|CL1094_Contig4_All|CL751_Contig32_All|CL1345_Contig2_All|Unigene11883_All|CL1465_Contig4_…	88	40876
GO:0035051	cardiocyte differentiation	Biological_Process	Unigene3446_All	1	40876
GO:0042760	very long-chain fatty acid catabolic process	Biological_Process	CL3787_Contig3_All|CL827_Contig3_All|CL827_Contig2_All|CL827_Contig1_All|CL4260_Contig2_All|Unigene10580_All|CL3787_Contig4_All|CL4260_Contig1_All|Unigene10841_All	9	40876
GO:0071619	phosphorylation of RNA polymerase II C-terminal domain serine 2 residues	Biological_Process	Unigene8154_All|Unigene8157_All	2	40876
GO:0052811	1-phosphatidylinositol-3-phosphate 4-kinase activity	Molecular_Function	CL1275_Contig2_All|CL1275_Contig6_All|CL1275_Contig1_All|Unigene10321_All	4	40876
GO:0006598	polyamine catabolic process	Biological_Process	CL4356_Contig4_All|CL4356_Contig3_All|CL1758_Contig2_All|CL1758_Contig5_All	4	40876
GO:0006688	glycosphingolipid biosynthetic process	Biological_Process	Unigene7414_All|Unigene7389_All	2	40876
GO:0071629	cytoplasm-associated proteasomal ubiquitin-dependent protein catabolic process	Biological_Process	CL4408_Contig2_All|CL23_Contig17_All|CL23_Contig10_All|CL23_Contig3_All|Unigene416_All|CL23_Contig23_All|CL1665_Contig10_All|Unigene10057_All|CL23_Contig21_All|CL1087_Contig1_All|CL4408_Contig1_All|CL23_Contig19_All|CL23_Contig15_All|CL23_Contig16_All|CL23_Contig14_All|CL880_Contig3_All|CL23_Contig8_All|CL23_Contig18_All|CL23_Contig6_All|CL23_Contig11_All|CL880_Contig1_All|CL23_Contig4_All|CL23_C…	26	40876
GO:0061684	chaperone-mediated autophagy	Biological_Process	CL5061_Contig3_All|CL5061_Contig1_All|Unigene3737_All|Unigene7823_All|Unigene7834_All|CL5061_Contig2_All	6	40876
GO:0007472	wing disc morphogenesis	Biological_Process	CL4299_Contig9_All|CL4299_Contig8_All|CL4299_Contig2_All	3	40876
GO:0008277	regulation of G-protein coupled receptor protein signaling pathway	Biological_Process	Unigene11817_All|Unigene7075_All|Unigene11966_All	3	40876
GO:0016199	axon midline choice point recognition	Biological_Process	CL4054_Contig1_All|Unigene7097_All|CL4054_Contig2_All|Unigene11975_All|CL420_Contig18_All	5	40876
GO:0019228	neuronal action potential	Biological_Process	Unigene8219_All|CL523_Contig22_All	2	40876
GO:0008143	poly(A) binding	Molecular_Function	CL4076_Contig2_All|Unigene3428_All|CL464_Contig8_All|CL5217_Contig1_All|Unigene6091_All|CL1739_Contig12_All|CL464_Contig4_All|CL3361_Contig2_All|CL4076_Contig1_All|CL1739_Contig18_All|CL1739_Contig17_All|CL1276_Contig3_All|CL3162_Contig4_All|CL1739_Contig11_All|CL2176_Contig4_All|CL1739_Contig7_All|CL1739_Contig8_All|CL3361_Contig3_All|CL2176_Contig6_All|CL1739_Contig6_All|Unigene6010_All|Unigene…	48	40876
GO:0032357	oxidized purine DNA binding	Molecular_Function	CL3002_Contig2_All|CL1174_Contig1_All|CL3002_Contig6_All|CL3002_Contig5_All|Unigene2868_All|CL3002_Contig3_All	6	40876
GO:0051724	NAD transporter activity	Molecular_Function	CL4570_Contig1_All|CL4570_Contig2_All	2	40876
GO:0005577	fibrinogen complex	Cellular_Component	Unigene3414_All|Unigene5238_All|CL4983_Contig2_All|CL4585_Contig3_All|Unigene7119_All|CL4983_Contig1_All|CL4585_Contig1_All|CL4585_Contig2_All|Unigene7127_All|Unigene5283_All	10	40876
GO:0001725	stress fiber	Cellular_Component	Unigene11659_All|CL2387_Contig1_All|CL1975_Contig3_All|CL726_Contig3_All|CL1975_Contig2_All|Unigene109_All|Unigene6162_All|CL2387_Contig5_All|Unigene108_All|Unigene10876_All|CL2577_Contig1_All|Unigene11992_All|Unigene11552_All|CL726_Contig2_All|Unigene11514_All|Unigene4435_All|Unigene11172_All|CL2577_Contig2_All|Unigene10481_All|Unigene5337_All|CL2387_Contig4_All|Unigene10929_All|Unigene98_All|Un…	32	40876
GO:0097472	cyclin-dependent protein kinase activity	Molecular_Function	CL1551_Contig2_All|CL1551_Contig3_All|CL3575_Contig1_All|CL3575_Contig2_All|CL1551_Contig1_All	5	40876
GO:0004578	chitobiosyldiphosphodolichol beta-mannosyltransferase activity	Molecular_Function	CL3177_Contig8_All	1	40876
GO:0006057	mannoprotein biosynthetic process	Biological_Process	CL3371_Contig1_All|CL3371_Contig3_All|CL3371_Contig2_All|CL3371_Contig4_All|CL3371_Contig6_All|CL3371_Contig5_All|CL3371_Contig7_All	7	40876
GO:1900809	fumigaclavine C biosynthetic process	Biological_Process	Unigene10061_All	1	40876
GO:0043577	chemotropism	Biological_Process	CL5340_Contig4_All|CL5340_Contig6_All|CL5340_Contig5_All|CL5340_Contig8_All|CL5340_Contig1_All|CL4741_Contig1_All|CL5340_Contig3_All|CL4741_Contig2_All	8	40876
GO:0035307	positive regulation of protein dephosphorylation	Biological_Process	CL3300_Contig4_All|CL3434_Contig1_All|CL3434_Contig3_All|CL3434_Contig2_All|CL3159_Contig5_All|Unigene5908_All|Unigene10169_All	7	40876
GO:0015446	arsenite-transmembrane transporting ATPase activity	Molecular_Function	CL1885_Contig14_All|CL1885_Contig6_All|CL1885_Contig3_All|Unigene3879_All|CL1885_Contig7_All|CL1885_Contig10_All|CL1885_Contig9_All|CL5229_Contig12_All|CL1885_Contig19_All|Unigene3858_All|CL1885_Contig11_All|Unigene3830_All|Unigene6887_All|CL1885_Contig15_All|CL1885_Contig8_All|CL1885_Contig4_All	16	40876
GO:0001890	placenta development	Biological_Process	Unigene1014_All|CL211_Contig2_All|CL211_Contig10_All|CL211_Contig9_All|Unigene8698_All|CL211_Contig5_All|CL211_Contig11_All|Unigene6028_All|CL5061_Contig2_All|CL211_Contig6_All|CL211_Contig4_All|CL211_Contig15_All	12	40876
GO:0051568	histone H3-K4 methylation	Biological_Process	CL4895_Contig2_All|CL942_Contig2_All|CL2447_Contig4_All|CL4133_Contig12_All|CL942_Contig1_All|CL2987_Contig5_All|CL2447_Contig3_All|CL4133_Contig19_All|CL2987_Contig3_All|CL2930_Contig5_All|CL2447_Contig1_All|CL2930_Contig2_All|Unigene5701_All|CL4099_Contig4_All|CL4099_Contig3_All|CL4133_Contig15_All|CL1789_Contig1_All|CL4276_Contig1_All|Unigene5698_All|CL2930_Contig3_All|CL4133_Contig13_All|CL94…	40	40876
GO:0045605	negative regulation of epidermal cell differentiation	Biological_Process	CL105_Contig2_All	1	40876
GO:0005756	mitochondrial proton-transporting ATP synthase, central stalk	Cellular_Component	Unigene5612_All	1	40876
GO:0042843	D-xylose catabolic process	Biological_Process	CL3621_Contig1_All|CL4921_Contig2_All|CL4315_Contig3_All|CL3621_Contig4_All|CL4921_Contig1_All|CL187_Contig13_All|CL3142_Contig4_All|CL3621_Contig3_All|Unigene3284_All|CL187_Contig9_All|CL187_Contig17_All|CL4315_Contig4_All|CL187_Contig14_All|CL68_Contig6_All|CL3142_Contig2_All|CL958_Contig8_All|CL5329_Contig1_All|CL68_Contig4_All|Unigene3286_All|Unigene2889_All|CL5329_Contig3_All|CL3142_Contig1_…	35	40876
GO:0009302	snoRNA transcription	Biological_Process	CL4715_Contig2_All|CL4715_Contig1_All|CL4715_Contig4_All|CL4715_Contig5_All|CL4715_Contig6_All|CL4715_Contig3_All	6	40876
GO:0060100	positive regulation of phagocytosis, engulfment	Biological_Process	CL411_Contig2_All	1	40876
GO:0004818	glutamate-tRNA ligase activity	Molecular_Function	Unigene4229_All|CL3357_Contig1_All|CL23_Contig32_All|CL3357_Contig3_All|CL3357_Contig4_All|CL3357_Contig2_All|CL23_Contig29_All|CL3357_Contig5_All	8	40876
GO:0036335	intestinal stem cell homeostasis	Biological_Process	CL2596_Contig18_All|CL2596_Contig16_All|CL2596_Contig4_All|CL2596_Contig15_All|CL2596_Contig11_All|CL2596_Contig2_All|CL2596_Contig3_All|CL2596_Contig20_All|CL2596_Contig19_All|CL2596_Contig6_All|CL2596_Contig5_All|CL2596_Contig8_All|CL2596_Contig13_All	13	40876
GO:0020011	apicoplast	Cellular_Component	CL1549_Contig9_All|CL1549_Contig16_All|CL1084_Contig5_All|CL1084_Contig14_All|CL1084_Contig6_All|CL1086_Contig10_All|CL1549_Contig19_All|CL1084_Contig9_All|CL1084_Contig15_All|CL1084_Contig3_All|CL1084_Contig13_All|CL1084_Contig1_All|Unigene2965_All|CL1084_Contig12_All|CL1084_Contig7_All|CL1549_Contig15_All|CL1084_Contig2_All|CL1549_Contig18_All|CL1549_Contig8_All|CL1549_Contig11_All|CL1084_Conti…	32	40876
GO:1990071	TRAPPII protein complex	Cellular_Component	Unigene8029_All|CL3315_Contig2_All|CL3315_Contig3_All|CL749_Contig19_All|CL749_Contig24_All|CL749_Contig25_All|CL1136_Contig9_All|CL3080_Contig6_All|Unigene4332_All|CL3315_Contig1_All|CL749_Contig26_All|CL749_Contig22_All|Unigene5557_All|CL749_Contig13_All|CL3315_Contig4_All|CL3080_Contig7_All|CL749_Contig9_All|CL749_Contig23_All|Unigene10350_All	19	40876
GO:0033955	mitochondrial DNA inheritance	Biological_Process	CL573_Contig7_All	1	40876
GO:0043034	costamere	Cellular_Component	Unigene11179_All|Unigene7720_All|Unigene11992_All|Unigene10209_All|Unigene11923_All|Unigene11985_All	6	40876
GO:0038203	TORC2 signaling	Biological_Process	CL2960_Contig7_All|CL3127_Contig1_All|CL2960_Contig4_All|CL2960_Contig5_All|CL2960_Contig14_All|CL2960_Contig15_All|CL2960_Contig11_All|CL2960_Contig8_All|CL2960_Contig6_All|CL2960_Contig2_All|CL2960_Contig12_All|CL2960_Contig3_All|CL2960_Contig9_All|CL3127_Contig6_All|CL2960_Contig10_All|CL2960_Contig13_All|CL2960_Contig1_All	17	40876
GO:1903654	phosphorylation of RNA polymerase II C-terminal domain serine 5 residues involved in positive regulation of transcription elongation from RNA polymerase II promoter	Biological_Process	CL1551_Contig1_All|CL1551_Contig3_All|CL1551_Contig2_All	3	40876
GO:0050177	phenylpyruvate decarboxylase activity	Molecular_Function	CL4557_Contig2_All|CL5373_Contig9_All|Unigene6489_All|Unigene6484_All|Unigene6486_All	5	40876
GO:0006928	movement of cell or subcellular component	Biological_Process	CL463_Contig2_All|Unigene5997_All|Unigene10921_All|Unigene108_All|Unigene7992_All|CL1126_Contig4_All|Unigene11187_All|CL1126_Contig3_All|CL1126_Contig1_All|Unigene11172_All|Unigene8692_All|Unigene11485_All|CL1126_Contig8_All|Unigene11953_All|Unigene10481_All|Unigene11804_All|CL1126_Contig2_All|Unigene98_All|Unigene3550_All|Unigene2869_All|Unigene3554_All|CL463_Contig4_All|Unigene9335_All|Unigene7…	27	40876
GO:0004099	chitin deacetylase activity	Molecular_Function	CL5088_Contig1_All	1	40876
GO:0006703	estrogen biosynthetic process	Biological_Process	Unigene10980_All|CL3735_Contig5_All|Unigene6253_All|Unigene3997_All|Unigene10981_All|Unigene11313_All|Unigene6273_All|Unigene6242_All	8	40876
GO:1990443	peptidyl-threonine autophosphorylation	Biological_Process	CL1947_Contig4_All|CL2843_Contig2_All|CL922_Contig2_All|CL922_Contig1_All|CL1947_Contig5_All|CL4518_Contig3_All|CL5011_Contig2_All|CL5011_Contig1_All|CL4518_Contig1_All|CL2843_Contig1_All|CL5011_Contig3_All|CL4518_Contig2_All	12	40876
GO:0090307	mitotic spindle assembly	Biological_Process	CL2149_Contig2_All|CL2453_Contig10_All|CL2849_Contig19_All|Unigene7587_All|CL1153_Contig18_All|CL146_Contig27_All|CL3431_Contig6_All|CL1505_Contig2_All|CL551_Contig8_All|CL1153_Contig22_All|Unigene507_All|CL2849_Contig6_All|Unigene7585_All|CL551_Contig12_All|CL3900_Contig1_All|Unigene9366_All|CL2453_Contig2_All|CL813_Contig2_All|CL2708_Contig5_All|CL2123_Contig3_All|CL1109_Contig3_All|Unigene515_…	81	40876
GO:0047316	glutamine-phenylpyruvate transaminase activity	Molecular_Function	CL190_Contig4_All|CL190_Contig6_All|CL190_Contig1_All|CL190_Contig3_All|CL190_Contig2_All|CL190_Contig5_All	6	40876
GO:0001195	maintenance of transcriptional fidelity during DNA-templated transcription elongation from RNA polymerase III promoter	Biological_Process	CL3136_Contig7_All|CL3136_Contig3_All|CL3136_Contig6_All|Unigene3494_All|Unigene4258_All	5	40876
GO:0045145	single-stranded DNA 5'-3' exodeoxyribonuclease activity	Molecular_Function	CL403_Contig5_All|CL403_Contig21_All|CL403_Contig29_All|CL3009_Contig7_All|Unigene4160_All|CL3009_Contig1_All|CL3009_Contig8_All|Unigene8367_All|CL403_Contig2_All|Unigene5601_All|CL403_Contig22_All|CL403_Contig30_All|CL3009_Contig3_All|CL403_Contig20_All|Unigene9252_All|CL3009_Contig4_All|CL403_Contig31_All|CL3009_Contig5_All|CL403_Contig26_All|CL403_Contig4_All|Unigene8370_All|CL3072_Contig1_All…	36	40876
GO:0034705	potassium channel complex	Cellular_Component	CL1851_Contig6_All|CL1851_Contig8_All|CL1851_Contig7_All|CL1851_Contig4_All|CL2576_Contig2_All	5	40876
GO:0042158	lipoprotein biosynthetic process	Biological_Process	Unigene4445_All|Unigene10228_All|Unigene4399_All|Unigene10859_All|Unigene2072_All|Unigene1927_All|Unigene10777_All|Unigene6064_All|Unigene1054_All	9	40876
GO:0004802	transketolase activity	Molecular_Function	CL5052_Contig2_All|CL3257_Contig2_All|CL3257_Contig7_All|CL3257_Contig3_All|CL3257_Contig6_All|Unigene9606_All|CL3257_Contig5_All|CL3257_Contig4_All|CL5052_Contig1_All	9	40876
GO:0005795	Golgi stack	Cellular_Component	CL335_Contig6_All|CL619_Contig2_All|CL335_Contig43_All|CL335_Contig41_All|CL335_Contig7_All|CL335_Contig37_All|CL619_Contig3_All|CL4299_Contig8_All|Unigene2790_All|CL1768_Contig2_All|CL619_Contig4_All|CL335_Contig19_All|CL335_Contig5_All|CL3493_Contig2_All|CL4299_Contig2_All|CL3493_Contig1_All|CL335_Contig25_All|CL335_Contig39_All|CL335_Contig32_All|CL335_Contig27_All|CL335_Contig40_All|CL335_Con…	73	40876
GO:0061573	actin filament bundle retrograde transport	Biological_Process	Unigene757_All	1	40876
GO:0031943	regulation of glucocorticoid metabolic process	Biological_Process	CL2308_Contig4_All	1	40876
GO:0051183	vitamin transporter activity	Molecular_Function	CL3614_Contig1_All|CL186_Contig1_All|CL119_Contig11_All|Unigene7916_All|Unigene8309_All|CL186_Contig11_All|Unigene10409_All|Unigene3645_All|CL186_Contig7_All|CL3614_Contig3_All|CL186_Contig16_All	11	40876
GO:0060075	regulation of resting membrane potential	Biological_Process	CL347_Contig8_All|CL347_Contig2_All|Unigene5580_All|CL347_Contig7_All|CL347_Contig5_All|CL347_Contig6_All|Unigene5577_All|Unigene5579_All|CL347_Contig11_All|CL347_Contig4_All	10	40876
GO:0052544	defense response by callose deposition in cell wall	Biological_Process	Unigene1407_All|Unigene1250_All|Unigene1398_All	3	40876
GO:0007268	synaptic transmission	Biological_Process	Unigene2041_All|CL2182_Contig1_All|CL2182_Contig4_All|Unigene11807_All|Unigene976_All|CL3162_Contig3_All|CL2638_Contig3_All|Unigene11561_All|CL813_Contig3_All|CL2182_Contig5_All|CL3109_Contig2_All|CL4077_Contig2_All|CL4077_Contig1_All|CL3797_Contig1_All|CL3109_Contig3_All|CL3162_Contig5_All|CL2638_Contig4_All|CL3797_Contig4_All|Unigene3071_All|CL3109_Contig1_All|CL3162_Contig4_All|Unigene11155_All	22	40876
GO:0007585	respiratory gaseous exchange	Biological_Process	Unigene2941_All|Unigene1091_All	2	40876
GO:0035995	detection of muscle stretch	Biological_Process	Unigene11544_All|Unigene8823_All|Unigene11972_All|Unigene11993_All|Unigene11894_All|Unigene11990_All	6	40876
GO:0061699	peptidyl-lysine deglutarylation	Biological_Process	CL2169_Contig2_All|CL3476_Contig1_All|CL3476_Contig3_All|CL3476_Contig2_All|Unigene6972_All	5	40876
GO:0034354	de novo' NAD biosynthetic process from tryptophan	Biological_Process	CL1699_Contig13_All|CL190_Contig4_All|CL351_Contig4_All|CL4870_Contig3_All|CL4870_Contig5_All|Unigene12_All|CL1699_Contig7_All|CL190_Contig6_All|CL2530_Contig2_All|Unigene26_All|Unigene9077_All|CL1699_Contig11_All|CL190_Contig1_All|Unigene11_All|CL190_Contig3_All|Unigene4_All|CL351_Contig5_All|Unigene20_All|CL2530_Contig1_All|CL190_Contig5_All|CL190_Contig2_All|CL1699_Contig1_All|CL351_Contig1_Al…	29	40876
GO:0070868	heterochromatin organization involved in chromatin silencing	Biological_Process	CL1803_Contig3_All|CL1803_Contig5_All|CL4133_Contig15_All|CL1803_Contig15_All|CL3311_Contig3_All|Unigene4758_All|Unigene4786_All|CL4133_Contig19_All|Unigene4782_All|CL4133_Contig12_All|CL1712_Contig2_All|CL1803_Contig13_All|Unigene4755_All|CL1032_Contig7_All|CL1803_Contig6_All|CL3311_Contig2_All|CL1032_Contig1_All|Unigene4747_All|Unigene4766_All|CL2007_Contig4_All|CL1803_Contig9_All|CL1803_Contig…	35	40876
GO:0045577	regulation of B cell differentiation	Biological_Process	CL4608_Contig2_All|CL4608_Contig1_All	2	40876
GO:0090312	positive regulation of protein deacetylation	Biological_Process	CL2596_Contig9_All|CL2596_Contig14_All|CL2596_Contig12_All	3	40876
GO:0031669	cellular response to nutrient levels	Biological_Process	Unigene5726_All|Unigene5722_All|Unigene6950_All|Unigene7095_All|Unigene9802_All|Unigene3455_All	6	40876
GO:0045824	negative regulation of innate immune response	Biological_Process	CL1337_Contig10_All|CL1337_Contig13_All|Unigene8080_All|Unigene1043_All|CL1337_Contig11_All|CL1337_Contig5_All|CL1337_Contig9_All|Unigene8072_All	8	40876
GO:0030958	RITS complex	Cellular_Component	Unigene4758_All|Unigene4786_All|CL5354_Contig9_All|Unigene4782_All|Unigene4755_All|CL2007_Contig4_All|Unigene4730_All|Unigene4766_All|Unigene4747_All|Unigene4757_All|Unigene4787_All|Unigene4756_All	12	40876
GO:0004025	alcohol dehydrogenase activity, iron-dependent	Molecular_Function	CL537_Contig2_All	1	40876
GO:0030620	U2 snRNA binding	Molecular_Function	Unigene10552_All|CL2315_Contig6_All|CL2315_Contig1_All|CL2315_Contig5_All|Unigene8401_All|CL2315_Contig2_All|Unigene7982_All|CL2315_Contig4_All|CL2315_Contig3_All|CL1950_Contig1_All|Unigene9711_All|Unigene3715_All|Unigene8923_All|CL2315_Contig7_All|Unigene9712_All	15	40876
GO:1903695	MAPK cascade involved in ascospore formation	Biological_Process	Unigene1644_All|CL215_Contig5_All|CL4746_Contig3_All|CL215_Contig1_All|Unigene5609_All|CL215_Contig2_All|CL215_Contig3_All|CL215_Contig8_All|CL215_Contig7_All|CL215_Contig4_All|CL5279_Contig2_All|CL5279_Contig4_All|CL4024_Contig2_All|CL4746_Contig1_All|CL4746_Contig2_All|CL215_Contig9_All|CL215_Contig6_All|CL5279_Contig1_All	18	40876
GO:0072332	intrinsic apoptotic signaling pathway by p53 class mediator	Biological_Process	CL455_Contig1_All|CL3187_Contig3_All|CL3002_Contig7_All|CL3002_Contig4_All|Unigene1643_All|Unigene7063_All|Unigene9922_All|CL3002_Contig8_All|Unigene4358_All|Unigene10509_All	10	40876
GO:0070824	SHREC complex	Cellular_Component	CL845_Contig38_All|CL845_Contig13_All|CL845_Contig25_All|CL845_Contig16_All|CL845_Contig20_All|CL845_Contig28_All|CL845_Contig19_All|CL845_Contig24_All|CL845_Contig34_All|CL845_Contig3_All|CL845_Contig12_All|CL845_Contig8_All|CL845_Contig9_All|CL845_Contig27_All|CL845_Contig2_All|CL845_Contig33_All|CL845_Contig5_All|CL845_Contig10_All|CL845_Contig17_All|CL845_Contig21_All|CL845_Contig4_All|CL845_…	34	40876
GO:0034965	intronic box C/D snoRNA processing	Biological_Process	CL263_Contig3_All|CL1496_Contig1_All|CL2931_Contig4_All|CL2582_Contig1_All|CL263_Contig1_All|CL2582_Contig6_All|Unigene8949_All|CL263_Contig2_All|CL263_Contig4_All|CL2931_Contig3_All|CL1496_Contig2_All|CL2931_Contig2_All|CL2582_Contig5_All|CL1496_Contig3_All	14	40876
GO:0033344	cholesterol efflux	Biological_Process	Unigene10749_All|Unigene1054_All|Unigene10777_All|Unigene10947_All|Unigene10975_All|Unigene10859_All|Unigene2072_All|Unigene4399_All|Unigene10228_All|Unigene1975_All|CL4714_Contig1_All|Unigene6168_All|CL5080_Contig2_All|Unigene10829_All|Unigene3649_All|Unigene4445_All|CL4714_Contig2_All	17	40876
GO:0015188	L-isoleucine transmembrane transporter activity	Molecular_Function	CL1085_Contig3_All|CL1372_Contig1_All|CL1064_Contig12_All|CL2327_Contig6_All|CL3277_Contig1_All|CL1372_Contig4_All|CL2327_Contig4_All|CL1064_Contig2_All|CL3909_Contig1_All|CL1372_Contig9_All|CL3277_Contig6_All|CL1372_Contig6_All|CL1372_Contig3_All|CL1064_Contig9_All|CL1064_Contig1_All|CL1085_Contig6_All|CL3909_Contig3_All|CL3277_Contig3_All|CL1372_Contig5_All|CL3909_Contig4_All|CL3909_Contig8_All…	36	40876
GO:0031295	T cell costimulation	Biological_Process	CL1728_Contig1_All|CL1728_Contig5_All|CL1728_Contig3_All|CL1728_Contig4_All|Unigene1953_All|CL1728_Contig2_All|Unigene11187_All	7	40876
GO:0046854	phosphatidylinositol phosphorylation	Biological_Process	CL3445_Contig2_All|CL1728_Contig1_All|CL3445_Contig4_All|CL3445_Contig3_All|CL1728_Contig5_All|Unigene5903_All|CL1580_Contig1_All|CL626_Contig1_All|CL1728_Contig3_All|CL5283_Contig6_All|CL4164_Contig2_All|CL895_Contig4_All|CL5283_Contig4_All|CL5283_Contig3_All|Unigene1130_All|CL1728_Contig4_All|CL895_Contig3_All|CL1728_Contig2_All|CL4683_Contig2_All|Unigene9390_All|Unigene11322_All|CL4683_Contig3…	50	40876
GO:2000899	xyloglucan catabolic process	Biological_Process	CL3512_Contig3_All|CL3512_Contig2_All|CL3512_Contig5_All|CL3512_Contig6_All|CL3512_Contig4_All	5	40876
GO:1902525	regulation of protein monoubiquitination	Biological_Process	CL3839_Contig3_All|CL3839_Contig1_All	2	40876
GO:0009784	transmembrane receptor histidine kinase activity	Molecular_Function	CL3242_Contig3_All	1	40876
GO:0036374	glutathione hydrolase activity	Molecular_Function	CL1243_Contig5_All|CL1243_Contig2_All|CL1243_Contig7_All|CL1243_Contig4_All|CL1243_Contig3_All	5	40876
GO:0007176	regulation of epidermal growth factor-activated receptor activity	Biological_Process	Unigene10781_All|Unigene11196_All|Unigene7097_All|Unigene11975_All	4	40876
GO:0006260	DNA replication	Biological_Process	Unigene9252_All|CL3009_Contig4_All|CL403_Contig31_All|CL3009_Contig5_All|CL1534_Contig9_All|CL3587_Contig1_All|CL5193_Contig3_All|Unigene8661_All|CL3527_Contig5_All|Unigene3412_All|CL403_Contig26_All|CL403_Contig4_All|Unigene6872_All|Unigene3411_All|CL4624_Contig3_All|CL2551_Contig1_All|CL705_Contig6_All|CL4932_Contig2_All|Unigene608_All|CL816_Contig1_All|CL1024_Contig1_All|CL4518_Contig2_All|CL2…	261	40876
GO:0016434	rRNA (cytosine) methyltransferase activity	Molecular_Function	CL89_Contig13_All|CL4725_Contig4_All|CL2655_Contig4_All|CL2342_Contig3_All|CL1409_Contig7_All|Unigene5975_All|CL1409_Contig3_All|CL1618_Contig2_All|Unigene7188_All|CL4725_Contig3_All|Unigene10671_All|CL2342_Contig2_All|Unigene2231_All|CL2655_Contig5_All|CL54_Contig14_All|CL1409_Contig9_All|CL832_Contig29_All|CL54_Contig1_All|CL1409_Contig6_All|CL89_Contig3_All|CL89_Contig17_All|CL2655_Contig3_All…	43	40876
GO:0016254	preassembly of GPI anchor in ER membrane	Biological_Process	CL1601_Contig10_All|CL1601_Contig7_All|CL2668_Contig4_All|CL1601_Contig6_All|CL2668_Contig3_All|CL1601_Contig2_All|CL4862_Contig2_All|CL1601_Contig5_All|CL1601_Contig9_All	9	40876
GO:0001046	core promoter sequence-specific DNA binding	Molecular_Function	CL2655_Contig3_All|Unigene7789_All|CL2596_Contig10_All|CL2655_Contig2_All|CL2596_Contig9_All|CL2655_Contig4_All|CL2596_Contig14_All|CL4021_Contig2_All|CL2596_Contig12_All|CL2655_Contig5_All|Unigene11175_All	11	40876
GO:0071513	phosphopantothenoylcysteine decarboxylase complex	Cellular_Component	Unigene2101_All	1	40876
GO:0006821	chloride transport	Biological_Process	CL1866_Contig1_All|CL493_Contig9_All|CL1866_Contig2_All|Unigene4901_All|CL4348_Contig2_All|CL1866_Contig3_All|CL3513_Contig2_All|CL4348_Contig1_All|CL2853_Contig2_All|CL493_Contig10_All|Unigene7959_All|CL493_Contig7_All|Unigene2940_All|CL493_Contig1_All|Unigene4896_All|CL493_Contig4_All|CL1866_Contig4_All|CL2853_Contig1_All|Unigene4899_All|CL493_Contig8_All|Unigene4897_All|CL493_Contig2_All|CL493…	23	40876
GO:0006282	regulation of DNA repair	Biological_Process	CL2503_Contig2_All|CL2503_Contig1_All|CL5011_Contig3_All|CL1470_Contig3_All|Unigene2741_All|CL1470_Contig4_All|CL710_Contig2_All|CL710_Contig3_All|CL2503_Contig3_All|CL5011_Contig1_All|CL5011_Contig2_All|Unigene10500_All|CL1947_Contig4_All|CL1470_Contig2_All|CL922_Contig1_All|CL922_Contig2_All|CL1947_Contig5_All|CL1470_Contig1_All	18	40876
GO:0030031	cell projection assembly	Biological_Process	Unigene3521_All	1	40876
GO:0019551	glutamate catabolic process to 2-oxoglutarate	Biological_Process	Unigene10258_All|CL2032_Contig11_All|CL2032_Contig2_All|CL2032_Contig12_All|Unigene10268_All|CL2032_Contig3_All|CL2032_Contig13_All|CL2032_Contig1_All	8	40876
GO:0030998	linear element	Cellular_Component	CL3304_Contig3_All|CL1262_Contig11_All|CL3304_Contig1_All|CL3304_Contig2_All|Unigene4243_All|CL1262_Contig12_All	6	40876
GO:0035811	negative regulation of urine volume	Biological_Process	Unigene11153_All	1	40876
GO:0033698	Rpd3L complex	Cellular_Component	CL1032_Contig7_All|CL3342_Contig24_All|CL1433_Contig5_All|CL3342_Contig14_All|CL1032_Contig5_All|CL1433_Contig3_All|CL1790_Contig2_All|CL3274_Contig2_All|CL1032_Contig2_All|CL3342_Contig9_All|CL3734_Contig3_All|CL3342_Contig5_All|CL3342_Contig21_All|CL3342_Contig1_All|Unigene4960_All|CL3734_Contig2_All|CL3390_Contig2_All|CL1433_Contig1_All|CL3342_Contig20_All|CL1032_Contig10_All|CL1433_Contig6_Al…	37	40876
GO:0046827	positive regulation of protein export from nucleus	Biological_Process	CL2118_Contig6_All|CL1459_Contig1_All|Unigene2200_All|CL2118_Contig2_All|CL2118_Contig1_All|CL4054_Contig1_All|Unigene513_All|CL1153_Contig26_All|Unigene1644_All|CL1382_Contig2_All|CL2118_Contig5_All|CL1153_Contig20_All|Unigene508_All|CL4054_Contig2_All|Unigene1321_All|CL1153_Contig18_All|Unigene1419_All|Unigene507_All|CL1153_Contig22_All|CL5279_Contig1_All|Unigene4382_All|CL5279_Contig2_All|CL11…	30	40876
GO:0071394	cellular response to testosterone stimulus	Biological_Process	Unigene10753_All|CL5303_Contig2_All|CL4717_Contig1_All|CL4717_Contig3_All|CL5303_Contig1_All|CL4717_Contig2_All	6	40876
GO:0010224	response to UV-B	Biological_Process	CL32_Contig13_All|CL395_Contig2_All|Unigene5596_All|CL260_Contig25_All|CL832_Contig1_All|CL32_Contig17_All|Unigene1822_All|CL614_Contig3_All|CL32_Contig16_All|CL614_Contig2_All|CL32_Contig15_All|CL832_Contig32_All|CL5023_Contig2_All|CL832_Contig33_All|CL832_Contig31_All|CL832_Contig34_All|Unigene3017_All|Unigene5588_All|CL832_Contig36_All|CL832_Contig6_All|CL395_Contig1_All|CL832_Contig2_All|CL83…	35	40876
GO:0031523	Myb complex	Cellular_Component	CL813_Contig2_All|CL3534_Contig2_All|Unigene11782_All|CL3534_Contig1_All|CL813_Contig3_All	5	40876
GO:0030135	coated vesicle	Cellular_Component	CL2638_Contig2_All|CL813_Contig3_All|Unigene4466_All|Unigene10786_All|Unigene6037_All|CL2638_Contig4_All|CL2638_Contig5_All	7	40876
GO:0016070	RNA metabolic process	Biological_Process	CL1277_Contig3_All|CL1277_Contig15_All|Unigene8983_All|CL1277_Contig9_All|CL1934_Contig3_All|CL1934_Contig5_All|CL1277_Contig13_All|Unigene7614_All|CL1934_Contig2_All|CL1263_Contig7_All|CL801_Contig43_All|CL3828_Contig3_All|CL3828_Contig4_All|CL1263_Contig9_All|CL1934_Contig1_All|CL1270_Contig8_All|CL4692_Contig3_All|CL4692_Contig1_All|CL1263_Contig5_All|CL1934_Contig4_All|CL4692_Contig2_All|Unig…	25	40876
GO:0070569	uridylyltransferase activity	Molecular_Function	Unigene10019_All|Unigene2587_All|Unigene2583_All	3	40876
GO:0070966	nuclear-transcribed mRNA catabolic process, no-go decay	Biological_Process	CL790_Contig1_All	1	40876
GO:0047499	calcium-independent phospholipase A2 activity	Molecular_Function	CL1109_Contig5_All|CL2248_Contig3_All	2	40876
GO:0007339	binding of sperm to zona pellucida	Biological_Process	CL551_Contig9_All|Unigene5332_All|Unigene10914_All|Unigene10726_All|CL551_Contig3_All|CL1174_Contig2_All|CL551_Contig16_All|CL551_Contig5_All|Unigene763_All|CL551_Contig7_All|Unigene11543_All|Unigene6839_All|CL551_Contig2_All|CL551_Contig11_All|CL5069_Contig2_All|Unigene10858_All|CL551_Contig15_All|Unigene5066_All|CL551_Contig12_All|Unigene7822_All|Unigene11897_All|CL551_Contig8_All|Unigene10517_…	23	40876
GO:0052890	oxidoreductase activity, acting on the CH-CH group of donors, with a flavin as acceptor	Molecular_Function	CL635_Contig30_All|CL635_Contig45_All|CL635_Contig42_All|CL635_Contig31_All|CL1067_Contig4_All|CL202_Contig9_All|CL1370_Contig8_All|CL635_Contig41_All|CL1067_Contig2_All|CL635_Contig44_All|Unigene856_All|CL1370_Contig5_All|Unigene10841_All|Unigene3507_All|CL635_Contig43_All|CL2235_Contig6_All|CL635_Contig54_All|CL168_Contig6_All|Unigene5054_All|CL1067_Contig1_All|CL1370_Contig7_All|Unigene1750_Al…	32	40876
GO:0007628	adult walking behavior	Biological_Process	CL3046_Contig4_All|CL3056_Contig1_All|CL3046_Contig2_All|CL3046_Contig5_All|CL2182_Contig4_All|CL2182_Contig1_All|CL3046_Contig1_All|CL3056_Contig2_All|CL3046_Contig3_All|CL5080_Contig2_All|CL2182_Contig5_All	11	40876
GO:0060389	pathway-restricted SMAD protein phosphorylation	Biological_Process	Unigene7734_All	1	40876
GO:0007249	I-kappaB kinase/NF-kappaB signaling	Biological_Process	Unigene10158_All|CL3826_Contig2_All|CL3562_Contig3_All|CL3930_Contig1_All|CL3562_Contig2_All|Unigene1923_All|CL3930_Contig2_All|CL3562_Contig4_All|CL3826_Contig1_All	9	40876
GO:0071931	positive regulation of transcription involved in G1/S transition of mitotic cell cycle	Biological_Process	CL957_Contig3_All|CL271_Contig2_All|CL5352_Contig2_All|CL957_Contig2_All|CL957_Contig4_All|CL5352_Contig1_All|CL957_Contig5_All|CL957_Contig1_All|CL3622_Contig1_All|CL271_Contig1_All|CL3622_Contig2_All	11	40876
GO:0000184	nuclear-transcribed mRNA catabolic process, nonsense-mediated decay	Biological_Process	Unigene6007_All|CL3119_Contig6_All|CL4369_Contig2_All|CL2996_Contig3_All|CL2867_Contig2_All|CL2711_Contig1_All|Unigene5295_All|Unigene7031_All|CL4692_Contig2_All|CL104_Contig3_All|Unigene3624_All|Unigene2954_All|CL5389_Contig3_All|Unigene7852_All|CL4846_Contig2_All|CL3826_Contig1_All|CL3037_Contig2_All|CL302_Contig1_All|CL1512_Contig1_All|Unigene5188_All|Unigene7048_All|Unigene6078_All|Unigene283…	109	40876
GO:0046462	monoacylglycerol metabolic process	Biological_Process	CL1285_Contig7_All	1	40876
GO:0060055	angiogenesis involved in wound healing	Biological_Process	Unigene11530_All|Unigene8685_All	2	40876
GO:0033679	3'-5' DNA/RNA helicase activity	Molecular_Function	Unigene2989_All|Unigene785_All|Unigene3411_All|Unigene3412_All	4	40876
GO:0043734	DNA-N1-methyladenine dioxygenase activity	Molecular_Function	CL1409_Contig16_All|CL1409_Contig4_All|Unigene5975_All|CL3063_Contig1_All|CL1409_Contig2_All|Unigene8360_All|CL3063_Contig3_All|CL396_Contig4_All|Unigene5035_All|CL1438_Contig1_All|Unigene8361_All|CL3316_Contig2_All|CL3063_Contig2_All|CL2993_Contig3_All|CL760_Contig5_All|CL4203_Contig5_All|CL1438_Contig3_All|CL2993_Contig1_All|Unigene5323_All|Unigene5156_All|CL1051_Contig4_All|Unigene8363_All|CL1…	24	40876
GO:0046426	negative regulation of JAK-STAT cascade	Biological_Process	Unigene4400_All|Unigene2870_All	2	40876
GO:0052688	(3R)-3-isopropenyl-6-oxoheptanoate:CoA ligase (AMP-forming) activity	Molecular_Function	Unigene10580_All	1	40876
GO:1902916	positive regulation of protein polyubiquitination	Biological_Process	CL225_Contig28_All|CL225_Contig44_All|CL225_Contig46_All|CL225_Contig53_All|CL225_Contig25_All|CL225_Contig14_All|CL225_Contig33_All|CL225_Contig20_All|CL225_Contig34_All|CL225_Contig13_All|CL225_Contig43_All|CL1199_Contig1_All|CL225_Contig38_All|CL225_Contig24_All|CL225_Contig59_All|CL225_Contig22_All|CL225_Contig40_All	17	40876
GO:0007417	central nervous system development	Biological_Process	CL13_Contig7_All|Unigene10137_All|CL4317_Contig3_All|Unigene1082_All|Unigene7952_All|CL360_Contig9_All|CL497_Contig1_All|CL4054_Contig2_All|Unigene6071_All|CL497_Contig6_All|Unigene7153_All|CL1738_Contig17_All|CL360_Contig3_All|CL2266_Contig2_All|CL497_Contig4_All|Unigene2751_All|CL651_Contig4_All|CL4992_Contig3_All|CL360_Contig8_All|CL4054_Contig1_All|CL1738_Contig11_All|Unigene11887_All|CL360_C…	40	40876
GO:0019564	aerobic glycerol catabolic process	Biological_Process	CL1634_Contig10_All	1	40876
GO:0016312	inositol bisphosphate phosphatase activity	Molecular_Function	CL1007_Contig2_All|Unigene7706_All	2	40876
GO:0004705	JUN kinase activity	Molecular_Function	Unigene11541_All|CL13_Contig3_All|Unigene11479_All|Unigene11497_All	4	40876
GO:0051038	negative regulation of transcription involved in meiotic cell cycle	Biological_Process	CL1433_Contig5_All|CL1433_Contig1_All|CL3390_Contig2_All|CL3734_Contig2_All|Unigene4960_All|CL3734_Contig3_All|CL1433_Contig3_All|CL1433_Contig4_All|CL1433_Contig6_All|CL3734_Contig1_All|CL1433_Contig2_All|Unigene6046_All	12	40876
GO:0022624	proteasome accessory complex	Cellular_Component	CL2871_Contig4_All|CL2535_Contig2_All|CL2535_Contig1_All|CL2478_Contig4_All|CL4056_Contig1_All|CL2871_Contig11_All|CL2478_Contig5_All|CL2478_Contig6_All|CL2478_Contig3_All|CL3603_Contig2_All|Unigene10974_All|CL4056_Contig2_All|CL2871_Contig14_All|CL2871_Contig1_All|Unigene3500_All|Unigene7750_All	16	40876
GO:0033169	histone H3-K9 demethylation	Biological_Process	CL4203_Contig1_All|CL4203_Contig5_All|CL2886_Contig2_All|Unigene5156_All|CL1051_Contig4_All|CL2993_Contig1_All|Unigene5323_All|CL1438_Contig3_All|CL2886_Contig5_All|CL2886_Contig3_All|CL3481_Contig4_All|CL2886_Contig4_All|CL3481_Contig2_All|CL1438_Contig2_All|CL4203_Contig4_All|CL2886_Contig6_All|CL3362_Contig3_All|CL3362_Contig2_All|CL3481_Contig3_All|CL1438_Contig1_All|Unigene5035_All|CL2993_Co…	24	40876
GO:0034212	peptide N-acetyltransferase activity	Molecular_Function	Unigene5985_All|CL395_Contig1_All|CL395_Contig2_All	3	40876
GO:0006769	nicotinamide metabolic process	Biological_Process	CL3520_Contig1_All|CL3520_Contig2_All|CL388_Contig4_All|CL388_Contig13_All|CL388_Contig18_All|CL388_Contig9_All|CL388_Contig16_All|CL388_Contig15_All|CL388_Contig12_All|CL388_Contig2_All|CL3520_Contig4_All|CL3520_Contig3_All|CL388_Contig17_All|CL388_Contig3_All|CL388_Contig14_All|Unigene6420_All|CL388_Contig5_All|CL388_Contig8_All|CL3520_Contig5_All|CL388_Contig1_All|CL388_Contig6_All|CL388_Conti…	22	40876
GO:0033630	positive regulation of cell adhesion mediated by integrin	Biological_Process	CL4608_Contig2_All|CL4608_Contig1_All	2	40876
GO:1990811	Msd1-Wdr8-Pkl1 complex	Cellular_Component	CL3900_Contig5_All|CL3900_Contig1_All|CL3900_Contig2_All	3	40876
GO:1900122	positive regulation of receptor binding	Biological_Process	Unigene5253_All	1	40876
GO:1904831	positive regulation of aortic smooth muscle cell differentiation	Biological_Process	Unigene1851_All	1	40876
GO:0004378	GDP-Man:Man1GlcNAc2-PP-Dol alpha-1,3-mannosyltransferase activity	Molecular_Function	CL4232_Contig1_All|CL4232_Contig2_All	2	40876
GO:0036033	mediator complex binding	Molecular_Function	CL512_Contig3_All|CL3367_Contig5_All|CL8_Contig2_All|CL512_Contig18_All|CL512_Contig24_All|Unigene8617_All|CL512_Contig23_All|CL512_Contig22_All|CL512_Contig8_All|Unigene8806_All|CL8_Contig6_All|CL512_Contig1_All|Unigene5036_All|CL512_Contig27_All|CL8_Contig5_All|CL512_Contig11_All|CL512_Contig36_All|CL512_Contig38_All|Unigene9673_All|CL512_Contig2_All|CL553_Contig13_All|CL3367_Contig4_All|CL512_…	90	40876
GO:0007446	imaginal disc growth	Biological_Process	CL3423_Contig4_All|CL3260_Contig2_All|CL3260_Contig4_All|CL3423_Contig5_All|CL3260_Contig1_All	5	40876
GO:0061697	protein-glutaryllysine deglutarylase activity	Molecular_Function	CL2169_Contig2_All|CL3476_Contig1_All|CL3476_Contig3_All|CL3476_Contig2_All|Unigene6972_All	5	40876
GO:0000727	double-strand break repair via break-induced replication	Biological_Process	Unigene1476_All|CL1534_Contig11_All|Unigene1333_All|CL3283_Contig4_All|CL3283_Contig2_All|Unigene1486_All|Unigene3411_All|Unigene3412_All|CL1534_Contig9_All|CL5193_Contig3_All|Unigene608_All|CL5193_Contig4_All|CL3927_Contig3_All|Unigene1525_All|CL3162_Contig1_All|CL1534_Contig10_All|Unigene3480_All|CL1534_Contig3_All|CL4082_Contig2_All|Unigene1447_All|CL1842_Contig4_All|CL252_Contig2_All|CL1471_C…	48	40876
GO:0007340	acrosome reaction	Biological_Process	Unigene5887_All	1	40876
GO:0045289	luciferin monooxygenase activity	Molecular_Function	Unigene10088_All	1	40876
GO:0071460	cellular response to cell-matrix adhesion	Biological_Process	Unigene10929_All|Unigene994_All	2	40876
GO:2000058	regulation of protein ubiquitination involved in ubiquitin-dependent protein catabolic process	Biological_Process	CL1171_Contig2_All|CL1171_Contig13_All|Unigene11925_All|CL1171_Contig3_All|CL1171_Contig14_All|CL1171_Contig8_All|CL1171_Contig12_All|CL1171_Contig6_All|CL1171_Contig4_All|Unigene10751_All|Unigene10005_All	11	40876
GO:0015180	L-alanine transmembrane transporter activity	Molecular_Function	CL176_Contig38_All|CL445_Contig5_All|CL2017_Contig15_All|CL2032_Contig8_All|CL445_Contig10_All|Unigene11608_All|CL445_Contig3_All|CL176_Contig26_All|CL2017_Contig13_All|CL2017_Contig3_All|Unigene4808_All|CL2017_Contig17_All|CL2875_Contig4_All|Unigene4811_All|CL2032_Contig9_All|CL2017_Contig5_All|CL2032_Contig7_All|CL445_Contig2_All|CL2017_Contig6_All|CL2017_Contig10_All|CL176_Contig42_All|Unigene…	43	40876
GO:0005338	nucleotide-sugar transmembrane transporter activity	Molecular_Function	Unigene10288_All	1	40876
GO:0009609	response to symbiotic bacterium	Biological_Process	Unigene8685_All	1	40876
GO:0003720	telomerase activity	Molecular_Function	Unigene2761_All|CL3587_Contig2_All|CL1398_Contig1_All|CL3587_Contig1_All|CL1398_Contig2_All|Unigene3707_All|CL3587_Contig3_All	7	40876
GO:0001097	TFIIH-class transcription factor binding	Molecular_Function	Unigene8576_All	1	40876
GO:0040037	negative regulation of fibroblast growth factor receptor signaling pathway	Biological_Process	Unigene11178_All	1	40876
GO:0010951	negative regulation of endopeptidase activity	Biological_Process	Unigene11230_All|Unigene10955_All|Unigene7097_All|Unigene10926_All|Unigene3973_All|CL930_Contig2_All|Unigene10203_All|Unigene10562_All|CL2842_Contig6_All|Unigene11975_All|Unigene8642_All|Unigene4418_All|Unigene7934_All|Unigene2906_All|Unigene8724_All|CL2842_Contig3_All|Unigene3740_All|CL1771_Contig2_All|Unigene10217_All|Unigene8736_All|CL3444_Contig10_All|Unigene2956_All|Unigene1713_All|Unigene19…	52	40876
GO:0042470	melanosome	Cellular_Component	Unigene10729_All|Unigene5889_All|Unigene8006_All|CL551_Contig5_All|Unigene7732_All|Unigene4483_All|Unigene9858_All|CL3144_Contig2_All|Unigene2862_All|Unigene5220_All|Unigene10289_All|CL4753_Contig1_All|CL551_Contig7_All|Unigene7823_All|Unigene3737_All|Unigene6874_All|Unigene5337_All|Unigene11817_All|Unigene11236_All|CL551_Contig3_All|CL551_Contig9_All|CL813_Contig3_All|Unigene965_All|Unigene8027_…	73	40876
GO:0004784	superoxide dismutase activity	Molecular_Function	Unigene10860_All|Unigene10499_All|Unigene10971_All|Unigene7054_All|CL153_Contig2_All|Unigene10_All|CL153_Contig4_All|CL3882_Contig3_All	8	40876
GO:0006068	ethanol catabolic process	Biological_Process	Unigene5250_All|CL4399_Contig4_All|CL1074_Contig33_All|CL4399_Contig1_All|CL889_Contig6_All|CL1074_Contig40_All|CL1074_Contig28_All|CL4399_Contig3_All|Unigene5268_All|CL4524_Contig2_All|Unigene10730_All|Unigene8825_All|CL4399_Contig2_All|Unigene1987_All|CL1074_Contig15_All	15	40876
GO:0072684	mitochondrial tRNA 3'-trailer cleavage, endonucleolytic	Biological_Process	CL5116_Contig2_All|CL658_Contig6_All|CL658_Contig4_All|CL658_Contig7_All|CL658_Contig1_All|CL5116_Contig3_All|CL658_Contig5_All|CL658_Contig9_All|CL658_Contig3_All|CL658_Contig2_All|CL658_Contig8_All	11	40876
GO:0016098	monoterpenoid metabolic process	Biological_Process	Unigene2973_All|Unigene1916_All|Unigene6112_All|Unigene10789_All	4	40876
GO:0019010	farnesoic acid O-methyltransferase activity	Molecular_Function	CL269_Contig32_All	1	40876
GO:0004664	prephenate dehydratase activity	Molecular_Function	CL4087_Contig1_All|CL4087_Contig7_All|CL4087_Contig8_All|CL4087_Contig9_All	4	40876
GO:0019478	D-amino acid catabolic process	Biological_Process	CL2926_Contig3_All|CL2926_Contig2_All|CL2926_Contig4_All|CL2926_Contig5_All	4	40876
GO:0008311	double-stranded DNA 3'-5' exodeoxyribonuclease activity	Molecular_Function	CL3229_Contig4_All|CL1232_Contig8_All|Unigene8483_All|CL3229_Contig3_All|CL3229_Contig5_All|CL3229_Contig1_All	6	40876
GO:0032432	actin filament bundle	Cellular_Component	Unigene6512_All|CL5130_Contig1_All|Unigene11204_All|Unigene11782_All|Unigene6509_All|Unigene3013_All|Unigene6511_All|Unigene757_All	8	40876
GO:1903715	regulation of aerobic respiration	Biological_Process	Unigene10283_All|Unigene10005_All|Unigene8826_All|CL726_Contig1_All|CL5122_Contig2_All|Unigene11925_All|Unigene2804_All	7	40876
GO:0071548	response to dexamethasone	Biological_Process	Unigene10821_All|Unigene6157_All|Unigene11795_All|Unigene8692_All|Unigene7910_All	5	40876
GO:0016208	AMP binding	Molecular_Function	CL3919_Contig5_All|CL3919_Contig3_All|CL3919_Contig6_All|CL755_Contig3_All|CL3919_Contig4_All|Unigene5699_All|Unigene5695_All|CL1499_Contig19_All|Unigene5697_All|CL192_Contig3_All|CL755_Contig2_All|Unigene10251_All|CL3919_Contig2_All|Unigene9797_All|CL3919_Contig1_All|Unigene6132_All|CL192_Contig5_All|Unigene2678_All|CL312_Contig1_All	19	40876
GO:0036131	prostaglandin D2 11-ketoreductase activity	Molecular_Function	CL2390_Contig2_All|CL2390_Contig3_All	2	40876
GO:0008478	pyridoxal kinase activity	Molecular_Function	CL401_Contig8_All|CL401_Contig5_All|CL401_Contig6_All|CL401_Contig1_All|CL401_Contig7_All	5	40876
GO:0047485	protein N-terminus binding	Molecular_Function	CL298_Contig13_All|Unigene2549_All|CL651_Contig4_All|CL4115_Contig5_All|Unigene11989_All|CL1024_Contig6_All|Unigene8649_All|CL3109_Contig1_All|Unigene6141_All|CL298_Contig7_All|CL2500_Contig2_All|Unigene1020_All|CL298_Contig8_All|CL651_Contig2_All|CL298_Contig15_All|CL298_Contig11_All|CL726_Contig2_All|CL1024_Contig5_All|CL298_Contig4_All|CL298_Contig20_All|CL298_Contig21_All|CL651_Contig1_All|Un…	74	40876
GO:1900473	negative regulation of phosphatidylcholine biosynthetic process by negative regulation of transcription from RNA polymerase II promoter	Biological_Process	Unigene1903_All	1	40876
GO:0005885	Arp2/3 protein complex	Cellular_Component	Unigene10921_All|Unigene9043_All|Unigene3521_All|CL5207_Contig1_All|Unigene3478_All|Unigene3214_All|Unigene3571_All|Unigene1733_All|Unigene11953_All|Unigene3224_All	10	40876
GO:0000942	condensed nuclear chromosome outer kinetochore	Cellular_Component	Unigene515_All|CL1153_Contig21_All|CL1153_Contig18_All|CL1153_Contig22_All|Unigene507_All|Unigene508_All|CL1153_Contig20_All|CL1628_Contig1_All|CL1628_Contig2_All|CL1153_Contig26_All|Unigene513_All	11	40876
GO:0043008	ATP-dependent protein binding	Molecular_Function	CL4249_Contig1_All|Unigene3104_All	2	40876
GO:1902660	negative regulation of glucose mediated signaling pathway	Biological_Process	CL3793_Contig3_All	1	40876
GO:0004412	homoserine dehydrogenase activity	Molecular_Function	CL1054_Contig1_All|CL1054_Contig2_All	2	40876
GO:0090374	oligopeptide export from mitochondrion	Biological_Process	CL2939_Contig1_All|CL2939_Contig2_All	2	40876
GO:0014834	skeletal muscle satellite cell maintenance involved in skeletal muscle regeneration	Biological_Process	CL105_Contig2_All	1	40876
GO:0061401	positive regulation of transcription from RNA polymerase II promoter in response to a hypotonic environment	Biological_Process	Unigene3872_All|Unigene3828_All|Unigene3849_All|CL5309_Contig2_All|Unigene3837_All|Unigene3888_All|Unigene3895_All|CL5309_Contig3_All	8	40876
GO:0010208	pollen wall assembly	Biological_Process	Unigene4377_All	1	40876
GO:0030145	manganese ion binding	Molecular_Function	CL3030_Contig1_All|CL214_Contig1_All|CL214_Contig11_All|CL164_Contig5_All|CL153_Contig4_All|CL3143_Contig1_All|CL164_Contig7_All|CL3242_Contig1_All|Unigene11568_All|CL587_Contig5_All|CL3030_Contig5_All|CL214_Contig7_All|Unigene8063_All|CL3143_Contig6_All|CL3030_Contig7_All|CL214_Contig10_All|CL376_Contig5_All|CL403_Contig3_All|Unigene10255_All|CL3882_Contig3_All|CL164_Contig2_All|CL2760_Contig8_A…	129	40876
GO:0005746	mitochondrial respiratory chain	Cellular_Component	CL453_Contig2_All|Unigene10845_All|Unigene7905_All|Unigene3664_All|Unigene7955_All|Unigene4194_All|Unigene11486_All	7	40876
GO:0005960	glycine cleavage complex	Cellular_Component	CL2696_Contig1_All|CL2696_Contig7_All|CL2696_Contig6_All|CL5207_Contig2_All|CL2696_Contig3_All|CL2696_Contig8_All|CL2696_Contig2_All|CL2696_Contig5_All|CL2499_Contig1_All|CL2499_Contig2_All|CL2696_Contig4_All	11	40876
GO:0018646	1-hydroxy-2-oxolimonene 1,2-monooxygenase activity	Molecular_Function	Unigene2973_All|CL2002_Contig5_All	2	40876
GO:0009574	preprophase band	Cellular_Component	CL2387_Contig4_All|CL767_Contig4_All|CL767_Contig5_All|CL2387_Contig6_All|CL2387_Contig3_All|CL2387_Contig1_All|CL767_Contig6_All|CL2387_Contig5_All	8	40876
GO:0015706	nitrate transport	Biological_Process	CL312_Contig7_All|CL312_Contig31_All|CL312_Contig24_All|CL312_Contig30_All|CL312_Contig29_All|CL312_Contig23_All|CL312_Contig21_All|CL312_Contig5_All	8	40876
GO:0033365	protein localization to organelle	Biological_Process	CL3493_Contig2_All|CL3493_Contig1_All|CL3445_Contig5_All|CL2474_Contig2_All|CL5394_Contig4_All|CL3445_Contig3_All|CL3445_Contig2_All|CL5394_Contig3_All|Unigene5979_All|CL5394_Contig2_All|CL5394_Contig5_All|CL2474_Contig3_All|CL5394_Contig1_All	13	40876
GO:0009294	DNA mediated transformation	Biological_Process	CL4744_Contig2_All|CL1000_Contig5_All|CL1000_Contig12_All|Unigene9760_All|CL1000_Contig7_All|CL4168_Contig1_All|Unigene9969_All|CL1000_Contig4_All|CL4744_Contig1_All|CL2572_Contig3_All|CL4168_Contig4_All|CL4672_Contig1_All|Unigene3351_All|CL2605_Contig3_All|CL1000_Contig3_All|CL2605_Contig4_All|CL4672_Contig2_All|CL4074_Contig2_All|Unigene10003_All|CL4168_Contig3_All|CL1000_Contig8_All|CL2572_Con…	33	40876
GO:0008398	sterol 14-demethylase activity	Molecular_Function	CL196_Contig1_All|Unigene4298_All|CL2105_Contig2_All|CL196_Contig2_All|CL2105_Contig5_All|CL2105_Contig8_All|Unigene8530_All	7	40876
GO:0005989	lactose biosynthetic process	Biological_Process	Unigene11236_All|Unigene6224_All|Unigene11193_All	3	40876
GO:0031340	positive regulation of vesicle fusion	Biological_Process	Unigene6162_All|Unigene5337_All	2	40876
GO:0019510	S-adenosylhomocysteine catabolic process	Biological_Process	Unigene6031_All|CL944_Contig4_All	2	40876
GO:0030323	respiratory tube development	Biological_Process	CL4368_Contig1_All|CL4368_Contig2_All	2	40876
GO:0004382	guanosine-diphosphatase activity	Molecular_Function	CL1738_Contig14_All|CL1738_Contig18_All|CL1738_Contig5_All|CL1738_Contig10_All|CL1738_Contig9_All|CL1738_Contig6_All|CL1738_Contig16_All|CL1738_Contig8_All|CL1738_Contig13_All|Unigene7735_All|CL1738_Contig15_All|CL1738_Contig12_All|CL1738_Contig7_All|CL1738_Contig4_All	14	40876
GO:0030182	neuron differentiation	Biological_Process	CL303_Contig6_All|CL1102_Contig3_All|CL5069_Contig2_All|CL792_Contig13_All|Unigene2549_All|CL1000_Contig8_All|CL2605_Contig3_All|CL3372_Contig3_All|CL792_Contig12_All|CL303_Contig8_All|Unigene4262_All|CL792_Contig11_All|CL303_Contig7_All|CL2605_Contig4_All|CL1000_Contig9_All|CL1000_Contig13_All|CL2194_Contig3_All|Unigene7822_All|CL1000_Contig11_All|CL303_Contig3_All|CL1000_Contig2_All|CL792_Conti…	48	40876
GO:0045492	xylan biosynthetic process	Biological_Process	CL5210_Contig10_All|CL5210_Contig14_All|CL5210_Contig9_All|CL5210_Contig21_All|CL5210_Contig12_All|CL5321_Contig3_All|CL5210_Contig8_All|CL5210_Contig11_All|CL5210_Contig20_All|CL5210_Contig18_All|CL5210_Contig7_All|CL5210_Contig17_All|CL5210_Contig13_All|CL5210_Contig19_All	14	40876
GO:0008783	agmatinase activity	Molecular_Function	Unigene11296_All|Unigene4629_All|Unigene4625_All|Unigene2070_All|Unigene11569_All|Unigene11294_All|Unigene11295_All|Unigene4571_All|Unigene4613_All|Unigene4608_All|Unigene4581_All|Unigene948_All|Unigene4583_All|Unigene2087_All|Unigene11568_All	15	40876
GO:0006386	termination of RNA polymerase III transcription	Biological_Process	CL1017_Contig1_All|Unigene2798_All	2	40876
GO:0002502	peptide antigen assembly with MHC class I protein complex	Biological_Process	Unigene1877_All	1	40876
GO:0071395	cellular response to jasmonic acid stimulus	Biological_Process	Unigene7152_All	1	40876
GO:0072178	nephric duct morphogenesis	Biological_Process	CL2052_Contig3_All	1	40876
GO:0019885	antigen processing and presentation of endogenous peptide antigen via MHC class I	Biological_Process	Unigene5253_All	1	40876
GO:1904843	cellular response to nitroglycerin	Biological_Process	CL3267_Contig2_All	1	40876
GO:0010882	regulation of cardiac muscle contraction by calcium ion signaling	Biological_Process	Unigene11922_All|Unigene11480_All|Unigene11550_All|Unigene11967_All|Unigene11474_All|Unigene6902_All	6	40876
GO:0032454	histone demethylase activity (H3-K9 specific)	Molecular_Function	CL1051_Contig4_All|CL4203_Contig5_All|CL4203_Contig1_All|CL4203_Contig4_All|CL3362_Contig3_All|CL3362_Contig2_All	6	40876
GO:0019628	urate catabolic process	Biological_Process	Unigene3767_All|Unigene1656_All|Unigene7226_All|Unigene2182_All|Unigene1658_All|Unigene2239_All	6	40876
GO:0047268	galactinol-raffinose galactosyltransferase activity	Molecular_Function	Unigene9627_All	1	40876
GO:0031150	sorocarp stalk development	Biological_Process	CL3242_Contig3_All	1	40876
GO:0070037	rRNA (pseudouridine) methyltransferase activity	Molecular_Function	CL2276_Contig6_All	1	40876
GO:0010571	positive regulation of nuclear cell cycle DNA replication	Biological_Process	CL4022_Contig1_All|CL4022_Contig2_All|CL3575_Contig2_All|CL3575_Contig1_All|Unigene820_All	5	40876
GO:0007167	enzyme linked receptor protein signaling pathway	Biological_Process	Unigene4382_All	1	40876
GO:0070838	divalent metal ion transport	Biological_Process	CL575_Contig23_All	1	40876
GO:0097212	lysosomal membrane organization	Biological_Process	Unigene10824_All	1	40876
GO:0070051	fibrinogen binding	Molecular_Function	Unigene6020_All|Unigene10641_All|Unigene2190_All|Unigene2299_All|Unigene2277_All|Unigene2156_All|Unigene9317_All|CL752_Contig2_All|Unigene1760_All|CL2328_Contig2_All|Unigene6143_All|CL752_Contig4_All|Unigene2236_All|CL752_Contig3_All|Unigene2178_All|CL2150_Contig4_All|Unigene1761_All|Unigene3034_All|CL322_Contig25_All|Unigene2104_All|CL752_Contig1_All|Unigene11099_All|Unigene2314_All|Unigene10455…	36	40876
GO:1990930	RNA N1-methyladenosine dioxygenase activity	Molecular_Function	Unigene8360_All	1	40876
GO:0043179	rhythmic excitation	Biological_Process	CL2182_Contig1_All|CL2182_Contig4_All|CL2182_Contig5_All	3	40876
GO:0051792	medium-chain fatty acid biosynthetic process	Biological_Process	CL4431_Contig2_All|CL4431_Contig1_All	2	40876
GO:0016749	N-succinyltransferase activity	Molecular_Function	CL2959_Contig2_All|CL2959_Contig3_All|CL4738_Contig12_All|CL4738_Contig4_All|CL4738_Contig11_All|CL4738_Contig2_All|CL4738_Contig13_All|CL2959_Contig4_All|CL4738_Contig14_All|CL4738_Contig10_All	10	40876
GO:2000600	positive regulation of cyclin catabolic process	Biological_Process	CL2942_Contig1_All|Unigene1836_All|Unigene5829_All|CL2942_Contig2_All|CL2942_Contig4_All|CL2942_Contig3_All	6	40876
GO:0000975	regulatory region DNA binding	Molecular_Function	CL105_Contig2_All	1	40876
GO:1904528	positive regulation of microtubule binding	Biological_Process	CL3267_Contig2_All|CL4054_Contig1_All|CL4296_Contig4_All|CL4296_Contig5_All|CL4054_Contig2_All	5	40876
GO:0048569	post-embryonic organ development	Biological_Process	Unigene8640_All	1	40876
GO:0018216	peptidyl-arginine methylation	Biological_Process	CL2655_Contig2_All|CL4605_Contig4_All|Unigene3020_All|CL1019_Contig5_All|CL4605_Contig1_All|CL4605_Contig5_All|CL1019_Contig4_All|CL1019_Contig1_All|CL2655_Contig4_All|Unigene9259_All|CL1019_Contig6_All|CL4605_Contig2_All|CL4605_Contig3_All|CL1019_Contig2_All	14	40876
GO:0061001	regulation of dendritic spine morphogenesis	Biological_Process	Unigene3550_All	1	40876
GO:0000274	mitochondrial proton-transporting ATP synthase, stator stalk	Cellular_Component	Unigene5274_All	1	40876
GO:0004149	dihydrolipoyllysine-residue succinyltransferase activity	Molecular_Function	CL348_Contig4_All|CL348_Contig2_All|CL348_Contig3_All	3	40876
GO:0055129	L-proline biosynthetic process	Biological_Process	CL1252_Contig2_All|CL1252_Contig1_All|CL2873_Contig2_All|CL1252_Contig3_All|CL2873_Contig1_All|Unigene2809_All|Unigene3856_All	7	40876
GO:0030595	leukocyte chemotaxis	Biological_Process	Unigene5100_All	1	40876
GO:0061709	reticulophagy	Biological_Process	CL1325_Contig3_All|CL5250_Contig2_All|CL5307_Contig3_All|Unigene1774_All|CL5307_Contig6_All|CL1325_Contig1_All|CL5307_Contig8_All|CL5307_Contig13_All|CL941_Contig3_All|CL5307_Contig11_All|Unigene682_All|Unigene683_All|CL1325_Contig2_All|Unigene681_All|CL5307_Contig9_All|CL5307_Contig7_All|CL941_Contig4_All|CL1325_Contig4_All|CL5307_Contig1_All|CL941_Contig2_All|CL5307_Contig15_All	21	40876
GO:0052654	L-leucine transaminase activity	Molecular_Function	CL2756_Contig5_All|CL2756_Contig3_All|Unigene9436_All|CL2756_Contig6_All|CL2756_Contig1_All|CL2756_Contig2_All|Unigene5845_All	7	40876
GO:0004651	polynucleotide 5'-phosphatase activity	Molecular_Function	Unigene11613_All|CL2391_Contig2_All|Unigene2346_All|CL2391_Contig5_All|Unigene10660_All|Unigene10318_All|CL2391_Contig3_All|CL2391_Contig4_All|CL2779_Contig11_All|Unigene2258_All|Unigene11612_All|Unigene5996_All|Unigene2161_All|Unigene2193_All|Unigene8811_All	15	40876
GO:1903214	regulation of protein targeting to mitochondrion	Biological_Process	CL2025_Contig2_All|Unigene11771_All|CL2025_Contig5_All|CL2025_Contig3_All|CL2025_Contig1_All|CL2025_Contig4_All	6	40876
GO:0065010	extracellular membrane-bounded organelle	Cellular_Component	Unigene6162_All|Unigene5337_All|Unigene7936_All	3	40876
GO:0009532	plastid stroma	Cellular_Component	Unigene9969_All|CL219_Contig29_All	2	40876
GO:0042661	regulation of mesodermal cell fate specification	Biological_Process	CL2779_Contig2_All|CL1130_Contig3_All|CL1130_Contig1_All|Unigene6793_All|CL2779_Contig1_All|Unigene6792_All|CL1130_Contig2_All|Unigene6794_All|Unigene6795_All	9	40876
GO:0046283	anthocyanin-containing compound metabolic process	Biological_Process	Unigene9947_All|Unigene9979_All	2	40876
GO:0019348	dolichol metabolic process	Biological_Process	CL4552_Contig2_All|Unigene9363_All|Unigene11093_All|CL4552_Contig1_All|CL3763_Contig1_All|CL3763_Contig2_All|Unigene3572_All|Unigene3597_All|Unigene9030_All	9	40876
GO:0032720	negative regulation of tumor necrosis factor production	Biological_Process	Unigene3639_All|CL3562_Contig2_All|Unigene4382_All|Unigene994_All|Unigene8945_All|CL2596_Contig12_All|Unigene8944_All|CL2596_Contig14_All|CL3562_Contig3_All|CL2596_Contig9_All|CL4296_Contig5_All|CL4296_Contig4_All|CL3562_Contig4_All|Unigene7789_All|CL3267_Contig2_All	15	40876
GO:0021904	dorsal/ventral neural tube patterning	Biological_Process	CL1351_Contig3_All|CL2052_Contig3_All|CL1351_Contig2_All|CL1351_Contig23_All|CL1351_Contig12_All|CL1351_Contig7_All	6	40876
GO:0051901	positive regulation of mitochondrial depolarization	Biological_Process	CL5324_Contig2_All|Unigene5994_All	2	40876
GO:0009768	photosynthesis, light harvesting in photosystem I	Biological_Process	Unigene1018_All|CL4477_Contig1_All|Unigene6102_All|Unigene9543_All|CL4477_Contig3_All|Unigene2027_All|Unigene9650_All|Unigene8746_All|CL4477_Contig2_All	9	40876
GO:0042545	cell wall modification	Biological_Process	Unigene8785_All|Unigene9235_All	2	40876
GO:0016314	phosphatidylinositol-3,4,5-trisphosphate 3-phosphatase activity	Molecular_Function	CL360_Contig9_All|CL360_Contig3_All|CL360_Contig28_All|CL360_Contig8_All|CL360_Contig24_All|CL360_Contig16_All|CL360_Contig29_All|CL360_Contig2_All|CL360_Contig20_All|CL360_Contig23_All|CL360_Contig6_All|CL360_Contig25_All	12	40876
GO:0031618	nuclear pericentric heterochromatin	Cellular_Component	CL1024_Contig5_All|CL1803_Contig2_All|CL845_Contig34_All|CL1818_Contig3_All|CL2007_Contig4_All|CL1803_Contig9_All|CL845_Contig3_All|CL710_Contig2_All|Unigene4766_All|CL271_Contig2_All|CL1433_Contig2_All|CL2596_Contig17_All|CL1803_Contig10_All|Unigene2741_All|CL2101_Contig2_All|CL2149_Contig3_All|CL1803_Contig7_All|CL3063_Contig2_All|CL2503_Contig3_All|CL845_Contig8_All|CL262_Contig5_All|CL2101_Co…	152	40876
GO:0004856	xylulokinase activity	Molecular_Function	CL4414_Contig1_All|CL5086_Contig1_All|CL4414_Contig3_All|CL4414_Contig2_All|CL4414_Contig5_All|CL4414_Contig4_All|CL5086_Contig2_All	7	40876
GO:0031668	cellular response to extracellular stimulus	Biological_Process	Unigene8640_All|Unigene2037_All|Unigene2902_All	3	40876
GO:1903553	positive regulation of extracellular exosome assembly	Biological_Process	CL614_Contig11_All|Unigene10209_All	2	40876
GO:1905020	positive regulation of methionine-tRNA ligase activity	Biological_Process	Unigene7815_All	1	40876
GO:0072692	chromatin silencing at centromere central core	Biological_Process	Unigene724_All	1	40876
GO:0048807	female genitalia morphogenesis	Biological_Process	Unigene8747_All	1	40876
GO:1901481	L-glutamate import involved in cellular response to nitrogen starvation	Biological_Process	CL4916_Contig4_All|CL4916_Contig9_All|CL4916_Contig1_All|CL4916_Contig8_All|CL4916_Contig7_All|CL4916_Contig6_All	6	40876
GO:1990497	regulation of cytoplasmic translation in response to stress	Biological_Process	CL2877_Contig3_All|CL2877_Contig1_All|CL2547_Contig2_All|CL2547_Contig1_All|Unigene1744_All|CL1424_Contig1_All|CL2547_Contig4_All|CL1424_Contig2_All|CL2877_Contig2_All|CL2325_Contig2_All|CL2877_Contig4_All|CL2325_Contig1_All|CL2547_Contig3_All	13	40876
GO:0031012	extracellular matrix	Cellular_Component	Unigene7065_All|Unigene10233_All|CL1776_Contig14_All|Unigene3414_All|Unigene4399_All|Unigene4459_All|Unigene980_All|Unigene6177_All|Unigene8829_All|Unigene3607_All|Unigene10563_All|Unigene5079_All|Unigene11954_All|Unigene10860_All|Unigene964_All|Unigene2908_All|Unigene4241_All|Unigene1972_All|Unigene5188_All|CL1776_Contig12_All|Unigene1995_All|Unigene11561_All|Unigene3641_All|Unigene10933_All|CL2…	91	40876
GO:0014912	negative regulation of smooth muscle cell migration	Biological_Process	Unigene6708_All|Unigene10778_All|Unigene11158_All|CL1022_Contig12_All|Unigene10581_All|Unigene10577_All|Unigene11992_All|Unigene10583_All|Unigene2549_All	9	40876
GO:0071420	cellular response to histamine	Biological_Process	Unigene8578_All|CL689_Contig1_All|CL689_Contig2_All|CL689_Contig3_All	4	40876
GO:0010524	positive regulation of calcium ion transport into cytosol	Biological_Process	Unigene6953_All|Unigene3104_All|Unigene11172_All|Unigene10509_All	4	40876
GO:0044117	growth of symbiont in host	Biological_Process	CL2656_Contig3_All|CL63_Contig6_All|CL4226_Contig3_All|CL2656_Contig10_All|Unigene8460_All|CL1421_Contig1_All|CL1421_Contig6_All|CL1824_Contig2_All|CL1421_Contig4_All|CL1612_Contig5_All|CL2656_Contig5_All|CL873_Contig7_All|CL63_Contig4_All|CL4226_Contig1_All|CL1824_Contig3_All|CL1421_Contig2_All|CL1612_Contig6_All|CL4558_Contig2_All|CL63_Contig5_All|CL2656_Contig2_All|CL2656_Contig4_All|CL3342_Co…	53	40876
GO:0090136	epithelial cell-cell adhesion	Biological_Process	Unigene11530_All|Unigene11918_All	2	40876
GO:0061676	importin-alpha family protein binding	Molecular_Function	Unigene965_All	1	40876
GO:0035357	peroxisome proliferator activated receptor signaling pathway	Biological_Process	CL726_Contig2_All	1	40876
GO:0000349	generation of catalytic spliceosome for first transesterification step	Biological_Process	CL2421_Contig4_All|CL2421_Contig15_All|Unigene8682_All|CL2421_Contig14_All|CL2421_Contig8_All|CL2421_Contig9_All|CL2421_Contig11_All|CL2421_Contig12_All|CL4601_Contig2_All|CL4601_Contig1_All|CL2421_Contig13_All|CL2421_Contig3_All|CL2421_Contig6_All|CL2421_Contig5_All|CL2421_Contig10_All|CL2421_Contig7_All	16	40876
GO:0006936	muscle contraction	Biological_Process	CL170_Contig2_All|Unigene4435_All|Unigene11972_All|CL487_Contig2_All|Unigene2940_All|Unigene11474_All|Unigene8823_All|Unigene6870_All|CL4182_Contig2_All|CL1975_Contig2_All|Unigene6999_All|Unigene1001_All|Unigene11990_All|CL1975_Contig3_All|CL170_Contig1_All|Unigene11894_All|Unigene3613_All|Unigene5240_All|CL726_Contig1_All|Unigene11993_All|Unigene1960_All|Unigene11544_All|Unigene8634_All|Unigene7…	40	40876
GO:0071556	integral component of lumenal side of endoplasmic reticulum membrane	Cellular_Component	CL3429_Contig2_All|CL3429_Contig1_All|CL3429_Contig3_All	3	40876
GO:0010069	zygote asymmetric cytokinesis in embryo sac	Biological_Process	CL1000_Contig5_All|CL1000_Contig7_All|CL1000_Contig12_All|CL1000_Contig4_All|CL1000_Contig3_All|CL2605_Contig3_All|CL2605_Contig4_All|CL1000_Contig8_All|CL1000_Contig13_All|CL1000_Contig9_All|CL1000_Contig6_All|CL2605_Contig1_All|CL1000_Contig10_All|CL1000_Contig11_All|CL1000_Contig2_All	15	40876
GO:0030282	bone mineralization	Biological_Process	Unigene5100_All|Unigene4398_All|Unigene11226_All|Unigene11515_All|CL3618_Contig3_All	5	40876
GO:0016486	peptide hormone processing	Biological_Process	Unigene1835_All|Unigene11821_All|CL4368_Contig1_All|CL4368_Contig2_All|Unigene3492_All	5	40876
GO:0090441	trehalose biosynthesis in response to heat stress	Biological_Process	Unigene1804_All|Unigene777_All	2	40876
GO:0098532	histone H3-K27 trimethylation	Biological_Process	CL5165_Contig4_All|CL5165_Contig3_All|CL5165_Contig5_All|CL5165_Contig2_All|CL5165_Contig6_All|CL5165_Contig7_All|CL105_Contig2_All|CL1238_Contig1_All	8	40876
GO:0000500	RNA polymerase I upstream activating factor complex	Cellular_Component	CL1191_Contig7_All|CL2138_Contig3_All|CL2138_Contig5_All|CL1191_Contig5_All|CL2138_Contig1_All|CL2138_Contig4_All|CL2138_Contig2_All|CL1191_Contig12_All	8	40876
GO:0006679	glucosylceramide biosynthetic process	Biological_Process	Unigene6908_All|CL1525_Contig1_All|CL1525_Contig2_All	3	40876
GO:0000418	DNA-directed RNA polymerase IV complex	Cellular_Component	Unigene10009_All	1	40876
GO:0004075	biotin carboxylase activity	Molecular_Function	CL5341_Contig1_All|CL479_Contig5_All|CL479_Contig2_All|CL5341_Contig5_All|CL5341_Contig2_All|CL479_Contig7_All|CL4275_Contig2_All|CL4275_Contig1_All|CL479_Contig4_All|CL4275_Contig3_All|CL3453_Contig5_All|CL479_Contig6_All|Unigene6879_All|Unigene9903_All|CL3453_Contig3_All|Unigene10832_All	16	40876
GO:0004622	lysophospholipase activity	Molecular_Function	CL1165_Contig1_All|Unigene9102_All|CL5229_Contig13_All|Unigene10348_All|CL1165_Contig3_All|CL5229_Contig18_All|CL2445_Contig12_All|Unigene11264_All|CL5229_Contig5_All|Unigene4024_All|Unigene4025_All|CL5229_Contig2_All|CL1554_Contig3_All|CL2725_Contig3_All|CL1554_Contig2_All|Unigene4026_All|Unigene5062_All|CL2725_Contig2_All|Unigene11263_All|CL1165_Contig2_All|Unigene4027_All|CL2725_Contig1_All|CL…	27	40876
GO:0031625	ubiquitin protein ligase binding	Molecular_Function	CL708_Contig5_All|Unigene11766_All|Unigene9974_All|CL225_Contig51_All|Unigene4499_All|CL835_Contig2_All|Unigene2034_All|CL4579_Contig4_All|CL3205_Contig4_All|CL3205_Contig6_All|CL768_Contig5_All|CL225_Contig29_All|CL2118_Contig5_All|Unigene8826_All|CL835_Contig1_All|Unigene7834_All|CL4371_Contig1_All|CL225_Contig22_All|CL5294_Contig3_All|CL773_Contig12_All|CL225_Contig40_All|Unigene2722_All|CL50_…	174	40876
GO:0010213	non-photoreactive DNA repair	Biological_Process	Unigene5596_All|Unigene5588_All	2	40876
GO:0061630	ubiquitin protein ligase activity	Molecular_Function	CL5368_Contig1_All|CL880_Contig1_All|CL23_Contig11_All|Unigene7796_All|CL3886_Contig3_All|Unigene5841_All|Unigene6843_All|CL2366_Contig3_All|CL2118_Contig1_All|CL23_Contig6_All|Unigene9770_All|CL4377_Contig2_All|CL2732_Contig2_All|Unigene3792_All|Unigene9577_All|CL3560_Contig3_All|CL3596_Contig2_All|CL23_Contig18_All|CL773_Contig4_All|CL773_Contig6_All|Unigene5959_All|CL1820_Contig17_All|CL449_Co…	318	40876
GO:0006368	transcription elongation from RNA polymerase II promoter	Biological_Process	Unigene10867_All|CL3672_Contig5_All|CL485_Contig4_All|CL4201_Contig1_All|Unigene4230_All|CL1898_Contig2_All|CL4715_Contig3_All|CL3672_Contig4_All|CL1760_Contig10_All|CL3250_Contig1_All|CL3672_Contig3_All|CL3271_Contig4_All|CL37_Contig5_All|CL4715_Contig5_All|CL4715_Contig6_All|CL1833_Contig1_All|CL3329_Contig1_All|CL3390_Contig2_All|CL1551_Contig1_All|Unigene5966_All|CL386_Contig3_All|CL3365_Cont…	101	40876
GO:0045760	positive regulation of action potential	Biological_Process	Unigene1833_All	1	40876
GO:0003860	3-hydroxyisobutyryl-CoA hydrolase activity	Molecular_Function	Unigene2753_All	1	40876
GO:0042779	tRNA 3'-trailer cleavage	Biological_Process	CL4828_Contig2_All|CL4828_Contig1_All|CL1017_Contig1_All|Unigene2798_All	4	40876
GO:0048598	embryonic morphogenesis	Biological_Process	CL235_Contig1_All|CL235_Contig11_All|Unigene5099_All|Unigene10652_All|CL3722_Contig2_All	5	40876
GO:0042307	positive regulation of protein import into nucleus	Biological_Process	Unigene11948_All|CL145_Contig38_All|CL145_Contig6_All|CL145_Contig47_All|CL145_Contig34_All|CL2979_Contig6_All|CL2117_Contig4_All|CL145_Contig42_All|Unigene4186_All|CL145_Contig35_All|CL145_Contig27_All|CL145_Contig41_All|CL2117_Contig2_All|CL5258_Contig6_All|CL3226_Contig6_All|CL145_Contig30_All|CL145_Contig3_All|CL2979_Contig4_All|CL4259_Contig4_All|CL145_Contig29_All|CL145_Contig12_All|CL145_C…	70	40876
GO:0014012	peripheral nervous system axon regeneration	Biological_Process	Unigene10956_All|Unigene10163_All|Unigene4445_All|Unigene7168_All|Unigene5298_All|Unigene4399_All	6	40876
GO:0006526	arginine biosynthetic process	Biological_Process	CL4421_Contig4_All|Unigene483_All|CL1871_Contig1_All|CL452_Contig8_All|CL1687_Contig4_All|CL2424_Contig2_All|Unigene5885_All|CL1871_Contig2_All|CL3641_Contig4_All|Unigene9817_All|CL766_Contig3_All|CL766_Contig4_All|CL1687_Contig1_All|Unigene5041_All|CL1871_Contig3_All|CL2419_Contig1_All|Unigene6204_All|CL452_Contig4_All|Unigene5040_All|Unigene7843_All|CL1687_Contig2_All|CL3641_Contig1_All|Unigene…	49	40876
GO:0010995	free ubiquitin chain depolymerization	Biological_Process	CL430_Contig7_All|CL5295_Contig2_All|CL430_Contig3_All|Unigene3202_All|CL430_Contig6_All|Unigene3197_All|Unigene3188_All|Unigene3186_All|CL430_Contig4_All|Unigene3185_All	10	40876
GO:0000226	microtubule cytoskeleton organization	Biological_Process	CL3024_Contig2_All|Unigene965_All|CL2803_Contig1_All|CL109_Contig3_All|CL109_Contig5_All|CL2123_Contig4_All|CL2123_Contig5_All|CL2453_Contig6_All|CL2777_Contig3_All|CL2665_Contig4_All|CL5125_Contig2_All|CL767_Contig5_All|Unigene1799_All|CL741_Contig2_All|CL2777_Contig4_All|CL2777_Contig5_All|Unigene8590_All|CL4019_Contig7_All|CL4694_Contig5_All|CL2803_Contig2_All|CL4969_Contig4_All|CL741_Contig1_…	93	40876
GO:0042635	positive regulation of hair cycle	Biological_Process	CL3889_Contig3_All|CL4332_Contig2_All|CL3889_Contig1_All|CL3889_Contig2_All	4	40876
GO:0090263	positive regulation of canonical Wnt signaling pathway	Biological_Process	Unigene11992_All|CL3930_Contig1_All|CL2610_Contig5_All|Unigene3524_All|Unigene11174_All|Unigene2751_All|Unigene10913_All|CL988_Contig5_All|CL5066_Contig2_All|CL988_Contig11_All|Unigene971_All|Unigene10856_All|CL988_Contig9_All|Unigene10873_All|CL2814_Contig2_All|Unigene10158_All|Unigene3502_All|CL988_Contig7_All|CL1292_Contig4_All|CL2488_Contig6_All|Unigene10974_All|CL2237_Contig2_All|CL4056_Cont…	58	40876
GO:0035522	monoubiquitinated histone H2A deubiquitination	Biological_Process	Unigene3069_All|CL211_Contig13_All	2	40876
GO:0004160	dihydroxy-acid dehydratase activity	Molecular_Function	Unigene5383_All|Unigene5386_All|Unigene5398_All|CL866_Contig1_All	4	40876
GO:0034551	mitochondrial respiratory chain complex III assembly	Biological_Process	CL1021_Contig7_All|CL2446_Contig2_All|CL1021_Contig5_All|Unigene3664_All|CL2975_Contig1_All|CL4761_Contig1_All|Unigene4426_All|CL2014_Contig2_All|CL4044_Contig1_All|CL1021_Contig6_All|CL2446_Contig1_All|CL1021_Contig1_All|CL1021_Contig2_All|CL4009_Contig3_All|CL2446_Contig5_All|CL4009_Contig1_All|CL2446_Contig6_All|CL4044_Contig2_All|CL2975_Contig2_All|CL4761_Contig2_All|CL2446_Contig4_All|CL2446…	23	40876
GO:0000042	protein targeting to Golgi	Biological_Process	CL3334_Contig3_All|CL2474_Contig3_All|Unigene8476_All|Unigene8493_All|Unigene3310_All|CL4777_Contig1_All|CL1768_Contig2_All|CL4777_Contig3_All|CL1768_Contig5_All|CL2474_Contig2_All|CL3334_Contig1_All|Unigene3309_All|CL3334_Contig2_All	13	40876
GO:0090140	regulation of mitochondrial fission	Biological_Process	CL516_Contig3_All|CL3088_Contig3_All	2	40876
GO:0051306	mitotic sister chromatid separation	Biological_Process	CL2192_Contig1_All|Unigene1772_All|Unigene10751_All|CL4671_Contig4_All|CL4671_Contig3_All|CL4671_Contig2_All	6	40876
GO:0010630	regulation of transcription, start site selection	Biological_Process	CL5293_Contig2_All|CL5293_Contig1_All	2	40876
GO:0015276	ligand-gated ion channel activity	Molecular_Function	Unigene4483_All	1	40876
GO:0080012	trihydroxyferuloyl spermidine O-methyltransferase activity	Molecular_Function	CL1409_Contig6_All|CL89_Contig3_All|CL89_Contig17_All|CL832_Contig17_All|CL2655_Contig3_All|CL4113_Contig2_All|CL1409_Contig5_All|CL1409_Contig11_All|CL2342_Contig5_All|CL4725_Contig2_All|CL854_Contig1_All|CL2655_Contig2_All|CL1409_Contig12_All|CL832_Contig37_All|CL4725_Contig5_All|CL1409_Contig1_All|CL4725_Contig1_All|CL1409_Contig10_All|CL1409_Contig8_All|CL1409_Contig15_All|CL4492_Contig2_All|…	43	40876
GO:0019626	short-chain fatty acid catabolic process	Biological_Process	CL608_Contig10_All|CL2656_Contig2_All|CL2656_Contig4_All|Unigene6758_All|CL4947_Contig2_All|Unigene4436_All|CL2656_Contig5_All|CL4226_Contig1_All|CL1824_Contig3_All|CL171_Contig7_All|Unigene6759_All|Unigene10776_All|CL1343_Contig1_All|CL608_Contig5_All|Unigene6762_All|CL1343_Contig13_All|CL2656_Contig10_All|CL1343_Contig8_All|CL2656_Contig3_All|CL4226_Contig3_All|CL171_Contig5_All|CL2656_Contig1_…	38	40876
GO:0055094	response to lipoprotein particle	Biological_Process	Unigene11814_All	1	40876
GO:0000493	box H/ACA snoRNP assembly	Biological_Process	CL4227_Contig6_All|CL4227_Contig5_All|CL228_Contig37_All|CL228_Contig10_All|CL228_Contig20_All|CL4227_Contig3_All|CL228_Contig21_All|CL228_Contig4_All|CL228_Contig30_All	9	40876
GO:0043243	positive regulation of protein complex disassembly	Biological_Process	Unigene10283_All	1	40876
GO:0045060	negative thymic T cell selection	Biological_Process	Unigene1576_All	1	40876
GO:0042574	retinal metabolic process	Biological_Process	CL36_Contig19_All|CL1464_Contig10_All|Unigene6051_All|CL1464_Contig16_All|CL1464_Contig13_All|CL36_Contig17_All|Unigene7152_All|Unigene8747_All|CL5062_Contig4_All|CL36_Contig20_All|CL36_Contig15_All|CL36_Contig16_All|CL36_Contig21_All|CL36_Contig14_All|CL36_Contig12_All	15	40876
GO:0035243	protein-arginine omega-N symmetric methyltransferase activity	Molecular_Function	CL2655_Contig2_All|CL2655_Contig4_All	2	40876
GO:0030235	nitric-oxide synthase regulator activity	Molecular_Function	Unigene5242_All|CL5061_Contig2_All|Unigene3737_All|CL5061_Contig1_All|Unigene11230_All|CL5061_Contig3_All	6	40876
GO:0043043	peptide biosynthetic process	Biological_Process	Unigene10803_All|Unigene11821_All|CL4368_Contig1_All|CL4368_Contig2_All	4	40876
GO:0030424	axon	Cellular_Component	CL1102_Contig3_All|CL3493_Contig1_All|CL3493_Contig2_All|CL3126_Contig1_All|CL2219_Contig2_All|Unigene1119_All|Unigene10486_All|CL2015_Contig1_All|Unigene7916_All|Unigene8692_All|Unigene3013_All|CL2219_Contig3_All|Unigene5958_All|CL1851_Contig4_All|Unigene3614_All|Unigene7167_All|Unigene11552_All|CL4099_Contig1_All|Unigene3537_All|Unigene11992_All|CL2766_Contig1_All|CL3119_Contig1_All|Unigene7832…	102	40876
GO:0071987	WD40-repeat domain binding	Molecular_Function	Unigene10257_All|CL4307_Contig3_All|CL3385_Contig2_All|Unigene3466_All	4	40876
GO:0005727	extrachromosomal circular DNA	Cellular_Component	CL3862_Contig2_All	1	40876
GO:0031248	protein acetyltransferase complex	Cellular_Component	CL2586_Contig5_All|CL2586_Contig3_All|Unigene3295_All|Unigene483_All|CL3136_Contig2_All|CL4511_Contig1_All|Unigene3294_All|CL2586_Contig2_All|CL3136_Contig5_All|Unigene3293_All|Unigene3296_All|CL2586_Contig4_All|Unigene5331_All|Unigene6126_All	14	40876
GO:0000280	nuclear division	Biological_Process	CL3580_Contig2_All|CL2304_Contig3_All|CL3580_Contig1_All	3	40876
GO:0046456	icosanoid biosynthetic process	Biological_Process	CL211_Contig2_All|CL211_Contig5_All|CL211_Contig11_All|CL211_Contig10_All|CL211_Contig9_All|CL211_Contig6_All|CL211_Contig4_All|CL211_Contig15_All	8	40876
GO:0090595	acetyl-CoA:L-lysine N6-acetyltransferase	Molecular_Function	CL4738_Contig11_All|CL4738_Contig2_All|CL4738_Contig13_All|CL4738_Contig14_All|CL2959_Contig4_All|CL4738_Contig10_All|CL2959_Contig2_All|CL2959_Contig3_All|CL4738_Contig12_All|CL4738_Contig4_All	10	40876
GO:0005668	RNA polymerase transcription factor SL1 complex	Cellular_Component	CL1191_Contig12_All|CL361_Contig13_All|CL1191_Contig5_All|CL361_Contig2_All|CL1191_Contig7_All|CL361_Contig12_All	6	40876
GO:1900566	chanoclavine-I biosynthetic process	Biological_Process	CL321_Contig10_All|Unigene7709_All|CL321_Contig8_All|CL321_Contig3_All|CL321_Contig5_All|CL321_Contig7_All|CL321_Contig1_All|CL321_Contig9_All|CL321_Contig4_All|CL321_Contig2_All|CL321_Contig6_All	11	40876
GO:0036171	filamentous growth of a population of unicellular organisms in response to chemical stimulus	Biological_Process	CL215_Contig9_All|CL5055_Contig1_All|CL3638_Contig3_All|CL553_Contig14_All|CL3468_Contig6_All|CL695_Contig1_All|CL1699_Contig13_All|Unigene7015_All|CL512_Contig5_All|Unigene6810_All|CL512_Contig28_All|CL1979_Contig2_All|CL512_Contig34_All|CL512_Contig14_All|CL4870_Contig5_All|Unigene2716_All|CL374_Contig6_All|CL695_Contig12_All|CL3349_Contig4_All|CL512_Contig30_All|CL512_Contig21_All|CL1979_Conti…	193	40876
GO:0006427	histidyl-tRNA aminoacylation	Biological_Process	CL2994_Contig1_All|CL2994_Contig3_All|CL2994_Contig2_All	3	40876
GO:0001836	release of cytochrome c from mitochondria	Biological_Process	CL573_Contig7_All|CL153_Contig4_All|Unigene6141_All|CL3882_Contig3_All|CL153_Contig2_All|Unigene10509_All|Unigene10499_All|Unigene10971_All	8	40876
GO:0006749	glutathione metabolic process	Biological_Process	CL1400_Contig11_All|CL1906_Contig4_All|CL1243_Contig3_All|CL81_Contig8_All|Unigene8685_All|CL503_Contig2_All|Unigene183_All|CL2555_Contig4_All|CL855_Contig7_All|CL1337_Contig11_All|CL2029_Contig4_All|CL503_Contig11_All|CL2555_Contig8_All|CL1775_Contig3_All|CL1243_Contig4_All|CL2029_Contig1_All|CL1337_Contig5_All|Unigene11660_All|Unigene2367_All|CL503_Contig15_All|CL1672_Contig14_All|CL1906_Contig…	115	40876
GO:0045014	negative regulation of transcription by glucose	Biological_Process	Unigene7500_All|CL512_Contig37_All|CL512_Contig13_All|Unigene7494_All|CL374_Contig5_All|CL512_Contig6_All|CL512_Contig35_All|CL374_Contig2_All|CL553_Contig12_All|CL512_Contig12_All|CL374_Contig8_All|CL553_Contig3_All|Unigene7522_All|Unigene4977_All|CL553_Contig5_All|CL374_Contig12_All|Unigene4978_All|CL130_Contig17_All|Unigene7502_All|CL374_Contig9_All|CL374_Contig7_All|CL512_Contig15_All|CL512_C…	94	40876
GO:0033256	I-kappaB/NF-kappaB complex	Cellular_Component	CL4967_Contig2_All|Unigene835_All	2	40876
GO:1900018	phosphorylation of RNA polymerase II C-terminal domain serine 5 residues involved in recruitment of mRNA capping enzyme to RNA polymerase II holoenzyme complex	Biological_Process	CL1551_Contig3_All|CL1551_Contig2_All|CL1551_Contig1_All	3	40876
GO:0005520	insulin-like growth factor binding	Molecular_Function	Unigene3725_All|Unigene8672_All|Unigene4485_All|Unigene8652_All|Unigene11539_All|Unigene6120_All|Unigene10508_All|Unigene11158_All	8	40876
GO:0005543	phospholipid binding	Molecular_Function	CL1074_Contig7_All|CL1877_Contig8_All|CL1074_Contig27_All|CL3797_Contig1_All|CL2233_Contig3_All|CL4948_Contig3_All|CL4584_Contig1_All|CL1147_Contig1_All|Unigene3752_All|CL2233_Contig1_All|CL1998_Contig2_All|Unigene5723_All|CL1906_Contig4_All|Unigene10268_All|CL365_Contig2_All|CL1074_Contig21_All|Unigene2716_All|CL1074_Contig17_All|Unigene10821_All|CL4147_Contig3_All|Unigene7805_All|Unigene2072_Al…	169	40876
GO:0009403	toxin biosynthetic process	Biological_Process	CL1508_Contig2_All|Unigene10789_All	2	40876
GO:1900747	negative regulation of vascular endothelial growth factor signaling pathway	Biological_Process	Unigene10853_All|Unigene7156_All|Unigene10918_All	3	40876
GO:0016594	glycine binding	Molecular_Function	CL2696_Contig1_All|CL2696_Contig6_All|CL2696_Contig7_All|CL2696_Contig8_All|CL2696_Contig3_All|CL2696_Contig5_All|Unigene7940_All|CL2696_Contig2_All|CL2696_Contig4_All	9	40876
GO:0004803	transposase activity	Molecular_Function	Unigene1980_All|Unigene8769_All|CL5005_Contig2_All|Unigene11935_All	4	40876
GO:1904772	response to tetrachloromethane	Biological_Process	CL105_Contig2_All|CL5165_Contig6_All|CL5165_Contig7_All|CL5165_Contig2_All|CL5165_Contig5_All|CL5165_Contig4_All|CL5165_Contig3_All	7	40876
GO:0005639	integral component of nuclear inner membrane	Cellular_Component	CL146_Contig27_All|Unigene758_All|CL78_Contig17_All|CL146_Contig6_All|CL146_Contig7_All|CL4513_Contig1_All|CL4513_Contig2_All|CL176_Contig28_All	8	40876
GO:0031053	primary miRNA processing	Biological_Process	CL3321_Contig1_All|CL4692_Contig3_All|CL4692_Contig1_All|CL4692_Contig2_All|Unigene881_All|CL3321_Contig2_All|CL426_Contig2_All|CL801_Contig43_All	8	40876
GO:0043827	tRNA (adenine-57, 58-N(1)-) methyltransferase activity	Molecular_Function	CL1409_Contig7_All|CL2655_Contig4_All|CL2342_Contig3_All|CL1618_Contig2_All|CL1409_Contig3_All|Unigene5975_All|CL89_Contig13_All|CL4725_Contig4_All|CL1409_Contig9_All|CL54_Contig14_All|CL2655_Contig5_All|Unigene2231_All|CL54_Contig1_All|CL832_Contig29_All|Unigene10671_All|CL4725_Contig3_All|Unigene7188_All|CL2342_Contig2_All|CL854_Contig1_All|CL4725_Contig2_All|CL1409_Contig5_All|CL4113_Contig2_A…	43	40876
GO:0015891	siderophore transport	Biological_Process	CL253_Contig34_All|Unigene7095_All	2	40876
GO:0044611	nuclear pore inner ring	Cellular_Component	Unigene4999_All|Unigene5000_All|CL516_Contig1_All|CL2743_Contig1_All|CL516_Contig4_All|Unigene11309_All|Unigene5001_All|CL516_Contig5_All|Unigene5002_All|CL2743_Contig3_All|CL2743_Contig2_All|CL516_Contig6_All|Unigene6074_All|Unigene8860_All	14	40876
GO:0032959	inositol trisphosphate biosynthetic process	Biological_Process	CL69_Contig18_All|Unigene934_All|Unigene4509_All|CL69_Contig6_All|CL69_Contig15_All|CL69_Contig11_All|CL69_Contig22_All|CL69_Contig14_All|CL69_Contig21_All|CL69_Contig12_All|CL69_Contig19_All|CL69_Contig20_All|CL69_Contig5_All|CL69_Contig23_All|CL69_Contig13_All|CL69_Contig8_All|CL69_Contig16_All|CL69_Contig9_All|CL69_Contig24_All|CL69_Contig17_All	20	40876
GO:0003069	vasodilation by acetylcholine involved in regulation of systemic arterial blood pressure	Biological_Process	Unigene10971_All|Unigene10499_All|CL153_Contig2_All|CL3882_Contig3_All|CL153_Contig4_All	5	40876
GO:0046007	negative regulation of activated T cell proliferation	Biological_Process	CL1699_Contig7_All|CL1699_Contig11_All|CL1699_Contig13_All|Unigene4404_All|CL1699_Contig1_All|CL1699_Contig8_All|CL1699_Contig6_All	7	40876
GO:0097306	cellular response to alcohol	Biological_Process	CL3618_Contig3_All	1	40876
GO:1903011	negative regulation of bone development	Biological_Process	CL1773_Contig5_All|CL1773_Contig10_All|Unigene2028_All|CL1773_Contig11_All|CL1773_Contig7_All|CL1773_Contig1_All|CL1773_Contig9_All|CL1773_Contig6_All|Unigene7173_All|CL1773_Contig13_All|CL1773_Contig14_All	11	40876
GO:0009395	phospholipid catabolic process	Biological_Process	CL2950_Contig2_All|CL2950_Contig3_All|CL5229_Contig13_All|CL5229_Contig18_All|CL1165_Contig3_All|CL1165_Contig1_All|CL2950_Contig1_All|Unigene8800_All|CL5229_Contig5_All|CL5229_Contig2_All|CL4516_Contig2_All|Unigene5886_All|CL3883_Contig1_All|CL3883_Contig3_All|CL3883_Contig5_All|CL3883_Contig2_All|CL1165_Contig2_All|Unigene10749_All	18	40876
GO:1902999	negative regulation of phospholipid efflux	Biological_Process	Unigene4399_All	1	40876
GO:0034021	response to silicon dioxide	Biological_Process	CL3882_Contig3_All|CL153_Contig4_All|CL153_Contig2_All|Unigene10971_All|Unigene10499_All	5	40876
GO:0006693	prostaglandin metabolic process	Biological_Process	Unigene3707_All|CL514_Contig17_All|Unigene6435_All	3	40876
GO:0080038	positive regulation of cytokinin-activated signaling pathway	Biological_Process	Unigene7614_All|Unigene2703_All	2	40876
GO:0017177	glucosidase II complex	Cellular_Component	CL4880_Contig2_All|CL4880_Contig1_All|Unigene5889_All	3	40876
GO:2000768	positive regulation of nephron tubule epithelial cell differentiation	Biological_Process	CL2052_Contig3_All	1	40876
GO:0061041	regulation of wound healing	Biological_Process	CL2176_Contig6_All|Unigene11840_All|CL1276_Contig3_All|CL2176_Contig4_All|CL2176_Contig5_All|CL1276_Contig1_All|CL1276_Contig2_All	7	40876
GO:0009082	branched-chain amino acid biosynthetic process	Biological_Process	CL12_Contig22_All|Unigene5383_All|CL1068_Contig7_All|CL3957_Contig2_All|Unigene2424_All|Unigene5845_All|Unigene8567_All|CL2756_Contig2_All|CL2756_Contig6_All|Unigene5386_All|CL1068_Contig3_All|CL2756_Contig1_All|CL5213_Contig1_All|Unigene5398_All|CL4151_Contig6_All|CL12_Contig23_All|CL3957_Contig1_All|CL2756_Contig3_All|CL866_Contig1_All|CL2756_Contig5_All|CL5213_Contig2_All|CL1068_Contig6_All|Un…	27	40876
GO:0048773	erythrophore differentiation	Biological_Process	CL153_Contig4_All|CL3882_Contig3_All|Unigene10499_All|Unigene10971_All|CL153_Contig2_All	5	40876
GO:2000773	negative regulation of cellular senescence	Biological_Process	CL2596_Contig9_All|CL4054_Contig2_All|CL2596_Contig14_All|CL4021_Contig2_All|CL2596_Contig12_All|CL4332_Contig3_All|CL3889_Contig3_All|CL4332_Contig1_All|CL2596_Contig10_All|CL4054_Contig1_All|CL4332_Contig2_All|CL3889_Contig2_All|CL3889_Contig1_All	13	40876
GO:0034210	sterol deacetylation	Biological_Process	CL3252_Contig5_All|CL3252_Contig4_All|CL3252_Contig2_All	3	40876
GO:0005621	cellular bud scar	Cellular_Component	CL3820_Contig1_All|CL1676_Contig5_All|CL5088_Contig2_All|CL1676_Contig4_All|Unigene4106_All|CL3820_Contig3_All|CL1676_Contig3_All|CL3820_Contig2_All	8	40876
GO:0051347	positive regulation of transferase activity	Biological_Process	Unigene3568_All|CL635_Contig24_All|Unigene4445_All	3	40876
GO:0030943	mitochondrion targeting sequence binding	Molecular_Function	CL1558_Contig2_All|Unigene1677_All|Unigene8554_All|Unigene1679_All|Unigene3316_All|Unigene3317_All|CL1558_Contig3_All	7	40876
GO:2000232	regulation of rRNA processing	Biological_Process	CL1566_Contig7_All|CL1566_Contig1_All|CL1566_Contig6_All|CL1566_Contig2_All|Unigene2647_All|CL1566_Contig4_All|CL1566_Contig3_All|CL1566_Contig5_All|Unigene10211_All|Unigene5982_All	10	40876
GO:0046208	spermine catabolic process	Biological_Process	CL4356_Contig2_All|CL4356_Contig3_All|CL4356_Contig4_All|CL4356_Contig1_All|CL1758_Contig2_All|CL1758_Contig5_All	6	40876
GO:0044212	transcription regulatory region DNA binding	Molecular_Function	CL627_Contig2_All|CL2930_Contig5_All|Unigene9696_All|Unigene3348_All|Unigene6890_All|CL2656_Contig4_All|CL3615_Contig5_All|CL2656_Contig2_All|CL3205_Contig4_All|CL2278_Contig9_All|CL1130_Contig3_All|CL3163_Contig3_All|Unigene4758_All|CL3205_Contig6_All|Unigene2202_All|CL4775_Contig2_All|CL2350_Contig3_All|CL171_Contig16_All|Unigene4853_All|CL2278_Contig7_All|Unigene6145_All|CL959_Contig6_All|CL36…	212	40876
GO:0006281	DNA repair	Biological_Process	Unigene465_All|CL988_Contig3_All|CL225_Contig24_All|CL2633_Contig11_All|CL2650_Contig6_All|Unigene5833_All|CL210_Contig2_All|CL768_Contig10_All|CL2518_Contig3_All|CL3349_Contig11_All|CL3009_Contig8_All|CL3672_Contig4_All|CL2518_Contig2_All|CL2206_Contig2_All|Unigene5168_All|CL2537_Contig9_All|CL3887_Contig2_All|CL1825_Contig7_All|CL2206_Contig7_All|CL4846_Contig2_All|CL1539_Contig6_All|Unigene102…	678	40876
GO:0005998	xylulose catabolic process	Biological_Process	CL5086_Contig2_All|CL4414_Contig1_All|CL4414_Contig3_All|CL4414_Contig2_All|CL4414_Contig5_All	5	40876
GO:0006707	cholesterol catabolic process	Biological_Process	CL399_Contig6_All|CL147_Contig10_All|CL399_Contig4_All|Unigene4399_All|CL147_Contig29_All|CL147_Contig27_All|Unigene7572_All|CL147_Contig39_All|CL147_Contig42_All|CL147_Contig34_All|CL147_Contig14_All|CL2105_Contig8_All|CL147_Contig43_All|CL2105_Contig5_All|CL147_Contig12_All|CL2130_Contig1_All|CL147_Contig8_All|Unigene6427_All|CL2105_Contig2_All|CL147_Contig56_All	20	40876
GO:0031910	cytostome	Cellular_Component	Unigene7033_All	1	40876
GO:0042256	mature ribosome assembly	Biological_Process	CL2562_Contig14_All|CL2562_Contig8_All|Unigene8562_All|CL2562_Contig15_All|CL2562_Contig16_All|CL2562_Contig2_All|CL2562_Contig17_All|CL2562_Contig13_All|CL2562_Contig18_All|CL2562_Contig9_All|CL2562_Contig10_All|Unigene5100_All|CL2562_Contig5_All|CL2562_Contig7_All|CL2562_Contig20_All|CL2562_Contig19_All|CL2562_Contig11_All|CL2562_Contig4_All|CL2562_Contig12_All|CL2562_Contig1_All|CL2562_Contig6…	23	40876
GO:0043733	DNA-3-methylbase glycosylase activity	Molecular_Function	CL2303_Contig4_All|CL2303_Contig2_All|CL796_Contig1_All|CL3823_Contig1_All|CL796_Contig3_All|CL796_Contig9_All|CL796_Contig6_All|CL796_Contig2_All|CL3823_Contig3_All|CL796_Contig8_All	10	40876
GO:0051747	cytosine C-5 DNA demethylase activity	Molecular_Function	CL396_Contig4_All|Unigene8360_All	2	40876
GO:2000757	negative regulation of peptidyl-lysine acetylation	Biological_Process	CL4115_Contig8_All|CL497_Contig1_All|CL3353_Contig3_All|CL2596_Contig9_All|CL2596_Contig12_All|CL497_Contig6_All|CL2596_Contig14_All|CL497_Contig4_All|CL3353_Contig4_All|Unigene11940_All|CL4115_Contig4_All|CL3353_Contig1_All|CL3353_Contig2_All	13	40876
GO:0016327	apicolateral plasma membrane	Cellular_Component	Unigene1997_All|Unigene3588_All	2	40876
GO:0002485	antigen processing and presentation of endogenous peptide antigen via MHC class I via ER pathway, TAP-dependent	Biological_Process	Unigene1149_All|CL3495_Contig2_All|CL5348_Contig20_All|Unigene1410_All|CL3495_Contig1_All|Unigene1351_All|Unigene1131_All|Unigene1348_All|Unigene1306_All|Unigene1216_All|CL3495_Contig3_All|Unigene1318_All|Unigene1363_All|Unigene1257_All	14	40876
GO:1903428	positive regulation of reactive oxygen species biosynthetic process	Biological_Process	CL2167_Contig16_All|CL2167_Contig7_All|Unigene4897_All|CL2167_Contig10_All|CL2167_Contig15_All|CL2167_Contig2_All|CL2167_Contig12_All|CL2167_Contig9_All|CL2853_Contig1_All|CL2167_Contig3_All|CL2167_Contig6_All|CL2853_Contig2_All|CL2167_Contig13_All|CL2167_Contig11_All|Unigene7167_All|CL2167_Contig5_All|CL2167_Contig4_All|CL2167_Contig8_All|CL2167_Contig1_All|CL2167_Contig17_All|Unigene4901_All|CL…	22	40876
GO:0004088	carbamoyl-phosphate synthase (glutamine-hydrolyzing) activity	Molecular_Function	Unigene6157_All|CL1871_Contig7_All|Unigene5039_All|CL1871_Contig13_All|CL1871_Contig9_All|CL1871_Contig15_All|CL766_Contig2_All|Unigene4319_All|CL766_Contig1_All|CL1871_Contig8_All|Unigene10821_All|CL1871_Contig12_All|CL1871_Contig14_All|CL1871_Contig2_All|CL1871_Contig1_All|CL4275_Contig3_All|CL4275_Contig2_All|Unigene5041_All|CL1871_Contig3_All|CL4275_Contig1_All|CL766_Contig3_All|CL766_Contig4…	27	40876
GO:0001102	RNA polymerase II activating transcription factor binding	Molecular_Function	CL1191_Contig7_All|Unigene2663_All|CL219_Contig11_All|CL4509_Contig1_All|CL219_Contig23_All|CL1858_Contig4_All|CL1858_Contig3_All|CL4631_Contig2_All|Unigene5148_All|CL2689_Contig6_All|CL1541_Contig3_All|CL173_Contig7_All|CL1858_Contig5_All|Unigene2041_All|CL2518_Contig1_All|CL4744_Contig3_All|CL2689_Contig3_All|Unigene11807_All|CL1858_Contig6_All|CL1541_Contig5_All|Unigene4262_All|CL2961_Contig2_…	32	40876
GO:0051988	regulation of attachment of spindle microtubules to kinetochore	Biological_Process	CL4657_Contig1_All|Unigene776_All	2	40876
GO:0071303	cellular response to vitamin B3	Biological_Process	CL2596_Contig14_All|CL2596_Contig12_All|CL2596_Contig9_All	3	40876
GO:0031417	NatC complex	Cellular_Component	CL1706_Contig4_All|CL1706_Contig1_All|Unigene3839_All|Unigene483_All|CL1706_Contig2_All|Unigene3802_All|CL1706_Contig3_All|Unigene3906_All|CL1706_Contig6_All|Unigene3818_All|CL1706_Contig5_All	11	40876
GO:0016759	cellulose synthase activity	Molecular_Function	CL3589_Contig1_All|CL4862_Contig2_All|CL3589_Contig2_All|Unigene7389_All|Unigene11777_All|Unigene7414_All	6	40876
GO:0033621	nuclear-transcribed mRNA catabolic process, meiosis-specific transcripts	Biological_Process	CL2310_Contig1_All|CL3280_Contig3_All|Unigene1820_All|CL1039_Contig7_All|CL1039_Contig8_All|CL1039_Contig1_All|CL1039_Contig2_All|CL3280_Contig2_All|CL1039_Contig9_All|CL3280_Contig1_All|CL3280_Contig5_All|Unigene5970_All|CL1039_Contig6_All|CL1039_Contig5_All|CL1039_Contig3_All|CL2310_Contig2_All|CL1039_Contig4_All	17	40876
GO:1902406	mitotic actomyosin contractile ring maintenance	Biological_Process	CL1728_Contig3_All|CL1728_Contig1_All|CL1728_Contig5_All|Unigene7813_All|Unigene1785_All|CL1728_Contig2_All|CL1728_Contig4_All|Unigene7015_All	8	40876
GO:0003407	neural retina development	Biological_Process	CL2809_Contig4_All	1	40876
GO:0051602	response to electrical stimulus	Biological_Process	Unigene7168_All|CL758_Contig2_All|CL153_Contig2_All|Unigene2966_All|Unigene10499_All|Unigene10971_All|CL758_Contig6_All|Unigene10956_All|CL153_Contig4_All|CL3882_Contig3_All|Unigene2956_All	11	40876
GO:0017091	AU-rich element binding	Molecular_Function	CL2644_Contig3_All|CL5009_Contig2_All|Unigene11772_All|Unigene4973_All|CL2644_Contig2_All|CL594_Contig6_All|CL28_Contig4_All|CL2644_Contig1_All|CL594_Contig3_All|CL594_Contig4_All|Unigene11321_All|CL28_Contig1_All|CL28_Contig3_All|CL594_Contig5_All|Unigene11412_All|CL5268_Contig3_All|CL28_Contig5_All|CL28_Contig2_All|CL5009_Contig1_All|CL5268_Contig2_All	20	40876
GO:0006015	5-phosphoribose 1-diphosphate biosynthetic process	Biological_Process	Unigene9797_All|Unigene5695_All|Unigene5697_All|CL755_Contig2_All|CL755_Contig3_All|Unigene5699_All	6	40876
GO:0071417	cellular response to organonitrogen compound	Biological_Process	Unigene8625_All	1	40876
GO:0015914	phospholipid transport	Biological_Process	Unigene811_All|CL69_Contig24_All|CL69_Contig17_All|CL69_Contig8_All|Unigene4445_All|CL4458_Contig2_All|CL69_Contig23_All|CL69_Contig13_All|CL2532_Contig8_All|CL69_Contig9_All|CL69_Contig16_All|CL69_Contig20_All|CL69_Contig5_All|CL69_Contig19_All|CL1204_Contig5_All|CL1738_Contig19_All|Unigene7879_All|Unigene4285_All|CL2234_Contig4_All|CL69_Contig12_All|CL1204_Contig9_All|CL1738_Contig2_All|CL1143_…	39	40876
GO:0021691	cerebellar Purkinje cell layer maturation	Biological_Process	CL2020_Contig4_All|CL2020_Contig2_All|CL2020_Contig3_All	3	40876
GO:0030127	COPII vesicle coat	Cellular_Component	CL4982_Contig2_All|CL4068_Contig3_All|CL4068_Contig4_All|CL4659_Contig2_All|CL4068_Contig2_All|CL4068_Contig5_All|CL2320_Contig1_All|CL4068_Contig1_All|CL199_Contig7_All	9	40876
GO:0052669	CTP:2-trans,-6-trans-farnesol kinase activity	Molecular_Function	CL1275_Contig2_All|CL1275_Contig6_All|CL1275_Contig1_All|Unigene10321_All	4	40876
GO:0000290	deadenylation-dependent decapping of nuclear-transcribed mRNA	Biological_Process	CL3804_Contig1_All|CL879_Contig3_All|CL2153_Contig3_All|CL879_Contig1_All|CL879_Contig5_All|CL302_Contig4_All|CL879_Contig2_All|CL302_Contig3_All|CL879_Contig4_All|Unigene8492_All|CL3329_Contig1_All|CL302_Contig5_All|CL1780_Contig3_All|CL302_Contig1_All	14	40876
GO:0043982	histone H4-K8 acetylation	Biological_Process	CL2167_Contig16_All|CL1032_Contig2_All|CL2101_Contig1_All|CL2551_Contig4_All|CL2167_Contig10_All|CL2167_Contig15_All|Unigene5709_All|CL2167_Contig7_All|CL2167_Contig2_All|CL2167_Contig9_All|CL2167_Contig12_All|CL1032_Contig7_All|CL1032_Contig5_All|CL2101_Contig5_All|CL2551_Contig2_All|CL1032_Contig1_All|CL1340_Contig21_All|CL2167_Contig6_All|CL1032_Contig6_All|CL2167_Contig13_All|CL2101_Contig3_A…	41	40876
GO:0090338	positive regulation of formin-nucleated actin cable assembly	Biological_Process	Unigene5538_All|CL1214_Contig2_All|Unigene5546_All|Unigene5537_All|Unigene5545_All|Unigene5534_All|CL813_Contig1_All|CL1214_Contig1_All|Unigene5535_All	9	40876
GO:0017129	triglyceride binding	Molecular_Function	Unigene10749_All	1	40876
GO:0015988	energy coupled proton transmembrane transport, against electrochemical gradient	Biological_Process	Unigene1385_All|Unigene2862_All|Unigene8633_All|Unigene1951_All	4	40876
GO:0009931	calcium-dependent protein serine/threonine kinase activity	Molecular_Function	Unigene3884_All|Unigene3885_All|Unigene4120_All|CL1454_Contig3_All|Unigene5447_All|Unigene3804_All|Unigene11489_All|Unigene3861_All|Unigene3836_All|CL3349_Contig7_All|Unigene3793_All|Unigene3852_All|Unigene11633_All|CL3304_Contig1_All|CL3349_Contig3_All|Unigene3822_All|CL3304_Contig3_All|Unigene3855_All|Unigene5449_All|Unigene3783_All|Unigene4121_All|Unigene3800_All|Unigene11847_All|Unigene3845_A…	34	40876
GO:0003973	(S)-2-hydroxy-acid oxidase activity	Molecular_Function	CL176_Contig10_All|CL5078_Contig2_All|CL176_Contig15_All|CL5078_Contig1_All|CL176_Contig13_All	5	40876
GO:0016460	myosin II complex	Cellular_Component	Unigene4435_All|Unigene11172_All|Unigene11552_All|Unigene11491_All|Unigene10481_All	5	40876
GO:0032417	positive regulation of sodium:proton antiporter activity	Biological_Process	Unigene10732_All	1	40876
GO:0007597	blood coagulation, intrinsic pathway	Biological_Process	Unigene8611_All|Unigene7065_All|Unigene10546_All|Unigene6020_All	4	40876
GO:1990299	Bub1-Bub3 complex localization to kinetochore	Biological_Process	CL4657_Contig2_All|Unigene1164_All|Unigene1465_All|Unigene9806_All|Unigene9805_All|CL4657_Contig1_All|Unigene776_All	7	40876
GO:0019706	protein-cysteine S-palmitoyltransferase activity	Molecular_Function	CL143_Contig1_All|CL143_Contig4_All|CL4652_Contig2_All|CL3564_Contig2_All|CL143_Contig5_All|CL5089_Contig2_All|CL5089_Contig4_All|CL3564_Contig1_All|CL143_Contig3_All|CL5089_Contig3_All|CL5089_Contig1_All|CL143_Contig7_All|CL3564_Contig3_All|CL143_Contig8_All|CL143_Contig2_All|CL4652_Contig1_All	16	40876
GO:0042692	muscle cell differentiation	Biological_Process	Unigene8731_All|CL3527_Contig4_All|Unigene7987_All|CL1833_Contig2_All|CL3527_Contig1_All|CL1833_Contig1_All|CL3527_Contig3_All|CL3527_Contig2_All|CL3527_Contig5_All|Unigene6097_All	10	40876
GO:0007258	JUN phosphorylation	Biological_Process	Unigene11541_All|Unigene11497_All|Unigene11479_All	3	40876
GO:0006419	alanyl-tRNA aminoacylation	Biological_Process	CL1504_Contig1_All|CL3842_Contig2_All|CL1504_Contig2_All|Unigene10287_All	4	40876
GO:0030422	production of siRNA involved in RNA interference	Biological_Process	Unigene9129_All|CL903_Contig11_All|CL1341_Contig16_All|CL1341_Contig7_All|CL4696_Contig4_All|Unigene8229_All|CL1341_Contig4_All|CL1818_Contig6_All|CL3321_Contig2_All|CL1803_Contig11_All|CL903_Contig7_All|Unigene11446_All|Unigene768_All|Unigene10266_All|CL2270_Contig2_All|CL903_Contig1_All|CL801_Contig43_All|CL903_Contig15_All|CL1803_Contig17_All|CL1341_Contig11_All|CL1818_Contig4_All|CL1818_Conti…	77	40876
GO:0016417	S-acyltransferase activity	Molecular_Function	CL2959_Contig3_All|CL2959_Contig2_All|CL4738_Contig4_All|CL4738_Contig12_All|CL4738_Contig14_All|CL2959_Contig4_All|CL4738_Contig13_All|CL4738_Contig2_All|CL4738_Contig11_All|CL4738_Contig10_All	10	40876
GO:0005700	polytene chromosome	Cellular_Component	CL1032_Contig1_All|CL2176_Contig4_All|CL2176_Contig6_All|Unigene2566_All|CL4133_Contig14_All|CL4133_Contig13_All|CL4133_Contig6_All|CL4133_Contig15_All|Unigene8512_All|CL4133_Contig19_All|CL1238_Contig1_All|CL1032_Contig7_All|Unigene6708_All|CL4133_Contig12_All|CL3534_Contig2_All|Unigene11259_All|CL4895_Contig2_All|CL3534_Contig1_All|CL2176_Contig5_All	19	40876
GO:0015145	monosaccharide transmembrane transporter activity	Molecular_Function	CL1355_Contig1_All	1	40876
GO:0043024	ribosomal small subunit binding	Molecular_Function	Unigene7795_All|Unigene8649_All|Unigene10292_All|CL2182_Contig2_All|Unigene10894_All|Unigene1762_All	6	40876
GO:0004748	ribonucleoside-diphosphate reductase activity, thioredoxin disulfide as acceptor	Molecular_Function	CL2258_Contig5_All|CL4001_Contig2_All|CL2258_Contig3_All|CL4001_Contig1_All|CL2258_Contig6_All	5	40876
GO:0051020	GTPase binding	Molecular_Function	CL3648_Contig2_All|CL924_Contig3_All|CL924_Contig8_All|CL5061_Contig3_All|CL924_Contig5_All|CL924_Contig2_All|CL924_Contig9_All|Unigene3752_All|Unigene11208_All|CL2266_Contig2_All|CL3648_Contig4_All|CL4777_Contig3_All|Unigene2988_All|CL5061_Contig1_All|Unigene9203_All|CL4777_Contig1_All|Unigene1868_All|CL924_Contig7_All|Unigene5931_All|CL2490_Contig3_All|Unigene3737_All|CL924_Contig6_All|Unigene1…	35	40876
GO:0006816	calcium ion transport	Biological_Process	CL801_Contig18_All|Unigene6902_All|Unigene8713_All|CL1291_Contig11_All|CL5028_Contig10_All|CL3557_Contig2_All|CL554_Contig2_All|CL554_Contig6_All|CL2623_Contig7_All|Unigene7025_All|Unigene3858_All|CL1291_Contig1_All|CL801_Contig41_All|Unigene9444_All|CL1119_Contig15_All|Unigene5577_All|Unigene7983_All|CL323_Contig8_All|CL1291_Contig4_All|CL323_Contig4_All|Unigene2963_All|CL323_Contig3_All|Unigene…	123	40876
GO:2000049	positive regulation of cell-cell adhesion mediated by cadherin	Biological_Process	CL4166_Contig3_All|CL4166_Contig2_All|CL4166_Contig1_All	3	40876
GO:0035749	myelin sheath adaxonal region	Cellular_Component	Unigene6162_All|CL360_Contig3_All|CL360_Contig9_All|CL360_Contig25_All|CL360_Contig20_All|CL360_Contig23_All|CL360_Contig6_All|CL360_Contig29_All|CL360_Contig2_All|CL360_Contig24_All|CL360_Contig16_All|CL360_Contig8_All|Unigene5337_All|CL360_Contig28_All	14	40876
GO:0034066	RIC1-RGP1 guanyl-nucleotide exchange factor complex	Cellular_Component	CL352_Contig8_All|CL352_Contig7_All|CL352_Contig3_All|CL352_Contig6_All	4	40876
GO:0008302	female germline ring canal formation, actin assembly	Biological_Process	CL726_Contig3_All	1	40876
GO:0009885	transmembrane histidine kinase cytokinin receptor activity	Molecular_Function	CL2265_Contig9_All	1	40876
GO:0046665	amnioserosa maintenance	Biological_Process	CL3532_Contig4_All|CL3532_Contig3_All|CL3532_Contig2_All|CL3532_Contig5_All	4	40876
GO:0035622	intrahepatic bile duct development	Biological_Process	CL1000_Contig12_All	1	40876
GO:0061534	gamma-aminobutyric acid secretion, neurotransmission	Biological_Process	CL25_Contig1_All|CL3698_Contig1_All|CL25_Contig2_All	3	40876
GO:0051754	meiotic sister chromatid cohesion, centromeric	Biological_Process	CL1780_Contig9_All|CL4671_Contig4_All|CL1855_Contig2_All|CL4671_Contig2_All|CL1780_Contig7_All|CL857_Contig3_All|CL1780_Contig5_All|CL1780_Contig4_All|CL4671_Contig3_All|CL857_Contig2_All|CL1855_Contig1_All|Unigene5963_All|CL857_Contig1_All	13	40876
GO:0048853	forebrain morphogenesis	Biological_Process	CL360_Contig24_All|CL360_Contig16_All|CL360_Contig28_All|CL360_Contig8_All|CL360_Contig20_All|CL360_Contig6_All|CL360_Contig23_All|CL25_Contig1_All|CL360_Contig25_All|CL360_Contig2_All|CL360_Contig29_All|CL360_Contig9_All|CL25_Contig2_All|CL3698_Contig1_All|CL360_Contig3_All	15	40876
GO:0097165	nuclear stress granule	Cellular_Component	Unigene4973_All	1	40876
GO:0004795	threonine synthase activity	Molecular_Function	CL2336_Contig2_All|CL2336_Contig1_All	2	40876
GO:0016032	viral process	Biological_Process	Unigene10894_All|CL2743_Contig1_All|CL1437_Contig1_All|Unigene4230_All|Unigene10775_All|Unigene1076_All|Unigene10487_All|CL440_Contig11_All|Unigene965_All|CL1275_Contig2_All|CL1004_Contig1_All|CL4371_Contig1_All|Unigene7834_All|CL2887_Contig6_All|CL1436_Contig6_All|Unigene5242_All|CL2807_Contig2_All|Unigene3995_All|CL3226_Contig5_All|Unigene11923_All|Unigene1905_All|CL1024_Contig3_All|Unigene5295…	108	40876
GO:0009268	response to pH	Biological_Process	Unigene3277_All|Unigene3278_All|Unigene3279_All|CL749_Contig5_All|Unigene7998_All|CL1284_Contig5_All|CL1284_Contig2_All|Unigene3283_All|CL1118_Contig3_All|CL1665_Contig5_All|Unigene3282_All|Unigene3280_All|Unigene3281_All|CL2191_Contig3_All|CL1665_Contig3_All|CL1284_Contig4_All|CL1118_Contig1_All|CL749_Contig20_All|CL1284_Contig3_All|Unigene1082_All	20	40876
GO:0070080	titin Z domain binding	Molecular_Function	Unigene960_All|CL726_Contig4_All|Unigene11903_All|Unigene4379_All	4	40876
GO:0003887	DNA-directed DNA polymerase activity	Molecular_Function	CL168_Contig15_All|CL5371_Contig11_All|CL705_Contig2_All|CL3233_Contig3_All|CL222_Contig11_All|CL168_Contig22_All|CL2581_Contig2_All|CL168_Contig20_All|CL150_Contig2_All|Unigene5020_All|CL2206_Contig14_All|CL168_Contig18_All|CL2206_Contig13_All|CL168_Contig19_All|CL168_Contig5_All|CL1818_Contig5_All|CL5047_Contig1_All|CL222_Contig5_All|CL150_Contig1_All|CL2958_Contig3_All|CL1747_Contig5_All|CL222…	113	40876
GO:0003266	regulation of secondary heart field cardioblast proliferation	Biological_Process	Unigene2041_All|Unigene11807_All	2	40876
GO:0031201	SNARE complex	Cellular_Component	CL770_Contig14_All|Unigene1852_All|CL770_Contig11_All|CL4330_Contig1_All|CL770_Contig10_All|CL4867_Contig2_All|CL770_Contig5_All|CL5399_Contig6_All|Unigene10937_All|Unigene10030_All|CL4330_Contig2_All|CL770_Contig4_All|CL2712_Contig1_All|Unigene1814_All|CL770_Contig1_All|CL1288_Contig2_All|CL770_Contig12_All|Unigene8591_All|Unigene816_All|CL770_Contig7_All|CL770_Contig6_All|CL770_Contig13_All|CL7…	31	40876
GO:0008508	bile acid:sodium symporter activity	Molecular_Function	CL966_Contig29_All|CL966_Contig18_All|CL966_Contig17_All|CL966_Contig5_All	4	40876
GO:0008479	queuine tRNA-ribosyltransferase activity	Molecular_Function	CL3425_Contig3_All|CL1200_Contig4_All|CL3425_Contig5_All|CL3494_Contig1_All|CL3425_Contig12_All|CL3425_Contig10_All|CL1200_Contig8_All|CL1200_Contig5_All|CL3494_Contig2_All|Unigene2622_All|CL3425_Contig6_All|CL1200_Contig6_All|CL3425_Contig11_All|CL3425_Contig7_All|CL1200_Contig9_All|CL1200_Contig7_All|CL1200_Contig2_All|CL1200_Contig10_All|CL1200_Contig3_All|CL3425_Contig8_All|CL1200_Contig11_Al…	24	40876
GO:0004014	adenosylmethionine decarboxylase activity	Molecular_Function	CL2677_Contig1_All|CL2677_Contig2_All|CL2677_Contig3_All	3	40876
GO:0097017	renal protein absorption	Biological_Process	Unigene10780_All|Unigene4449_All	2	40876
GO:0005833	hemoglobin complex	Cellular_Component	Unigene6132_All|CL312_Contig1_All|Unigene2927_All|Unigene1004_All|Unigene1974_All	5	40876
GO:0043915	L-seryl-tRNA(Sec) kinase activity	Molecular_Function	CL1275_Contig1_All|Unigene10321_All|CL1275_Contig2_All|CL1275_Contig6_All	4	40876
GO:0070678	preprotein binding	Molecular_Function	Unigene8080_All|CL2999_Contig3_All|Unigene1679_All|CL2999_Contig1_All|CL2999_Contig2_All|Unigene8072_All|Unigene1677_All	7	40876
GO:1990050	phosphatidic acid transporter activity	Molecular_Function	Unigene2923_All|CL1143_Contig6_All|CL709_Contig2_All|Unigene5272_All	4	40876
GO:0016422	mRNA (2'-O-methyladenosine-N6-)-methyltransferase activity	Molecular_Function	Unigene881_All|CL2791_Contig5_All|CL2791_Contig8_All|CL2791_Contig7_All	4	40876
GO:0000956	nuclear-transcribed mRNA catabolic process	Biological_Process	Unigene4757_All|CL3119_Contig3_All|CL2777_Contig7_All|Unigene4787_All|CL2777_Contig8_All|Unigene4756_All|CL3119_Contig7_All|Unigene4766_All|CL2007_Contig4_All|Unigene2712_All|Unigene4918_All|CL2996_Contig1_All|Unigene4919_All|CL5065_Contig1_All|CL5268_Contig2_All|Unigene11175_All|CL3119_Contig4_All|Unigene4915_All|CL5268_Contig3_All|CL2777_Contig6_All|CL4846_Contig1_All|Unigene4747_All|CL2182_Con…	41	40876
GO:0052839	inositol diphosphate tetrakisphosphate kinase activity	Molecular_Function	CL1275_Contig6_All|CL1275_Contig2_All|Unigene10321_All|CL1275_Contig1_All	4	40876
GO:0005527	macrolide binding	Molecular_Function	Unigene1960_All|CL4235_Contig4_All|CL3880_Contig2_All	3	40876
GO:0006650	glycerophospholipid metabolic process	Biological_Process	CL5229_Contig2_All|CL4004_Contig1_All|CL4004_Contig7_All|CL4004_Contig5_All|Unigene10275_All|CL3619_Contig3_All|CL3619_Contig5_All|CL3619_Contig1_All|CL904_Contig3_All|CL3619_Contig2_All|Unigene7629_All|CL4004_Contig6_All|CL904_Contig2_All|CL4004_Contig2_All|CL4004_Contig4_All|CL3619_Contig4_All	16	40876
GO:0004301	epoxide hydrolase activity	Molecular_Function	Unigene10314_All|CL2718_Contig3_All|CL2718_Contig6_All|CL2291_Contig5_All|CL1415_Contig1_All|CL2718_Contig5_All|CL1415_Contig2_All	7	40876
GO:0032042	mitochondrial DNA metabolic process	Biological_Process	CL3970_Contig5_All|CL3970_Contig6_All|CL3970_Contig4_All	3	40876
GO:0050931	pigment cell differentiation	Biological_Process	Unigene2053_All	1	40876
GO:0031328	positive regulation of cellular biosynthetic process	Biological_Process	Unigene8649_All	1	40876
GO:0035711	T-helper 1 cell activation	Biological_Process	Unigene7064_All	1	40876
GO:0007093	mitotic cell cycle checkpoint	Biological_Process	CL3320_Contig1_All|CL2732_Contig5_All|CL1239_Contig3_All|CL4184_Contig2_All|Unigene6028_All|CL656_Contig3_All|CL656_Contig4_All|CL3529_Contig3_All|CL656_Contig5_All|CL1239_Contig6_All|CL2732_Contig1_All|Unigene9892_All|CL4184_Contig1_All|CL4657_Contig2_All|CL1239_Contig5_All|CL1239_Contig1_All|CL656_Contig1_All|CL1239_Contig2_All|CL3484_Contig3_All|CL2732_Contig2_All|CL3320_Contig2_All|Unigene758…	31	40876
GO:0000994	RNA polymerase III core binding	Molecular_Function	CL828_Contig1_All|CL828_Contig5_All|CL828_Contig4_All|CL828_Contig3_All|CL1763_Contig3_All|CL1763_Contig1_All|CL4088_Contig4_All|CL4088_Contig3_All|CL1763_Contig2_All|CL4088_Contig2_All|CL828_Contig6_All|CL4088_Contig1_All|CL828_Contig2_All	13	40876
GO:0000289	nuclear-transcribed mRNA poly(A) tail shortening	Biological_Process	CL3329_Contig1_All|Unigene1905_All|CL76_Contig5_All|CL594_Contig3_All|CL2887_Contig6_All|CL386_Contig3_All|Unigene5978_All|CL594_Contig4_All|CL879_Contig4_All|Unigene4539_All|CL386_Contig5_All|Unigene4537_All|Unigene4632_All|CL594_Contig6_All|Unigene940_All|CL386_Contig4_All|Unigene10292_All|CL386_Contig2_All|CL1383_Contig3_All|Unigene4599_All|Unigene4630_All|Unigene4596_All|Unigene6010_All|CL288…	40	40876
GO:1903053	regulation of extracellular matrix organization	Biological_Process	CL4054_Contig1_All|CL4054_Contig2_All	2	40876
GO:0070534	protein K63-linked ubiquitination	Biological_Process	CL225_Contig33_All|CL225_Contig14_All|CL225_Contig20_All|CL225_Contig13_All|CL225_Contig34_All|CL225_Contig57_All|CL225_Contig27_All|Unigene10057_All|CL1199_Contig2_All|CL3201_Contig3_All|CL225_Contig25_All|CL225_Contig58_All|CL225_Contig53_All|Unigene416_All|Unigene11895_All|CL225_Contig44_All|CL225_Contig46_All|Unigene9490_All|CL225_Contig28_All|Unigene3588_All|CL225_Contig29_All|CL225_Contig22…	34	40876
GO:0042762	regulation of sulfur metabolic process	Biological_Process	CL3168_Contig4_All|Unigene1717_All|CL3168_Contig2_All|CL3168_Contig3_All|Unigene1715_All|Unigene1716_All|CL5083_Contig2_All|CL5083_Contig1_All|CL4943_Contig2_All|CL3168_Contig1_All|Unigene10365_All|CL4943_Contig3_All	12	40876
GO:0033674	positive regulation of kinase activity	Biological_Process	CL4468_Contig1_All|CL4468_Contig5_All|CL3548_Contig3_All|CL4468_Contig10_All|CL4468_Contig3_All|CL5155_Contig1_All|CL4468_Contig7_All|CL4468_Contig9_All|CL4468_Contig11_All|CL3548_Contig1_All|CL3548_Contig4_All|CL4468_Contig6_All|CL4468_Contig4_All|CL4468_Contig8_All|CL3548_Contig2_All|CL5155_Contig2_All|CL4468_Contig2_All	17	40876
GO:0031947	negative regulation of glucocorticoid biosynthetic process	Biological_Process	Unigene8633_All|CL5075_Contig5_All|Unigene1251_All|Unigene1951_All|Unigene2862_All|CL5266_Contig2_All|Unigene1531_All|CL5075_Contig2_All|Unigene1507_All|Unigene1543_All|Unigene1385_All|Unigene1296_All	12	40876
GO:1902981	synthesis of RNA primer involved in mitotic DNA replication	Biological_Process	CL3587_Contig1_All|Unigene6872_All|CL4932_Contig2_All|Unigene5131_All|CL3587_Contig3_All|CL4659_Contig1_All|Unigene6926_All|CL5047_Contig2_All|Unigene2761_All|CL3587_Contig2_All|CL168_Contig23_All|CL4736_Contig2_All|CL5047_Contig1_All|CL4736_Contig3_All	14	40876
GO:0005458	GDP-mannose transmembrane transporter activity	Molecular_Function	Unigene1853_All	1	40876
GO:0043338	CTP:2,3-di-O-geranylgeranyl-sn-glycero-1-phosphate cytidyltransferase activity	Molecular_Function	CL1398_Contig1_All|Unigene2761_All|CL3587_Contig2_All|CL3587_Contig1_All|CL1398_Contig2_All|CL3587_Contig3_All	6	40876
GO:0089716	Pip2-Oaf1 complex	Cellular_Component	CL264_Contig3_All|CL264_Contig13_All|CL264_Contig5_All|CL264_Contig14_All|CL1829_Contig2_All|CL264_Contig6_All|CL264_Contig25_All|CL264_Contig28_All|CL264_Contig11_All|CL264_Contig26_All|CL264_Contig15_All|CL264_Contig16_All|CL264_Contig8_All|CL264_Contig1_All|CL1829_Contig4_All|CL264_Contig17_All|CL264_Contig2_All|CL264_Contig21_All|CL264_Contig19_All|CL264_Contig4_All|CL264_Contig12_All|CL264_C…	32	40876
GO:0006094	gluconeogenesis	Biological_Process	CL3118_Contig1_All|CL1485_Contig2_All|CL3118_Contig5_All|Unigene10967_All|CL2513_Contig6_All|CL614_Contig10_All|Unigene7026_All|CL2513_Contig3_All|CL3895_Contig4_All|CL614_Contig7_All|Unigene1645_All|Unigene992_All|Unigene9553_All|CL3453_Contig5_All|Unigene5931_All|CL614_Contig5_All|Unigene8563_All|Unigene3714_All|CL1485_Contig3_All|Unigene2902_All|Unigene6146_All|CL1485_Contig1_All|CL568_Contig6…	64	40876
GO:2000469	negative regulation of peroxidase activity	Biological_Process	Unigene994_All	1	40876
GO:0007254	JNK cascade	Biological_Process	CL3406_Contig5_All|CL3406_Contig3_All|CL3826_Contig1_All|CL3406_Contig6_All|CL5184_Contig1_All|Unigene7635_All|CL3406_Contig1_All|CL3930_Contig2_All|Unigene1923_All|CL2060_Contig2_All|CL5184_Contig3_All|CL2766_Contig1_All|CL3930_Contig1_All|CL3406_Contig4_All|CL4155_Contig2_All|CL3406_Contig2_All|CL3826_Contig2_All|Unigene7634_All|CL3406_Contig7_All|Unigene10158_All|CL2766_Contig2_All	21	40876
GO:0032896	palmitoyl-CoA 9-desaturase activity	Molecular_Function	Unigene6995_All	1	40876
GO:1904789	regulation of mitotic actomyosin contractile ring maintenance	Biological_Process	Unigene8157_All|Unigene8154_All	2	40876
GO:0004441	inositol-1,4-bisphosphate 1-phosphatase activity	Molecular_Function	CL1580_Contig3_All|CL1580_Contig2_All|CL1580_Contig1_All	3	40876
GO:0004807	triose-phosphate isomerase activity	Molecular_Function	Unigene8563_All|Unigene5125_All	2	40876
GO:0097345	mitochondrial outer membrane permeabilization	Biological_Process	Unigene10283_All	1	40876
GO:0006956	complement activation	Biological_Process	Unigene7070_All|Unigene3727_All|Unigene10920_All|Unigene2938_All|Unigene7125_All|Unigene8642_All|Unigene6141_All	7	40876
GO:0045908	negative regulation of vasodilation	Biological_Process	Unigene10958_All|Unigene964_All	2	40876
GO:0042572	retinol metabolic process	Biological_Process	CL36_Contig16_All|CL36_Contig12_All|Unigene10730_All|Unigene8825_All|CL36_Contig21_All|CL36_Contig14_All|Unigene5268_All|Unigene8747_All|CL36_Contig3_All|CL36_Contig20_All|Unigene10828_All|CL36_Contig15_All|Unigene3997_All|CL36_Contig17_All|CL36_Contig2_All|CL36_Contig19_All|CL36_Contig9_All|Unigene10822_All|CL1285_Contig7_All|CL36_Contig5_All|Unigene10892_All|Unigene6051_All	22	40876
GO:0010716	negative regulation of extracellular matrix disassembly	Biological_Process	Unigene4380_All	1	40876
GO:1905011	transmembrane phosphate ion transport from cytosol to vacuole	Biological_Process	CL2915_Contig2_All|CL2915_Contig1_All	2	40876
GO:0031115	negative regulation of microtubule polymerization	Biological_Process	CL3374_Contig3_All|Unigene11211_All|Unigene10949_All|CL4019_Contig2_All|CL1505_Contig3_All|CL3374_Contig1_All|CL3374_Contig4_All|CL1505_Contig4_All|CL4019_Contig7_All|CL3374_Contig2_All|CL4019_Contig10_All|CL1505_Contig2_All|CL4019_Contig5_All|Unigene11485_All|Unigene11908_All|CL4019_Contig1_All	16	40876
GO:0016586	RSC complex	Cellular_Component	Unigene8597_All|CL4744_Contig3_All|Unigene5918_All|Unigene4296_All|CL2518_Contig1_All|CL485_Contig4_All|CL2518_Contig3_All|CL2518_Contig2_All|CL4744_Contig4_All|CL1807_Contig6_All|CL2518_Contig7_All|CL2518_Contig8_All|CL2518_Contig5_All|Unigene3378_All|Unigene4262_All|CL485_Contig5_All|CL2500_Contig2_All|Unigene3456_All|CL2518_Contig6_All|Unigene5104_All	20	40876
GO:0019566	arabinose metabolic process	Biological_Process	CL3142_Contig3_All|CL3142_Contig5_All|CL1616_Contig4_All|CL3142_Contig1_All|Unigene10420_All|CL1616_Contig1_All|CL3142_Contig2_All|CL1616_Contig2_All|CL3142_Contig4_All|CL1616_Contig3_All	10	40876
GO:0036396	MIS complex	Cellular_Component	CL2791_Contig8_All|CL2791_Contig7_All|Unigene881_All|CL2791_Contig5_All	4	40876
GO:0004806	triglyceride lipase activity	Molecular_Function	CL3475_Contig2_All|CL5362_Contig1_All|CL1255_Contig5_All|CL5265_Contig3_All|CL5265_Contig1_All|CL1044_Contig1_All|CL5240_Contig6_All|CL2248_Contig3_All|CL3456_Contig1_All|Unigene3668_All|CL1062_Contig2_All|CL1255_Contig9_All|CL86_Contig5_All|CL5008_Contig1_All|CL5362_Contig3_All|CL3456_Contig3_All|CL5240_Contig4_All|CL1255_Contig11_All|CL5008_Contig3_All|CL1255_Contig18_All|CL1255_Contig14_All|CL…	68	40876
GO:0006370	7-methylguanosine mRNA capping	Biological_Process	Unigene5996_All|CL2843_Contig2_All|Unigene2193_All|Unigene2161_All|CL1551_Contig1_All|CL4692_Contig2_All|Unigene8811_All|CL3575_Contig2_All|Unigene2647_All|Unigene2258_All|CL4692_Contig3_All|CL4692_Contig1_All|CL2843_Contig1_All|Unigene7755_All|Unigene11612_All|CL3575_Contig1_All|Unigene10318_All|CL2391_Contig3_All|CL1551_Contig2_All|CL2391_Contig4_All|CL2779_Contig11_All|Unigene11613_All|CL2391_…	26	40876
GO:0005731	nucleolus organizer region	Cellular_Component	CL2886_Contig1_All|CL2886_Contig6_All|Unigene5982_All|CL2886_Contig3_All|CL2886_Contig4_All|CL2886_Contig2_All|CL2886_Contig5_All	7	40876
GO:0016445	somatic diversification of immunoglobulins	Biological_Process	CL2335_Contig2_All|CL2335_Contig1_All	2	40876
GO:0051898	negative regulation of protein kinase B signaling	Biological_Process	CL360_Contig3_All|CL130_Contig15_All|Unigene11179_All|CL3205_Contig2_All|CL130_Contig18_All|CL4567_Contig1_All|Unigene7156_All|CL360_Contig9_All|CL4567_Contig3_All|CL3205_Contig3_All|Unigene7513_All|CL2492_Contig1_All|CL130_Contig11_All|CL2596_Contig9_All|CL5324_Contig2_All|CL2596_Contig12_All|Unigene10918_All|Unigene5994_All|CL4021_Contig2_All|CL3205_Contig1_All|CL2596_Contig14_All|CL2492_Contig…	46	40876
GO:0030875	rDNA protrusion	Cellular_Component	CL2633_Contig2_All|CL2633_Contig7_All|CL2633_Contig9_All|CL2633_Contig12_All|CL2633_Contig14_All|CL2633_Contig3_All|CL2633_Contig13_All|CL2633_Contig5_All|Unigene3411_All|Unigene3412_All|CL2633_Contig6_All|Unigene7590_All|CL2633_Contig4_All	13	40876
GO:0033353	S-adenosylmethionine cycle	Biological_Process	Unigene6031_All|Unigene7136_All|CL944_Contig4_All	3	40876
GO:0010523	negative regulation of calcium ion transport into cytosol	Biological_Process	CL801_Contig18_All|CL801_Contig41_All|CL801_Contig21_All|CL3126_Contig1_All|CL801_Contig38_All|CL801_Contig26_All|CL801_Contig14_All|CL801_Contig15_All|CL801_Contig22_All|CL3126_Contig2_All|CL801_Contig20_All|CL801_Contig13_All|CL801_Contig29_All|CL801_Contig37_All|CL801_Contig25_All|CL801_Contig32_All|CL801_Contig30_All|CL3126_Contig3_All|CL801_Contig40_All|Unigene4794_All|CL801_Contig17_All|CL8…	24	40876
GO:0051015	actin filament binding	Molecular_Function	Unigene6511_All|CL87_Contig6_All|Unigene11172_All|Unigene11485_All|CL4735_Contig2_All|CL87_Contig2_All|CL1358_Contig4_All|Unigene11918_All|Unigene11972_All|Unigene5026_All|Unigene1984_All|CL3807_Contig2_All|CL87_Contig9_All|CL5122_Contig2_All|CL87_Contig3_All|Unigene9391_All|CL2204_Contig1_All|CL726_Contig2_All|CL4735_Contig1_All|Unigene11552_All|Unigene7720_All|CL1358_Contig10_All|Unigene9043_Al…	97	40876
GO:0051453	regulation of intracellular pH	Biological_Process	Unigene4707_All|CL2039_Contig1_All|Unigene10028_All|CL3896_Contig1_All|Unigene2801_All|CL3896_Contig3_All|CL3509_Contig3_All|CL2039_Contig4_All|CL3896_Contig2_All|CL1902_Contig1_All|CL1566_Contig5_All|CL1902_Contig2_All|CL3130_Contig1_All|CL1566_Contig3_All|Unigene10732_All|CL2039_Contig2_All|CL1566_Contig4_All|Unigene4711_All|CL4342_Contig1_All|CL3509_Contig2_All|CL4342_Contig2_All|CL1566_Contig…	29	40876
GO:0042171	lysophosphatidic acid acyltransferase activity	Molecular_Function	Unigene8926_All|Unigene2550_All|Unigene2551_All|CL160_Contig3_All|Unigene2553_All|CL160_Contig9_All|CL160_Contig7_All|CL2248_Contig3_All	8	40876
GO:0048639	positive regulation of developmental growth	Biological_Process	Unigene8642_All|Unigene7070_All|Unigene2938_All	3	40876
GO:0060976	coronary vasculature development	Biological_Process	Unigene11491_All|CL2638_Contig2_All|CL4368_Contig1_All|Unigene11226_All|CL325_Contig5_All|CL657_Contig1_All|Unigene10778_All|CL325_Contig4_All|CL2638_Contig3_All|Unigene10581_All|CL2638_Contig1_All|CL4368_Contig2_All|Unigene10577_All|Unigene11965_All|CL2809_Contig4_All|CL325_Contig2_All|Unigene10583_All|CL2638_Contig4_All|Unigene11552_All|CL2638_Contig5_All|CL573_Contig8_All	21	40876
GO:0017157	regulation of exocytosis	Biological_Process	Unigene1947_All|CL2715_Contig4_All|CL2715_Contig6_All|Unigene6729_All|CL2715_Contig7_All|CL2715_Contig5_All|CL1147_Contig1_All|CL1622_Contig1_All|CL1737_Contig3_All|CL1737_Contig4_All|CL1950_Contig2_All|CL2715_Contig8_All|CL2715_Contig2_All|CL1147_Contig2_All|CL1737_Contig6_All|Unigene6730_All|CL813_Contig1_All|CL1147_Contig4_All|CL4458_Contig2_All|CL1147_Contig3_All	20	40876
GO:0034356	NAD biosynthesis via nicotinamide riboside salvage pathway	Biological_Process	CL652_Contig2_All|Unigene8082_All|CL652_Contig3_All|CL652_Contig4_All|CL1284_Contig6_All|Unigene10906_All|CL652_Contig1_All	7	40876
GO:0030979	alpha-glucan biosynthetic process	Biological_Process	CL4558_Contig1_All|CL4558_Contig2_All	2	40876
GO:0042973	glucan endo-1,3-beta-D-glucosidase activity	Molecular_Function	CL814_Contig10_All|CL814_Contig14_All|CL814_Contig6_All|CL3342_Contig8_All	4	40876
GO:0030111	regulation of Wnt signaling pathway	Biological_Process	Unigene3027_All|CL5083_Contig1_All|CL5208_Contig6_All|CL5083_Contig2_All|Unigene226_All|Unigene227_All|CL1904_Contig3_All|Unigene225_All|Unigene8944_All|CL5181_Contig3_All|Unigene228_All	11	40876
GO:0004521	endoribonuclease activity	Molecular_Function	Unigene4782_All|CL3751_Contig1_All|CL92_Contig2_All|Unigene4912_All|CL2641_Contig1_All|CL1778_Contig4_All|CL2310_Contig2_All|Unigene8684_All|CL2641_Contig3_All|CL1778_Contig3_All|CL4130_Contig1_All|CL627_Contig1_All|Unigene4914_All|CL627_Contig2_All|CL4130_Contig3_All|CL1179_Contig3_All|Unigene4758_All|CL1179_Contig2_All|Unigene6266_All|CL3334_Contig3_All|CL1179_Contig7_All|CL2641_Contig2_All|CL3…	44	40876
GO:0016926	protein desumoylation	Biological_Process	CL832_Contig20_All|CL832_Contig35_All|CL832_Contig30_All|Unigene780_All|CL832_Contig3_All|CL832_Contig4_All|CL1229_Contig5_All|Unigene812_All|CL832_Contig5_All|CL832_Contig2_All|CL832_Contig21_All|CL832_Contig34_All|CL832_Contig36_All|CL832_Contig6_All|CL1229_Contig4_All|CL832_Contig31_All|CL832_Contig33_All|CL832_Contig32_All|CL832_Contig1_All	19	40876
GO:0000032	cell wall mannoprotein biosynthetic process	Biological_Process	CL3371_Contig2_All|CL3371_Contig6_All|CL3371_Contig4_All|CL3371_Contig3_All|CL3371_Contig1_All|CL3371_Contig7_All|Unigene5155_All|CL3371_Contig5_All|Unigene9432_All|CL4766_Contig2_All	10	40876
GO:0006277	DNA amplification	Biological_Process	CL298_Contig18_All|CL3162_Contig1_All|CL3162_Contig2_All|CL298_Contig23_All	4	40876
GO:0030276	clathrin binding	Molecular_Function	CL325_Contig2_All|CL3797_Contig4_All|CL2638_Contig4_All|CL2168_Contig4_All|CL3797_Contig2_All|CL2638_Contig5_All|CL5355_Contig17_All|CL2638_Contig1_All|CL4778_Contig2_All|CL3797_Contig1_All|CL1875_Contig1_All|CL325_Contig5_All|Unigene1766_All|CL4778_Contig1_All|CL1875_Contig2_All|CL325_Contig4_All|CL1945_Contig6_All|CL5355_Contig18_All|CL2638_Contig3_All|CL3797_Contig3_All|CL2638_Contig2_All|CL19…	25	40876
GO:0008610	lipid biosynthetic process	Biological_Process	CL1280_Contig40_All|CL1123_Contig12_All|Unigene6995_All|CL1123_Contig7_All|CL1280_Contig31_All|Unigene501_All|CL1123_Contig8_All|Unigene2799_All|CL1123_Contig4_All|CL753_Contig4_All|CL3878_Contig1_All|CL1123_Contig17_All|CL1123_Contig11_All|CL1280_Contig35_All|CL2632_Contig5_All|CL1123_Contig1_All|CL1280_Contig29_All|CL457_Contig1_All|CL4199_Contig2_All|CL1123_Contig16_All|CL2632_Contig3_All|CL11…	44	40876
GO:0015232	heme transporter activity	Molecular_Function	Unigene5276_All|Unigene8461_All	2	40876
GO:0001948	glycoprotein binding	Molecular_Function	Unigene7065_All|CL4310_Contig2_All|CL5061_Contig2_All|CL5205_Contig2_All|Unigene6120_All|Unigene11539_All|Unigene5253_All|Unigene4485_All|Unigene1953_All|Unigene5337_All|Unigene11817_All|Unigene5238_All|Unigene10303_All|Unigene3737_All|CL5205_Contig1_All|Unigene11782_All|Unigene10905_All|CL4753_Contig1_All|Unigene8652_All|Unigene6162_All|CL5061_Contig1_All|Unigene1877_All|Unigene8672_All|Unigene5…	29	40876
GO:0042376	phylloquinone catabolic process	Biological_Process	Unigene6423_All|CL211_Contig6_All|CL211_Contig15_All|Unigene6432_All|CL211_Contig2_All|CL1804_Contig4_All|CL211_Contig5_All|CL211_Contig9_All|CL211_Contig10_All	9	40876
GO:0035276	ethanol binding	Molecular_Function	Unigene5268_All	1	40876
GO:1900147	regulation of Schwann cell migration	Biological_Process	Unigene5997_All	1	40876
GO:0043153	entrainment of circadian clock by photoperiod	Biological_Process	Unigene3800_All|Unigene2273_All|CL4769_Contig3_All|CL3540_Contig1_All|Unigene3855_All|Unigene11174_All|CL5325_Contig3_All|Unigene2150_All|Unigene3790_All|CL3540_Contig3_All|CL5325_Contig4_All|Unigene2142_All|Unigene3836_All|Unigene2248_All|Unigene2173_All|Unigene2202_All|Unigene9696_All|Unigene6194_All	18	40876
GO:0030137	COPI-coated vesicle	Cellular_Component	CL387_Contig1_All|CL2020_Contig2_All|CL1738_Contig18_All|CL1738_Contig14_All|CL1738_Contig5_All|CL2687_Contig3_All|CL1738_Contig10_All|CL1738_Contig9_All|CL1738_Contig6_All|CL2687_Contig1_All|CL1738_Contig16_All|Unigene5126_All|CL2020_Contig4_All|CL387_Contig23_All|CL5236_Contig2_All|CL5200_Contig2_All|CL1738_Contig8_All|Unigene10540_All|CL2020_Contig3_All|CL1738_Contig13_All|Unigene10824_All|CL3…	31	40876
GO:0019236	response to pheromone	Biological_Process	CL4317_Contig1_All|CL3860_Contig2_All|CL4264_Contig2_All|CL5279_Contig1_All|CL295_Contig7_All|CL1622_Contig1_All|Unigene8624_All|CL3558_Contig3_All|CL2276_Contig6_All|CL3558_Contig1_All|CL3207_Contig7_All|CL3558_Contig2_All|CL5258_Contig6_All|Unigene1541_All|CL5279_Contig4_All|CL5279_Contig2_All|CL3860_Contig1_All|CL3073_Contig7_All|CL3558_Contig4_All|CL3558_Contig5_All|CL1624_Contig2_All|CL3558_…	30	40876
GO:0034942	cis-2-methyl-5-isopropylhexa-2,5-dienoate-CoA ligase activity	Molecular_Function	Unigene10580_All	1	40876
GO:0032849	positive regulation of cellular pH reduction	Biological_Process	Unigene7014_All	1	40876
GO:1904803	regulation of translation involved in cellular response to UV	Biological_Process	CL2547_Contig3_All|CL2547_Contig4_All|CL2547_Contig1_All|CL2547_Contig2_All	4	40876
GO:0034043	5-hydroxymethyluracil DNA N-glycosylase activity	Molecular_Function	CL796_Contig2_All|CL796_Contig6_All|CL796_Contig9_All|CL796_Contig8_All|CL796_Contig1_All|CL796_Contig3_All	6	40876
GO:0006904	vesicle docking involved in exocytosis	Biological_Process	CL1327_Contig36_All|Unigene9802_All|CL3109_Contig3_All|Unigene1701_All|CL3306_Contig2_All|CL2721_Contig1_All|CL1327_Contig8_All|CL1327_Contig29_All|CL1920_Contig6_All|CL4306_Contig5_All|CL3109_Contig2_All|Unigene10937_All|CL4306_Contig3_All|CL1327_Contig38_All|CL1920_Contig21_All|CL1327_Contig25_All|CL4306_Contig1_All|CL1920_Contig5_All|CL3306_Contig4_All|CL3109_Contig1_All|CL1920_Contig20_All|CL…	50	40876
GO:0042788	polysomal ribosome	Cellular_Component	CL839_Contig7_All|CL1520_Contig1_All|CL839_Contig11_All|CL839_Contig21_All|CL839_Contig6_All|CL839_Contig8_All|CL2258_Contig1_All|Unigene7835_All|CL839_Contig19_All|CL839_Contig4_All|CL839_Contig3_All|CL1520_Contig3_All|Unigene4268_All|CL839_Contig18_All|CL2258_Contig2_All|CL839_Contig20_All|CL839_Contig2_All|CL1520_Contig2_All|Unigene2709_All|CL839_Contig14_All|CL839_Contig9_All|CL839_Contig17_A…	27	40876
GO:0001078	transcriptional repressor activity, RNA polymerase II core promoter proximal region sequence-specific binding	Molecular_Function	Unigene4126_All|CL5355_Contig3_All|CL4296_Contig5_All|CL1086_Contig2_All|CL171_Contig9_All|CL39_Contig49_All|CL39_Contig48_All|CL3342_Contig9_All|CL685_Contig10_All|CL2779_Contig2_All|CL4296_Contig4_All|CL5293_Contig2_All|CL3457_Contig8_All|CL3342_Contig21_All|CL1130_Contig3_All|CL685_Contig8_All|CL5293_Contig1_All|CL1086_Contig7_All|CL3342_Contig5_All|CL171_Contig17_All|CL685_Contig2_All|CL171_C…	128	40876
GO:0032575	ATP-dependent 5'-3' RNA helicase activity	Molecular_Function	CL3202_Contig3_All|CL241_Contig7_All|CL3202_Contig7_All|CL241_Contig4_All|CL2711_Contig1_All|CL3202_Contig1_All|CL3202_Contig5_All|CL3202_Contig6_All|CL2711_Contig2_All|CL3202_Contig2_All|CL3202_Contig4_All	11	40876
GO:0072708	response to sorbitol	Biological_Process	Unigene4377_All|Unigene2972_All|Unigene9893_All|CL4849_Contig1_All|CL4849_Contig2_All	5	40876
GO:0043723	2,5-diamino-6-ribitylamino-4(3H)-pyrimidinone 5'-phosphate deaminase activity	Molecular_Function	CL3369_Contig2_All|CL3369_Contig1_All|CL644_Contig5_All|Unigene9279_All|CL644_Contig4_All|Unigene7100_All|CL3369_Contig3_All	7	40876
GO:0000977	RNA polymerase II regulatory region sequence-specific DNA binding	Molecular_Function	CL2676_Contig4_All|CL685_Contig2_All|CL3232_Contig2_All|CL3481_Contig2_All|CL685_Contig8_All|CL3271_Contig4_All|CL4509_Contig1_All|Unigene807_All|CL1979_Contig29_All|CL1_Contig8_All|CL1024_Contig3_All|CL1979_Contig36_All|CL3159_Contig3_All|CL4947_Contig2_All|CL1_Contig7_All|CL1979_Contig11_All|CL3481_Contig4_All|CL685_Contig10_All|CL4831_Contig5_All|CL3159_Contig2_All|CL1979_Contig31_All|Unigene3…	113	40876
GO:0035313	wound healing, spreading of epidermal cells	Biological_Process	Unigene10934_All	1	40876
GO:0048341	paraxial mesoderm formation	Biological_Process	CL3109_Contig2_All|CL3109_Contig3_All|CL3109_Contig1_All	3	40876
GO:0019427	acetyl-CoA biosynthetic process from acetate	Biological_Process	CL192_Contig5_All|CL192_Contig3_All	2	40876
GO:0032456	endocytic recycling	Biological_Process	Unigene811_All|CL3034_Contig1_All|Unigene11276_All|CL3034_Contig3_All|CL2591_Contig1_All|CL2591_Contig2_All|Unigene10626_All|CL3034_Contig2_All	8	40876
GO:0008375	acetylglucosaminyltransferase activity	Molecular_Function	CL2167_Contig14_All|CL4862_Contig2_All|CL2167_Contig17_All|CL3589_Contig1_All|CL2167_Contig8_All|CL2167_Contig1_All|Unigene11777_All|CL1601_Contig2_All|CL2167_Contig4_All|Unigene7389_All|CL3589_Contig2_All|CL2167_Contig5_All|CL2167_Contig11_All|CL2167_Contig13_All|CL1601_Contig9_All|CL2167_Contig6_All|CL2167_Contig3_All|CL1601_Contig5_All|Unigene7414_All|CL2167_Contig12_All|CL2167_Contig9_All|CL2…	29	40876
GO:0000448	cleavage in ITS2 between 5.8S rRNA and LSU-rRNA of tricistronic rRNA transcript (SSU-rRNA, 5.8S rRNA, LSU-rRNA)	Biological_Process	Unigene4845_All|CL95_Contig2_All|CL95_Contig3_All|CL95_Contig6_All|Unigene4846_All|CL95_Contig4_All|Unigene8870_All	7	40876
GO:0070055	mRNA endonucleolytic cleavage involved in unfolded protein response	Biological_Process	CL3334_Contig2_All|CL3334_Contig1_All|CL3334_Contig3_All	3	40876
GO:0010216	maintenance of DNA methylation	Biological_Process	CL3984_Contig2_All|CL1990_Contig2_All|CL1000_Contig13_All|CL1000_Contig6_All|CL1000_Contig9_All|CL2605_Contig1_All|CL1990_Contig1_All|CL1000_Contig10_All|CL1000_Contig2_All|CL1000_Contig11_All|CL1000_Contig3_All|CL2605_Contig3_All|CL2605_Contig4_All|Unigene7692_All|CL1000_Contig8_All|CL1000_Contig4_All|CL1000_Contig5_All|CL1000_Contig7_All|CL1000_Contig12_All	19	40876
GO:0030397	membrane disassembly	Biological_Process	CL3456_Contig3_All|CL5265_Contig3_All|CL5265_Contig1_All|CL3456_Contig1_All|Unigene9184_All|CL2667_Contig1_All|CL5265_Contig2_All|CL2667_Contig4_All|CL3456_Contig2_All|CL2667_Contig5_All|CL2667_Contig3_All	11	40876
GO:0009703	nitrate reductase (NADH) activity	Molecular_Function	CL312_Contig20_All|CL312_Contig19_All|CL312_Contig25_All|CL312_Contig10_All|CL312_Contig8_All|CL312_Contig11_All|CL312_Contig13_All|CL312_Contig15_All|CL312_Contig4_All|CL312_Contig2_All|CL312_Contig6_All|CL312_Contig27_All|CL312_Contig26_All|CL312_Contig16_All|CL312_Contig18_All|CL312_Contig12_All|CL312_Contig3_All|CL312_Contig9_All|CL312_Contig28_All|CL312_Contig22_All|CL312_Contig14_All|CL312_…	22	40876
GO:0007390	germ-band shortening	Biological_Process	CL3532_Contig4_All|CL3532_Contig2_All|CL3532_Contig5_All|CL3532_Contig3_All	4	40876
GO:0007291	sperm individualization	Biological_Process	CL3444_Contig10_All|CL3444_Contig9_All|CL813_Contig3_All	3	40876
GO:0005200	structural constituent of cytoskeleton	Molecular_Function	CL2708_Contig2_All|CL2123_Contig6_All|Unigene8671_All|Unigene2655_All|CL5294_Contig2_All|CL1109_Contig2_All|CL4977_Contig2_All|CL523_Contig22_All|CL1109_Contig4_All|Unigene7935_All|Unigene11953_All|CL3484_Contig3_All|Unigene11221_All|CL2254_Contig1_All|CL2708_Contig4_All|Unigene11507_All|Unigene11804_All|Unigene7806_All|CL5397_Contig1_All|CL2453_Contig9_All|CL2123_Contig4_All|Unigene1102_All|CL21…	68	40876
GO:0001669	acrosomal vesicle	Cellular_Component	Unigene5608_All|CL2734_Contig2_All|Unigene10174_All|Unigene11817_All|Unigene7732_All|CL754_Contig15_All|CL754_Contig9_All|Unigene1877_All|Unigene11918_All|Unigene11485_All|Unigene11966_All	11	40876
GO:0046355	mannan catabolic process	Biological_Process	CL9_Contig1_All|CL9_Contig16_All|CL2143_Contig8_All|CL9_Contig4_All|CL9_Contig13_All|CL4858_Contig2_All|CL4858_Contig4_All|CL9_Contig15_All|CL9_Contig22_All|CL622_Contig7_All|CL2143_Contig5_All|CL622_Contig1_All|CL9_Contig21_All|CL4858_Contig1_All|CL622_Contig4_All|CL2143_Contig3_All|CL2143_Contig1_All|CL622_Contig8_All|CL9_Contig17_All|CL733_Contig5_All|CL9_Contig12_All|CL2143_Contig6_All|CL4858…	40	40876
GO:0030171	voltage-gated proton channel activity	Molecular_Function	Unigene3425_All	1	40876
GO:0004640	phosphoribosylanthranilate isomerase activity	Molecular_Function	CL2896_Contig3_All|CL2896_Contig2_All|CL2896_Contig4_All	3	40876
GO:0001162	RNA polymerase II intronic transcription regulatory region sequence-specific DNA binding	Molecular_Function	CL4677_Contig4_All|CL3205_Contig1_All|CL3205_Contig2_All|CL3205_Contig3_All|CL854_Contig5_All|CL4677_Contig3_All|CL4677_Contig1_All|CL854_Contig1_All|CL3267_Contig2_All|Unigene7789_All|CL854_Contig19_All|CL854_Contig2_All|CL4296_Contig4_All|CL3205_Contig7_All|CL854_Contig14_All|Unigene3446_All|CL4296_Contig5_All|CL3205_Contig4_All|Unigene3908_All|CL3205_Contig6_All	20	40876
GO:0004358	glutamate N-acetyltransferase activity	Molecular_Function	CL452_Contig3_All|CL452_Contig6_All|CL452_Contig9_All|CL452_Contig8_All|CL452_Contig4_All|CL452_Contig7_All|CL452_Contig10_All	7	40876
GO:1902936	phosphatidylinositol bisphosphate binding	Molecular_Function	Unigene3550_All	1	40876
GO:0050727	regulation of inflammatory response	Biological_Process	Unigene7936_All|CL1243_Contig2_All|Unigene1958_All|CL1243_Contig5_All|Unigene1420_All|Unigene10955_All|CL1243_Contig3_All|CL1243_Contig4_All|Unigene7064_All|Unigene10913_All|Unigene1119_All|Unigene7167_All|Unigene3524_All|CL1243_Contig7_All	14	40876
GO:1903611	negative regulation of calcium-dependent ATPase activity	Biological_Process	CL1773_Contig11_All|CL1773_Contig7_All|Unigene2028_All|CL1773_Contig5_All|CL1773_Contig10_All|CL1773_Contig13_All|CL1773_Contig14_All|CL1773_Contig6_All|Unigene7173_All|CL1773_Contig1_All|CL1773_Contig9_All	11	40876
GO:0030428	cell septum	Cellular_Component	Unigene1702_All|CL1225_Contig5_All|CL2892_Contig4_All|CL411_Contig1_All|CL4694_Contig22_All|CL4537_Contig7_All|Unigene9391_All|CL2708_Contig5_All|CL4576_Contig3_All|CL2191_Contig6_All|CL801_Contig22_All|Unigene1600_All|CL1310_Contig3_All|CL2191_Contig3_All|CL801_Contig20_All|CL3126_Contig2_All|CL4537_Contig5_All|CL56_Contig8_All|CL817_Contig5_All|CL4574_Contig2_All|CL2708_Contig1_All|CL215_Contig…	136	40876
GO:0007096	regulation of exit from mitosis	Biological_Process	CL2452_Contig2_All|CL1622_Contig1_All|CL2942_Contig1_All|CL4943_Contig2_All|Unigene7710_All|CL3122_Contig2_All|CL5258_Contig6_All|CL2452_Contig1_All|Unigene5829_All|Unigene11387_All|CL4943_Contig3_All|Unigene9168_All|CL2942_Contig4_All|CL4943_Contig1_All|CL3122_Contig1_All|CL2942_Contig2_All|Unigene5072_All|CL2942_Contig3_All|CL1382_Contig2_All|Unigene803_All|Unigene7813_All	21	40876
GO:1900103	positive regulation of endoplasmic reticulum unfolded protein response	Biological_Process	Unigene10509_All|CL1895_Contig2_All|CL1895_Contig1_All	3	40876
GO:0016462	pyrophosphatase activity	Molecular_Function	CL214_Contig8_All|CL214_Contig6_All|CL214_Contig17_All|CL214_Contig18_All|CL214_Contig14_All|CL214_Contig4_All|CL214_Contig15_All|CL214_Contig20_All|CL214_Contig12_All|CL214_Contig16_All|CL2760_Contig2_All|Unigene10880_All|CL214_Contig3_All|CL1926_Contig7_All|CL1926_Contig1_All|CL1926_Contig5_All|CL214_Contig5_All|CL2328_Contig4_All|CL214_Contig2_All|CL214_Contig19_All|CL2328_Contig5_All|CL2760_C…	34	40876
GO:0031860	telomeric 3' overhang formation	Biological_Process	CL3009_Contig6_All|Unigene7002_All|Unigene799_All|Unigene8368_All|Unigene9746_All|CL3009_Contig2_All|Unigene8370_All|Unigene8369_All|Unigene8371_All|CL3009_Contig3_All|Unigene9252_All|CL3009_Contig4_All|CL3009_Contig5_All|Unigene8367_All|CL1465_Contig9_All|CL3009_Contig1_All|CL3009_Contig8_All|CL3009_Contig7_All|CL1465_Contig8_All	19	40876
GO:0090666	scaRNA localization to Cajal body	Biological_Process	CL1385_Contig30_All|CL1385_Contig33_All|CL1385_Contig8_All|CL551_Contig8_All|CL1385_Contig35_All|CL1385_Contig29_All|CL1385_Contig21_All|CL1385_Contig17_All|CL1385_Contig34_All|CL551_Contig12_All|CL1385_Contig20_All|CL1385_Contig7_All|CL1385_Contig28_All|CL1385_Contig36_All|CL1385_Contig13_All|CL1385_Contig2_All|CL1385_Contig26_All|CL551_Contig2_All|CL1385_Contig24_All|CL1385_Contig32_All|CL1385_…	38	40876
GO:0042995	cell projection	Cellular_Component	Unigene11983_All|CL497_Contig1_All|CL360_Contig9_All|CL5277_Contig2_All|CL335_Contig54_All|CL335_Contig14_All|CL335_Contig33_All|CL335_Contig28_All|CL551_Contig8_All|CL335_Contig12_All|CL335_Contig8_All|Unigene3865_All|Unigene9581_All|Unigene11966_All|CL792_Contig4_All|CL335_Contig38_All|Unigene11487_All|Unigene9802_All|CL497_Contig6_All|Unigene3478_All|CL551_Contig12_All|Unigene5997_All|CL3795_C…	145	40876
GO:0002086	diaphragm contraction	Biological_Process	Unigene1977_All	1	40876
GO:0045786	negative regulation of cell cycle	Biological_Process	CL360_Contig8_All|Unigene11940_All|CL360_Contig28_All|CL4115_Contig4_All|CL360_Contig16_All|CL360_Contig24_All|CL360_Contig29_All|CL360_Contig2_All|CL3350_Contig3_All|CL360_Contig25_All|CL3350_Contig2_All|CL575_Contig52_All|CL360_Contig23_All|CL360_Contig6_All|CL360_Contig20_All|CL4115_Contig8_All|CL360_Contig9_All|CL3350_Contig1_All|CL575_Contig53_All|CL360_Contig3_All	20	40876
GO:0002548	monocyte chemotaxis	Biological_Process	Unigene6035_All	1	40876
GO:1900121	negative regulation of receptor binding	Biological_Process	Unigene5253_All|Unigene5337_All|Unigene6162_All	3	40876
GO:0016071	mRNA metabolic process	Biological_Process	CL1327_Contig25_All|CL1327_Contig38_All|CL464_Contig4_All|CL464_Contig8_All|CL1327_Contig36_All|CL1327_Contig8_All|CL1327_Contig29_All|CL3162_Contig5_All|CL1327_Contig35_All|CL1327_Contig9_All|CL1327_Contig3_All|CL1327_Contig37_All|CL3162_Contig4_All|CL2790_Contig1_All|CL1327_Contig27_All|CL1327_Contig42_All|CL1327_Contig12_All|CL1648_Contig2_All|CL1327_Contig28_All|CL1327_Contig43_All|CL2790_Con…	22	40876
GO:0042623	ATPase activity, coupled	Molecular_Function	CL1688_Contig1_All|CL551_Contig11_All|CL5069_Contig2_All|CL551_Contig2_All|CL708_Contig12_All|Unigene2790_All|CL2618_Contig5_All|CL4735_Contig2_All|CL708_Contig9_All|CL4009_Contig2_All|CL4735_Contig1_All|CL4009_Contig1_All|Unigene4348_All|Unigene7822_All|CL551_Contig12_All|Unigene3529_All|Unigene7762_All|CL551_Contig8_All|CL551_Contig3_All|CL1638_Contig1_All|CL708_Contig8_All|CL1638_Contig3_All|C…	41	40876
GO:0070829	heterochromatin maintenance	Biological_Process	CL5015_Contig2_All|Unigene724_All	2	40876
GO:0016899	oxidoreductase activity, acting on the CH-OH group of donors, oxygen as acceptor	Molecular_Function	CL2305_Contig1_All|CL2305_Contig2_All	2	40876
GO:0004523	RNA-DNA hybrid ribonuclease activity	Molecular_Function	Unigene5278_All|CL403_Contig2_All|CL3917_Contig1_All|Unigene5601_All|Unigene4353_All|CL1649_Contig6_All|CL222_Contig6_All|CL3817_Contig2_All|CL3917_Contig2_All|CL5235_Contig3_All|CL222_Contig3_All|CL403_Contig22_All|Unigene729_All|Unigene17_All|CL222_Contig12_All|CL222_Contig11_All|CL403_Contig29_All|CL403_Contig21_All|CL1454_Contig2_All|Unigene4160_All|CL5371_Contig11_All|CL222_Contig10_All|CL22…	55	40876
GO:0048830	adventitious root development	Biological_Process	Unigene1407_All|Unigene1250_All|Unigene1398_All	3	40876
GO:0030099	myeloid cell differentiation	Biological_Process	Unigene8698_All|Unigene694_All|CL1277_Contig17_All|CL2101_Contig6_All|CL3276_Contig1_All|CL2101_Contig3_All|CL3385_Contig2_All|CL1763_Contig3_All|Unigene1014_All|CL1277_Contig16_All|CL1584_Contig1_All|CL2101_Contig5_All|CL4307_Contig3_All|Unigene692_All|CL3276_Contig2_All|Unigene691_All|Unigene695_All|CL1584_Contig2_All|Unigene3446_All|CL2101_Contig1_All	20	40876
GO:0008353	RNA polymerase II carboxy-terminal domain kinase activity	Molecular_Function	CL2537_Contig12_All|CL2190_Contig4_All|Unigene8157_All|CL4123_Contig1_All|CL2190_Contig2_All|CL2190_Contig3_All|Unigene8154_All|CL4098_Contig2_All|CL2537_Contig9_All|CL2190_Contig5_All|CL1551_Contig1_All|CL4098_Contig1_All|CL2537_Contig1_All|CL2537_Contig2_All|CL4098_Contig3_All|CL2537_Contig10_All|CL2537_Contig8_All|CL1551_Contig3_All|CL1551_Contig2_All	19	40876
GO:0004395	hexaprenyldihydroxybenzoate methyltransferase activity	Molecular_Function	Unigene4575_All|Unigene4619_All|Unigene4623_All|CL604_Contig26_All|Unigene4570_All|Unigene4605_All|Unigene4553_All	7	40876
GO:0070508	cholesterol import	Biological_Process	Unigene4445_All	1	40876
GO:0005102	receptor binding	Molecular_Function	CL2865_Contig1_All|CL69_Contig16_All|CL3495_Contig1_All|CL2287_Contig4_All|Unigene10652_All|Unigene8611_All|Unigene4469_All|CL680_Contig3_All|Unigene10801_All|CL69_Contig9_All|Unigene5238_All|Unigene11817_All|Unigene7823_All|CL1312_Contig2_All|CL4054_Contig1_All|CL69_Contig23_All|Unigene11153_All|Unigene7070_All|CL69_Contig13_All|Unigene10005_All|CL1118_Contig3_All|CL1312_Contig3_All|Unigene7865_…	125	40876
GO:0004837	tyrosine decarboxylase activity	Molecular_Function	CL5354_Contig4_All|Unigene4728_All|Unigene4731_All|Unigene4732_All|Unigene4725_All|Unigene4733_All|CL5354_Contig3_All|Unigene10589_All|Unigene7995_All	9	40876
GO:0001944	vasculature development	Biological_Process	CL4943_Contig2_All|CL2596_Contig17_All|Unigene11883_All|CL417_Contig5_All|CL2596_Contig12_All|CL2596_Contig14_All|CL417_Contig9_All|CL2596_Contig9_All|Unigene6882_All|CL2596_Contig10_All|Unigene11807_All|Unigene9639_All|CL4943_Contig3_All|CL1563_Contig1_All|Unigene2041_All|CL417_Contig6_All|CL4943_Contig1_All|CL417_Contig8_All	18	40876
GO:0019229	regulation of vasoconstriction	Biological_Process	Unigene1835_All|Unigene10955_All	2	40876
GO:0071398	cellular response to fatty acid	Biological_Process	CL4825_Contig2_All|Unigene1332_All|Unigene1411_All|CL4825_Contig5_All|Unigene920_All|Unigene1467_All|Unigene10798_All|CL803_Contig5_All|CL189_Contig33_All|CL4825_Contig3_All|CL4825_Contig1_All|CL189_Contig41_All|Unigene5250_All|CL803_Contig4_All|CL803_Contig3_All|CL189_Contig43_All|Unigene10871_All|Unigene1987_All|CL189_Contig3_All|Unigene1163_All|Unigene5092_All|CL4825_Contig6_All|Unigene1322_Al…	27	40876
GO:0045428	regulation of nitric oxide biosynthetic process	Biological_Process	CL164_Contig3_All|CL164_Contig2_All|CL164_Contig5_All|CL164_Contig7_All	4	40876
GO:0022604	regulation of cell morphogenesis	Biological_Process	CL360_Contig9_All|CL360_Contig3_All|Unigene11187_All|CL1086_Contig9_All|Unigene7708_All|Unigene11485_All|CL360_Contig28_All|CL360_Contig8_All|CL360_Contig24_All|CL360_Contig16_All|Unigene3550_All|Unigene3450_All|CL4731_Contig3_All|CL360_Contig29_All|CL4731_Contig2_All|CL360_Contig2_All|CL4731_Contig1_All|CL360_Contig20_All|CL360_Contig23_All|CL360_Contig6_All|CL360_Contig25_All	21	40876
GO:0061404	positive regulation of transcription from RNA polymerase II promoter in response to increased salt	Biological_Process	CL542_Contig5_All|CL542_Contig6_All|CL542_Contig3_All|Unigene3894_All|Unigene3828_All|CL542_Contig7_All|CL542_Contig16_All|CL542_Contig18_All|Unigene3872_All|CL542_Contig2_All|CL542_Contig10_All|CL542_Contig1_All|CL542_Contig13_All|CL542_Contig12_All|CL542_Contig4_All|Unigene3895_All|Unigene3888_All|Unigene3837_All|CL3887_Contig1_All|CL542_Contig8_All|CL5309_Contig3_All|CL542_Contig11_All|CL542_C…	29	40876
GO:1904046	negative regulation of vascular endothelial growth factor production	Biological_Process	Unigene11948_All	1	40876
GO:1990253	cellular response to leucine starvation	Biological_Process	CL4352_Contig4_All	1	40876
GO:0034709	methylosome	Cellular_Component	CL2655_Contig5_All|CL4348_Contig1_All|Unigene4244_All|CL2655_Contig4_All|CL4286_Contig2_All|Unigene11464_All|CL4286_Contig1_All|CL4348_Contig2_All|CL2655_Contig2_All|Unigene3715_All|Unigene3020_All|CL4143_Contig1_All|CL2655_Contig3_All|CL4143_Contig2_All	14	40876
GO:0009553	embryo sac development	Biological_Process	Unigene4184_All|CL4074_Contig1_All|CL4074_Contig2_All|CL1694_Contig4_All|CL2814_Contig3_All|CL1694_Contig5_All|CL1694_Contig1_All|CL1694_Contig7_All	8	40876
GO:0048481	plant ovule development	Biological_Process	Unigene5251_All|CL1422_Contig2_All|CL1470_Contig4_All|CL1470_Contig3_All|CL1422_Contig4_All|Unigene10029_All|CL1470_Contig1_All|CL1470_Contig2_All|CL2416_Contig2_All|CL1422_Contig10_All|CL2416_Contig1_All	11	40876
GO:1990400	mitochondrial ribosomal large subunit rRNA binding	Molecular_Function	CL1934_Contig4_All|CL1934_Contig2_All|CL1934_Contig1_All|CL1934_Contig5_All|CL1934_Contig3_All	5	40876
GO:0070407	oxidation-dependent protein catabolic process	Biological_Process	Unigene4079_All|CL180_Contig3_All|CL180_Contig2_All	3	40876
GO:0000123	histone acetyltransferase complex	Cellular_Component	CL512_Contig19_All|CL2167_Contig13_All|CL374_Contig18_All|CL512_Contig9_All|CL1032_Contig6_All|CL553_Contig2_All|CL1032_Contig1_All|CL8_Contig4_All|CL1340_Contig21_All|CL2167_Contig6_All|CL2101_Contig3_All|CL2167_Contig3_All|CL512_Contig7_All|CL512_Contig10_All|CL242_Contig11_All|CL2551_Contig3_All|CL374_Contig4_All|CL2167_Contig5_All|CL4850_Contig1_All|CL374_Contig11_All|CL1738_Contig17_All|CL21…	142	40876
GO:0003838	sterol 24-C-methyltransferase activity	Molecular_Function	Unigene10681_All|CL147_Contig2_All|CL3904_Contig1_All|CL3904_Contig2_All|CL147_Contig3_All|CL147_Contig35_All|CL147_Contig23_All	7	40876
GO:0071073	positive regulation of phospholipid biosynthetic process	Biological_Process	Unigene7099_All|Unigene10832_All	2	40876
GO:0018108	peptidyl-tyrosine phosphorylation	Biological_Process	CL1947_Contig5_All|Unigene7505_All|Unigene9335_All|Unigene7499_All|CL922_Contig2_All|CL922_Contig1_All|CL4145_Contig2_All|CL376_Contig11_All|CL1708_Contig3_All|Unigene9722_All|Unigene7517_All|Unigene3768_All|Unigene7493_All|CL1947_Contig4_All|Unigene11544_All|CL4054_Contig1_All|Unigene7501_All|CL376_Contig1_All|Unigene98_All|Unigene776_All|Unigene3554_All|CL1708_Contig2_All|CL5399_Contig3_All|CL2…	51	40876
GO:0045948	positive regulation of translational initiation	Biological_Process	CL1226_Contig2_All|CL1226_Contig1_All|CL3117_Contig5_All|Unigene9151_All|CL3117_Contig2_All|Unigene2933_All|Unigene4268_All|Unigene11829_All	8	40876
GO:0018107	peptidyl-threonine phosphorylation	Biological_Process	CL3304_Contig2_All|Unigene776_All|CL151_Contig8_All|CL3619_Contig5_All|CL2646_Contig7_All|CL4657_Contig1_All|CL3575_Contig2_All|CL1239_Contig5_All|CL3619_Contig3_All|CL3575_Contig1_All|CL4393_Contig16_All|CL1239_Contig1_All|CL4004_Contig5_All|Unigene2284_All|CL2843_Contig1_All|CL1239_Contig2_All|CL4128_Contig2_All|CL4004_Contig7_All|Unigene1703_All|CL2843_Contig2_All|CL4128_Contig1_All|Unigene376…	80	40876
GO:0014911	positive regulation of smooth muscle cell migration	Biological_Process	CL235_Contig11_All|Unigene7064_All|Unigene7119_All|Unigene5099_All|Unigene1978_All|CL235_Contig1_All|Unigene2914_All|CL3722_Contig2_All|Unigene1901_All|Unigene10652_All	10	40876
GO:0030507	spectrin binding	Molecular_Function	CL523_Contig4_All|CL523_Contig22_All|CL3527_Contig4_All|CL3527_Contig1_All|CL523_Contig23_All|CL3205_Contig7_All|CL3205_Contig6_All|CL3205_Contig4_All|CL523_Contig19_All|CL3527_Contig3_All|CL4386_Contig1_All|CL3527_Contig2_All|CL3205_Contig1_All|CL3527_Contig5_All|CL3205_Contig3_All|CL3001_Contig2_All|CL4386_Contig2_All|CL3205_Contig2_All|CL523_Contig11_All|CL523_Contig18_All|CL523_Contig17_All|C…	27	40876
GO:0010182	sugar mediated signaling pathway	Biological_Process	CL2182_Contig2_All|CL110_Contig9_All|CL110_Contig4_All|CL110_Contig7_All|CL110_Contig10_All|CL2766_Contig2_All|CL110_Contig6_All|CL110_Contig5_All|CL2766_Contig1_All|CL110_Contig1_All|CL110_Contig8_All	11	40876
GO:0006882	cellular zinc ion homeostasis	Biological_Process	CL3025_Contig8_All|CL1673_Contig8_All|Unigene3538_All|CL1673_Contig3_All|CL4388_Contig4_All|CL1673_Contig5_All|CL4388_Contig3_All|Unigene4126_All|CL506_Contig5_All|CL3025_Contig4_All|CL3025_Contig1_All|CL4609_Contig2_All|Unigene4060_All|CL3025_Contig5_All|CL3025_Contig9_All|CL3025_Contig2_All|CL4388_Contig2_All|Unigene4062_All|CL1673_Contig2_All|CL4609_Contig1_All|CL3025_Contig7_All|CL4388_Contig…	28	40876
GO:0050826	response to freezing	Biological_Process	Unigene3721_All|Unigene9892_All	2	40876
GO:0018576	catechol 1,2-dioxygenase activity	Molecular_Function	CL538_Contig1_All|CL3449_Contig2_All|CL3449_Contig3_All|CL3449_Contig1_All|CL538_Contig2_All	5	40876
GO:0071469	cellular response to alkaline pH	Biological_Process	CL479_Contig4_All|CL845_Contig30_All|CL4275_Contig3_All|CL479_Contig7_All|CL845_Contig11_All|CL845_Contig29_All|CL4275_Contig1_All|CL845_Contig15_All|CL3643_Contig6_All|CL4275_Contig2_All|CL845_Contig22_All|CL645_Contig1_All|CL845_Contig1_All|CL845_Contig4_All|CL3668_Contig3_All|CL845_Contig17_All|CL845_Contig10_All|CL845_Contig21_All|CL845_Contig14_All|CL845_Contig26_All|Unigene7770_All|CL845_Co…	52	40876
GO:0033173	calcineurin-NFAT signaling cascade	Biological_Process	CL801_Contig14_All|CL801_Contig26_All|CL801_Contig15_All|CL3126_Contig1_All|CL801_Contig21_All|CL4140_Contig2_All|CL801_Contig38_All|CL801_Contig22_All|CL3126_Contig2_All|CL801_Contig20_All|CL801_Contig41_All|CL801_Contig18_All|CL4140_Contig3_All|Unigene4794_All|CL801_Contig31_All|CL801_Contig17_All|CL3887_Contig2_All|CL801_Contig16_All|CL801_Contig39_All|CL801_Contig30_All|CL801_Contig13_All|CL4…	30	40876
GO:0005779	integral component of peroxisomal membrane	Cellular_Component	CL982_Contig7_All|Unigene1926_All|CL3787_Contig4_All|CL4260_Contig1_All|CL982_Contig5_All|CL1883_Contig1_All|CL982_Contig6_All|Unigene4315_All|Unigene2004_All|Unigene10580_All|CL4260_Contig2_All|CL3179_Contig3_All|Unigene4734_All|CL3179_Contig2_All|Unigene11355_All|CL3179_Contig1_All|CL3016_Contig3_All|Unigene10618_All|CL5354_Contig12_All|CL3179_Contig4_All|CL3016_Contig1_All|CL5354_Contig11_All|…	25	40876
GO:0072149	glomerular visceral epithelial cell fate commitment	Biological_Process	CL1022_Contig12_All|Unigene2549_All	2	40876
GO:0010520	regulation of reciprocal meiotic recombination	Biological_Process	CL4749_Contig2_All|Unigene11108_All|CL4749_Contig3_All|CL4749_Contig1_All|Unigene7002_All|Unigene1744_All	6	40876
GO:0004375	glycine dehydrogenase (decarboxylating) activity	Molecular_Function	CL2696_Contig1_All|CL2696_Contig7_All|CL2696_Contig6_All|CL2696_Contig3_All|CL5207_Contig2_All|CL2696_Contig8_All|CL2696_Contig5_All|CL2696_Contig2_All|CL2499_Contig2_All|CL2696_Contig4_All	10	40876
GO:0022616	DNA strand elongation	Biological_Process	CL4332_Contig3_All|CL3889_Contig3_All|CL4332_Contig1_All|CL4332_Contig2_All|CL3889_Contig1_All|CL3889_Contig2_All	6	40876
GO:0071305	cellular response to vitamin D	Biological_Process	Unigene11966_All|Unigene7732_All|Unigene11817_All|Unigene4398_All	4	40876
GO:1900444	negative regulation of filamentous growth of a population of unicellular organisms in response to biotic stimulus	Biological_Process	CL3468_Contig5_All|CL5186_Contig8_All|CL5186_Contig1_All|CL5186_Contig7_All|Unigene1744_All|CL5186_Contig4_All|CL5186_Contig2_All|CL5186_Contig3_All|Unigene1321_All|Unigene1419_All|CL5186_Contig6_All|CL3468_Contig6_All|CL5186_Contig5_All|Unigene1142_All	14	40876
GO:0043332	mating projection tip	Cellular_Component	CL878_Contig4_All|CL5279_Contig2_All|CL4072_Contig3_All|CL2577_Contig2_All|CL3109_Contig1_All|CL2742_Contig2_All|Unigene9306_All|CL87_Contig2_All|Unigene6511_All|CL4694_Contig6_All|Unigene2790_All|CL87_Contig6_All|Unigene8063_All|CL3074_Contig3_All|Unigene1588_All|Unigene3104_All|Unigene1585_All|CL105_Contig1_All|CL4574_Contig2_All|CL511_Contig3_All|Unigene5726_All|CL878_Contig6_All|Unigene9442_A…	254	40876
GO:0097238	cellular response to methylglyoxal	Biological_Process	Unigene11370_All|CL2243_Contig2_All|Unigene11685_All	3	40876
GO:0010025	wax biosynthetic process	Biological_Process	CL4377_Contig2_All|CL903_Contig8_All|Unigene7953_All|CL903_Contig10_All|CL1818_Contig5_All|CL903_Contig9_All|CL903_Contig14_All|CL1818_Contig8_All|CL903_Contig16_All|CL2270_Contig1_All|CL903_Contig7_All|CL1818_Contig6_All|CL4377_Contig1_All|CL903_Contig11_All|Unigene1090_All|CL1818_Contig3_All|CL1818_Contig2_All|CL895_Contig2_All|CL1818_Contig4_All|CL903_Contig1_All|CL903_Contig15_All|CL2270_Cont…	24	40876
GO:0016553	base conversion or substitution editing	Biological_Process	CL642_Contig6_All|CL642_Contig4_All|CL642_Contig3_All|CL642_Contig5_All|CL642_Contig1_All|CL642_Contig7_All|CL642_Contig2_All|CL642_Contig8_All	8	40876
GO:1901409	positive regulation of phosphorylation of RNA polymerase II C-terminal domain	Biological_Process	CL1696_Contig3_All|CL1696_Contig12_All|CL2843_Contig2_All|CL2843_Contig1_All|CL1696_Contig25_All|CL1696_Contig29_All|CL1696_Contig27_All|CL3288_Contig1_All|CL1696_Contig15_All|CL1696_Contig5_All|CL3288_Contig6_All	11	40876
GO:1904640	response to methionine	Biological_Process	Unigene10220_All|Unigene10255_All|Unigene10967_All	3	40876
GO:0050385	ureidoglycolate lyase activity	Molecular_Function	CL871_Contig5_All|CL871_Contig4_All	2	40876
GO:0051596	methylglyoxal catabolic process	Biological_Process	CL2954_Contig2_All|CL1634_Contig10_All|CL1282_Contig2_All	3	40876
GO:0008593	regulation of Notch signaling pathway	Biological_Process	Unigene5145_All|CL3368_Contig1_All|Unigene881_All|CL3423_Contig4_All|CL3423_Contig5_All	5	40876
GO:0010276	phytol kinase activity	Molecular_Function	CL1275_Contig2_All|CL1275_Contig6_All|CL1275_Contig1_All|Unigene10321_All	4	40876
GO:0038061	NIK/NF-kappaB signaling	Biological_Process	CL2488_Contig1_All|Unigene10775_All|CL988_Contig6_All|CL3603_Contig2_All|Unigene1076_All|Unigene10487_All|CL988_Contig3_All|CL3826_Contig1_All|CL988_Contig10_All|CL988_Contig1_All|Unigene10948_All|CL2488_Contig4_All|CL988_Contig4_All|CL988_Contig13_All|CL4056_Contig1_All|CL2488_Contig5_All|CL988_Contig2_All|CL2535_Contig1_All|CL988_Contig14_All|CL3930_Contig2_All|CL2535_Contig2_All|Unigene1923_Al…	39	40876
GO:0036500	ATF6-mediated unfolded protein response	Biological_Process	CL3144_Contig3_All|CL4753_Contig1_All|CL1895_Contig2_All	3	40876
GO:0050699	WW domain binding	Molecular_Function	CL1779_Contig5_All|CL573_Contig8_All|CL1779_Contig4_All	3	40876
GO:0032777	Piccolo NuA4 histone acetyltransferase complex	Cellular_Component	Unigene5985_All|CL2242_Contig8_All|CL2242_Contig9_All|CL3274_Contig2_All|CL1790_Contig2_All|CL2242_Contig7_All|CL2101_Contig1_All|CL2242_Contig1_All|CL2242_Contig3_All|CL2242_Contig6_All|CL395_Contig2_All|CL2242_Contig5_All|CL395_Contig1_All|CL2101_Contig2_All|CL395_Contig6_All|CL2101_Contig6_All	16	40876
GO:1903319	positive regulation of protein maturation	Biological_Process	Unigene10915_All	1	40876
GO:0035748	myelin sheath abaxonal region	Cellular_Component	Unigene11817_All|CL3109_Contig1_All|CL497_Contig4_All|CL497_Contig6_All|CL3109_Contig3_All|Unigene11966_All|CL3109_Contig2_All|CL497_Contig1_All	8	40876
GO:0070446	negative regulation of oligodendrocyte progenitor proliferation	Biological_Process	CL497_Contig4_All|CL497_Contig1_All|CL497_Contig6_All	3	40876
GO:0042908	xenobiotic transport	Biological_Process	CL1885_Contig9_All|CL5229_Contig12_All|CL1361_Contig9_All|CL5028_Contig9_All|CL1361_Contig4_All|CL2780_Contig2_All|Unigene11236_All|CL1885_Contig19_All|CL1361_Contig2_All|CL1361_Contig5_All|CL1885_Contig3_All|CL1885_Contig6_All|Unigene5961_All|CL1361_Contig11_All|CL1885_Contig14_All|Unigene3879_All|CL1361_Contig10_All|CL1885_Contig7_All|CL1361_Contig6_All|CL1361_Contig1_All|CL1885_Contig10_All|CL…	41	40876
GO:0003723	RNA binding	Molecular_Function	Unigene11446_All|CL4447_Contig4_All|CL1270_Contig11_All|Unigene4229_All|CL1226_Contig1_All|CL1345_Contig1_All|CL861_Contig1_All|CL106_Contig9_All|CL76_Contig4_All|CL464_Contig3_All|Unigene2686_All|CL2791_Contig5_All|CL1030_Contig12_All|CL537_Contig15_All|Unigene915_All|CL416_Contig2_All|CL2522_Contig3_All|CL2315_Contig5_All|CL1352_Contig2_All|CL2218_Contig8_All|Unigene6725_All|CL262_Contig3_All|U…	954	40876
GO:0051998	protein carboxyl O-methyltransferase activity	Molecular_Function	CL1444_Contig8_All|Unigene6536_All|Unigene6530_All|CL1444_Contig3_All|Unigene6533_All|CL172_Contig14_All|CL1444_Contig7_All	7	40876
GO:0002489	antigen processing and presentation of endogenous peptide antigen via MHC class Ib via ER pathway, TAP-dependent	Biological_Process	Unigene1257_All|Unigene1318_All|Unigene1363_All|Unigene1216_All|Unigene1348_All|Unigene1306_All|Unigene1131_All|Unigene1351_All|CL3495_Contig1_All|Unigene1410_All|CL5348_Contig20_All|Unigene1149_All	12	40876
GO:1902017	regulation of cilium assembly	Biological_Process	Unigene1576_All|CL3682_Contig3_All|CL3682_Contig1_All|CL3682_Contig5_All|CL1885_Contig17_All|CL5028_Contig10_All|CL3682_Contig4_All|CL5028_Contig1_All	8	40876
GO:0003222	ventricular trabecula myocardium morphogenesis	Biological_Process	Unigene6708_All|CL1022_Contig12_All|Unigene5059_All|Unigene2549_All	4	40876
GO:0097449	astrocyte projection	Cellular_Component	Unigene7097_All|Unigene11975_All	2	40876
GO:0000139	Golgi membrane	Cellular_Component	CL770_Contig9_All|Unigene11236_All|Unigene3968_All|CL4649_Contig2_All|Unigene277_All|CL20_Contig4_All|CL199_Contig7_All|CL5210_Contig7_All|CL725_Contig5_All|CL4649_Contig4_All|CL4241_Contig4_All|CL1950_Contig2_All|CL702_Contig7_All|CL1738_Contig15_All|CL1241_Contig1_All|CL2712_Contig2_All|CL1358_Contig13_All|CL4145_Contig2_All|CL5210_Contig18_All|CL1738_Contig12_All|CL3878_Contig5_All|CL2803_Cont…	317	40876
GO:0010666	positive regulation of cardiac muscle cell apoptotic process	Biological_Process	Unigene10283_All|Unigene10955_All|Unigene2839_All	3	40876
GO:0035108	limb morphogenesis	Biological_Process	Unigene2751_All|CL4368_Contig2_All|Unigene4428_All|CL4368_Contig1_All|Unigene10509_All	5	40876
GO:2000384	negative regulation of ectoderm development	Biological_Process	Unigene7025_All	1	40876
GO:1990243	atf1-pcr1 complex	Cellular_Component	CL2689_Contig3_All|CL2689_Contig6_All|CL2689_Contig1_All|CL2689_Contig2_All|CL2689_Contig4_All|CL2689_Contig5_All	6	40876
GO:0019571	D-arabinose catabolic process	Biological_Process	CL3621_Contig4_All|CL3326_Contig1_All|CL1213_Contig1_All|CL1213_Contig4_All|CL1213_Contig3_All|Unigene2889_All	6	40876
GO:0009061	anaerobic respiration	Biological_Process	CL106_Contig41_All|CL106_Contig22_All|CL106_Contig29_All|CL106_Contig23_All|CL106_Contig17_All|CL106_Contig5_All|CL3067_Contig2_All|CL106_Contig3_All|CL106_Contig4_All|CL106_Contig6_All|CL106_Contig12_All|CL106_Contig27_All|CL3067_Contig1_All|CL106_Contig33_All|CL106_Contig25_All|CL106_Contig7_All|CL106_Contig31_All	17	40876
GO:0048384	retinoic acid receptor signaling pathway	Biological_Process	CL4133_Contig12_All|CL4133_Contig19_All|Unigene9046_All|CL4133_Contig15_All|CL4133_Contig13_All|CL4133_Contig6_All|CL4133_Contig14_All|Unigene2566_All|CL726_Contig2_All	9	40876
GO:0015035	protein disulfide oxidoreductase activity	Molecular_Function	Unigene5118_All|Unigene1641_All|CL1657_Contig3_All|CL571_Contig1_All|Unigene1642_All|Unigene8000_All|CL2454_Contig2_All|Unigene1639_All|CL571_Contig5_All|CL571_Contig3_All|CL2350_Contig4_All|CL2807_Contig2_All|Unigene1640_All|CL571_Contig12_All|CL2454_Contig1_All|CL3976_Contig5_All|CL3976_Contig4_All|CL571_Contig6_All|Unigene7802_All|CL571_Contig4_All|CL3976_Contig1_All|CL1666_Contig12_All|Unigen…	36	40876
GO:0061351	neural precursor cell proliferation	Biological_Process	CL2724_Contig1_All|CL1351_Contig23_All|CL5399_Contig3_All|CL1351_Contig12_All|CL1351_Contig7_All|CL1351_Contig3_All|CL1351_Contig2_All	7	40876
GO:0017024	myosin I binding	Molecular_Function	CL3301_Contig5_All|CL3301_Contig7_All|CL3301_Contig4_All	3	40876
GO:0072203	cell proliferation involved in metanephros development	Biological_Process	Unigene11226_All	1	40876
GO:1990070	TRAPPI protein complex	Cellular_Component	Unigene8029_All|CL3080_Contig7_All	2	40876
GO:0052696	flavonoid glucuronidation	Biological_Process	CL4948_Contig3_All|Unigene10753_All|CL4948_Contig2_All|Unigene10253_All|Unigene8390_All|CL4948_Contig1_All	6	40876
GO:0000772	mating pheromone activity	Molecular_Function	CL930_Contig1_All|CL930_Contig2_All	2	40876
GO:0036094	small molecule binding	Molecular_Function	CL930_Contig1_All|Unigene3740_All|Unigene7095_All|Unigene8747_All|CL930_Contig2_All|Unigene7934_All	6	40876
GO:0001228	transcriptional activator activity, RNA polymerase II transcription regulatory region sequence-specific binding	Molecular_Function	CL2779_Contig2_All|CL3481_Contig4_All|CL3159_Contig2_All|Unigene878_All|CL1022_Contig12_All|Unigene3446_All|CL2676_Contig4_All|CL3481_Contig2_All|CL1130_Contig3_All|Unigene807_All|CL3159_Contig3_All|CL2649_Contig3_All|CL2649_Contig5_All|Unigene7789_All|CL2649_Contig7_All|CL3159_Contig6_All|Unigene6708_All|CL1384_Contig3_All|CL3532_Contig4_All|CL1384_Contig4_All|Unigene2549_All|Unigene6794_All|CL1…	44	40876
GO:0051428	peptide hormone receptor binding	Molecular_Function	Unigene1031_All|Unigene3689_All	2	40876
GO:1903562	microtubule bundle formation involved in mitotic spindle midzone assembly	Biological_Process	CL4969_Contig5_All|CL4969_Contig4_All|CL4969_Contig8_All|CL4969_Contig6_All|CL4969_Contig2_All	5	40876
GO:0050879	multicellular organismal movement	Biological_Process	Unigene6824_All	1	40876
GO:0001406	glycerophosphodiester transmembrane transporter activity	Molecular_Function	Unigene289_All|Unigene1742_All|Unigene266_All|Unigene279_All|Unigene288_All|Unigene263_All|Unigene271_All|Unigene280_All	8	40876
GO:0045211	postsynaptic membrane	Cellular_Component	Unigene11179_All|CL573_Contig8_All|Unigene7720_All|CL360_Contig3_All|Unigene9802_All|Unigene10838_All|CL360_Contig9_All|Unigene10556_All|CL4961_Contig3_All|CL360_Contig25_All|CL360_Contig20_All|CL360_Contig23_All|CL360_Contig6_All|CL360_Contig29_All|Unigene11923_All|CL360_Contig2_All|CL4961_Contig4_All|CL4967_Contig2_All|Unigene835_All|Unigene10824_All|CL360_Contig24_All|CL839_Contig12_All|CL360_…	27	40876
GO:0006376	mRNA splice site selection	Biological_Process	CL145_Contig51_All|CL145_Contig5_All|CL145_Contig15_All|CL145_Contig10_All|CL3440_Contig5_All|CL2979_Contig4_All|CL145_Contig50_All|CL145_Contig16_All|CL145_Contig25_All|CL145_Contig22_All|CL145_Contig12_All|CL145_Contig29_All|CL3119_Contig1_All|CL145_Contig27_All|CL145_Contig35_All|CL2176_Contig6_All|CL145_Contig3_All|CL145_Contig30_All|CL3226_Contig6_All|CL2117_Contig2_All|CL145_Contig41_All|CL…	72	40876
GO:0001946	lymphangiogenesis	Biological_Process	CL637_Contig4_All|CL637_Contig15_All|CL637_Contig16_All|CL637_Contig12_All|CL417_Contig8_All|CL1563_Contig1_All|CL3126_Contig3_All|CL637_Contig7_All|CL417_Contig6_All|CL3126_Contig1_All|CL417_Contig5_All|CL637_Contig11_All|CL3126_Contig2_All|CL417_Contig9_All|CL637_Contig6_All|CL637_Contig8_All|CL637_Contig5_All|CL637_Contig9_All|CL637_Contig1_All|CL637_Contig17_All	20	40876
GO:0008834	di-trans,poly-cis-decaprenylcistransferase activity	Molecular_Function	CL5049_Contig5_All|CL5049_Contig1_All	2	40876
GO:0004734	pyrimidodiazepine synthase activity	Molecular_Function	CL1337_Contig9_All|CL1337_Contig13_All|CL1337_Contig10_All|CL1337_Contig5_All|CL1337_Contig11_All	5	40876
GO:0031897	Tic complex	Cellular_Component	Unigene9969_All	1	40876
GO:0031410	cytoplasmic vesicle	Cellular_Component	CL199_Contig7_All|CL335_Contig3_All|Unigene1835_All|CL335_Contig42_All|CL1816_Contig11_All|CL4778_Contig1_All|CL2219_Contig4_All|CL335_Contig17_All|CL4164_Contig2_All|CL335_Contig4_All|CL335_Contig21_All|CL335_Contig9_All|CL813_Contig3_All|CL335_Contig26_All|Unigene8639_All|CL1816_Contig4_All|CL4306_Contig2_All|CL4142_Contig5_All|Unigene6882_All|CL335_Contig31_All|CL335_Contig11_All|CL335_Contig2…	162	40876
[truncated: 11,108 more rows]
