# Supplementary material for: De novo transcriptome assembly and comprehensive assessment provide insight into fruiting body formation of Sparassis latifolia
Source: Sci Rep. 2022 Jun 30;12:11075. doi: 10.1038/s41598-022-15382-5 (PMC9247108; doi:10.1038/s41598-022-15382-5)
Supplement: Supplementary file 4 — Supplementary Information 4. [file 41598_2022_15382_MOESM4_ESM.xls]

## Sheet: SM-vs-SP_DEG
Gene ID	SM (FPKM)			SP (FPKM)			SP vs SM (log2 ration)	Probability
	Replicate 1	Replicate 2	Replicate 3	Replicate 1	Replicate 2	Replicate 3
Unigene7616_All	0.7085	1.1972	1.6682	1843.66	1797.46	1820.32	10.58	1
CL2008_Contig23_All	2.2132	1.0686	1.824	2612.69	2210.42	2353.23	10.46	1
Unigene6506_All	0.2005	0.3952	0.0826	263.785	302.366	226.868	10.19	1
CL3601_Contig2_All	0.31	0.2619	0.0852	255.829	198.844	241.914	10.05	1
CL930_Contig1_All	0	0.2455	0	245.486	229.221	307.377	9.29	1
CL2008_Contig16_All	0.475	0.4237	0.6525	200.512	221.165	210.195	8.67	1
Unigene4348_All	0.2886	0.2438	0.2378	103.43	78.7898	92.0311	8.48	1
Unigene3594_All	0.1403	0.0593	0.0578	31.5103	26.2091	29.8431	8.41	1
CL3346_Contig6_All	0.443	0.4635	0.4868	149.527	163.088	147.294	8.37	1
CL2008_Contig21_All	0.3915	0.4962	0.1613	87.9128	117.199	115.567	8.26	1
CL2190_Contig6_All	0.0724	0.0611	0.1193	24.2271	23.1906	24.0942	8.14	1
Unigene4053_All	0.0808	0.1138	0.0222	19.4815	19.4574	21.3006	8.12	0.99
CL3346_Contig4_All	0.4326	0.3473	0.5883	126.258	127.982	119.707	8.09	1
Unigene4352_All	0.5604	0.3315	0.3233	127.248	91.628	109.368	8.08	1
Unigene4055_All	0.0798	0.0449	0.0219	11.4462	12.4794	12.6034	7.96	0.99
Unigene6988_All	0.4856	0.6838	0.9338	191.283	154.618	167.452	7.93	1
CL3086_Contig2_All	0.1123	0.0949	0.324	43.0496	38.8252	42.7691	7.87	1
Unigene3576_All	0.475	0.4013	0.2936	94.4521	75.4266	95.1997	7.82	1
Unigene4339_All	0.1467	0.434	0.4233	80.6609	66.8807	76.6301	7.8	1
CL183_Contig4_All	0.0536	0	0.0884	45.8726	44.0966	47.4578	7.74	1
CL2547_Contig1_All	1.2662	0.2675	0.2609	119.961	125.085	137.338	7.74	1
CL4953_Contig1_All	0.3946	0	0.4878	106.835	102.539	86.4977	7.74	1
CL1287_Contig2_All	0.14	0.1183	0.1384	29.2186	30.3632	24.0535	7.72	1
Unigene4346_All	0.4059	0.6174	0.4684	116.337	92.6208	103.017	7.71	1
Unigene5378_All	0.5614	0.2372	0.4627	83.8904	87.4113	91.228	7.7	1
CL2008_Contig4_All	0.0459	0.0388	0.0757	10.6628	10.5373	11.919	7.69	0.99
CL3086_Contig3_All	0.1118	0.0945	0.2304	29.7112	29.3385	30.1987	7.68	1
CL2365_Contig13_All	1.3194	1.7934	1.7965	302.498	309.763	341.677	7.6	1
Unigene1903_All	0.2551	0.1078	0.2103	37.7258	33.4633	39.137	7.59	1
CL833_Contig12_All	0.7195	0.9987	1.0165	188.728	164.279	165.39	7.57	1
Unigene2341_All	0.3405	0.5755	0.6549	98.3624	94.9523	97.0327	7.53	1
Unigene7027_All	0.1031	0.5225	0.3398	73.2866	51.1858	54.5677	7.53	1
Unigene6042_All	0.1234	0.139	0.1356	29.2123	19.4583	24.5981	7.52	1
Unigene2858_All	0	0.0997	0	76.792	57.6186	64.4318	7.5	1
Unigene922_All	0.0964	0.1629	0.0794	22.4461	17.6542	21.1675	7.5	0.99
CL833_Contig13_All	0.7236	1.0088	1.0735	150.48	168.333	165.065	7.43	1
Unigene7857_All	0.165	0.5576	0.136	54.7812	35.5184	53.5529	7.39	1
Unigene3408_All	0.0964	0.2444	0.2384	28.897	32.7361	28.1608	7.28	1
Unigene3463_All	0.2368	0.1501	0.1464	33.7721	21.6864	27.6189	7.28	1
Unigene4056_All	0.0532	0.0225	0.0219	4.2577	4.4294	5.6653	7.2	0.98
Unigene3548_All	0.4502	0.3804	0.371	64.085	48.6849	59.3531	7.16	1
Unigene2705_All	4.9285	4.8433	6.2695	742.603	793.078	706.724	7.13	1
Unigene4054_All	0.0531	0.0224	0.0219	3.9421	4.381	5.2164	7.12	0.98
Unigene2346_All	0.0958	0.1619	0.0789	18.3374	15.093	13.2233	7.11	0.99
CL833_Contig20_All	0.5701	0.3854	0.4698	59.8666	66.1211	66.1566	7.07	1
Unigene2366_All	1.0171	0.573	0	87.4226	93.9764	95.6642	7.05	1
Unigene4191_All	1.1508	1.8059	1.1743	196.241	163.787	188.003	7.05	1
CL2365_Contig11_All	0.382	0.2421	0.9446	67.9083	54.0475	84.9721	7.04	1
CL5331_Contig3_All	0.1768	0.3734	0.1639	31.6974	32.171	29.7472	7.03	1
Unigene1920_All	0.3191	0.3033	0.3616	48.1214	37.5116	41.7812	7.02	1
CL183_Contig8_All	0.1558	0.1316	0.0856	15.4594	16.0645	14.7311	6.95	0.99
CL4960_Contig1_All	0.0486	0.0411	0.0401	5.5104	4.8949	5.349	6.92	0.98
Unigene4057_All	0.0524	0.0443	0.0216	4.1587	4.4771	5.25	6.88	0.98
Unigene6985_All	0.3042	0.4626	0.3008	44.1078	36.7323	44.7083	6.88	1
CL183_Contig11_All	0	0	0.0858	42.9926	42.1696	42.2473	6.87	1
Unigene822_All	1.1091	1.0933	1.0664	135.043	119.702	127.164	6.87	1
Unigene4349_All	0	0.6847	0.3339	72.494	46.457	57.1579	6.86	1
CL4769_Contig4_All	0.1127	0.0952	0.0929	11.2735	10.6004	11.7984	6.81	0.99
CL1066_Contig16_All	0.1308	0.0474	0.0462	7.1854	8.2337	9.0165	6.77	0.99
CL2775_Contig7_All	1.6174	0.9823	1.583	142.018	152.482	155.189	6.75	1
CL4960_Contig2_All	0.0987	0.0834	0.122	11.7935	10.5388	10.2884	6.75	0.99
Unigene11142_All	0.4129	0	0.3403	47.1077	45.6471	41.0305	6.74	1
Unigene2255_All	0.2184	0.1845	0.3599	28.4943	23.9587	29.1508	6.74	1
CL169_Contig7_All	0.0263	0.0888	0.0216	5.4582	4.0728	4.9598	6.73	0.98
CL4553_Contig1_All	0.4481	0.8204	0.8618	88.2381	63.3384	73.5319	6.72	1
CL3086_Contig1_All	0.2344	0	0.2897	33.1899	36.3943	37.951	6.71	1
Unigene805_All	0.4961	0.1905	0.3717	42.3181	35.2664	33.2465	6.71	1
Unigene2225_All	0.301	0.4239	0.3308	33.2425	37.9936	33.1827	6.63	1
Unigene2327_All	0.2229	0.1883	0.5511	32.2209	29.4209	32.6302	6.61	1
CL833_Contig19_All	0.0893	0.1132	0.184	12.1081	12.194	13.007	6.59	0.99
Unigene3558_All	0.5179	1.0941	1.3873	111.089	88.0172	87.802	6.58	1
Unigene6999_All	1.9521	0.4498	0.1463	85.9703	77.0039	81.1654	6.58	1
Unigene4079_All	1.1171	0.9439	0.6138	89.4669	79.0978	86.283	6.57	1
CL2451_Contig2_All	1.0561	0.9419	1.0638	99.7058	89.779	98.478	6.56	1
Unigene2215_All	0	0.7467	0.437	61.1744	44.4668	51.4747	6.54	1
Unigene2866_All	0.4375	0.8009	0.4807	56.0029	50.525	52.9256	6.54	1
CL5280_Contig4_All	258.132	260.312	251.925	24736.2	21980	23854.4	6.52	1
CL3346_Contig5_All	0.8899	0.4296	0.7683	63.2882	65.2798	62.014	6.51	1
CL1169_Contig2_All	2.7637	2.7931	2.4787	244.145	252.754	231.141	6.5	1
Unigene2311_All	0	0	0.1714	36.5624	36.9717	32.495	6.5	1
Unigene6030_All	0.7087	0.8383	0.9345	84.4995	65.0091	73.963	6.49	1
CL1838_Contig4_All	0.2476	0.3139	0.1531	21.1883	21.5017	20.9906	6.48	0.99
CL3603_Contig3_All	0.0838	0.0354	0.0518	4.8616	4.2686	5.9904	6.47	0.98
Unigene6048_All	0.6338	0.5355	0.4274	53.8459	35.3643	52.0511	6.47	1
CL4071_Contig1_All	0.1355	0.0572	0.2233	12.1734	12.0141	12.4335	6.46	0.99
Unigene8164_All	0.3256	0.2751	0.0895	16.1137	23.6383	20.2523	6.44	0.99
Unigene2280_All	0.1951	0.4945	0.0804	22.7857	21.9646	21.3049	6.42	0.99
Unigene6997_All	1.0988	3.0175	3.3961	216.147	216.645	208.778	6.42	1
CL3195_Contig2_All	0.2868	0.1305	0.1091	18.2548	11.4472	15.177	6.41	0.99
Unigene8073_All	415.509	351.514	412.871	35410.6	30712.1	34395.3	6.41	1
CL1921_Contig1_All	1.662	2.198	2.0248	173.559	156.474	163.107	6.39	1
Unigene8494_All	1.3567	1.6207	1.388	128.011	116.857	114.186	6.36	1
CL433_Contig2_All	0.0286	0.0242	0.0236	1.8779	2.2187	2.105	6.34	0.95
CL4769_Contig15_All	0.9282	0.4706	0.306	47.143	46.2499	44.3549	6.34	1
Unigene4598_All	0.7399	0.4689	0.5336	51.9603	47.1521	40.6881	6.33	1
CL2008_Contig7_All	0.2082	0.132	0.1287	12.0802	11.8092	13.5428	6.32	0.99
CL3732_Contig1_All	0.1597	0.1349	0.0658	11.2893	7.3094	9.9296	6.31	0.99
Unigene6038_All	0.2576	0.2612	0.5519	32.1608	23.3304	28.8359	6.3	1
Unigene7928_All	0	0	0	31.4651	31.8119	53.9914	6.29	1
Unigene9376_All	0.8825	0.3314	0.2424	36.0844	39.9572	37.4822	6.28	1
Unigene4232_All	1.337	0.8284	0.8448	84.2676	70.9165	76.1896	6.26	1
Unigene5040_All	0.2109	0.2546	0.1987	19.305	15.2117	16.5231	6.26	0.99
CL833_Contig11_All	2.1911	2.063	2.3218	161.422	174.969	164.768	6.25	1
Unigene2320_All	0.3775	0.4785	0.389	36.7274	30.4444	27.4193	6.25	1
Unigene4237_All	0.684	1.0321	1.3691	85.8946	69.8879	75.0421	6.23	1
Unigene7677_All	0.0984	0.1663	0.0811	9.4941	8.4004	7.7983	6.22	0.99
CL1169_Contig1_All	1.2838	1.4697	1.024	96.1706	97.2979	86.696	6.21	1
CL3603_Contig1_All	0.2806	0.1459	0.1601	16.1879	12.9961	14.1262	6.21	0.99
CL86_Contig6_All	0.0929	0.1569	0.2296	10.8831	13.1752	11.3392	6.21	0.99
CL2365_Contig12_All	0.8891	1.252	1.1601	76.1815	63.1952	100.082	6.18	1
CL4846_Contig2_All	0.1013	0.0856	0.167	8.0725	8.8569	8.6812	6.18	0.99
CL985_Contig2_All	1.1903	0.91	1.1445	87.7583	69.6006	78.7189	6.18	1
CL3795_Contig1_All	1.334	0.4696	0.7329	58.9766	70.3356	53.7089	6.17	1
Unigene8312_All	5.8	6.5184	6.4044	487.459	368.831	483.696	6.16	1
CL2008_Contig12_All	0.1072	0.0906	0.1325	6.6163	6.2779	10.4876	6.15	0.99
Unigene2359_All	0.4621	0.5324	0.6232	35.1864	40.3716	39.318	6.15	1
Unigene912_All	0.4297	0.4236	0.3541	28.0909	27.2944	30.4735	6.15	1
Unigene8628_All	0.2795	0.6297	0.4607	36.1766	29.4334	30.878	6.14	1
CL1340_Contig9_All	0.1118	0.0315	0.0922	4.1363	6.0891	6.1076	6.12	0.98
CL1431_Contig6_All	0.3113	0.2922	0.3136	22.9984	19.8014	20.9872	6.12	0.99
Unigene6950_All	0.9397	0.9131	1.0843	75.0791	57.9091	70.8499	6.12	1
CL5236_Contig9_All	0.1912	0.1616	0.0946	10.4583	9.9689	10.3842	6.11	0.99
CL3195_Contig1_All	0.1044	0.0441	0.0861	6.529	3.1881	6.3774	6.1	0.98
Unigene2294_All	0.8415	0.395	0.3082	33.6779	37.7929	34.8195	6.1	1
CL768_Contig6_All	0	0	0.119	27.9885	20.8515	27.2788	6.09	1
Unigene776_All	0.5118	0.3089	0.6026	36.3366	30.7026	29.1168	6.08	1
Unigene8646_All	0	0	0	33.45	34.9792	33.0892	6.08	1
CL3868_Contig2_All	0.8097	1.2163	0.7415	67.3466	55.5907	61.7584	6.06	1
Unigene2275_All	0.2455	0.1556	0.1012	11.5104	10.7346	11.2666	6.06	0.99
Unigene2293_All	1.1753	1.4493	1.4268	83.2327	93.2727	93.2041	6.06	1
CL721_Contig3_All	0.7379	0.8729	0.6082	47.5552	50.9379	48.7152	6.05	1
Unigene9840_All	0	0	0.3999	30.1437	35.6278	27.0528	6.05	1
CL1052_Contig9_All	0.5665	0.3661	0.2747	29.737	24.2477	24.898	6.03	1
CL4900_Contig2_All	1.8227	1.7833	1.9766	125.779	125.909	112.129	6.03	1
Unigene4319_All	0.6017	0.8579	0.4649	47.5428	34.3108	43.7265	6.03	1
Unigene4697_All	1.2833	1.0456	1.7754	89.1011	92.6714	85.6584	6.03	1
CL2315_Contig6_All	0.0157	0.0397	0.0774	3.1314	2.6732	2.8141	6.02	0.97
CL651_Contig2_All	0.3099	0.0806	0.0393	10.132	8.0622	9.745	6.02	0.99
CL367_Contig6_All	0.0385	0.0163	0.0159	1.4877	1.6024	1.4296	6	0.94
CL519_Contig5_All	0.1225	0.1552	0.2523	12.0812	10.5323	11.2166	6	0.99
CL5225_Contig1_All	1.6287	1.8107	1.5896	109.342	112.93	98.0141	5.99	1
Unigene4671_All	0.2943	0.113	0.2426	15.7118	11.732	13.4659	5.98	0.99
Unigene9560_All	0.2996	0.7595	0	34.8828	34.6037	28.4074	5.97	1
CL303_Contig7_All	0.6616	0.7476	0.6044	37.4673	43.9886	42.0413	5.94	1
CL1522_Contig6_All	2.143	1.9556	2.3078	132.104	130.184	127.63	5.93	1
CL2678_Contig5_All	0.6366	0.7746	0.6296	47.106	34.4508	42.4725	5.93	1
CL367_Contig3_All	0.0737	0.0623	0.0304	3.4683	3.5554	3.0874	5.93	0.97
CL651_Contig1_All	0.1734	0.0837	0.1429	8.7504	8.053	7.517	5.93	0.99
CL2315_Contig7_All	0.0452	0.0382	0.0745	3.5452	3.0715	2.9613	5.92	0.97
Unigene264_All	0.1018	0.1147	0.1119	7.1603	7.1957	5.5863	5.92	0.98
CL909_Contig7_All	0.6038	0.974	0.8596	44.265	54.5226	47.8407	5.91	1
Unigene2128_All	0.1684	0.4269	0.8328	30.3979	29.4536	26.1868	5.91	1
Unigene4698_All	0.0507	0.0107	0.0104	1.7027	1.087	1.5376	5.91	0.93
Unigene5903_All	1.3315	1.2322	1.3586	89.4556	67.4555	78.1323	5.91	1
Unigene2282_All	0.6116	0.1722	0	25.9635	25.7299	25.0489	5.9	1
Unigene7015_All	0	0	0.4218	31.2902	24.1696	29.5008	5.9	1
Unigene804_All	3.7617	2.7811	4.7279	226.761	216.988	230.894	5.9	1
CL368_Contig8_All	0.2195	0.3709	0.2894	18.2129	15.535	18.0793	5.88	0.99
CL4680_Contig20_All	0.9431	0.8254	0.8606	51.9791	50.21	52.4503	5.88	1
CL2507_Contig2_All	0.0552	0.3265	0.5004	17.5544	17.5317	16.1194	5.86	0.99
CL4795_Contig8_All	0.0925	0.0156	0.061	3.8446	2.6246	3.255	5.85	0.97
CL645_Contig2_All	0.1873	0.0791	0.2315	10.2424	9.964	8.5222	5.85	0.99
Unigene10605_All	0	0.2302	0.449	24.6883	22.47	20.8665	5.85	1
CL4493_Contig2_All	0.09	0.3043	0.0742	10.1302	7.8728	8.6727	5.83	0.99
CL2192_Contig1_All	0.6541	0.4677	0.622	34.2049	32.0862	31.7151	5.81	1
CL995_Contig13_All	0.9192	1.4321	0.876	60.2889	63.4143	53.7305	5.78	1
Unigene10766_All	0	0.1762	0	28.5064	20.4655	15.18	5.77	0.99
CL1140_Contig3_All	0.3618	0.2293	0.1864	14.0985	13.9522	13.5143	5.74	0.99
Unigene2189_All	0.4856	0.547	0.8004	33.8934	36.8519	27.4995	5.74	1
CL2233_Contig2_All	0.5615	0.738	0.9256	38.2686	38.2927	40.6503	5.72	1
CL2554_Contig4_All	0.4805	0.87	0.792	33.0913	42.2414	37.9016	5.72	1
Unigene5189_All	0	0	0	25.1514	21.5752	32.5942	5.72	1
CL317_Contig1_All	0.1759	0.2229	0.1968	12.3013	7.4628	11.2932	5.7	0.99
CL3074_Contig3_All	0.2599	0.0941	0.3978	13.6932	11.3634	13.7711	5.69	0.99
CL4960_Contig3_All	0.3384	0.4085	0.3586	18.3583	18.8238	19.7276	5.69	0.99
Unigene2164_All	0.3681	1.0886	0.6068	37.2473	38.5655	30.5729	5.69	1
CL1340_Contig16_All	0.6871	0.6502	0.5436	29.784	31.8531	34.2901	5.67	1
CL4071_Contig2_All	0.3962	0.5579	0.4353	23.4561	24.8005	22.302	5.67	1
CL4672_Contig1_All	0.263	0.0889	0.1301	7.4402	8.1155	8.7387	5.66	0.99
CL3783_Contig5_All	0.312	0.2636	0.3428	15.8437	15.555	14.7752	5.65	0.99
Unigene4856_All	0.0577	0.0731	0.0951	3.4255	3.8069	4.1346	5.65	0.97
CL4567_Contig2_All	0.0334	0.0564	0.0275	1.6687	1.7067	2.4804	5.64	0.95
Unigene6887_All	3.2553	2.8117	2.1463	152.84	116.368	141.397	5.64	1
CL367_Contig7_All	0.0537	0.0302	0.0295	1.8169	2.1395	1.6687	5.63	0.95
CL4674_Contig2_All	0.424	0.5015	0.3145	21.6972	19.5499	20.2582	5.63	0.99
CL5266_Contig5_All	4.2295	5.341	3.6774	198.504	204.207	255.232	5.63	1
Unigene6046_All	0.7002	0.7231	0.8336	43.5257	31.8977	35.2883	5.62	1
CL1952_Contig2_All	2.1528	1.5392	1.5013	79.1891	83.0591	91.818	5.61	1
CL3833_Contig1_All	1.5433	1.8886	2.0614	96.2608	84.0693	85.249	5.6	1
Unigene7515_All	0.0648	0.0547	0.0712	2.7504	3.2423	3.2432	5.6	0.97
Unigene8498_All	1.9891	1.9166	1.8694	98.5144	92.6089	87.1871	5.59	1
CL243_Contig3_All	0.0115	0.0292	0.057	1.8361	1.0452	1.7823	5.58	0.94
CL315_Contig41_All	0.6521	0.4662	0.6408	28.3173	28.5931	27.4883	5.58	1
CL3859_Contig3_All	0.0593	0.0751	0.171	4.3547	4.671	5.5539	5.58	0.98
CL4061_Contig1_All	0.1817	0.1843	0.2097	9.6267	8.8144	8.959	5.57	0.99
Unigene1788_All	4.0369	2.9911	3.327	169.188	159.924	160.373	5.56	1
CL3776_Contig2_All	0.3136	0.265	0.517	17.2519	18.1623	15.4147	5.54	0.99
CL4133_Contig1_All	0.2893	0.4399	0.3338	18.0362	16.5127	14.7877	5.54	0.99
Unigene2837_All	0.4862	0.5477	0.1336	22.2864	14.8395	17.3317	5.54	0.99
CL5068_Contig1_All	0.6805	0.575	0.5608	28.5345	24.8867	29.7638	5.52	1
Unigene2838_All	1.2784	0.8402	0.3512	38.4027	35.7401	39.1102	5.52	1
Unigene5293_All	0.3589	0	0.8873	31.4063	31.0855	17.4211	5.52	1
Unigene6862_All	0.7975	0.861	0.8398	40.0528	36.9505	37.3345	5.52	1
CL1838_Contig3_All	0.2547	0.1076	0.1575	7.8126	7.1451	8.7916	5.51	0.99
CL833_Contig15_All	0.1854	0.3917	0.3439	12.7511	15.7569	13.4328	5.51	0.99
Unigene5068_All	2.3474	2.3891	2.1984	110.173	96.9529	108.242	5.51	1
CL2921_Contig2_All	0.187	0.2633	0.1027	8.6204	8.587	7.7534	5.5	0.99
Unigene3593_All	0	0	0	22.671	21.083	24.2878	5.5	1
CL1831_Contig10_All	0.271	0.1908	0.1117	7.304	9.6858	8.7343	5.49	0.99
Unigene7742_All	0.9136	0.5222	0.8858	38.5248	31.3196	34.5846	5.49	1
Unigene7914_All	0	0	0	24.0936	20.1484	23.1568	5.49	1
CL1761_Contig3_All	0.0353	0.0149	0.0436	1.1983	1.6868	1.2969	5.48	0.93
CL653_Contig2_All	0.4619	0.5464	0.4568	23.7198	20.1043	21.0634	5.47	0.99
CL1273_Contig7_All	0.1297	0.0548	0.0802	4.0794	3.2369	4.3044	5.46	0.97
Unigene7757_All	1.9119	1.6154	2.276	97.0998	83.5893	74.6808	5.46	1
CL995_Contig11_All	0.0721	0.0609	0.0891	3.0975	3.4783	3.1162	5.45	0.97
Unigene2272_All	1.0737	1.2852	0.5162	48.4467	36.2395	41.3281	5.45	1
Unigene2872_All	0.1707	0	0.0281	12.4335	7.5494	10.5673	5.45	0.99
CL3205_Contig2_All	0.1906	0.1611	0.0262	5.9582	5.0324	5.3982	5.44	0.98
CL3124_Contig1_All	0.4745	0.2005	0.3911	20.3932	8.808	16.7368	5.43	0.99
Unigene2746_All	3.4295	4.8557	4.889	199.744	189.627	178.359	5.43	1
Unigene4246_All	1.308	1.2894	1.3475	64.7276	43.5202	61.51	5.43	1
Unigene7002_All	0.6126	0.3106	0.3534	20.3922	16.2229	17.9365	5.42	0.99
Unigene2365_All	0.5269	0.3562	0.3474	16.9222	17.9964	17.3061	5.41	0.99
CL1838_Contig2_All	0	0.107	0.0522	8.7602	8.9875	9.849	5.39	0.99
Unigene2748_All	0.1167	0	0	15.775	16.8474	14.2511	5.39	0.99
Unigene6933_All	4.6067	4.3946	4.2865	193.558	188.416	170.196	5.38	1
CL1140_Contig2_All	0.0892	0.1884	0.147	5.6101	6.2541	5.6827	5.37	0.98
CL2464_Contig1_All	0.191	0.121	0.1968	7.7983	6.0666	7.1716	5.37	0.98
Unigene8706_All	0	0	0	20.7459	19.0304	22.4495	5.37	0.99
CL2435_Contig1_All	1.5985	1.3506	1.0539	62.1996	46.6801	55.2866	5.36	1
CL3342_Contig14_All	0.078	0.033	0.1125	2.9263	2.993	3.2549	5.36	0.97
CL4750_Contig2_All	0	0.6284	0.1532	18.0128	16.7169	17.9086	5.36	0.99
CL2981_Contig3_All	0.6786	0.7118	0.6364	26.7303	28.7423	27.279	5.35	1
CL3216_Contig2_All	0.981	0.2763	0.8085	30.4049	27.7846	26.2906	5.35	1
CL3692_Contig6_All	0.3245	0.8226	1.0699	41.0788	21.1495	28.3072	5.35	1
CL5051_Contig3_All	0.0384	0.0324	0.0632	2.2178	1.8035	1.4546	5.35	0.95
CL4769_Contig11_All	0.394	1.6646	1.2989	46.4861	44.5283	44.8264	5.34	1
Unigene4332_All	0.5907	0.4991	0.6694	25.095	20.8911	25.2564	5.34	1
Unigene7020_All	0.4994	0.211	0.4116	15.9977	14.8302	14.5825	5.34	0.99
CL3776_Contig1_All	0.389	0.2191	0.3741	13.5272	12.9444	13.1312	5.33	0.99
CL2507_Contig7_All	0	0.0915	0.0446	8.9286	8.0416	8.3796	5.32	0.99
Unigene1783_All	1.1209	0.9471	0.9766	44.3912	36.0353	41.61	5.32	1
CL223_Contig5_All	0.0306	0.0518	0.0253	1.3649	1.2893	1.6039	5.31	0.93
CL1418_Contig5_All	0.0512	0.0433	0.0844	2.0006	2.5768	2.4469	5.3	0.96
CL1927_Contig3_All	6.0979	5.5305	5.9939	231.061	240.44	221.072	5.3	1
CL4769_Contig2_All	0.093	0.0785	0.1532	4.5758	3.9875	4.2304	5.3	0.98
CL645_Contig1_All	0.1951	0.1648	0.5627	13.4885	12.4707	10.1346	5.29	0.99
Unigene1876_All	1.1865	0.3342	1.3854	39.8656	36.2161	37.5737	5.29	1
CL3166_Contig2_All	0.0375	0.0634	0.0309	1.4955	2.1671	1.4517	5.28	0.94
Unigene2209_All	0	0.1835	0	17.3059	15.405	13.3955	5.28	0.99
Unigene374_All	0.3888	0.3286	0.6409	17.9259	18.6049	16.1231	5.28	0.99
Unigene4399_All	0	0	0	17.7132	17.075	22.8551	5.26	0.99
Unigene7514_All	0.0661	0.0372	0.0545	2.0144	1.7814	2.2396	5.26	0.95
CL1586_Contig2_All	0.0293	0.0989	0.0724	2.2183	2.68	2.6861	5.24	0.96
CL1761_Contig2_All	0.0356	0.0301	0.044	1.4047	1.3803	1.3636	5.24	0.93
CL5331_Contig4_All	0.6501	0.7888	0.4671	21.7383	26.1822	24.2249	5.24	1
Unigene2731_All	8.2417	4.3449	6.27	243.333	227.326	240.644	5.24	1
CL431_Contig1_All	0	0	1.0857	26.3508	27.6031	24.5803	5.23	1
CL903_Contig1_All	2.6607	2.3041	2.8256	98.9826	96.7171	96.7978	5.23	1
Unigene9845_All	0.3482	0.2942	1.7219	28.296	31.8849	28.7882	5.23	1
CL1107_Contig2_All	7.4975	5.3347	6.1791	246.584	169.76	293.913	5.22	1
CL831_Contig7_All	0.0545	0.0461	0.045	1.4065	2.0699	1.9445	5.22	0.95
Unigene2193_All	0.2619	0.2766	0.1619	9.6167	8.8569	7.5973	5.22	0.99
Unigene7846_All	0.3082	0	1.0161	26.9734	16.5272	24.3135	5.22	1
CL4735_Contig2_All	0.0522	0.0441	0	7.9572	6.3761	7.6846	5.21	0.98
CL2008_Contig3_All	0.0858	0.1087	0.0707	2.9825	2.8658	3.9037	5.2	0.97
CL3249_Contig1_All	1.0304	0.9376	1.4045	41.2149	44.2001	38.3251	5.2	1
CL3398_Contig2_All	0.6124	0.6554	0.6056	22.8705	24.2302	21.6436	5.2	1
CL4668_Contig1_All	0.6734	1.7069	1.1099	46.3882	40.4579	41.5402	5.2	1
CL4672_Contig2_All	0.3794	0.4122	0.3127	13.0441	13.1009	14.4712	5.2	0.99
CL2553_Contig4_All	0.0309	0.0784	0.0765	2.4164	2.143	2.158	5.18	0.96
Unigene6940_All	1.6263	1.9849	1.7871	72.854	60.222	62.0867	5.18	1
Unigene7545_All	0.2144	0.5434	0.1767	13.6514	11.318	9.0242	5.18	0.99
Unigene3469_All	12.1063	10.5202	10.2615	453.431	397.404	335.269	5.17	1
CL3682_Contig1_All	0.1108	0.0585	0.0457	2.7158	2.3189	2.6573	5.16	0.96
Unigene5914_All	0	0	0	16.5841	16.017	21.1824	5.16	0.99
CL2315_Contig5_All	0	0.0548	0.0668	8.8766	5.5748	7.6088	5.15	0.98
CL2555_Contig1_All	0.19	0.1927	0.2506	6.2955	8.6531	7.5525	5.15	0.98
CL3470_Contig1_All	0.2656	0.2245	0.2189	9.6517	8.3273	7.2536	5.15	0.99
CL4386_Contig2_All	0.982	0.7468	1.214	37.367	33.0514	33.9642	5.15	1
Unigene4220_All	1.4432	2.3967	1.5175	70.884	55.9124	63.6379	5.15	1
CL3124_Contig2_All	0	0.4926	0.3203	17.3095	11.8626	17.0976	5.14	0.99
CL4071_Contig4_All	1.5598	1.8451	1.2855	55.453	59.189	47.9143	5.12	1
CL4751_Contig1_All	0.1479	0.1562	0.1219	4.4498	4.8199	5.5256	5.12	0.98
CL5055_Contig2_All	0.1716	0.5073	0.2828	12.5333	10.1896	10.8001	5.12	0.99
Unigene2367_All	5.6727	4.1758	5.2773	174.508	172.789	178.395	5.12	1
Unigene2734_All	1.3743	0.8709	1.6989	43.7572	43.9303	47.6881	5.1	1
Unigene2258_All	0.3332	0.1689	0.3844	11.8449	9.2348	9.148	5.09	0.99
Unigene3838_All	0.3203	0.3383	0.396	12.7634	10.9652	12.2683	5.09	0.99
Unigene6984_All	0.4116	0.3478	0	16.7245	14.9407	11.2395	5.09	0.99
CL1287_Contig4_All	0.8438	1.0237	1.0164	33.049	32.3043	32.1144	5.08	1
CL2753_Contig2_All	0.3191	0.1348	0.1972	6.4827	7.6998	7.8056	5.08	0.98
CL995_Contig6_All	0.5625	0.6416	0.6722	20.2612	23.3864	19.8813	5.08	0.99
CL5154_Contig6_All	0.1628	0.1892	0.2516	6.584	7.1191	6.5148	5.07	0.98
CL5236_Contig8_All	0.2182	0.1536	0.1199	6.052	5.1597	5.3232	5.07	0.98
CL833_Contig24_All	0.4768	0.282	0.3144	11.5869	12.4692	11.9349	5.07	0.99
CL1417_Contig1_All	0.6577	0.5279	0.4878	19.3988	18.9616	17.4093	5.06	0.99
CL2902_Contig2_All	0.6401	0.4207	0.5275	18.0609	18.7161	16.3454	5.06	0.99
Unigene11743_All	0.8068	0.2727	0.3324	16.2002	16.7044	14.3186	5.06	0.99
CL1340_Contig3_All	0.0723	0.0306	0.0298	1.0457	1.5516	1.8107	5.05	0.93
CL1066_Contig22_All	0.0979	0.124	0.0403	3.3263	2.6238	2.6722	5.04	0.96
CL3205_Contig5_All	0.1042	0.1174	0.0286	2.7142	2.7509	2.7928	5.04	0.96
CL1366_Contig4_All	0.6288	0.4947	0.4825	16.315	19.2998	16.857	5.03	0.99
CL5342_Contig6_All	0.1043	0.0176	0.1375	2.3309	3.3213	2.8323	5.03	0.96
Unigene7641_All	1.5774	0.9889	1.342	42.144	43.6969	41.6436	5.03	1
Unigene3672_All	0	0	0	16.5906	14.2502	17.7427	5.02	0.99
Unigene7239_All	0.5125	0.4519	0.404	13.5803	16.3597	14.501	5.02	0.99
CL1575_Contig5_All	0.3531	0.5781	0.4001	14.8813	13.654	14.2866	5.01	0.99
Unigene4335_All	0	0	0	15.8733	14.8273	17.528	5.01	0.99
CL4704_Contig2_All	0.6258	0.5287	0.6303	20.4542	18.0388	18.537	5	0.99
CL664_Contig2_All	0.4807	0.5416	0.2201	13.147	14.2768	12.3975	5	0.99
Unigene2853_All	0.2334	0.3944	0.9618	17.3252	19.4467	14.1625	5	0.99
Unigene3162_All	0.4188	0.6782	0.719	18.7595	19.2299	20.116	5	0.99
CL1586_Contig9_All	0.0415	0.0351	0.0342	1.1672	1.0269	1.3218	4.99	0.92
CL4022_Contig1_All	0.0679	0.0574	0.1119	2.52	1.9604	3.0385	4.99	0.96
Unigene2198_All	0.1379	0.0582	0.2273	4.4167	4.8905	4.1828	4.99	0.98
Unigene8486_All	0.0599	0.0506	0.0987	2.8535	2.1731	1.6347	4.99	0.96
Unigene927_All	0.2735	0	0	15.1751	10.6057	14.7308	4.99	0.99
CL1829_Contig2_All	0.0324	0.0273	0.16	2.0988	2.563	2.2092	4.97	0.96
CL2008_Contig2_All	0.0456	0	0	10.5911	10.3535	11.8041	4.97	0.99
CL4167_Contig3_All	0.4521	0.7639	0.3726	15.3652	18.4597	15.944	4.97	0.99
Unigene549_All	0.0211	0.089	0.0347	1.8273	1.599	1.1186	4.97	0.94
CL4680_Contig5_All	0.1218	0.2058	0.2007	5.0429	6.831	4.6182	4.96	0.98
Unigene4012_All	0.113	0.0546	0.0532	2.0563	2.3974	2.4124	4.96	0.96
Unigene7832_All	0.355	0.2182	0.2394	8.4983	8.5729	8.1761	4.96	0.99
CL910_Contig4_All	0	0.0895	0.131	7.9889	7.8663	6.429	4.95	0.98
CL5027_Contig2_All	1.1555	1.0374	0.9523	33.2928	30.8602	32.2634	4.94	1
CL1107_Contig1_All	7.3505	6.2971	7.8249	231.569	150.076	275.2	4.93	1
CL4750_Contig1_All	0.411	0	0.1694	10.5967	10.6791	11.6892	4.93	0.99
CL5321_Contig1_All	0.1201	0.1353	0.1319	4.3782	3.5659	3.8858	4.93	0.97
CL995_Contig2_All	0.0583	0.2957	0.1442	4.7851	5.5812	4.8662	4.93	0.98
Unigene3569_All	0.3181	0.5376	0.3933	16.1567	11.678	10.2547	4.93	0.99
Unigene6041_All	0.2656	0	0	13.6992	9.2039	15.3131	4.92	0.99
Unigene8502_All	2.2877	2.0208	1.7997	63.1311	62.7918	59.3112	4.92	1
CL721_Contig10_All	4.3541	4.8778	3.9111	127.312	137.581	131.507	4.91	1
Unigene5195_All	0.3053	0.258	0.3774	10.1384	9.6964	8.4522	4.91	0.99
CL2181_Contig2_All	2.7426	2.844	2.5685	84.1339	87.0779	72.8065	4.9	1
CL4362_Contig2_All	0.0933	0.1051	0.1282	3.4998	2.7456	3.5153	4.9	0.97
CL5321_Contig3_All	0.1832	0.4837	0.3397	9.6982	10.6736	9.727	4.9	0.99
CL5373_Contig15_All	0.2433	0.2056	0.1253	4.5866	5.7081	6.84	4.9	0.98
Unigene4998_All	6.2823	6.2813	6.5583	201.91	188.381	180.592	4.9	1
Unigene9721_All	0.056	0.071	0.0462	1.7066	1.5246	1.9328	4.9	0.94
CL1340_Contig24_All	0.0533	0.03	0.0293	1.1242	1.0551	1.1587	4.89	0.91
CL1675_Contig1_All	0	0	0.1511	11.9389	11.4955	10.7086	4.89	0.99
Unigene1904_All	0	0	0	15.3562	13.5105	15.4588	4.89	0.99
Unigene5172_All	0.5565	0.4702	0.3822	13.4804	14.4618	13.719	4.89	0.99
Unigene7856_All	0.7334	0.2066	0.6045	21.3944	9.2771	15.0198	4.89	0.99
CL2403_Contig1_All	0.0826	0.1395	0.1588	4.0001	3.7464	3.5072	4.88	0.97
CL3540_Contig1_All	0.0688	0.0291	0.0283	1.2631	1.0214	1.4348	4.88	0.92
CL995_Contig9_All	0.3604	0.1015	0.2475	6.7582	7.6801	6.5148	4.88	0.98
Unigene2742_All	1.8061	1.6648	1.8494	54.5252	52.7351	49.8986	4.88	1
Unigene7831_All	118.295	114.511	120.808	3495.06	3381.96	3516.22	4.88	1
CL2264_Contig2_All	1.282	0.2708	0.5283	19.2823	19.5645	22.121	4.87	0.99
CL2331_Contig2_All	1.039	0.9657	1.1988	32.7173	28.7135	32.39	4.87	1
CL2816_Contig2_All	0.3005	0.1016	0.2476	7.2778	6.2461	5.5151	4.87	0.98
CL3159_Contig1_All	0.0437	0.0739	0.0721	2.2219	1.5518	1.7918	4.87	0.95
CL420_Contig18_All	0.458	0.4354	0.4561	13.8082	12.5474	12.9697	4.86	0.99
CL1340_Contig18_All	0.1475	0.1246	0.1216	3.9334	3.6203	3.8042	4.85	0.97
CL1919_Contig7_All	0.1264	0.1068	0.0521	2.5673	2.919	2.7318	4.85	0.96
CL2365_Contig8_All	59.8654	47.3838	60.7246	1600.86	1645.23	1576.43	4.84	1
CL4840_Contig1_All	1.3088	1.4402	1.5302	39.6919	43.0856	40.0767	4.84	1
CL3943_Contig3_All	0.9422	1.2974	1.4093	33.5925	34.4872	35.4942	4.83	1
Unigene1820_All	2.2271	1.035	1.9273	53.423	46.5734	47.9739	4.83	1
Unigene7212_All	0.9799	1.0416	0.8857	24.4015	30.8471	27.5711	4.83	1
CL1674_Contig3_All	1.0206	0.9226	0.7825	28.0789	24.5735	24.1243	4.82	1
CL3026_Contig1_All	0	0.6598	0.3218	11.8972	19.0021	10.9567	4.82	0.99
CL4698_Contig2_All	0.1393	0	0.0574	7.6726	6.3195	5.7048	4.82	0.98
CL910_Contig23_All	0.1483	0.188	0.2445	6.0563	4.9868	5.3446	4.82	0.98
Unigene2183_All	0.4303	0.2909	0.2128	9.2801	9.0167	8.0292	4.82	0.99
CL4064_Contig2_All	0.0978	0.0661	0.0322	1.9865	1.6455	1.869	4.81	0.95
CL4769_Contig8_All	0.0972	0.3284	0.1602	5.6939	4.5687	6.1905	4.81	0.98
Unigene2310_All	0.4196	0.3818	0.3192	10.6418	9.6113	11.285	4.81	0.99
CL2190_Contig3_All	0.3391	0.4776	0.6833	15.5758	12.8074	13.262	4.8	0.99
CL4482_Contig3_All	0.6357	1.88	1.4408	40.3998	31.7275	37.7305	4.8	1
CL4494_Contig1_All	0.2779	0.1921	0.2707	8.0748	5.3569	7.2443	4.8	0.98
Unigene7508_All	0.0445	0.0376	0.0366	0.9551	1.0267	1.3149	4.8	0.91
Unigene7734_All	2.4294	1.7217	2.196	67.7247	51.5899	57.8958	4.8	1
Unigene9402_All	1.9353	2.3361	0.6836	46.4458	41.7377	49.9093	4.8	1
CL3389_Contig2_All	0.1832	0.0774	0.0503	3.4113	2.3423	2.8714	4.79	0.96
Unigene4202_All	1.0138	0.7852	1.2533	31.0917	27.1108	26.529	4.79	1
CL2168_Contig5_All	0.048	0.2029	0.0792	3.6395	2.456	2.9502	4.78	0.97
CL4769_Contig5_All	0.0838	0.2833	0.1382	4.9123	4.8405	4.1327	4.78	0.98
CL2021_Contig1_All	0.0265	0.0224	0.0219	0.8914	0.4596	0.5836	4.77	0.85
CL3890_Contig2_All	0.3373	0.1425	0.139	5.8416	4.9154	6.0969	4.77	0.98
CL457_Contig23_All	0.9395	0.8468	0.8776	25.7911	22.4243	24.7035	4.77	1
CL72_Contig11_All	0.2546	0.1434	0.1399	5.5264	4.3409	4.7852	4.77	0.98
Unigene5388_All	0.6528	0.6387	0.6229	19.6236	16.07	16.5736	4.77	0.99
CL1750_Contig1_All	0.4562	0.2891	0.376	12.8917	7.6835	9.8327	4.76	0.99
CL1848_Contig3_All	0.0289	0.0976	0.2143	2.7537	3.0741	3.4181	4.76	0.97
CL2553_Contig15_All	0.0275	0.0928	0.1131	1.8662	2.1968	2.2697	4.76	0.95
CL4840_Contig3_All	7.4211	7.534	6.744	193.554	198.53	195.914	4.76	1
CL1705_Contig8_All	0.0374	0.1894	0.0924	3.0063	3.5438	2.0683	4.75	0.96
CL3710_Contig5_All	0.4312	0.5325	0.3827	10.9377	13.0528	12.2278	4.75	0.99
CL995_Contig4_All	0.138	0.0389	0.2654	3.8456	4.2119	3.8726	4.75	0.97
Unigene5237_All	0	0	0	11.9555	10.61	17.8287	4.75	0.99
Unigene800_All	1.2897	0.9177	1.1189	29.9141	30.8545	28.6265	4.75	1
CL1342_Contig15_All	0.2258	0.1484	0.2894	6.2722	6.3944	5.0992	4.74	0.98
CL239_Contig3_All	5.014	4.1445	3.5934	109.185	125.255	105.162	4.74	1
CL3470_Contig2_All	0	0	0.2066	10.3802	11.1659	10.7418	4.74	0.99
Unigene2098_All	0.386	0.5372	0.4679	10.8581	12.8124	13.4337	4.74	0.99
Unigene4696_All	0.0861	0.0936	0.0608	2.6535	1.5631	2.2305	4.74	0.95
Unigene7013_All	0.6239	0	0	13.1625	17.242	13.0138	4.74	0.99
Unigene9341_All	0.6653	1.1242	1.2793	25.8169	27.0738	29.0978	4.74	1
CL1855_Contig2_All	0	0.1406	0	10.9253	8.1017	11.2367	4.73	0.99
CL1885_Contig4_All	0.0555	0.0156	0.0457	1.1702	0.8847	1.0378	4.73	0.9
CL4977_Contig1_All	0.1218	0.1286	0.2008	4.0448	3.9941	3.9033	4.73	0.97
Unigene1785_All	0.8616	1.12	1.2017	30.9669	24.6025	29.1053	4.73	1
Unigene6001_All	0.5229	0.6185	0.6033	13.4824	16.9086	15.8639	4.73	0.99
CL4409_Contig7_All	1.0581	1.1708	0.8305	25.6888	28.1814	26.8858	4.72	1
CL4680_Contig23_All	0.1084	0.6414	0.2681	10.1685	7.0676	9.6241	4.72	0.99
Unigene1531_All	0.0574	0.0485	0.0315	1.1212	1.2784	1.2335	4.72	0.92
Unigene3432_All	1.2155	1.3619	1.3937	37.2242	33.5894	33.7496	4.72	1
Unigene7510_All	0.0657	0.0555	0.0181	1.1469	1.1205	1.3958	4.72	0.92
CL1996_Contig1_All	0	0.0372	0.0726	4.5414	6.6109	4.8093	4.71	0.98
CL252_Contig1_All	0.4079	0.0985	0.3362	8.4232	7.5951	5.9667	4.71	0.98
CL367_Contig9_All	0.1264	0.061	0.1488	2.8924	3.1282	2.7666	4.71	0.96
Unigene1922_All	0.587	0.9919	0.7256	21.5554	20.8208	17.808	4.71	0.99
Unigene8659_All	0.4389	0.4532	0.201	9.5258	9.4134	9.6908	4.71	0.99
CL1450_Contig2_All	0.4547	0.3842	0.2436	9.486	10.0713	8.553	4.7	0.99
Unigene1755_All	1.0395	0.8281	1.0036	27.4529	21.9769	25.0724	4.7	1
Unigene387_All	0.091	0.0192	0.0563	1.4935	1.5205	1.3117	4.7	0.93
Unigene4701_All	0.1927	0.1086	0.1362	4.8552	2.7636	3.7524	4.7	0.97
CL2059_Contig1_All	0.0589	0.0124	0.0364	1.0008	0.7409	1.0385	4.69	0.89
CL2155_Contig4_All	0.771	0.7166	1.3344	26.3871	23.2156	23.4508	4.69	1
Unigene5146_All	42.6123	38.0783	41.2272	1003.48	1143.87	995.066	4.69	1
CL1459_Contig2_All	0.3964	0	0.3267	10.5315	8.5026	12.3279	4.68	0.99
CL2311_Contig8_All	0.1949	0.1647	0.1071	3.0706	4.5814	4.3109	4.68	0.97
CL3287_Contig2_All	0.4784	0.4447	0.3154	11.2892	12.0767	8.3823	4.68	0.99
CL4680_Contig27_All	0.1536	0.1298	0	7.0792	5.9539	6.9884	4.68	0.98
Unigene2719_All	3.0325	2.6721	3.0705	81.0019	73.2616	70.9746	4.68	1
Unigene7836_All	0.7609	0.5357	1.2541	23.0864	21.131	21.1602	4.68	0.99
CL5113_Contig1_All	0.05	0.0211	0.0412	1.0558	0.8876	0.911	4.67	0.89
CL684_Contig1_All	0.0372	0.0314	0.1226	1.5988	1.5039	1.7213	4.66	0.94
Unigene795_All	0.1187	0.1003	0.1957	3.8041	3.1346	3.5126	4.66	0.97
CL219_Contig21_All	0.2629	0.2592	0.2348	6.5743	6.4167	6.0162	4.65	0.98
CL4210_Contig3_All	0.0592	0.0751	0.0488	1.8282	1.3438	1.4377	4.65	0.94
Unigene7719_All	1.9123	2.491	1.7073	60.3886	43.315	49.737	4.65	1
CL1491_Contig9_All	0.0366	0.0929	0.0755	1.5385	1.715	1.8755	4.64	0.94
CL2030_Contig6_All	0.1568	0.0221	0.0862	2.3896	2.415	1.8042	4.64	0.95
CL2091_Contig2_All	0.7993	0.3799	0.7823	17.1359	14.5887	17.2784	4.64	0.99
CL3288_Contig5_All	1.5068	1.0773	1.5011	35.9928	31.7852	34.1228	4.64	1
CL4681_Contig2_All	0.0852	0.036	0.0702	1.5303	1.6859	1.5501	4.64	0.94
CL784_Contig1_All	1.1139	0	0.612	22.6286	14.3957	18.5868	4.64	0.99
Unigene1917_All	0.3262	0.2756	0.8065	13.7623	9.9556	11.3802	4.64	0.99
Unigene3564_All	0	0	0	12.4434	11.4804	13.385	4.64	0.99
Unigene5177_All	0.1534	0.324	0.2528	5.9322	6.959	5.3514	4.64	0.98
Unigene7187_All	0.4252	0	0.3504	13.2896	8.7692	9.6754	4.64	0.99
CL903_Contig2_All	0.1929	0.1304	0.2544	5.246	4.8701	4.2144	4.63	0.98
Unigene2109_All	1.0362	0.9242	1.0913	23.6153	26.1196	25.7621	4.63	1
Unigene2121_All	0.6188	0.639	0.34	12.8924	15.2562	11.3678	4.63	0.99
Unigene4224_All	1.5712	2.1446	1.9922	43.8182	49.951	47.5774	4.63	1
CL2632_Contig1_All	0.1605	0.1357	0.0662	2.5716	3.5759	2.7399	4.62	0.96
CL4179_Contig2_All	0.1969	0.2495	0.2434	5.2295	5.9272	5.7483	4.62	0.98
CL4676_Contig1_All	0.1245	0.1052	0.2052	3.4042	2.978	4.3432	4.62	0.97
CL5167_Contig2_All	0.1272	0.2688	0.3146	6.7112	6.0358	4.7292	4.62	0.98
Unigene6431_All	7.0236	5.2483	6.3202	155.399	142.091	160.58	4.62	1
Unigene7494_All	0.044	0.0372	0.0363	0.774	0.9261	1.1854	4.62	0.9
Unigene9041_All	1.45	1.2251	1.8778	38.8431	41.8638	30.9504	4.62	1
CL3859_Contig4_All	0.2691	0.2526	0.2711	5.8873	7.2763	6.1459	4.61	0.98
CL831_Contig9_All	0.0342	0.1445	0.1692	2.5929	3.3302	2.5689	4.61	0.96
CL833_Contig5_All	0.2542	0.2148	0.0524	3.9731	4.8239	3.905	4.61	0.97
Unigene10749_All	0	0	0	14.0544	9.317	13.3257	4.61	0.99
CL3604_Contig4_All	0.9257	0.7458	0.7806	21.0924	17.5629	20.7852	4.6	0.99
Unigene274_All	0.199	0.0336	0.3608	4.7582	5.3847	4.2868	4.6	0.98
Unigene3170_All	0.7034	0.9906	1.256	22.0145	26.9495	22.7335	4.6	0.99
CL4145_Contig2_All	1.5003	1.023	1.4968	35.7018	29.7028	31.7021	4.59	1
CL659_Contig3_All	1.4019	0.8378	1.1272	28.9342	26.9656	25.2862	4.59	1
Unigene5129_All	0	0.0863	0.5052	7.9034	8.8499	9.6094	4.59	0.99
CL1702_Contig4_All	0.2335	0.2664	0.2213	6.2399	5.2106	5.7916	4.58	0.98
CL523_Contig5_All	0.0334	0.0565	0.0826	1.8014	1.1576	1.1658	4.58	0.93
CL2779_Contig9_All	0.1758	0.4455	0.3622	7.4162	6.2349	9.7322	4.57	0.98
CL3293_Contig1_All	2.788	2.8554	3.3248	77.8778	64.6583	70.1352	4.57	1
CL4769_Contig3_All	0.3833	0.5937	0.6844	14.1744	13.3315	11.8215	4.57	0.99
CL5321_Contig2_All	0.1181	0.0333	0.1297	1.7526	2.2724	2.6564	4.57	0.95
Unigene2329_All	1.3562	1.095	1.4158	31.3426	29.1128	31.408	4.57	1
Unigene6609_All	0.8086	0.2277	0.4443	8.2135	16.0091	10.8352	4.57	0.99
Unigene9040_All	2.6656	2.2523	3.1733	75.4435	60.8378	55.7125	4.57	1
Unigene9074_All	2.3468	2.9744	1.644	57.944	53.0446	54.8237	4.57	1
CL2008_Contig13_All	0.3511	0.1348	0.3156	5.5359	5.2918	8.1092	4.56	0.98
CL3692_Contig1_All	0.2252	0.1903	0.1856	6.5118	2.4155	5.2961	4.56	0.98
CL4482_Contig1_All	0.1034	0.1311	0.0426	2.3834	2.1325	1.9999	4.56	0.95
CL4627_Contig1_All	0.6435	0.7613	0.7425	18.6051	15.7142	16.2056	4.56	0.99
CL5127_Contig1_All	4.6451	3.1917	3.1552	85.632	83.6704	90.2879	4.56	1
CL5342_Contig16_All	0.0676	0.019	0.0371	0.7922	1.0781	1.0425	4.56	0.9
Unigene2107_All	0.1399	0.1182	0.269	2.8783	3.4235	6.1186	4.56	0.97
Unigene5212_All	0.2646	0.6706	0.218	6.6148	9.1661	11.4376	4.56	0.99
CL219_Contig9_All	0.0662	0.0746	0.0909	1.5689	1.9476	1.9079	4.55	0.94
CL4049_Contig5_All	0.2568	0.651	0.5644	13.4448	9.7455	11.298	4.55	0.99
Unigene2831_All	1.8305	2.1415	1.6247	50.6093	39.4931	41.3314	4.55	1
CL2833_Contig4_All	0.1056	0.1338	0.087	2.3104	2.5264	2.7634	4.54	0.96
Unigene3577_All	0	0	0	12.6654	10.1441	12.0827	4.54	0.99
Unigene7497_All	0.1072	0.0906	0.106	2.1444	2.6708	2.2442	4.54	0.96
Unigene8165_All	0.45	0.5323	0.356	9.8306	11.1361	10.1708	4.54	0.99
CL3444_Contig8_All	0.1585	0.0447	0.0218	2.0646	1.722	1.4229	4.53	0.94
Unigene1543_All	0.0569	0.0641	0.0313	1.0378	1.1114	1.3672	4.53	0.91
CL2281_Contig3_All	0	0.0995	0	7.8216	8.7436	8.6645	4.52	0.99
Unigene6207_All	0	0.3211	0.1566	7.5724	5.6433	9.2244	4.52	0.98
Unigene7523_All	0.0437	0.037	0.018	0.6835	0.6675	0.9124	4.52	0.87
CL1284_Contig5_All	0.1173	0.1156	0.0564	2.261	1.9355	2.4024	4.51	0.95
CL910_Contig9_All	0.0687	0	0.0283	5.3661	4.1357	4.1412	4.51	0.98
Unigene3568_All	0	0	0	12.3223	10.1056	11.6411	4.51	0.99
CL896_Contig2_All	0.2003	0.0967	0.1415	3.3087	3.4696	3.125	4.5	0.97
Unigene5163_All	0.4662	0.394	0.1281	7.5289	8.077	6.7191	4.5	0.98
Unigene5194_All	0.3454	0.8756	1.281	21.4561	15.8142	19.2561	4.5	0.99
CL1986_Contig2_All	1.9997	1.2841	1.7305	40.5924	34.8723	37.4172	4.49	1
CL3710_Contig4_All	0.6053	0.6688	0.307	12.006	10.6782	12.8553	4.49	0.99
CL4584_Contig3_All	0.9676	0.8919	1.3533	25.7284	23.9947	22.6623	4.49	0.99
CL3375_Contig1_All	0.373	0.5253	0.4099	9.0347	9.718	10.3969	4.48	0.99
CL4125_Contig1_All	0.0779	0.461	0.5139	7.3081	8.1657	8.0991	4.48	0.98
Unigene7505_All	0.048	0.0405	0.0198	0.6932	0.7517	0.9639	4.48	0.87
Unigene7520_All	0.0495	0.0418	0.0204	0.6963	0.7759	1.0138	4.48	0.88
CL1705_Contig6_All	0.0374	0.0316	0.0308	0.6427	0.7402	0.8224	4.47	0.86
CL2554_Contig5_All	0.0598	0	0.1478	4.9984	5.2278	5.4416	4.47	0.98
CL814_Contig7_All	0.1152	0.1216	0.0712	2.2946	2.1138	2.4239	4.47	0.95
Unigene9049_All	0.7877	0.7606	0.5564	13.1001	18.1934	15.277	4.47	0.99
CL2630_Contig2_All	0.0384	0.0972	0.0948	1.7083	1.6137	1.7455	4.46	0.94
CL814_Contig4_All	0.4493	0.2847	0.5092	7.5699	10.8414	8.9244	4.46	0.99
Unigene1781_All	6.6953	5.6179	7.0125	153.564	138.463	134.469	4.46	1
Unigene3412_All	4.9453	4.4424	5.9205	112.464	109.89	114.147	4.46	1
Unigene6906_All	2.9481	2.7603	1.97	58.5209	54.0288	56.8682	4.46	1
CL1178_Contig2_All	2.8743	2.9848	2.5497	70.5811	53.7568	59.6947	4.45	1
CL2059_Contig5_All	0.0284	0.036	0.0351	0.8094	0.5502	0.818	4.45	0.86
CL2091_Contig1_All	0.4493	0	0.0926	8.6889	6.4863	7.5826	4.45	0.98
CL2190_Contig4_All	0.5602	0.2071	0.404	8.9453	7.8846	8.8427	4.45	0.99
CL2272_Contig2_All	0.0421	0.0355	0.0347	0.8545	0.8675	0.7338	4.45	0.88
Unigene2966_All	0	0	0	11.0154	10.9836	10.8414	4.45	0.99
CL2632_Contig4_All	0.1581	0.1336	0.0651	2.2851	3.1298	2.3381	4.44	0.96
Unigene807_All	17.5454	20.2026	20.3672	420.415	426.882	410.587	4.44	1
CL1340_Contig19_All	0.0661	0.1117	0.1635	2.1699	2.1273	3.0593	4.43	0.96
CL183_Contig10_All	0	0.0454	0	7.3076	7.3161	7.909	4.43	0.98
CL3404_Contig3_All	0.1678	0.567	0.2765	6.9472	6.6427	8.1435	4.43	0.98
CL3941_Contig2_All	2.5085	1.5685	2.3569	44.5717	46.5195	47.5289	4.43	1
Unigene7502_All	0.0493	0.0417	0.0203	0.6741	0.7523	0.9722	4.43	0.87
CL3627_Contig6_All	0.1399	0.2364	0.4612	6.6675	6.2316	4.9869	4.42	0.98
CL367_Contig8_All	0.1469	0.1552	0.0605	2.3531	2.8631	2.521	4.42	0.96
CL833_Contig16_All	2.5703	2.9862	1.5888	57.489	48.5032	46.5457	4.42	1
Unigene7509_All	0.0508	0.043	0.021	0.6754	0.755	1.0219	4.42	0.88
CL252_Contig2_All	0.1695	0.1432	0.5123	6.4022	6.2465	4.9289	4.41	0.98
CL4503_Contig2_All	4.7393	5.3887	5.015	114.978	100.105	106.331	4.41	1
CL67_Contig4_All	0.2092	0.3535	0.2414	5.9986	5.6947	5.4581	4.41	0.98
CL88_Contig8_All	0.0525	0.0666	0.0433	0.9851	1.1918	1.2751	4.41	0.91
Unigene6039_All	0.3916	0.3309	0	10.0974	8.3993	7.4256	4.41	0.98
Unigene6719_All	0.1228	0.0807	0.0675	2.0679	2.0932	1.5832	4.41	0.95
CL2886_Contig5_All	0.7219	0.7843	0.765	15.754	14.9098	17.1506	4.4	0.99
CL5174_Contig6_All	0.4094	0.2471	0.3374	6.8544	8.2981	5.8553	4.4	0.98
Unigene4009_All	7.366	6.4023	5.9837	133.221	142.828	139.674	4.4	1
CL1834_Contig1_All	0.456	0.6604	0.8589	15.5227	13.7555	12.2028	4.39	0.99
CL303_Contig3_All	1.4384	1.4644	1.2491	30.2082	28.7152	28.1371	4.39	0.99
CL3636_Contig2_All	1.3742	1.018	1.7066	31.845	26.1048	28.0571	4.39	0.99
CL4055_Contig2_All	0.462	0.6246	0.5331	10.3972	10.9961	12.581	4.39	0.99
CL833_Contig22_All	0.542	0.7196	0.6381	13.6725	13.0299	13.0374	4.39	0.99
Unigene3798_All	0.2519	0.2292	0.2874	6.1915	4.6669	5.202	4.39	0.98
CL1742_Contig11_All	4.1659	3.671	3.5955	66.0366	95.3095	76.0915	4.38	1
CL1845_Contig9_All	11.66	13.3457	11.0409	227.57	277.509	245.684	4.38	1
CL3375_Contig2_All	0.2015	0.227	0.2214	4.2765	4.3765	4.9154	4.38	0.97
CL3548_Contig2_All	0.0445	0.0564	0.1649	1.9981	1.5042	2.0239	4.38	0.94
CL5323_Contig2_All	1.5498	1.4234	2.0548	35.592	35.3535	33.8856	4.38	1
CL776_Contig1_All	1.2979	0.9094	1.0958	24.9569	22.3272	21.6812	4.38	0.99
CL1521_Contig3_All	0.313	0.2975	0.4192	6.2364	8.6821	6.4099	4.37	0.98
CL1824_Contig4_All	0.3283	0.4507	0.372	8.7524	7.5143	7.5625	4.37	0.98
CL2547_Contig2_All	0.8953	1.0807	0.8081	19.8705	19.3609	18.5289	4.37	0.99
CL5136_Contig1_All	4.8212	4.7691	4.8295	103.042	97.5688	97.0526	4.37	1
Unigene6036_All	0	0	0.316	13.4824	7.908	5.8168	4.37	0.99
Unigene7516_All	0.0453	0.0383	0.056	0.7961	0.99	1.0992	4.37	0.89
CL3281_Contig1_All	0.1384	0.0234	0.1597	2.3582	2.0329	2.2052	4.36	0.95
Unigene2874_All	0.7491	0.6329	0.6173	15.8026	12.6674	12.4993	4.36	0.99
Unigene5288_All	0	0	0	9.2511	9.6782	11.9192	4.36	0.99
CL1939_Contig2_All	0.0181	0.0153	0.0448	0.5521	0.5082	0.5359	4.35	0.82
CL396_Contig2_All	0.1521	0.2999	0	6.22	6.4414	6.7686	4.35	0.98
CL5172_Contig13_All	0.5676	0.3148	0.4094	8.94	9.3508	8.0594	4.35	0.98
CL910_Contig7_All	0.0704	0.0892	0.058	1.5953	1.0454	1.7622	4.34	0.93
Unigene2096_All	0.5023	1.6976	0.8279	25.3143	14.9169	21.1444	4.34	0.99
Unigene931_All	0.1573	0.5317	0.2593	5.9	6.6183	6.6818	4.34	0.98
CL2167_Contig11_All	0.1265	0.2351	0.1876	3.8141	3.7139	3.4914	4.33	0.97
CL2501_Contig2_All	0.1194	0.1513	0.541	5.2223	5.8089	5.341	4.33	0.98
CL3080_Contig6_All	0	0	0.615	8.9397	11.9004	11.6964	4.33	0.99
CL3529_Contig2_All	2.5729	2.0919	2.8806	52.8377	48.7764	49.8733	4.33	1
CL4319_Contig1_All	1.2112	0.5117	0.4991	14.3136	15.8613	14.5836	4.33	0.99
Unigene1899_All	0.659	0.2784	0.5431	12.6157	6.2519	10.9968	4.33	0.99
Unigene3174_All	0.0749	0.3163	0.1234	2.8077	4.7552	2.7823	4.33	0.97
Unigene3202_All	0.0351	0.0297	0.0868	0.7404	1.2739	1.0382	4.33	0.9
Unigene6416_All	1.6593	1.0785	1.2623	25.0325	21.8378	33.8453	4.33	0.99
Unigene7503_All	0.0432	0.0365	0.0356	0.6417	0.731	0.9508	4.33	0.87
CL3764_Contig7_All	0.0292	0.0247	0.0723	0.6856	0.9651	0.8652	4.32	0.88
CL4051_Contig2_All	0.0367	0.3416	0.1211	4.1921	2.8193	2.9545	4.32	0.97
CL4161_Contig2_All	1.3093	0.6638	1.2949	27.0086	18.9019	19.1669	4.32	0.99
CL781_Contig10_All	1.9453	2.0803	1.979	37.6755	41.2059	41.2066	4.32	1
Unigene9663_All	1.2509	0.7046	0.3436	14.3347	18.5737	12.9663	4.32	0.99
CL1339_Contig2_All	0.2422	0.179	0.2495	4.3759	4.4451	4.4544	4.31	0.97
CL3389_Contig1_All	0.6659	0.4019	0.6795	12.215	9.731	12.7714	4.31	0.99
CL5271_Contig7_All	0.0736	0.0311	0.0152	0.8914	0.8652	0.628	4.31	0.87
Unigene1923_All	0	0	0	9.3262	9.2672	11.1834	4.31	0.99
Unigene3574_All	0.5739	0.4849	0.2365	9.6409	7.1013	8.9233	4.31	0.98
Unigene5049_All	13.2021	15.4949	12.7587	280.216	270.81	270.778	4.31	1
Unigene7543_All	0.315	0.5989	0.1947	7.0148	7.8608	7.0484	4.31	0.98
CL1032_Contig1_All	0.0889	0.0751	0.1099	1.6326	1.7971	1.9558	4.3	0.94
CL4735_Contig1_All	0.1604	0	0	8.4795	6.8356	7.5014	4.3	0.98
CL5000_Contig2_All	1.9529	1.5609	1.131	30.6831	28.4756	32.347	4.3	0.99
CL5032_Contig2_All	1.608	1.1888	1.3252	31.2528	21.0576	29.1183	4.3	0.99
Unigene3649_All	0	0	0	11.6563	7.5517	10.2865	4.3	0.99
Unigene7713_All	0.4657	0.1967	0.4478	7.3985	7.2349	7.1819	4.3	0.98
CL1638_Contig4_All	1.6211	0.8219	1.2359	23.2434	25.0077	23.5466	4.29	0.99
CL3014_Contig5_All	0.0434	0.0183	0.0179	0.5083	0.5188	0.5264	4.29	0.81
CL4411_Contig1_All	1.5168	1.7089	1.932	33.616	32.5333	34.5494	4.29	1
Unigene681_All	0.0988	0.1113	0.0814	2.3148	1.5207	1.8725	4.29	0.95
Unigene6993_All	0.2295	0.3393	0.5673	6.6784	7.7606	7.7446	4.29	0.98
Unigene8434_All	0.194	0.4099	0.1599	6.6708	4.5618	3.6793	4.29	0.98
CL2553_Contig18_All	0.0236	0.0996	0.0777	1.1976	1.4394	1.2698	4.28	0.92
CL4498_Contig3_All	0	0	0	8.2433	11.6041	9.2144	4.28	0.99
CL930_Contig2_All	0	0	0	8.3712	8.838	11.8766	4.28	0.99
Unigene1762_All	4.4611	3.4509	5.4891	93.3779	81.8179	84.5204	4.28	1
Unigene2202_All	0.2598	0.3292	0.4282	6.9514	7.8212	5.024	4.28	0.98
Unigene5175_All	0	0	0	9.9112	9.2533	9.9391	4.28	0.99
Unigene7500_All	0.0748	0.0421	0.0205	0.7401	0.843	1.0776	4.28	0.88
Unigene7506_All	0.0428	0.0362	0.0353	0.636	0.6891	0.8935	4.28	0.86
CL139_Contig2_All	0.3793	0.6867	0.3572	9.4826	7.598	10.3968	4.27	0.99
CL1638_Contig2_All	0.1958	0.4963	0	7.6496	7.1071	8.1682	4.27	0.98
CL2365_Contig1_All	162.287	157.773	164.288	3177.48	3139.25	3010.83	4.27	1
CL2689_Contig1_All	1.1713	0.9897	0.9653	18.4864	23.8653	17.7675	4.27	0.99
CL2808_Contig4_All	0.1041	0.0704	0.103	1.7085	1.8896	1.769	4.27	0.94
Unigene2433_All	1.4585	1.1577	1.4206	23.7944	28.8404	25.1428	4.27	0.99
CL1010_Contig7_All	1.1781	1.2088	1.2345	23.7238	23.2559	22.4804	4.26	0.99
CL4071_Contig3_All	1.9646	2.6211	2.4714	47.9104	46.0616	41.5669	4.26	1
CL4607_Contig1_All	3.8598	3.2613	3.6229	70.9566	65.8335	68.7981	4.26	1
Unigene7417_All	0.4487	0.325	0.4754	8.8148	7.0855	7.9733	4.26	0.98
Unigene7521_All	0.0452	0.0382	0.0373	0.6535	0.7086	0.9429	4.26	0.87
CL1952_Contig3_All	36.8335	45.819	39.4378	781.118	768.912	774.31	4.25	1
CL3771_Contig2_All	0.0872	0.2211	0.0719	2.2492	2.6625	2.3157	4.25	0.96
Unigene3199_All	0.0915	0.1031	0.1006	1.6206	1.5852	2.4292	4.25	0.94
CL471_Contig8_All	0.8436	1.4255	0.6952	17.049	21.804	17.2324	4.24	0.99
Unigene7512_All	0.0644	0.0363	0.053	0.8381	0.9379	1.1227	4.24	0.89
CL1761_Contig1_All	0.1462	0.0309	0.0603	1.6854	1.3572	1.4142	4.23	0.93
CL199_Contig7_All	7.9134	8.1784	8.2288	156.879	152.231	146.367	4.23	1
CL3096_Contig2_All	0.2548	0.3014	0.42	6.3316	5.4655	6.4942	4.23	0.98
CL5236_Contig6_All	0.3934	0.3715	0.3433	7.9566	6.1475	6.6704	4.23	0.98
CL831_Contig5_All	0.2395	0.4048	0.5182	6.7611	8.3979	6.6541	4.23	0.98
Unigene2926_All	0	0	0	6.3818	9.998	11.7905	4.23	0.99
Unigene4678_All	0.2404	0.0677	0.1321	3.6937	2.3795	2.1878	4.23	0.96
CL2554_Contig6_All	0.328	0.2772	0.2704	4.87	5.4122	6.0337	4.22	0.98
CL3375_Contig5_All	2.3847	2.9429	2.224	46.7792	46.1784	47.3376	4.22	1
CL3747_Contig6_All	1.1844	1.1954	1.1931	24.5244	22.1739	19.8388	4.22	0.99
CL621_Contig15_All	0.0387	0.0819	0.0958	1.2262	1.4704	1.3225	4.22	0.92
CL1308_Contig1_All	1.0524	1.3029	1.0489	20.9598	21.2404	20.8104	4.21	0.99
CL2059_Contig2_All	0.0283	0.0599	0.0584	0.8859	0.8768	0.9567	4.21	0.89
CL2555_Contig9_All	0.1104	0.0622	0.0607	1.1505	1.7005	1.4798	4.21	0.93
CL833_Contig6_All	0.133	0.2622	0.1462	2.9792	3.1819	3.8335	4.21	0.97
Unigene7519_All	0.0718	0.0607	0.0395	0.8607	1.0075	1.326	4.21	0.9
CL2518_Contig1_All	0.2573	0.2054	0.2592	4.4347	4.0923	4.782	4.2	0.97
CL575_Contig47_All	0.1017	0.0344	0.0335	1.1918	0.8389	1.0798	4.2	0.9
CL904_Contig3_All	0.2033	0.1718	0.067	2.129	2.6168	3.3623	4.2	0.96
Unigene7849_All	0	0	0	8.3653	9.7351	9.5045	4.2	0.98
CL1147_Contig3_All	0.5611	0.627	0.5818	10.6354	10.9	10.832	4.19	0.99
CL2232_Contig5_All	0.0473	0.0399	0.039	0.8866	0.663	0.7531	4.19	0.87
CL4795_Contig14_All	0.1532	0.1007	0.0561	1.7824	1.6572	2.2209	4.19	0.94
CL4954_Contig2_All	0.681	0.5754	0.1122	7.8747	9.1003	7.9541	4.19	0.98
CL5154_Contig8_All	2.2679	2.4273	2.2963	38.3941	48.4999	40.9071	4.19	1
CL5236_Contig4_All	0.5605	0.7301	0.6351	13.0466	10.9038	11.2476	4.19	0.99
CL862_Contig1_All	0.0184	0.0622	0.0152	0.6474	0.6076	0.4888	4.19	0.83
Unigene1911_All	0	0	0	9.7323	7.3852	10.3331	4.19	0.98
Unigene7689_All	3.9121	3.919	4.0885	72.6849	71.1824	73.2644	4.19	1
CL1124_Contig6_All	0.2391	0.0337	0.1642	2.8335	2.6628	2.4483	4.18	0.96
CL1418_Contig3_All	0.0503	0.0425	0.1244	0.9438	1.4946	1.4887	4.18	0.92
CL2457_Contig6_All	0.041	0.0347	0.1014	0.7692	1.2181	1.2134	4.18	0.9
CL4989_Contig2_All	0.2239	0.0757	0.406	4.6188	3.5834	4.5515	4.18	0.97
CL5113_Contig2_All	0.1478	0.2498	0.1421	3.8889	2.7236	3.1583	4.18	0.97
Unigene2954_All	0	0	0	6.7701	8.7015	11.7152	4.18	0.98
Unigene619_All	0.123	0.1732	0.1352	2.8836	2.7061	2.2393	4.18	0.96
Unigene7517_All	0.0656	0.0369	0.018	0.632	0.6672	0.8787	4.18	0.86
CL2308_Contig1_All	0.0553	0.0467	0.0911	0.9073	1.186	1.384	4.17	0.91
CL4152_Contig14_All	0.0238	0.0803	0.0588	0.8171	0.9999	1.1176	4.17	0.89
CL435_Contig18_All	0.13	0.3022	0.2144	4.2676	4.0228	3.3782	4.17	0.97
CL4377_Contig2_All	2.0438	2.0202	2.0976	42.2289	32.0662	36.4591	4.17	0.99
CL5194_Contig2_All	0.0599	0.0506	0	2.9966	4.3502	3.6361	4.17	0.97
CL5287_Contig7_All	0.0906	0.0255	0.0747	0.9201	1.1209	1.397	4.17	0.91
CL5373_Contig20_All	0.2807	0.387	0.28	5.2868	5.4842	6.2638	4.17	0.98
CL2175_Contig1_All	0.1975	0.2596	0.3618	5.2135	4.6171	4.8445	4.16	0.97
Unigene1948_All	0	0	0	8.5297	7.7051	10.671	4.16	0.98
Unigene2201_All	0.3839	0.4054	0.4746	8.2859	6.9272	7.3155	4.16	0.98
Unigene3164_All	0.4582	0.2445	0.3379	4.8808	7.0829	6.6953	4.16	0.98
Unigene4327_All	0.9073	1.9166	1.3086	21.6225	25.8222	26.667	4.16	0.99
Unigene5276_All	0	0	0	8.2207	7.3552	11.2261	4.16	0.98
Unigene932_All	0	0	0	8.9848	7.8539	10.0347	4.16	0.98
CL1340_Contig10_All	0.0737	0.0311	0.0304	0.6621	0.6686	1.0619	4.15	0.87
CL2464_Contig2_All	0.5622	0.3563	0.3475	7.5776	6.8408	8.0665	4.15	0.98
CL2554_Contig1_All	0.5701	0.7225	0.5481	10.0223	10.738	11.963	4.15	0.99
CL2766_Contig1_All	0.292	0.185	0.2406	4.2207	4.6668	3.848	4.15	0.97
CL2767_Contig2_All	0.4064	0.4121	0.7369	9.527	9.0525	9.0015	4.15	0.98
CL4843_Contig3_All	0.0443	0.0187	0.0365	0.6582	0.384	0.723	4.15	0.83
CL4954_Contig1_All	1.0179	1.3516	1.3183	22.8379	21.5925	20.9561	4.15	0.99
Unigene2863_All	0.8312	0	1.0276	14.2884	12.3425	15.1311	4.15	0.99
Unigene3409_All	2.168	2.7913	2.3823	42.1872	49.5646	38.3682	4.15	1
Unigene4445_All	0	0	0	9.0567	7.723	9.806	4.15	0.98
Unigene7522_All	0.0754	0.0424	0.0207	0.687	0.746	1.0288	4.15	0.87
CL2301_Contig4_All	0.1397	0.0886	0.1152	2.1837	1.6138	2.2523	4.14	0.95
CL519_Contig7_All	0.0308	0.1302	0	3.8524	4.2198	3.5994	4.14	0.97
Unigene5838_All	0.1297	0.0731	0.0713	1.1486	1.7833	1.902	4.14	0.93
Unigene7639_All	0.466	0.6693	0.9217	11.3229	13.3382	11.4863	4.14	0.99
Unigene8827_All	2.6319	2.6474	1.9625	42.5001	49.6262	35.4573	4.14	0.99
CL361_Contig4_All	0.0582	0.0655	0.0959	1.0002	1.5199	1.3239	4.13	0.92
CL3764_Contig2_All	0.0282	0.0716	0.0233	0.7503	0.9552	0.4498	4.13	0.86
CL4061_Contig2_All	0.0371	0	0.1224	4.2936	3.7367	3.5202	4.13	0.97
CL5321_Contig4_All	0.1997	0.3376	0.1976	3.5273	4.7457	4.6058	4.13	0.97
Unigene7498_All	0.065	0.0366	0.0357	0.728	0.715	0.9532	4.13	0.87
CL1340_Contig23_All	0.2596	0.2632	0.3851	4.8684	5.3541	5.5923	4.12	0.98
CL3723_Contig2_All	0.125	0.2816	0.2403	3.808	3.4362	3.9809	4.12	0.97
CL3759_Contig2_All	0.2617	0.1106	0	5.9307	3.6165	5.6082	4.12	0.98
CL4201_Contig3_All	0.128	0.0433	0.0844	1.5204	1.4996	1.4371	4.12	0.93
CL4304_Contig2_All	0	0	0	7.4877	7.6125	11.0374	4.12	0.98
CL789_Contig7_All	1.2613	1.1855	1.6235	23.686	24.0835	23.0034	4.12	0.99
CL3434_Contig2_All	0.7271	0.603	0.7213	12.9294	11.3625	11.1825	4.11	0.99
Unigene3741_All	0.2327	0.3277	0.4475	5.8183	4.7351	6.8835	4.11	0.98
CL621_Contig18_All	0.1794	0.4549	0.1479	5.8887	3.4046	4.0831	4.1	0.97
Unigene504_All	0.2326	0	0	8.3588	6.9065	5.9092	4.1	0.98
Unigene9457_All	0.236	0.1994	0	5.9	6.229	3.9375	4.1	0.98
CL1586_Contig8_All	0.2407	0.3486	0.17	3.009	4.822	5.1377	4.09	0.97
CL1834_Contig2_All	0.6502	0.9156	0.8037	14.4356	12.7379	13.2734	4.09	0.99
CL2554_Contig2_All	0.2929	0.1485	0.3863	4.2117	4.3499	5.5104	4.09	0.97
CL3517_Contig1_All	0	0.121	0.1475	4.867	3.7505	4.4801	4.09	0.97
CL995_Contig1_All	0.1082	0.1828	0.0892	2.0286	3.1233	1.3128	4.09	0.95
Unigene5112_All	0	0.0887	0	5.7431	6.9296	5.8936	4.09	0.98
CL130_Contig11_All	0.0282	0.0476	0.0348	0.5395	0.5115	0.823	4.08	0.84
CL5000_Contig1_All	1.5659	1.1114	0.8776	20.1141	20.9776	18.8602	4.08	0.99
CL814_Contig9_All	0.459	0.3879	0.5044	7.2532	7.2791	8.2789	4.08	0.98
Unigene2864_All	0	0	0	8.093	8.9611	8.2393	4.08	0.98
Unigene3069_All	0.3446	0.6405	0.284	6.4079	7.0779	7.9975	4.08	0.98
CL5331_Contig1_All	4.8725	4.9837	4.8188	77.4917	88.9217	80.89	4.07	1
Unigene1371_All	0.1769	0.5977	0.7288	8.153	7.0029	10.1276	4.07	0.98
Unigene2537_All	0.0526	0.1779	0.0868	1.5627	1.9537	1.7964	4.07	0.94
Unigene7852_All	0	0	0	9.4222	6.5445	9.1463	4.07	0.98
Unigene9155_All	0.5116	0.2161	0.2108	4.2639	5.8382	5.6913	4.07	0.98
CL3013_Contig8_All	1.3364	0.6453	1.2326	17.901	18.6107	17.0633	4.06	0.99
CL5104_Contig1_All	1.1925	1.0837	0.9087	19.6379	16.0185	17.4929	4.06	0.99
CL1418_Contig4_All	0.2618	0.0442	0.0863	1.9635	2.2025	2.3428	4.05	0.95
CL2389_Contig5_All	0.3227	0.2727	0.171	4.4309	3.9364	4.3187	4.05	0.97
CL3201_Contig3_All	0.7495	0.403	0.5615	10.168	9.2176	8.9918	4.05	0.98
CL4984_Contig5_All	0.4321	0.1217	0.3264	5.7678	4.5448	4.2333	4.05	0.97
CL909_Contig13_All	0.201	0.0425	0.2485	2.4735	3.026	2.6679	4.05	0.96
Unigene8548_All	2.7598	3.8046	3.8308	63.5562	54.9987	53.2125	4.05	0.99
CL1676_Contig4_All	0.2218	0.1874	0.2031	2.9461	3.7	3.458	4.04	0.97
CL3375_Contig4_All	0.2611	0.4614	0.3131	4.9342	6.0515	6.0682	4.04	0.98
CL3919_Contig6_All	0.5411	1.0858	0.5017	9.7234	11.6046	13.7477	4.04	0.99
CL4834_Contig2_All	0.0624	0.0263	0.0257	0.7796	0.5144	0.5912	4.04	0.84
CL4927_Contig2_All	1.5255	1.8163	1.7716	28.6618	29.6883	25.9293	4.04	0.99
Unigene11426_All	0.7512	0.9521	0.3096	11.1528	16.7326	5.1282	4.04	0.99
CL1471_Contig1_All	0.3397	0.287	0.105	4.7116	3.7483	3.5108	4.03	0.97
CL1791_Contig2_All	1.0737	1.3341	0.9369	19.5909	16.776	18.203	4.03	0.99
CL225_Contig58_All	0.0936	0.0593	0.0772	1.2439	1.2168	1.2963	4.03	0.92
CL5027_Contig1_All	0.1691	0.0714	0	4.1615	3.4172	4.4885	4.03	0.97
CL833_Contig26_All	2.0581	5.5648	4.4102	64.0033	67.9124	65.2517	4.03	1
Unigene2774_All	5.6274	4.1292	5.8584	95.5772	74.0315	86.1522	4.03	1
Unigene7501_All	0.0424	0.1076	0.0525	1.1272	1.0151	1.1747	4.03	0.9
CL1491_Contig6_All	0.1093	0.1007	0.0655	1.1951	1.7206	1.5594	4.02	0.93
CL1857_Contig1_All	0.8961	0.9637	1.1078	15.5634	16.4985	16.0964	4.02	0.99
CL2138_Contig3_All	0.0414	0.07	0.0341	0.8092	0.5126	1.0369	4.02	0.87
CL368_Contig4_All	0.9464	0.8345	0.6783	11.7998	13.646	14.357	4.02	0.99
CL5342_Contig7_All	0.0833	0.088	0.1373	1.1719	1.8559	1.975	4.02	0.94
Unigene2322_All	2.4885	2.8673	2.4705	38.8444	45.7231	42.5119	4.02	0.99
Unigene5070_All	1.3883	0.9385	1.3731	20.5568	19.5272	20.1129	4.02	0.99
Unigene778_All	0.2423	0.0683	0.0666	2.2721	1.9991	1.838	4.02	0.95
Unigene8232_All	0.1049	0.0788	0.1057	1.5754	1.519	1.6088	4.02	0.93
CL1587_Contig20_All	0.4014	0.1453	0.2599	4.0545	3.8786	5.0883	4.01	0.97
CL2167_Contig8_All	0.1252	0.1481	0.1445	2.4458	1.9831	2.2982	4.01	0.95
CL3890_Contig1_All	0.2792	0.2359	0.1534	3.636	3.5573	3.5766	4.01	0.97
Unigene5104_All	3.6771	5.6164	4.6623	80.3359	67.5497	76.8042	4.01	1
Unigene7518_All	0.0684	0.0385	0.0376	0.6591	0.7147	0.9511	4.01	0.87
Unigene8530_All	76.0232	63.7144	70.7891	1121.93	1149.01	1122.83	4.01	1
CL2630_Contig3_All	0.078	0.0659	0.0965	1.3109	0.8691	1.6573	4	0.92
CL2689_Contig5_All	0.1118	0.1417	0.1843	2.0973	2.4449	2.46	4	0.95
CL3428_Contig6_All	0.1215	0.4106	0.2003	4.0818	3.4075	4.2387	4	0.97
Unigene11070_All	0	0	0.2475	8.4477	4.9549	6.6059	4	0.98
Unigene3045_All	10.2868	9.991	8.592	132.843	172.026	156.77	4	1
Unigene7830_All	0.6964	0	0	8.7065	8.043	10.3004	4	0.98
CL121_Contig7_All	0.056	0.0473	0.1385	1.138	1.4787	1.2321	3.99	0.92
CL1546_Contig1_All	0.1521	0.18	0.3009	3.4	3.3888	3.2543	3.99	0.96
CL3600_Contig6_All	0.5621	0.285	0.6486	8.5208	7.0484	8.2714	3.99	0.98
CL4165_Contig2_All	0.027	0.0913	0.0223	0.802	0.5125	0.9219	3.99	0.86
CL2190_Contig2_All	0.2961	0.0625	0.183	2.6895	2.9922	2.8354	3.98	0.96
CL2272_Contig4_All	0.2435	0.1714	0.2007	2.917	2.9458	3.8781	3.98	0.96
CL2518_Contig8_All	0.2292	0.3688	0.3867	5.6619	5.1764	4.6518	3.98	0.97
CL909_Contig4_All	0.0533	0.045	0	3.0405	3.5178	2.911	3.98	0.96
Unigene5925_All	2.1778	2.9442	2.082	40.0224	36.7211	36.6043	3.98	0.99
CL1226_Contig1_All	0.3163	0.1944	0.2607	3.9324	3.5823	4.6025	3.97	0.97
CL15_Contig12_All	0.1079	0.0912	0.0762	1.4817	1.4626	1.3798	3.97	0.93
CL20_Contig1_All	0.0898	0.038	0.037	1.1232	0.7782	0.6815	3.97	0.88
CL2534_Contig1_All	0.0453	0.0766	0.0373	0.956	0.6729	0.8593	3.97	0.87
CL3943_Contig2_All	0.1829	0.3864	0.3769	5.9322	4.6407	4.3016	3.97	0.97
CL5169_Contig1_All	0.2454	0.3226	0.1573	4.048	3.509	3.8055	3.97	0.97
Unigene11756_All	0.4001	0.3381	0	6.2527	5.6112	7.5871	3.97	0.98
Unigene2534_All	0.099	0.1672	0.0816	1.7783	2.1632	1.5011	3.97	0.94
Unigene2895_All	0	0	0	8.0766	7.3089	8.1201	3.97	0.98
CL4766_Contig2_All	1.5653	0.9157	1.563	22.4622	20.2136	20.3891	3.96	0.99
CL5172_Contig11_All	0.4698	0.5178	0.4546	7.3582	7.5158	7.5147	3.96	0.98
Unigene3623_All	0	0	0	8.597	6.7342	8.0762	3.96	0.98
Unigene8489_All	0.0583	0.2463	0.3363	3.5986	3.0779	3.3163	3.96	0.96
CL1228_Contig7_All	0.0257	0.0652	0.106	0.8845	0.9762	1.1903	3.95	0.89
CL1308_Contig2_All	1.0358	1.0836	1.1992	17.4782	17.1306	16.8356	3.95	0.99
CL2607_Contig3_All	0.3072	0.1112	0.1808	2.743	3.0046	3.5281	3.95	0.96
CL356_Contig2_All	1.1394	1.6505	1.1403	21.1766	21.3506	18.2726	3.95	0.99
CL4165_Contig3_All	0.4556	0.2139	0.4798	5.518	5.8048	6.3548	3.94	0.98
CL4769_Contig9_All	2.5381	3.1658	2.0918	37.2077	41.5759	40.8854	3.94	0.99
CL584_Contig5_All	0.5819	0.295	0.4157	6.5779	5.6646	7.6212	3.94	0.98
Unigene2670_All	1.7832	0.565	1.1023	17.765	15.0782	19.9501	3.94	0.99
Unigene6300_All	0.1188	0.1505	0.0979	1.9489	2.0821	1.6216	3.94	0.94
CL1340_Contig12_All	0.0833	0.0704	0.0687	1.1721	0.7562	1.4538	3.93	0.9
CL1436_Contig2_All	0.2019	0.2924	0.2139	4.4171	2.9979	3.4127	3.93	0.97
CL3526_Contig2_All	4.9399	3.6522	4.5293	70.3208	66.1689	63.5319	3.93	0.99
CL4494_Contig2_All	0.6153	0.4043	0.4695	8.8134	6.4101	7.4665	3.93	0.98
CL5173_Contig2_All	4.5411	4.4142	4.968	70.2732	73.0322	68.4599	3.93	0.99
Unigene1549_All	1.046	0.7365	0.9419	13.5163	15.8841	12.1509	3.93	0.99
Unigene913_All	0	0	0	8.686	6.3488	7.7831	3.93	0.98
CL252_Contig3_All	0.7706	0.5209	0.381	8.0679	9.0264	8.1824	3.92	0.98
CL3013_Contig3_All	1.1181	0.9448	0.7432	13.8377	13.7466	15.0193	3.92	0.99
CL4769_Contig1_All	2.7029	1.015	1.7326	28.3937	25.5178	28.7014	3.92	0.99
CL5364_Contig1_All	0.8465	0.5722	0.1395	9.1276	6.0055	8.4752	3.92	0.98
Unigene6470_All	0.5168	0.3374	0.6195	6.8825	8.4678	7.0017	3.92	0.98
CL1036_Contig1_All	4.7338	5.9331	5.462	81.8663	86.8877	73.4856	3.91	0.99
CL1158_Contig13_All	0.2258	0.248	0.1861	3.2104	3.2963	3.3989	3.91	0.96
CL3718_Contig1_All	0.2302	0.0648	0.253	2.5782	3.1018	2.5609	3.91	0.96
CL4314_Contig3_All	0.2243	0.0947	0.0462	2.0589	1.7113	1.701	3.91	0.94
Unigene11455_All	14.1266	11.8607	13.0427	191.417	190.513	204.055	3.91	0.99
Unigene4996_All	11.9179	12.2221	12.3967	188.983	184.578	177.145	3.91	0.99
Unigene6704_All	0.3059	0.2585	0.3152	3.8546	4.8583	4.554	3.91	0.97
CL1421_Contig5_All	0.2196	0.0812	0.2262	2.6167	2.423	2.8212	3.9	0.96
CL2389_Contig3_All	0.1206	0.0679	0.0662	1.3659	1.1934	1.2497	3.9	0.91
CL462_Contig1_All	0.2796	0.2025	0.2304	3.7758	2.9322	3.9379	3.9	0.96
CL5169_Contig2_All	0.2991	0.2986	0.4033	5.3744	4.7994	4.784	3.9	0.97
CL712_Contig1_All	0.0818	0.023	0.0225	0.6177	0.4723	0.8064	3.9	0.83
CL903_Contig7_All	0.2222	0.1408	0.1374	2.3007	2.8415	2.3177	3.9	0.95
CL995_Contig3_All	0	0	0.1518	5.4195	6.2787	5.5402	3.9	0.98
Unigene2279_All	1.8714	1.511	1.4738	25.4108	23.1915	23.8468	3.9	0.99
Unigene5187_All	0	0	0	7.8105	5.8028	8.7051	3.9	0.98
Unigene7044_All	0.2695	0.6832	0.2221	6.7393	6.6705	4.0888	3.9	0.98
Unigene9380_All	0.7563	1.0042	0.6233	10.4256	11.0516	14.1358	3.9	0.98
CL2766_Contig2_All	0.4981	0.5144	0.7602	9.4845	8.7199	8.0315	3.89	0.98
CL629_Contig5_All	0.2305	0.1947	0.0633	1.8609	3.1055	2.2726	3.89	0.95
CL995_Contig10_All	0.0879	0.0742	0.0362	0.7551	1.0146	1.1661	3.89	0.89
Unigene8618_All	0.2375	0.2007	0.3915	3.8041	5.1917	3.3324	3.89	0.97
CL2213_Contig3_All	1.1511	0.823	1.2406	17.3662	16.4355	13.634	3.88	0.99
CL2288_Contig11_All	0.0426	0.072	0.1053	1.1315	0.8432	1.2599	3.88	0.9
CL2311_Contig6_All	0.0965	0.1087	0.0795	1.5074	1.061	1.634	3.88	0.92
CL3033_Contig4_All	0	0	0.6033	8.961	6.4414	8.1435	3.88	0.98
Unigene4282_All	9.8653	8.9412	8.9297	151.793	116.543	139.803	3.88	0.99
Unigene4685_All	0.1016	0.0624	0.0685	1.3422	0.9751	1.1137	3.88	0.91
Unigene4899_All	0.111	0.1564	0.2745	2.8919	3.1448	1.937	3.88	0.96
Unigene6421_All	11.9496	9.9336	12.3553	162.726	155.173	186.947	3.88	0.99
Unigene683_All	0.031	0.0262	0.051	0.3872	0.7409	0.4698	3.88	0.81
CL1619_Contig2_All	0.0619	0.0261	0.051	0.6041	0.9184	0.5161	3.87	0.84
CL3505_Contig3_All	0.5274	0.6684	0.6248	9.3226	9.1356	8.1747	3.87	0.98
CL5142_Contig2_All	1.0458	0.7069	1.2066	16.3423	12.9403	13.9602	3.87	0.99
CL5188_Contig2_All	0.2344	0.2311	0.3864	4.2428	3.8027	4.4446	3.87	0.97
CL5394_Contig4_All	0.1298	0.1755	0.1284	2.5563	1.7778	1.9891	3.87	0.95
Unigene2138_All	0.5198	0.6442	0.8568	9.4495	8.8617	11.1704	3.87	0.98
Unigene2261_All	0.4883	0.5157	0.4527	6.2948	7.401	7.5918	3.87	0.98
Unigene7025_All	0	0	0	7.3782	6.7334	7.8906	3.87	0.98
CL1214_Contig2_All	0.2783	0.1763	0.3153	4.0496	3.3859	3.7727	3.86	0.97
CL130_Contig19_All	0.1721	0.1333	0.1063	1.8933	2.0343	2.0662	3.86	0.94
CL1676_Contig3_All	0.1733	0.1674	0.2857	2.9216	2.9619	3.1929	3.86	0.96
CL1834_Contig3_All	0.8698	0.5512	0.4928	10.2792	8.6103	8.9063	3.86	0.98
CL4139_Contig2_All	5.6972	5.5668	5.3774	91.2681	74.0672	76.019	3.86	0.99
CL1531_Contig5_All	2.0107	1.6666	2.1148	29.0574	26.6181	27.9163	3.85	0.99
CL1655_Contig8_All	0.0504	0.0426	0.0832	1.0248	0.7907	0.727	3.85	0.87
CL2022_Contig4_All	3.3237	2.3013	3.0436	39.8923	48.0958	36.9038	3.85	0.99
Unigene6331_All	0.1447	0.2323	0.155	2.5781	2.5547	2.5575	3.85	0.95
Unigene7827_All	3.0805	1.0718	3.2856	41.2019	30.3452	36.0099	3.85	0.99
CL1342_Contig8_All	0.0801	0.0226	0.066	0.7305	0.7272	0.9523	3.84	0.87
CL2345_Contig2_All	0.2186	0.4617	0.0901	3.6715	3.2453	4.1443	3.84	0.97
CL2502_Contig8_All	0.6238	0.5271	0.3856	7.1282	7.9332	6.9787	3.84	0.98
CL3715_Contig12_All	0.7817	0.06	0.6442	6.0523	8.1485	7.0071	3.84	0.98
Unigene6705_All	0.1298	0.1828	0.1783	2.062	2.4983	2.4611	3.84	0.95
CL2002_Contig10_All	0.3292	0.4636	0.1809	5.2306	5.2508	3.4128	3.83	0.97
CL2555_Contig12_All	0.1542	0.0434	0.0424	1.1243	0.9327	1.3643	3.83	0.9
CL2619_Contig2_All	3.1863	3.1885	3.0808	52.2397	38.5015	43.6763	3.83	0.99
CL2987_Contig3_All	0.4469	0.4615	0.3683	5.8395	5.4688	6.7985	3.83	0.98
CL5030_Contig1_All	4.2891	5.0876	5.3024	70.1844	69.1315	69.3185	3.83	0.99
CL5320_Contig11_All	0.2716	0.4303	0.3638	4.6159	5.2095	5.3177	3.83	0.97
Unigene1932_All	1.0919	0.9226	2.0997	22.7499	18.014	17.9432	3.83	0.99
Unigene3573_All	1.1911	0.1677	0.9817	14.5806	8.8433	9.9378	3.83	0.98
Unigene7255_All	0.0912	0.077	0.0751	1.1399	1.3539	0.9682	3.83	0.91
CL1158_Contig14_All	3.995	3.7372	3.5473	52.2294	51.9448	54.9751	3.82	0.99
CL3247_Contig4_All	0.0779	0.0219	0.0428	0.5276	0.8998	0.5909	3.82	0.84
CL3698_Contig3_All	0.4945	0.6107	0.4703	7.8466	7.2487	7.0976	3.82	0.98
CL4953_Contig2_All	16.0059	18.9496	15.5307	243.364	250.143	217.782	3.82	0.99
CL675_Contig4_All	1.8045	2.1579	1.7141	26.586	25.798	28.0116	3.82	0.99
Unigene3444_All	4.7679	4.2656	4.5074	69.6051	58.7376	63.2331	3.82	0.99
Unigene7850_All	0	0	0	6.5653	7.287	7.3536	3.82	0.98
CL1728_Contig5_All	0.0404	0.0853	0.0666	0.8991	0.6994	1.1025	3.81	0.88
CL25_Contig1_All	0.0489	0.0551	0.0269	0.5862	0.5516	0.6927	3.81	0.83
CL2505_Contig6_All	0.3571	0.2414	0.412	4.6316	4.4186	5.0919	3.81	0.97
CL973_Contig9_All	0.1857	0.2158	0.2679	3.0566	3.0068	3.3193	3.81	0.96
Unigene10189_All	0	0	0	5.6118	8.5849	6.8928	3.81	0.98
Unigene7715_All	4.6318	3.5941	2.7267	56.1321	48.1119	49.04	3.81	0.99
CL3878_Contig5_All	0.6001	0.507	0.4327	7.8144	6.2908	7.377	3.8	0.98
CL767_Contig4_All	0.2335	0.1366	0.1036	2.4564	1.9561	2.1664	3.8	0.95
CL910_Contig15_All	0.0575	0.0486	0.071	1.1001	0.4978	0.8717	3.8	0.87
Unigene6894_All	2.2472	1.7179	1.8079	26.7975	28.7776	24.9985	3.8	0.99
CL2060_Contig2_All	0.1725	0.2477	0.2132	2.83	2.9736	2.9827	3.79	0.96
CL2095_Contig2_All	1.4194	1.839	2.0667	25.9158	23.4189	24.2599	3.79	0.99
CL2538_Contig3_All	5.5725	5.2151	5.7263	79.449	74.8897	74.0201	3.79	0.99
CL315_Contig10_All	0.5318	0.5777	0.48	6.6479	8.2093	7.1447	3.79	0.98
CL4591_Contig2_All	3.7173	2.5196	3.1646	43.4719	44.8855	41.5177	3.79	0.99
Unigene2150_All	0.696	0.6227	0.7086	8.637	10.402	8.9741	3.79	0.98
Unigene5283_All	0	0	0	6.0671	5.8123	8.8342	3.79	0.98
CL1638_Contig1_All	0.9544	0.6203	0.726	11.759	9.0234	10.9136	3.78	0.98
CL1675_Contig4_All	0.0628	0	0.0517	2.4517	2.6402	3.332	3.78	0.96
CL171_Contig5_All	0.0352	0.119	0.1161	1.4031	1.2781	1.0416	3.78	0.91
CL1791_Contig1_All	1.5136	1.0231	1.0479	16.6992	15.7327	16.6696	3.78	0.99
CL1885_Contig5_All	0.174	0.1225	0.1434	1.949	2.0816	2.0019	3.78	0.94
CL2737_Contig2_All	0.2063	0.1743	0.17	2.8471	2.4387	2.2944	3.78	0.95
CL2779_Contig11_All	0.2677	0.0566	0.3861	3.9221	2.6502	3.1982	3.78	0.96
CL3412_Contig2_All	0.2403	0.2199	0.3465	4.3334	3.1546	3.5687	3.78	0.96
CL4639_Contig1_All	0.0451	0.1144	0.0744	1.3756	1.0055	0.8218	3.78	0.9
CL4680_Contig24_All	0.0994	0.588	0.1639	3.4178	4.2644	3.9963	3.78	0.97
CL721_Contig6_All	0.9042	0.838	0.6972	10.256	11.3333	11.8142	3.78	0.98
CL873_Contig3_All	2.1407	1.4728	1.7391	24.2531	26.7915	22.2906	3.78	0.99
Unigene10751_All	2.0505	4.9089	3.9432	48.0645	40.5961	60.9139	3.78	0.99
Unigene5919_All	7.4312	7.6272	8.1911	107.116	107.374	105.986	3.78	0.99
Unigene6451_All	1.6735	1.3482	1.4915	19.34	16.8229	25.696	3.78	0.99
CL4299_Contig2_All	0.3549	0.1999	0.0975	3.143	2.7327	3.051	3.77	0.96
CL4540_Contig3_All	0.1692	0.1906	0.1859	2.8196	2.2559	2.3522	3.77	0.95
Unigene5836_All	0.0864	0.1217	0.1424	1.3725	1.6629	1.7474	3.77	0.93
CL1491_Contig1_All	1.923	1.4623	2.1131	24.5411	23.7418	26.3508	3.76	0.99
CL3111_Contig2_All	0.0739	0.3123	0.3655	2.9455	3.1708	4.0928	3.76	0.96
CL621_Contig19_All	0.1935	0	0.1594	4.2323	3.83	3.5215	3.76	0.97
CL662_Contig5_All	0.1829	0.1324	0.2584	2.3065	2.6722	2.7739	3.76	0.95
Unigene5176_All	0.1345	0.2273	0	4.0982	3.1064	4.4883	3.76	0.97
Unigene5969_All	7.1776	4.2453	4.7324	76.366	71.1513	71.9528	3.76	0.99
Unigene7030_All	0	0	0	7.3776	6.0302	6.9306	3.76	0.98
Unigene7216_All	0.5329	0.8741	0.6976	10.1403	9.2836	9.0826	3.76	0.98
CL1385_Contig20_All	0.0385	0.0325	0.0952	0.6019	0.6672	0.9641	3.75	0.86
CL1831_Contig3_All	0.5078	0.613	0.2989	6.2918	7.3608	5.4473	3.75	0.98
CL4380_Contig1_All	3.8394	3.948	4.448	57.4804	54.7699	52.6658	3.75	0.99
CL1340_Contig6_All	0.5241	0.0738	0.288	4.0267	3.7469	4.0414	3.74	0.97
CL1750_Contig2_All	0.12	0.2367	0.2638	3.1889	2.2775	2.8527	3.74	0.96
CL1885_Contig10_All	0.0928	0.0627	0.0459	0.9133	0.7806	0.9992	3.74	0.88
CL2851_Contig6_All	0.7158	0.7344	0.8006	9.2279	10.3331	10.4702	3.74	0.98
CL5085_Contig2_All	0.0583	0.0616	0.024	0.6493	0.5772	0.6966	3.74	0.83
CL5373_Contig3_All	1.1616	0.5548	0.333	8.4449	9.4576	9.5002	3.74	0.98
CL730_Contig2_All	0.3239	0.4301	0.4195	5.0624	5.192	5.4758	3.74	0.97
Unigene3581_All	0	0	0	6.5346	6.5261	7.0291	3.74	0.98
Unigene438_All	0.1199	0.0253	0.0988	1.2182	1.2862	0.7505	3.74	0.9
Unigene4674_All	0.4903	0.3107	0.2021	5.6512	4.1461	3.6262	3.74	0.97
Unigene5829_All	0.053	0.0896	0.0437	0.6217	1.2689	0.6035	3.74	0.87
CL2681_Contig3_All	0.2245	0.2371	0.5087	4.6037	4.1661	4.1285	3.73	0.97
CL3404_Contig5_All	0.0715	0.2415	0.1472	2.2613	2.0042	1.8428	3.73	0.94
CL3795_Contig5_All	0.1098	0.0795	0.0905	1.2501	1.3716	1.0945	3.73	0.91
CL4288_Contig2_All	0	0	0.2661	6.0552	5.0611	5.6331	3.73	0.97
CL4680_Contig11_All	0.0464	0.0392	0.1146	1.123	0.6884	0.8439	3.73	0.88
Unigene11456_All	0.937	1.1876	0.3861	9.3347	14.1066	9.7722	3.73	0.98
Unigene8465_All	6.54	4.4208	5.929	94.5364	57.1877	72.9191	3.73	0.99
CL1454_Contig5_All	0.4014	0.1696	0	5.0177	4.8009	4.262	3.72	0.97
CL219_Contig22_All	0.0651	0.0183	0.0715	0.5594	0.5906	0.8885	3.72	0.84
CL2689_Contig2_All	0.7441	0.8221	0.8491	8.5195	12.6538	10.6144	3.72	0.98
CL3001_Contig2_All	0.7439	0.44	0.705	8.2244	8.4683	8.2375	3.72	0.98
CL3199_Contig3_All	0.151	0.1914	0.3112	3.5995	2.7412	2.2912	3.72	0.96
CL3287_Contig3_All	0.5159	0.7133	0.3479	6.8529	7.3512	6.51	3.72	0.98
CL367_Contig4_All	0.0953	0.0604	0.0589	0.9304	0.8448	1.0477	3.72	0.88
CL462_Contig3_All	0.8816	1.0158	1.156	13.2137	11.0415	16.0488	3.72	0.98
CL5353_Contig1_All	0.0581	0.0491	0.0957	0.9229	0.7188	1.028	3.72	0.88
Unigene2620_All	0.074	0.0626	0.1831	1.0993	1.5271	1.5725	3.72	0.92
Unigene2849_All	0.8947	0.504	0.7374	10.7193	11.5632	5.8814	3.72	0.98
Unigene7495_All	0.2815	0.1464	0.1963	2.5891	2.5548	3.0718	3.72	0.95
CL1158_Contig1_All	2.7721	2.3955	1.9212	29.9298	30.3517	32.6137	3.71	0.99
CL13_Contig6_All	0.2371	0.2576	0.3071	3.0177	3.8567	3.6231	3.71	0.96
CL130_Contig10_All	0.028	0.071	0.0231	0.4376	0.4851	0.6797	3.71	0.8
CL2457_Contig5_All	0.0391	0.033	0.0644	0.4884	0.6768	0.6222	3.71	0.82
CL2511_Contig1_All	0.6097	0.1981	0.3479	4.8007	4.9137	5.4072	3.71	0.97
CL5287_Contig4_All	0.1171	0.1237	0.0724	1.1668	1.5459	1.3992	3.71	0.92
CL833_Contig25_All	0.4044	0.1708	0.5832	5.7265	4.5866	4.8305	3.71	0.97
Unigene2075_All	0.7579	0	0	5.3295	9.0653	8.6225	3.71	0.98
CL1332_Contig9_All	0.0919	0.2717	0.0757	1.8303	2.0461	1.8464	3.7	0.94
CL2553_Contig14_All	0.2132	0.1801	0.1562	2.4246	2.384	2.3177	3.7	0.95
CL3113_Contig2_All	0.0949	0.2407	0.0782	2.2255	1.8014	1.3682	3.7	0.94
CL385_Contig12_All	0.2096	0.1771	0.2015	2.4563	2.7806	2.3844	3.7	0.95
CL4372_Contig1_All	9.1707	8.4261	8.7209	118.307	115.805	108.544	3.7	0.99
CL5040_Contig4_All	0.1828	0.1287	0.1255	1.952	1.9603	1.7562	3.7	0.94
CL5174_Contig10_All	0	0.0737	0.0719	2.7263	2.8783	2.7788	3.7	0.95
CL5323_Contig1_All	0.5608	0.4146	0.5199	6.7368	6.8234	5.9016	3.7	0.97
CL833_Contig18_All	0.0421	0.2135	0.1388	1.2834	1.8414	2.0126	3.7	0.93
CL910_Contig6_All	0.0735	0.0621	0.0909	1.4077	0.6976	0.8367	3.7	0.89
Unigene11309_All	0.1007	0	0	4.7188	5.2311	4.3517	3.7	0.97
Unigene3466_All	13.6533	11.6949	11.1365	152.396	167.281	153.878	3.7	0.99
Unigene5775_All	3.341	4.9402	3.0977	48.6211	53.5721	46.0891	3.7	0.99
CL1229_Contig4_All	0.7502	0.5433	0.5962	8.2268	8.4204	7.7624	3.69	0.98
CL1263_Contig5_All	0.8093	0.749	0.9847	11.6839	10.4916	10.7573	3.69	0.98
CL2892_Contig4_All	3.4344	2.9834	3.3791	48.1143	36.1863	42.0521	3.69	0.99
CL4139_Contig1_All	0.4754	0.8034	0.9143	9.6582	10.3276	8.4139	3.69	0.98
Unigene7718_All	1.2772	0.6745	1.3816	15.2188	16.1992	11.6249	3.69	0.98
Unigene8106_All	0.1906	0.161	0.1571	3.1273	1.5722	1.8793	3.69	0.95
CL2507_Contig1_All	0	0.0754	0.0368	2.8942	2.2089	2.7418	3.68	0.95
CL404_Contig15_All	0.0926	0.0783	0.1273	0.9652	1.3502	1.4991	3.68	0.91
CL523_Contig21_All	0.054	0.0684	0.1113	1.1392	0.735	1.1263	3.68	0.89
CL621_Contig1_All	0.1196	0.2526	0.1478	2.3357	1.9234	2.4034	3.68	0.95
Unigene2775_All	12.2477	10.83	11.5808	141.618	160.247	143.738	3.68	0.99
Unigene4292_All	2.659	2.5871	1.6602	32.36	29.3125	26.5846	3.68	0.99
CL1619_Contig4_All	0.1945	0.0822	0.2405	2.0772	2.3268	2.1639	3.67	0.94
CL3466_Contig4_All	0.1873	0.356	0.5016	4.2799	4.2482	4.7582	3.67	0.97
CL3555_Contig2_All	0.3729	0.0788	0.6147	5.7546	4.5374	3.3234	3.67	0.97
CL3854_Contig2_All	4.477	7.0853	6.1496	81.4565	70.4644	73.3046	3.67	0.99
CL5295_Contig7_All	0.5778	0.2441	0.5782	4.9335	7.0129	5.8846	3.67	0.97
Unigene2859_All	0	0	0	6.1144	5.5332	7.4192	3.67	0.97
Unigene6250_All	0.09	0.1521	0.0742	1.407	1.1883	1.4341	3.67	0.92
Unigene9013_All	0	0	0.2559	2.4257	5.1221	8.477	3.67	0.97
CL2463_Contig2_All	0.2013	0.1063	0.1037	1.6126	1.7025	1.8708	3.66	0.93
CL3994_Contig4_All	0.122	0.0344	0.067	0.9212	0.7378	1.1718	3.66	0.88
CL98_Contig6_All	0.0463	0.0586	0.0953	0.7954	0.9352	0.8072	3.66	0.87
Unigene2432_All	1.2616	1.1965	1.252	15.0882	15.7598	15.9745	3.66	0.98
Unigene4521_All	0.1035	0.1749	0.0853	1.5363	2.0488	1.0204	3.66	0.92
Unigene6115_All	0	0	0	6.7541	4.7539	7.493	3.66	0.97
CL1825_Contig1_All	0.0437	0.2213	0.1439	1.3304	2.0529	1.7551	3.65	0.93
CL202_Contig2_All	1.3644	0.8477	1.0584	13.4517	13.6723	13.9406	3.65	0.98
CL3335_Contig2_All	0.3842	0.4666	0.376	6.2847	4.0802	5.0263	3.65	0.97
CL3858_Contig3_All	0.0684	0.0289	0.0846	1.056	0.5363	0.6877	3.65	0.86
CL4023_Contig4_All	0.7158	0.121	0.236	4.6979	3.4247	5.3204	3.65	0.97
CL4611_Contig3_All	0.2854	0.1876	0.2875	3.8404	2.5636	3.1748	3.65	0.96
CL767_Contig5_All	0.1281	0.0928	0.1358	1.8306	1.0871	1.5549	3.65	0.92
Unigene8460_All	7.1577	7.8772	7.5741	93.4187	101.727	88.5727	3.65	0.99
CL13_Contig7_All	0.1427	0.2411	0.294	2.5641	2.8836	2.976	3.64	0.95
CL1342_Contig14_All	0.7153	0.6044	0.393	8.5288	6.1195	6.7519	3.64	0.98
CL3967_Contig3_All	0	0.2048	0.1997	2.9664	3.9315	4.4113	3.64	0.96
CL4152_Contig13_All	0.1432	0.0907	0.0295	1.2307	0.9155	1.1404	3.64	0.9
CL5295_Contig5_All	0.1931	0.2175	0.1591	1.9359	2.4421	2.7335	3.64	0.95
CL5355_Contig1_All	0.8387	0.7368	0.7132	9.6217	9.3291	9.5217	3.64	0.98
CL910_Contig8_All	0.218	0.2947	0.4671	4.5991	3.8485	3.7369	3.64	0.96
CL973_Contig7_All	0.083	0.1402	0.114	1.9667	1.0496	1.1748	3.64	0.92
Unigene1953_All	0	0	0	5.6374	5.1016	8.0132	3.64	0.97
Unigene7504_All	0.0758	0.0214	0.0625	0.6123	0.6256	0.7477	3.64	0.84
Unigene8160_All	2.5819	1.0908	1.4896	19.3671	24.2811	20.7585	3.64	0.99
Unigene8637_All	0	0	0	6.6257	5.4157	6.6393	3.64	0.97
Unigene8655_All	1.4221	1.9225	1.8752	24.4449	20.1773	20.2778	3.64	0.99
CL1675_Contig3_All	0.2854	0.1206	0.1176	2.5641	1.5301	2.3808	3.63	0.94
CL2553_Contig19_All	0.0605	0.1022	0.0997	1.0631	1.0975	1.0779	3.63	0.9
CL4142_Contig2_All	0.048	0.0608	0.0791	0.5809	0.8112	0.9277	3.63	0.86
CL4953_Contig3_All	22.4323	26.6506	22.7083	310.574	300.119	275.909	3.63	0.99
CL5307_Contig3_All	0.1224	0.0591	0.0576	1.0794	0.577	1.2998	3.63	0.89
Unigene11027_All	5.0317	4.4753	5.02	60.5252	62.0439	56.7448	3.63	0.99
Unigene1749_All	7.2238	7.1093	9.2155	102.723	94.0678	93.9008	3.63	0.99
Unigene2364_All	0.0916	0.1032	0.1509	1.1925	1.6115	1.4817	3.63	0.92
Unigene2476_All	0.2129	0.1956	0.1602	2.1411	2.4285	2.4927	3.63	0.95
Unigene3434_All	0.5025	1.019	0.5798	8.9518	8.5391	8.5373	3.63	0.98
Unigene7936_All	0	0	0	5.8846	4.9554	7.6844	3.63	0.97
Unigene8648_All	0	0	0	8.6629	3.7846	6.0895	3.63	0.97
CL1848_Contig4_All	0.1133	0.0479	0.0934	1.1065	1.0747	0.9452	3.62	0.89
CL2123_Contig2_All	0.116	0.098	0.1434	1.1785	1.8184	1.408	3.62	0.92
CL2167_Contig4_All	0.1734	0.2302	0.1633	2.3996	2.1657	2.4233	3.62	0.95
CL226_Contig1_All	6.4887	5.2569	5.9859	77.0088	69.1224	72.4051	3.62	0.99
CL2952_Contig2_All	0.4574	0.5153	0.5864	6.3935	6.8759	5.9365	3.62	0.97
CL3766_Contig2_All	0.5066	0.5927	0.3533	5.7551	4.6937	7.3897	3.62	0.97
CL493_Contig7_All	0.2068	0.1048	0.1023	1.5835	1.9448	1.5686	3.62	0.93
CL739_Contig4_All	0.0611	0.0517	0.2519	1.7435	1.1851	1.5533	3.62	0.92
CL86_Contig1_All	0.0558	0.1415	0.092	1.3085	1.1512	1.1008	3.62	0.9
Unigene3527_All	10.4309	6.8281	9.3525	107.699	111.342	108.893	3.62	0.99
Unigene3616_All	0	0	0	5.7525	6.5071	6.1824	3.62	0.97
Unigene5188_All	0	0	0	6.254	6.1768	6.0709	3.62	0.97
Unigene7028_All	0	0	0	7.136	5.6505	5.6901	3.62	0.97
Unigene8647_All	0	0	0	5.6422	5.3298	7.4949	3.62	0.97
CL1342_Contig10_All	0.0258	0.0218	0.1064	0.6456	0.4686	0.7638	3.61	0.83
CL1474_Contig3_All	0.7567	1.112	0.8135	10.4627	12.8647	9.4328	3.61	0.98
CL2511_Contig2_All	1.0459	0.7632	0.7053	10.7726	9.2556	10.7097	3.61	0.98
CL5116_Contig3_All	2.5909	2.1394	2.378	30.5042	26.3764	29.9685	3.61	0.99
CL1166_Contig6_All	1.4912	1.7047	1.4892	19.6293	19.0163	18.1764	3.6	0.99
CL173_Contig7_All	8.0316	9.545	8.7013	110.165	106.224	101.698	3.6	0.99
CL2071_Contig8_All	0.228	0.2614	0.2013	2.7992	2.8478	2.7049	3.6	0.95
CL2301_Contig2_All	0.2156	0.0607	0.4147	2.078	3.2315	3.0802	3.6	0.95
CL2403_Contig2_All	0.5771	0.3657	0.2854	5.0729	4.4037	5.384	3.6	0.97
CL2553_Contig11_All	0.0235	0.0596	0.0581	0.6425	0.5039	0.5702	3.6	0.81
CL3967_Contig4_All	0.2074	0.1752	0.3608	2.8804	3.3261	2.7786	3.6	0.96
CL404_Contig13_All	0.508	0.2453	0.4485	4.5642	5.6868	4.3481	3.6	0.97
CL4241_Contig5_All	0.6463	0.7282	0.4262	7.508	7.3936	6.8961	3.6	0.97
CL4418_Contig2_All	0.8403	1.3608	0.2308	11.7082	7.8557	9.8784	3.6	0.98
Unigene1672_All	3.2143	4.0879	3.5504	43.3693	46.1707	41.9237	3.6	0.99
Unigene3585_All	0.1534	0.1296	0.1264	1.4381	1.8979	1.6287	3.6	0.93
Unigene4345_All	0.6964	0.2942	1.1479	9.2506	9.7665	6.8669	3.6	0.98
CL1127_Contig17_All	0.0784	0.0221	0.0431	0.7147	0.539	0.4757	3.59	0.81
CL1705_Contig5_All	0.1622	0.0914	0.1337	1.732	1.338	1.5993	3.59	0.92
CL183_Contig12_All	0	0	0	5.9458	5.5414	6.5678	3.59	0.97
CL183_Contig7_All	0.5023	0.8488	0.207	6.2795	6.0082	6.4767	3.59	0.97
CL2555_Contig2_All	0.0366	0.0309	0.0904	0.6288	0.6035	0.6659	3.59	0.83
CL4461_Contig1_All	2.3387	2.207	2.0276	29.237	26.032	23.7047	3.59	0.99
Unigene11533_All	0	0	0.3493	7.9475	3.4961	4.8218	3.59	0.97
Unigene2256_All	0.4999	0.3621	0.824	6.0267	7.7768	6.5545	3.59	0.97
Unigene2884_All	0	0	0	5.7939	6.6268	5.6243	3.59	0.97
CL1454_Contig6_All	0.3253	0.8247	0.4022	5.8469	7.1124	5.5524	3.58	0.97
CL2175_Contig4_All	0.0863	0.1167	0.1138	1.4564	1.0109	1.3091	3.58	0.91
CL2213_Contig1_All	0.2893	0.163	0.4769	3.7675	4.0572	3.2915	3.58	0.96
CL2288_Contig8_All	3.706	2.7998	3.3778	39.8586	40.1034	38.0965	3.58	0.99
CL2428_Contig6_All	0.2006	0.3051	0.2315	3.1351	2.2508	3.4085	3.58	0.95
CL2512_Contig1_All	0.0864	0.4743	0.1423	3.2387	2.885	2.2596	3.58	0.95
CL2849_Contig3_All	0.076	0.1285	0.1879	1.2472	1.4422	2.0178	3.58	0.93
CL3723_Contig1_All	0.1372	0.1159	0.1884	1.7862	1.9235	1.5605	3.58	0.93
CL4513_Contig2_All	1.4947	1.3682	1.3003	17.973	14.7282	16.943	3.58	0.98
CL675_Contig1_All	1.101	1.145	1.2913	12.7883	14.3399	15.1922	3.58	0.98
CL986_Contig8_All	0.3046	0.2808	0.251	3.4184	3.2207	3.3498	3.58	0.96
Unigene2332_All	4.8334	6.6951	5.5508	63.2119	75.2347	65.8088	3.58	0.99
Unigene4347_All	0	0	0	7.7887	3.9059	6.2375	3.58	0.97
Unigene4832_All	0.5029	0.17	0.4145	3.9293	4.7292	4.3483	3.58	0.97
CL2414_Contig5_All	0.0671	0.2269	0.1107	1.4688	1.5508	1.7823	3.57	0.93
Unigene1975_All	0	0	0	4.5758	6.3682	6.8647	3.57	0.97
Unigene3356_All	0.2496	0.2531	0.1646	2.3792	2.3884	3.1804	3.57	0.95
Unigene5193_All	0	0	0	5.5458	5.2187	7.0219	3.57	0.97
Unigene6082_All	0.4183	0.7069	0.3448	8.498	4.486	4.4419	3.57	0.97
CL1125_Contig2_All	0.8048	0.6491	0.7537	9.8611	7.6046	8.4903	3.56	0.98
CL1417_Contig2_All	0.9707	1.2162	1.5725	14.6988	14.7454	14.7763	3.56	0.98
CL1798_Contig5_All	0.3795	0.6413	0.7037	7.3759	6.4568	6.4764	3.56	0.97
CL1942_Contig1_All	1.387	0.7813	0.9738	14.6106	9.3231	13.1308	3.56	0.98
CL3249_Contig2_All	0.443	0.7827	0.6307	6.4826	9.1365	6.2622	3.56	0.97
CL602_Contig8_All	3.1285	3.742	2.9802	40.0801	39.081	37.4121	3.56	0.99
CL668_Contig6_All	0.0581	0.0327	0.0479	0.5595	0.3672	0.7046	3.56	0.8
CL67_Contig2_All	0.8092	0.85	0.703	10.2702	8.3532	9.1899	3.56	0.98
CL722_Contig4_All	0.0401	0.2032	0.0661	1.0333	1.0579	1.5502	3.56	0.9
Unigene5967_All	0.3621	0.2448	0.2387	2.603	3.943	3.4606	3.56	0.96
Unigene7607_All	0.1338	0.0283	0.0827	1.1235	0.993	0.7609	3.56	0.88
CL1597_Contig3_All	0.0735	0.1243	0.2424	1.9536	1.5166	1.6733	3.55	0.93
CL2288_Contig1_All	0.0433	0.0732	0.107	0.9471	0.6786	0.9851	3.55	0.87
CL2564_Contig2_All	0.2008	0.2544	0.2068	2.353	2.567	2.8171	3.55	0.95
CL3410_Contig4_All	0.0832	0.1828	0.1509	1.5477	1.7576	1.5908	3.55	0.93
CL3505_Contig2_All	0.3412	0.4613	0.3374	4.7455	4.8976	3.7008	3.55	0.97
CL3536_Contig1_All	9.455	6.3361	9.136	101.008	95.4349	96.3614	3.55	0.99
CL4680_Contig14_All	0.1526	0.4728	0.2096	3.5769	2.4756	3.7422	3.55	0.96
CL5173_Contig7_All	2.3823	2.7568	2.5076	27.8404	33.0031	28.9011	3.55	0.99
CL5181_Contig1_All	0.3916	0.1654	0.3227	3.0598	3.6343	3.6386	3.55	0.96
Unigene2192_All	12.1854	13.6293	13.1014	158.777	155.772	142.36	3.55	0.99
Unigene3596_All	0	0	0	4.8896	5.0105	7.6781	3.55	0.97
Unigene4654_All	3.428	3.7431	3.9553	45.7397	42.4174	42.0406	3.55	0.99
CL1354_Contig5_All	0.3148	0.133	0.1946	2.4598	3.1813	1.8506	3.54	0.95
CL1700_Contig2_All	4.1864	3.5373	3.8023	45.6613	43.6972	44.7134	3.54	0.99
CL2167_Contig12_All	0.1236	0.2089	0.1834	2.0095	2.0604	1.9507	3.54	0.94
CL2168_Contig2_All	0	0.1645	0.1605	3.9172	2.891	2.8058	3.54	0.96
CL2337_Contig5_All	0.063	0.0533	0.2597	1.182	1.7679	1.4343	3.54	0.92
CL3002_Contig7_All	0.1662	0.078	0.1217	1.1253	1.4774	1.6525	3.54	0.92
CL3013_Contig4_All	0.9778	1.1966	1.2227	12.33	14.6866	12.6084	3.54	0.98
CL3469_Contig7_All	0.1728	0.0292	0.057	0.8373	1.3118	0.8653	3.54	0.89
CL3540_Contig3_All	0.1222	0.1549	0.1259	1.5278	1.613	1.5526	3.54	0.92
CL3971_Contig2_All	0	0	0.5709	6.7654	6.2855	5.2538	3.54	0.97
CL4536_Contig9_All	0.0338	0.1143	0.1672	1.3472	1.255	1.0641	3.54	0.91
CL4718_Contig1_All	0	0.1877	0	5.7277	3.8482	4.2121	3.54	0.97
CL621_Contig12_All	0.0779	0.0658	0.0161	0.5023	0.4017	0.9604	3.54	0.83
Unigene2474_All	0.5206	0.5682	0.8224	7.8989	6.693	7.6183	3.54	0.97
Unigene3096_All	0.4934	0.3127	0.61	6.0719	5.2912	5.0989	3.54	0.97
Unigene5489_All	0.3518	0.4458	0.4349	4.5352	5.5137	4.2691	3.54	0.97
CL160_Contig6_All	0.7805	0.2885	0.9247	8.3477	8.0889	6.6603	3.53	0.97
CL223_Contig4_All	0.0912	0.2567	0.1753	1.8994	2.2059	1.936	3.53	0.94
CL2547_Contig3_All	0.3565	0.4915	0.2938	4.2519	4.164	4.8106	3.53	0.96
CL2627_Contig5_All	0.111	0.0469	0.0457	1.0839	0.6408	0.6313	3.53	0.86
CL2941_Contig2_All	0.5365	0.544	1.1202	9.2508	7.1111	9.0342	3.53	0.98
CL4685_Contig3_All	0.1466	0.3028	0.3222	2.8126	2.7814	3.348	3.53	0.95
CL499_Contig4_All	0.4916	0.3116	0.3039	4.0815	4.5119	4.1718	3.53	0.96
CL5125_Contig2_All	0.429	0.4229	0.7071	6.2569	5.7801	5.9652	3.53	0.97
CL5262_Contig7_All	0.5195	0.335	0.462	4.8176	5.2217	5.1847	3.53	0.97
CL898_Contig39_All	0.0822	0.0463	0.0903	0.9634	0.8815	0.6858	3.53	0.87
CL910_Contig21_All	0.0377	0.1273	0.0931	1.0008	0.9323	1.0572	3.53	0.89
Unigene3140_All	0.0414	0.1049	0.1706	1.1645	1.4003	1.0991	3.53	0.91
Unigene3819_All	0.308	0.2602	0.3752	3.5157	3.767	3.6362	3.53	0.96
Unigene7593_All	0.2856	0.2681	0.2615	3.1986	3.4817	2.7439	3.53	0.96
Unigene7834_All	0	0	0	5.6239	4.4956	7.2531	3.53	0.97
Unigene8581_All	3.6602	5.3606	7.0387	69.4002	63.81	52.0071	3.53	0.99
CL1237_Contig6_All	0.1244	0.1576	0.0512	1.3118	1.1798	1.3206	3.52	0.91
CL2088_Contig2_All	0.23	0.2375	0.337	2.9955	2.9728	3.2761	3.52	0.96
CL2260_Contig5_All	0.6952	0.7832	0.6048	7.8157	8.4746	7.5576	3.52	0.97
CL3795_Contig6_All	0.1281	0.0811	0.066	1.0006	1.228	0.9227	3.52	0.89
CL4447_Contig3_All	0	1.1275	0.9775	11.4686	10.2736	8.0966	3.52	0.98
CL4886_Contig1_All	0.4279	0.7632	0.7836	8.9524	6.275	7.5004	3.52	0.97
Unigene4262_All	1.9761	1.6697	3.42	27.0199	25.9187	28.0275	3.52	0.99
Unigene4340_All	0	0	0	6.8833	6.5859	3.7585	3.52	0.97
Unigene8500_All	0	0	0	5.8292	5.1889	6.1579	3.52	0.97
CL1990_Contig2_All	1.0497	0.7469	1.5026	12.1735	12.3055	12.9904	3.51	0.98
CL3650_Contig3_All	2.9774	2.5861	2.6941	33.1223	29.7826	30.9209	3.51	0.99
CL4024_Contig2_All	3.7633	2.8868	3.1863	42.2103	32.92	37.0876	3.51	0.99
CL4394_Contig1_All	2.1938	2.8556	1.9057	26.3137	26.9009	26.128	3.51	0.99
CL5172_Contig12_All	0.1214	0.2735	0.2001	2.4499	2.0025	2.3475	3.51	0.94
CL993_Contig14_All	0.0535	0.0452	0.0881	0.919	0.9261	0.2838	3.51	0.84
Unigene8507_All	1.9351	1.7211	3.0218	26.898	25.0374	23.9476	3.51	0.99
CL1025_Contig4_All	0.1771	0.1746	0.073	1.5221	1.2174	2.082	3.5	0.93
CL1189_Contig4_All	0.1856	0.3137	0.102	2.2242	2.1951	2.3938	3.5	0.94
CL130_Contig16_All	0.0572	0.0483	0.0471	0.5027	0.5544	0.6724	3.5	0.81
CL2288_Contig6_All	0.126	0.071	0.1039	1.3129	0.901	1.1789	3.5	0.9
CL3723_Contig5_All	0.0413	0.1747	0.0341	0.9692	0.8868	0.9722	3.5	0.88
Unigene9050_All	1.0806	1.0886	0.9591	12.405	10.834	12.2309	3.5	0.98
CL1229_Contig5_All	1.0162	0.949	0.7934	10.5098	9.993	10.4455	3.49	0.98
CL1542_Contig8_All	0.2538	0.0306	0.239	1.6145	1.8541	2.4197	3.49	0.94
CL2391_Contig3_All	1.1259	0.8426	0.8749	10.8838	10.9865	10.1503	3.49	0.98
CL253_Contig16_All	0.0552	0.0622	0.0303	0.7191	0.4707	0.4746	3.49	0.81
CL2854_Contig1_All	0.0592	0.05	0.0488	0.6471	0.6344	0.4935	3.49	0.82
CL4251_Contig2_All	0.3258	0.3304	0.376	3.5644	3.2256	4.8441	3.49	0.96
CL4406_Contig1_All	2.2091	2.5999	2.2758	25.1517	28.6372	25.9115	3.49	0.99
CL4540_Contig2_All	0.979	0.9024	1.1491	11.6129	12.5298	9.8554	3.49	0.98
CL5174_Contig2_All	0.1154	0.4388	0.5706	4.2828	4.2361	4.1137	3.49	0.96
Unigene5058_All	12.6735	13.1868	14.322	155.976	154.174	140.412	3.49	0.99
Unigene7175_All	1.6337	1.1294	1.3464	15.2598	15.4371	15.6016	3.49	0.98
Unigene757_All	6.1969	4.8221	6.2	68.7113	60.7025	64.3825	3.49	0.99
Unigene7848_All	0	0	0	6.7222	5.5392	4.6155	3.49	0.97
Unigene9020_All	1.8435	0.8654	0.6753	13.1237	13.8556	11.0306	3.49	0.98
CL1023_Contig2_All	0.0801	0.203	0.132	1.6893	1.255	1.7006	3.48	0.92
CL1263_Contig8_All	0.46	0.3563	0.5055	5.8706	4.4588	4.4485	3.48	0.97
CL1591_Contig2_All	0	0.1683	0.4103	4.5122	3.8604	3.6249	3.48	0.96
CL2095_Contig1_All	0.9741	0.823	0.8563	9.4884	10.4997	9.5554	3.48	0.98
CL2252_Contig5_All	2.5987	2.6591	2.8491	28.8928	30.7402	30.8137	3.48	0.99
CL3698_Contig1_All	0.1292	0.191	0.0532	1.2867	1.545	1.347	3.48	0.91
CL4360_Contig2_All	0	0.0987	0.1445	3.6067	1.8316	2.8807	3.48	0.95
CL4461_Contig2_All	1.8947	1.6485	1.7007	19.7878	19.0189	19.7065	3.48	0.98
CL5295_Contig10_All	0.0407	0.0688	0.2684	0.9542	1.7798	1.482	3.48	0.92
Unigene1782_All	1.9712	1.1958	1.1664	17.3376	16.178	14.8365	3.48	0.98
Unigene3159_All	0.0789	0.3	0.13	1.6645	1.6922	2.3338	3.48	0.93
Unigene3232_All	1.2008	1.1415	1.0721	11.8847	14.6526	11.6127	3.48	0.98
Unigene5001_All	0.073	0.1389	0.1505	1.2699	1.5818	1.1912	3.48	0.91
Unigene7004_All	0	0	0	6.6392	4.7273	5.3957	3.48	0.97
Unigene929_All	0	0	0	6.5778	5.7369	4.4419	3.48	0.97
Unigene9419_All	0.1994	0.337	0.2466	2.7271	3.0437	2.9498	3.48	0.95
CL1793_Contig4_All	0.0861	0.1333	0.0946	1.3004	0.8877	1.2841	3.47	0.9
CL2505_Contig2_All	0.4851	0.2928	0.3427	4.278	3.9449	4.2053	3.47	0.96
CL4241_Contig4_All	0.7611	0.7421	0.386	5.1466	7.6555	8.0824	3.47	0.97
CL4394_Contig2_All	0.7531	1.2237	1.0504	10.773	11.8995	10.9849	3.47	0.98
CL5142_Contig3_All	2.7457	1.2492	1.2185	20.9588	17.2492	19.7045	3.47	0.98
CL994_Contig8_All	0.0335	0.085	0.0276	0.7597	0.3042	0.5594	3.47	0.8
Unigene10155_All	0.0423	0.1072	0.1045	0.826	1.2557	0.7376	3.47	0.88
Unigene10158_All	0	0	0	5.2403	5.2413	6.1578	3.47	0.97
Unigene4235_All	4.4213	3.6774	4.384	48.0402	46.5593	43.3852	3.47	0.99
Unigene718_All	1.086	0.4171	0.5696	7.9455	7.9814	7.1138	3.47	0.97
Unigene7720_All	4.7596	2.6349	3.5169	44.0718	39.6248	37.5533	3.47	0.99
CL1189_Contig2_All	0.0925	0.1563	0.3049	2.168	1.9074	2.0344	3.46	0.94
CL1340_Contig15_All	0.2459	0.1818	0.1013	1.9212	1.5466	2.3545	3.46	0.94
CL1919_Contig11_All	0.087	0.0184	0.1254	0.7814	0.9685	0.7915	3.46	0.87
CL2383_Contig4_All	0.1151	0.0972	0.0632	0.8392	1.3289	0.8728	3.46	0.89
CL3246_Contig2_All	1.9142	3.3592	2.5484	26.9216	32.9173	26.4127	3.46	0.99
CL3652_Contig2_All	0.9222	1.1459	1.5201	12.8008	13.1567	13.6193	3.46	0.98
CL4184_Contig2_All	0.2563	0.2666	0.455	3.5282	3.6924	3.5445	3.46	0.96
CL664_Contig3_All	0.6186	0.7317	0.8565	8.0427	8.5933	7.6758	3.46	0.97
CL712_Contig2_All	0.2497	0.2735	0.2897	2.7969	2.9224	3.2202	3.46	0.95
Unigene5508_All	0.5037	0.1702	0.166	3.2271	3.9056	2.1393	3.46	0.95
CL2088_Contig3_All	0.5169	0.3494	0.6816	6.1391	4.9677	5.8417	3.45	0.97
CL4201_Contig1_All	0.2636	0.1782	0.1303	1.9565	1.9569	2.3391	3.45	0.94
CL4480_Contig2_All	1.6704	1.1514	1.3042	15.4214	14.2508	15.27	3.45	0.98
CL4783_Contig2_All	1.4613	2.0579	2.6094	19.9815	23.7077	23.2758	3.45	0.98
Unigene2271_All	0	0.0758	0	3.7129	3.9939	4.0122	3.45	0.96
Unigene5820_All	0	0.9012	0.3516	7.3335	6.5107	5.3391	3.45	0.97
Unigene7499_All	0.0842	0	0.0462	1.8853	2.6386	2.3835	3.45	0.94
Unigene8472_All	5.1517	5.4213	5.9441	62.099	60.9649	57.6525	3.45	0.99
CL1381_Contig4_All	0.1216	0.1541	0.0751	1.6624	0.7773	1.3601	3.44	0.91
CL2149_Contig3_All	0.046	0.068	0.1042	0.6647	0.7966	0.9068	3.44	0.86
CL2249_Contig3_All	0.6905	1.0078	0.8968	9.385	8.6828	10.015	3.44	0.98
CL2304_Contig3_All	3.2674	3.5627	3.8661	42.278	34.3353	39.0968	3.44	0.99
CL404_Contig12_All	0.3312	0.2799	0.182	2.286	3.9617	2.3865	3.44	0.95
CL4806_Contig1_All	0.5227	0.6624	0.2154	3.8797	7.5454	3.7661	3.44	0.97
Unigene8657_All	0.353	0.2983	0	4.1371	4.0766	4.2837	3.44	0.96
CL1381_Contig1_All	0.0918	0.1034	0.1008	1.2667	0.8327	1.0904	3.43	0.89
CL289_Contig8_All	0.7197	0.9203	0.8977	9.5289	8.2632	9.604	3.43	0.98
CL3506_Contig8_All	0.2629	0.2222	1.0835	5.3416	6.724	4.7864	3.43	0.97
CL4049_Contig1_All	0.7143	0.5281	0.5887	8.0228	5.3031	6.3658	3.43	0.97
CL5320_Contig9_All	0.6551	0.8267	0.7432	7.5249	8.506	7.9563	3.43	0.97
CL5353_Contig7_All	0.2032	0.5836	0.5358	4.1906	5.6979	4.376	3.43	0.96
CL814_Contig13_All	0.2557	0.1852	0.2408	2.5117	2.2299	2.6044	3.43	0.95
CL88_Contig13_All	0.191	0.1383	0.1349	1.492	1.6652	1.8622	3.43	0.93
Unigene1756_All	26.9692	27.7914	24.3689	297.678	283.808	271.158	3.43	0.99
Unigene5904_All	14.2645	17.8612	14.9668	181.597	172.491	154.599	3.43	0.99
Unigene7477_All	0	0.0941	0.0918	2.4362	2.0209	2.9561	3.43	0.95
CL1025_Contig5_All	0.7965	0.8332	0.7502	8.436	8.5519	8.4	3.42	0.97
CL1332_Contig8_All	0	0.0371	0.0723	2.1244	2.3876	1.9957	3.42	0.94
CL1838_Contig1_All	0	0	0	6.0116	4.5719	5.44	3.42	0.97
CL2190_Contig1_All	1.2098	0.6815	0.6647	10.0826	8.15	9.1757	3.42	0.97
CL4956_Contig1_All	0.7431	0.7728	0.7537	9.3344	5.8941	9.0611	3.42	0.97
CL5259_Contig2_All	5.6652	4.1692	3.916	59.4015	37.8397	49.6231	3.42	0.99
CL638_Contig3_All	0.2075	0.1753	0.342	2.9179	1.3692	3.462	3.42	0.95
CL973_Contig1_All	0.3595	0.6682	0.6518	6.685	5.5751	5.7259	3.42	0.97
CL99_Contig19_All	0.3047	0.1839	0.3946	3.0272	3.603	2.8395	3.42	0.95
Unigene3185_All	0.1672	0.113	0.2205	1.7113	2.0412	1.6232	3.42	0.93
Unigene3446_All	28.0297	31.4051	28.8763	344.271	297.315	302.023	3.42	0.99
Unigene6767_All	0.055	0.0465	0.068	0.5803	0.6126	0.6259	3.42	0.82
CL1179_Contig7_All	0.2766	0.2893	0.2279	2.9739	2.8572	2.6171	3.41	0.95
CL1340_Contig4_All	0.5324	0.2699	0.2925	3.6884	3.572	4.388	3.41	0.96
CL2071_Contig7_All	0.0641	0.0813	0.0264	0.6012	0.6612	0.5593	3.41	0.82
CL2311_Contig2_All	0.0995	0.1121	0.1367	0.8553	1.1493	1.6857	3.41	0.9
CL2624_Contig2_All	2.9574	2.1186	4.0269	34.0585	30.4953	31.9887	3.41	0.98
CL3342_Contig20_All	0.4452	0.6409	0.4756	5.6299	5.3454	5.5777	3.41	0.97
CL337_Contig2_All	0.8517	0.8876	0.5148	8.4075	8.3612	7.2354	3.41	0.97
CL355_Contig8_All	0.3611	0.399	0.5266	4.7317	4.0332	4.8671	3.41	0.96
CL4826_Contig2_All	7.2476	7.492	7.4983	77.5948	86.1839	72.3993	3.41	0.99
Unigene4590_All	0.1547	0.098	0.0956	1.2387	1.3716	1.0851	3.41	0.9
Unigene4702_All	0.0818	0.0502	0.0735	0.8944	0.6071	0.6878	3.41	0.84
Unigene6879_All	9.4186	8.0077	10.8482	111.06	89.1026	100.842	3.41	0.99
CL1672_Contig9_All	0.321	0.2712	0.2866	3.3647	2.8683	3.0227	3.4	0.95
CL174_Contig4_All	0.1835	0.1551	0.2269	2.151	1.8925	1.9315	3.4	0.94
CL2428_Contig8_All	0.1985	0.1398	0.0818	1.8097	1.3101	1.3301	3.4	0.92
CL3080_Contig4_All	0.0335	0.1416	0.1934	1.5717	1.4105	0.9154	3.4	0.91
CL4674_Contig1_All	0.2222	0.1878	0.3663	3.0211	2.8596	2.2922	3.4	0.95
CL4771_Contig1_All	0.2332	0.2956	0.0961	2.5509	1.9237	2.1225	3.4	0.94
CL494_Contig1_All	0.0553	0.0467	0.1368	0.7348	0.9127	0.8811	3.4	0.86
Unigene5072_All	4.9316	4.7503	5.4667	57.3955	48.3714	54.5744	3.4	0.99
CL1474_Contig2_All	1.0453	1.1317	1.2115	12.4049	12.1805	10.9268	3.39	0.98
CL1618_Contig4_All	0.1469	0.1654	0.2824	2.2566	1.9787	2.0049	3.39	0.94
CL2074_Contig2_All	0.6886	0.3448	0.3783	5.3602	4.481	4.9518	3.39	0.96
CL2301_Contig1_All	0.6634	0.5205	0.6639	6.3311	6.6451	6.3974	3.39	0.97
CL3096_Contig3_All	0.4695	0.7493	0.5159	6.2765	5.766	6.1323	3.39	0.97
CL3329_Contig1_All	8.8192	8.345	8.7588	96.7774	86.9587	87.445	3.39	0.99
CL3784_Contig1_All	0.0742	0.1253	0.0611	1.1012	0.7954	0.8439	3.39	0.87
CL5061_Contig2_All	0	0	0	5.7846	4.1987	5.7323	3.39	0.97
CL5369_Contig15_All	0.0876	0.0741	0.0722	1.2327	0.2892	0.9307	3.39	0.86
Unigene11762_All	0	0	0.2464	7.7078	2.2194	3.1742	3.39	0.96
Unigene1918_All	0	0	0	5.9476	4.4188	5.3458	3.39	0.97
Unigene6853_All	5.6925	6.1147	6.0391	63.2638	63.7198	60.1027	3.39	0.99
Unigene6968_All	1.3271	2.0558	1.5495	15.2515	20.2074	16.1891	3.39	0.98
Unigene7031_All	0	0	0	5.9346	4.6412	5.1208	3.39	0.97
CL1454_Contig4_All	0.178	0	0.1467	2.3638	3.5232	2.6995	3.38	0.95
CL2062_Contig4_All	91.8252	80.213	82.2708	883.072	879.462	880.219	3.38	0.99
CL2811_Contig1_All	0.1301	0.5498	0.429	5.491	3.2207	2.8625	3.38	0.96
CL2884_Contig1_All	0.2191	0.3086	0.2408	3.5953	2.5305	1.8835	3.38	0.95
CL3233_Contig2_All	0.7067	1.357	0.8736	10.2651	10.3077	10.0864	3.38	0.98
CL3692_Contig3_All	0	0.072	0.1405	3.1979	1.9695	2.2636	3.38	0.94
CL4125_Contig2_All	0.5231	0.7577	0.8623	6.9487	7.7061	7.5955	3.38	0.97
Unigene1251_All	0.1897	0.1122	0.0626	1.275	1.1583	1.3672	3.38	0.9
Unigene2709_All	0	0	0	5.0118	4.4854	6.1217	3.38	0.97
Unigene5855_All	0.5663	0.5583	0.4667	4.72	5.3725	6.5148	3.38	0.97
Unigene8177_All	0.7651	0.2155	0.2943	4.7026	3.6185	4.9905	3.38	0.96
CL1136_Contig11_All	0.0525	0.1182	0.0144	0.5192	0.7501	0.6499	3.37	0.83
CL1263_Contig1_All	1.2376	1.0457	1.224	13.8286	11.537	10.7954	3.37	0.98
CL20_Contig2_All	0.1827	0.1544	0	2.9619	2.9764	2.7366	3.37	0.95
CL5118_Contig1_All	4.9735	5.1864	5.0848	54.8967	48.9478	53.982	3.37	0.99
CL5352_Contig1_All	3.5883	3.3187	3.6367	37.3955	35.881	36.0801	3.37	0.98
CL833_Contig14_All	5.0221	5.6055	4.9311	50.964	56.1335	53.7515	3.37	0.99
Unigene2437_All	0.1906	0	0.3142	2.9784	4.6119	2.7948	3.37	0.96
CL1050_Contig8_All	0.0907	0.0511	0.1246	1.0629	0.798	0.8713	3.36	0.87
CL2741_Contig2_All	0	0	0	5.3983	4.0878	5.963	3.36	0.96
CL372_Contig30_All	0.0292	0.1235	0.0241	0.6395	0.5787	0.5986	3.36	0.82
Unigene2790_All	5.4105	5.0002	4.3198	52.0517	47.0044	52.1951	3.36	0.99
Unigene6040_All	0	0	0	5.4592	4.611	5.2994	3.36	0.96
Unigene8497_All	7.2966	5.1377	7.0715	65.6166	68.4959	66.0017	3.36	0.99
Unigene8632_All	0	0	0	5.5116	5.1344	4.7208	3.36	0.96
CL1919_Contig9_All	0.1835	0.0388	0.1702	1.434	1.0409	1.5312	3.35	0.91
CL2301_Contig3_All	0.1735	0.088	0.0858	1.1658	1.1164	1.2633	3.35	0.9
CL3246_Contig1_All	2.6057	3.0579	2.5055	24.545	30.8698	27.7793	3.35	0.98
CL3958_Contig1_All	0.1889	0.0798	0	2.9522	2.8051	2.0777	3.35	0.95
CL4896_Contig1_All	2.5562	2.752	3.228	27.9295	31.4597	27.8311	3.35	0.98
Unigene7251_All	0.2207	0.2984	0.0364	1.5519	2.1846	1.9417	3.35	0.93
Unigene8629_All	0	0	0	4.0082	5.8594	5.3874	3.35	0.96
CL130_Contig17_All	0.0707	0.1434	0.1165	0.9613	1.0149	1.3622	3.34	0.89
CL1346_Contig1_All	0.4594	0.418	0.699	5.0804	5.1305	5.7625	3.34	0.97
CL2008_Contig19_All	2.526	2.7242	2.2701	23.2678	26.5027	26.2067	3.34	0.98
CL2553_Contig10_All	0	0.0725	0.0707	2.0948	2.2293	2.1962	3.34	0.94
CL4152_Contig16_All	0.1238	0.0784	0.0765	0.9429	1.1996	0.6806	3.34	0.87
CL5158_Contig1_All	6.0465	5.6442	6.676	70.8669	51.6055	63.8422	3.34	0.99
Unigene2475_All	0.256	0.2672	0.3724	2.6241	3.2798	3.1641	3.34	0.95
Unigene8068_All	0.0155	0.1177	0.0383	0.4596	0.6768	0.5988	3.34	0.81
Unigene8484_All	0.1226	0.2073	0	2.5395	3.0858	2.7907	3.34	0.95
CL1676_Contig2_All	1.1985	1.1814	1.8109	15.6075	14.1711	12.4235	3.33	0.98
CL2630_Contig1_All	0.689	0.6792	0.694	7.0582	6.8834	6.7935	3.33	0.97
CL3710_Contig7_All	0.4077	0.3445	0.336	2.5486	4.7087	3.7109	3.33	0.96
CL3756_Contig2_All	3.313	3.525	3.9237	38.9827	34.3344	35.1053	3.33	0.98
CL4299_Contig1_All	0.2189	0.5549	0.3609	4.5331	3.2508	3.6531	3.33	0.96
Unigene392_All	1.6219	0.9422	2.005	15.7616	18.4803	11.6097	3.33	0.98
Unigene5551_All	11.7261	11.9982	10.9283	118.916	116.323	112.282	3.33	0.99
Unigene7823_All	0	0	0	6.659	3.722	4.6896	3.33	0.96
Unigene8408_All	0.7624	0.501	0.8377	7.9754	5.9745	7.2279	3.33	0.97
CL1315_Contig3_All	0.1712	0.0723	0.1058	1.2036	1.3413	0.9412	3.32	0.9
CL1491_Contig15_All	0.0758	0.0801	0.0156	0.4739	0.5941	0.6469	3.32	0.8
CL1614_Contig14_All	0.1236	0.2089	0.1223	1.5455	1.4073	1.594	3.32	0.92
CL1672_Contig5_All	0.1057	0.0893	0.1089	1.2806	0.7196	1.0426	3.32	0.88
CL2542_Contig1_All	0	0.2756	0.8065	3.8229	7.2649	4.7005	3.32	0.96
CL2564_Contig10_All	0.4206	0.3047	0.3962	3.5685	4.6102	3.0234	3.32	0.96
CL4184_Contig1_All	0.1383	0.1502	0.0814	1.1887	1.2713	1.2438	3.32	0.9
CL4482_Contig2_All	0.3718	0.6731	0.5252	4.772	5.6953	5.1962	3.32	0.96
CL4567_Contig3_All	0.0987	0.0556	0.0271	0.4114	0.6515	0.7488	3.32	0.81
CL784_Contig3_All	1.7904	1.8456	1.9183	20.1589	16.7784	18.4959	3.32	0.98
CL87_Contig4_All	0.3761	0.6112	0.4531	4.4309	5.227	4.6963	3.32	0.96
Unigene4863_All	1.914	1.2367	1.2991	14.6912	15.6034	14.0903	3.32	0.98
Unigene6706_All	0.1156	0.1302	0.0635	0.963	0.9532	1.1686	3.32	0.88
Unigene7638_All	1.2747	1.7153	1.6731	16.3785	15.4225	14.6099	3.32	0.98
Unigene8482_All	5.7055	4.137	6.5031	58.6811	50.3041	54.3238	3.32	0.98
Unigene8782_All	0.4143	0.35	0.6829	2.2658	7.5184	4.7133	3.32	0.96
CL1614_Contig8_All	0.0999	0.1055	0.0206	0.5464	0.8241	0.8713	3.31	0.84
CL1887_Contig2_All	0.1741	0.2125	0.0956	1.6776	1.4201	1.6725	3.31	0.92
CL2370_Contig3_All	0.17	0.1755	0.2023	1.7117	1.8851	1.8479	3.31	0.93
CL2534_Contig2_All	1.4187	1.0114	1.1327	11.016	11.3378	12.913	3.31	0.98
CL2841_Contig2_All	0.7183	0.4613	0.5683	5.2759	6.0205	5.9932	3.31	0.97
CL3795_Contig3_All	0.2963	0.4224	0.351	3.371	3.7271	3.4971	3.31	0.96
CL3934_Contig1_All	0.5813	0.4623	0.2818	4.5418	4.231	4.4089	3.31	0.96
CL4152_Contig2_All	0.0796	0.0673	0.0656	0.5909	0.9193	0.6038	3.31	0.84
CL4777_Contig2_All	4.6876	4.6009	5.0926	46.69	48.7276	46.7598	3.31	0.98
CL5114_Contig2_All	0	0	0	5.6749	3.9075	5.2693	3.31	0.96
CL814_Contig8_All	0.1462	0.1235	0.0964	1.0279	1.2782	1.3304	3.31	0.9
Unigene1507_All	0.044	0.0186	0	1.9941	1.6334	1.9691	3.31	0.93
Unigene7544_All	1.0243	1.2983	1.407	11.7832	13.9426	11.3088	3.31	0.98
Unigene7789_All	12.8375	14.0834	12.6616	132.832	136.143	122.814	3.31	0.99
CL1025_Contig3_All	1.4932	1.4312	1.3408	12.6423	14.8182	14.5036	3.3	0.98
CL1025_Contig7_All	0.1982	0.4187	0.4084	3.4072	2.5344	4.1594	3.3	0.95
CL1546_Contig2_All	0	0.0257	0.0502	2.235	1.6316	1.8233	3.3	0.93
CL2062_Contig1_All	0.0753	0	0.0621	1.825	2.0511	2.4002	3.3	0.94
CL2252_Contig4_All	3.4345	3.3921	3.4043	31.4226	37.2718	32.3509	3.3	0.98
CL2656_Contig3_All	0.3185	0.1346	0.2625	2.3394	2.6012	2.126	3.3	0.94
CL2682_Contig3_All	0.1246	0.1053	0.154	0.9736	1.2849	1.5121	3.3	0.9
CL2787_Contig4_All	0.1184	0.0167	0.0651	0.5859	0.6511	0.7334	3.3	0.83
CL303_Contig8_All	1.814	1.9734	1.9248	17.9297	17.0404	21.4378	3.3	0.98
CL345_Contig9_All	0.2248	0.1267	0.3089	2.0497	2.4731	1.9897	3.3	0.94
CL3590_Contig2_All	0.3823	0.2769	0.2251	2.7952	2.523	3.4176	3.3	0.95
CL3853_Contig4_All	0.1346	0.1138	0.3329	1.9986	2.1101	1.6338	3.3	0.93
CL409_Contig1_All	0.076	0.2569	0.1253	1.7224	0.9406	1.8449	3.3	0.92
CL4680_Contig3_All	0.2117	0.7156	0.698	5.2113	5.8512	4.9784	3.3	0.96
CL5075_Contig7_All	0.0391	0.033	0.0966	0.6872	0.4998	0.4744	3.3	0.8
CL5370_Contig1_All	0.0575	0.2916	0.0948	1.4381	1.0438	1.8759	3.3	0.91
Unigene3156_All	0.3826	0.2425	0.1577	2.1673	3.0772	2.4666	3.3	0.94
Unigene7861_All	0.5817	0.7372	0.9588	7.0445	8.1572	7.2795	3.3	0.97
CL1050_Contig9_All	0.5492	0.3549	0.426	4.2913	3.9443	4.7783	3.29	0.96
CL13_Contig10_All	0.1888	0.1329	0.1815	1.4012	1.8428	1.6705	3.29	0.92
CL13_Contig5_All	0.3126	0.3698	0.3092	2.4428	3.817	3.4147	3.29	0.95
CL1441_Contig3_All	0.3514	0.3299	0.1931	2.4099	3.1885	2.9316	3.29	0.95
CL1491_Contig13_All	0.5189	0.3758	0.3258	4.0252	4.0561	3.8886	3.29	0.96
CL1589_Contig16_All	0.2793	0.1888	0.2417	2.3566	2.0734	2.5312	3.29	0.94
CL3551_Contig6_All	0.0903	0.1272	0.1737	1.082	1.3658	1.3699	3.29	0.9
CL4380_Contig2_All	5.5451	6.263	5.2695	55.1753	61.5199	50.4272	3.29	0.98
Unigene2687_All	0.8731	0.7728	0.9251	7.7637	9.3971	7.9464	3.29	0.97
Unigene3645_All	0	0	0	4.4857	4.9562	5.2658	3.29	0.96
Unigene6807_All	0.2646	0.6706	0.6541	7.0282	4.1466	4.4145	3.29	0.96
Unigene8601_All	9.6121	9.8772	9.1074	101.346	86.7704	91.9202	3.29	0.99
CL1126_Contig6_All	0.1452	0.0307	0.0598	0.7375	0.7187	0.826	3.28	0.85
CL253_Contig29_All	0.0783	0.0827	0.0323	0.5507	0.7913	0.5346	3.28	0.82
CL347_Contig9_All	1.4561	1.6636	1.9438	15.7525	16.5633	17.0025	3.28	0.98
CL350_Contig3_All	0.1505	0.2119	0.0827	1.4306	1.0759	1.8072	3.28	0.91
CL4151_Contig3_All	0.0305	0.0773	0.0754	0.8101	0.3019	0.6708	3.28	0.81
CL4749_Contig1_All	0.5841	0.7095	0.5717	6.2472	6.4752	5.3721	3.28	0.97
Unigene10318_All	0.1835	0.1551	0.605	2.7246	3.785	2.6449	3.28	0.95
Unigene4890_All	0.2129	0.1349	0.117	1.9269	1.3172	1.2784	3.28	0.92
Unigene7375_All	0.2083	0.2053	0.2861	2.7662	2.1188	1.8955	3.28	0.94
Unigene7611_All	0.0326	0.0827	0.1882	1.1726	0.9151	0.8661	3.28	0.88
Unigene8651_All	0	0	0	4.335	4.831	5.377	3.28	0.96
Unigene9145_All	7.4149	6.0108	6.5143	59.4365	67.4708	66.7749	3.28	0.98
CL1024_Contig8_All	0.1321	0.1042	0.1596	1.2383	1.3146	1.2555	3.27	0.9
CL1761_Contig4_All	0.2092	0.0884	0.1868	1.4984	1.4957	1.6794	3.27	0.92
CL1824_Contig3_All	0.2825	0.3751	0.632	4.0999	4.0955	4.2248	3.27	0.96
CL2370_Contig2_All	0.1333	0.0805	0.0942	0.8334	0.9899	1.1558	3.27	0.88
CL3953_Contig1_All	4.7415	3.7581	4.6167	45.8508	39.3044	41.6124	3.27	0.98
CL5353_Contig8_All	0.0202	0.0852	0.0997	0.6457	0.6485	0.688	3.27	0.83
Unigene5080_All	8.9749	7.0193	8.1915	80.8477	81.3795	71.5612	3.27	0.98
Unigene6035_All	0	0	0	4.9474	4.3149	5.2202	3.27	0.96
Unigene7741_All	3.9139	3.0371	4.7398	38.3826	36.5697	37.5013	3.27	0.98
Unigene8456_All	1.4299	1.5415	2.1131	17.6064	14.8463	16.53	3.27	0.98
Unigene8457_All	1.7653	1.6645	1.75	15.9918	16.1872	17.8522	3.27	0.98
CL3216_Contig1_All	0	0.3058	0	4.5244	4.1797	3.843	3.26	0.96
CL3345_Contig6_All	0.0879	0.1857	0.3623	2.2668	1.7768	2.0671	3.26	0.93
CL4393_Contig11_All	0.2991	0.3201	0.3287	3.0071	3.0432	3.0098	3.26	0.95
CL4447_Contig4_All	0	0.2678	0	4.21	4.4448	3.4858	3.26	0.96
CL4542_Contig1_All	0.5385	0.5341	0.3666	4.5368	4.1138	5.0965	3.26	0.96
Unigene1742_All	48.5576	54.8166	47.5782	468.349	509.863	472.557	3.26	0.99
Unigene2553_All	0.2536	0.3214	0.209	2.5762	2.5106	2.4046	3.26	0.94
Unigene5821_All	1.2418	1.3553	1.2367	13.2203	13.2747	10.1646	3.26	0.97
Unigene7176_All	0.2304	0.73	0.8544	4.8152	6.8416	5.6789	3.26	0.96
Unigene8582_All	24.9783	16.4457	23.0369	199.985	211.897	204.793	3.26	0.98
CL1274_Contig8_All	12.58	10.4754	12.8723	113.204	118.014	110.582	3.25	0.98
CL1394_Contig17_All	0.3682	0.3111	0.3414	2.8773	3.7212	3.1073	3.25	0.95
CL1491_Contig5_All	0.2111	0.2039	0.1119	1.2961	2.152	1.5784	3.25	0.92
CL174_Contig7_All	0.3934	0.2933	0.3242	2.9289	3.3786	3.282	3.25	0.95
CL2407_Contig14_All	0.1269	0.1501	0.1046	0.9119	1.3186	1.4048	3.25	0.9
CL2857_Contig2_All	0.1052	0.2	0.3252	2.343	1.584	2.0749	3.25	0.93
CL3074_Contig2_All	0.1423	0.2004	0.215	1.6676	1.4085	2.2303	3.25	0.92
CL3111_Contig1_All	0.1876	0.2774	0.3285	2.5465	2.2436	2.7565	3.25	0.94
CL3858_Contig1_All	0.0847	0.0715	0.1535	1.2306	0.6845	1.0276	3.25	0.88
CL3859_Contig5_All	0.2318	0.4163	0.4538	3.3964	3.3706	3.7146	3.25	0.95
CL4884_Contig2_All	3.4927	3.4691	3.6441	34.3884	34.0381	32.3531	3.25	0.98
CL58_Contig2_All	1.1896	1.6236	1.5083	13.8705	15.3989	11.8682	3.25	0.98
Unigene1510_All	0.3873	0.2454	0.3192	3.0765	3.1683	2.8396	3.25	0.95
Unigene1935_All	0	0	0	4.649	3.5868	6.075	3.25	0.96
CL1306_Contig6_All	0.3407	0.3838	0.1872	2.8395	2.2952	3.4885	3.24	0.95
CL2107_Contig4_All	0.0889	0.0501	0.0977	0.5791	0.6847	0.9669	3.24	0.84
CL234_Contig1_All	0.2949	0.2492	0.4051	2.919	3.3657	2.6845	3.24	0.95
CL2553_Contig9_All	0.1107	0.1683	0.1277	1.2798	1.3694	1.1919	3.24	0.9
CL2715_Contig6_All	0.1463	0.1236	0.2411	1.4098	1.8103	1.609	3.24	0.92
CL3110_Contig1_All	0.1672	0.4239	0.2756	2.7111	2.8967	2.5683	3.24	0.94
Unigene3450_All	5.3335	4.178	5.2657	44.1917	51.5603	43.9515	3.24	0.98
Unigene760_All	9.5589	9.373	11.4767	97.3029	92.9215	96.3789	3.24	0.98
Unigene7722_All	0.4696	0.496	0.4596	4.8844	4.5757	4.0291	3.24	0.96
CL1081_Contig2_All	10.8462	10.0037	10.4657	98.1722	92.6183	103.138	3.23	0.98
CL1437_Contig2_All	0.5496	0.3824	0.4263	4.3956	4.7474	3.6048	3.23	0.96
CL183_Contig9_All	0	0	0	4.4871	4.3426	5.2833	3.23	0.96
CL3034_Contig2_All	0.1928	0.228	0.0953	1.717	1.5901	1.5205	3.23	0.92
CL3466_Contig3_All	1.0321	1.1627	1.843	11.3571	13.2676	13.3079	3.23	0.97
CL4231_Contig4_All	0.1132	0.0718	0.0933	0.553	1.0276	1.0307	3.23	0.86
CL433_Contig3_All	0.1917	0.2546	0.2483	1.7977	2.1013	2.6175	3.23	0.94
CL4369_Contig2_All	0	0	0	2.1149	5.3588	6.5695	3.23	0.96
CL4935_Contig10_All	2.3717	1.9854	2.4071	21.2936	21.2674	20.8368	3.23	0.98
CL621_Contig2_All	0.026	0.1317	0.0642	0.9135	0.5358	0.6306	3.23	0.83
CL978_Contig11_All	0.2616	0.1579	0.154	1.6058	2.3427	1.4454	3.23	0.93
Unigene2363_All	0.256	0.0541	0.0527	0.8502	1.4784	1.068	3.23	0.89
Unigene3242_All	0.0343	0.0869	0.1131	0.7771	0.5658	0.8583	3.23	0.84
Unigene8517_All	6.7643	5.4475	7.6654	66.314	55.6263	65.1744	3.23	0.98
Unigene8636_All	0	0	0	3.6412	5.4272	4.99	3.23	0.96
Unigene915_All	0	0	0	5.4376	4.3444	4.2798	3.23	0.96
Unigene933_All	0	0	0	4.8585	4.5139	4.7163	3.23	0.96
CL1939_Contig5_All	0.2514	0.3489	0.1924	2.5392	2.5327	2.3014	3.22	0.94
CL2505_Contig4_All	0.2712	0.0573	0.1677	1.1656	1.3425	2.1087	3.22	0.91
CL292_Contig6_All	0.4646	0.3925	1.4039	8.1067	5.493	7.3996	3.22	0.97
CL2987_Contig2_All	0.5157	0.2832	0.425	3.4046	3.6583	4.3806	3.22	0.95
CL3037_Contig2_All	5.2752	4.8675	5.4145	52.7997	44.8519	46.9093	3.22	0.98
CL4769_Contig7_All	4.1704	2.9989	3.8759	32.6549	36.8916	33.3141	3.22	0.98
CL5206_Contig15_All	0.7332	0.8334	0.8273	8.0548	7.5392	6.7664	3.22	0.97
CL5353_Contig4_All	0.0384	0.0975	0.1109	0.721	0.6502	0.9332	3.22	0.85
CL558_Contig6_All	0.312	0.1318	0.6428	3.9	2.1874	4.0224	3.22	0.95
CL833_Contig17_All	0	0.2143	0.1393	2.5101	2.1619	3.2702	3.22	0.94
CL862_Contig8_All	0	0	0	6.243	4.9434	2.7776	3.22	0.96
Unigene2148_All	0.9827	1.3701	1.5389	12.0173	12.12	12.1872	3.22	0.97
Unigene2406_All	1.5263	0.3793	0.9619	7.8571	9.7765	9.0571	3.22	0.97
Unigene8169_All	2.5193	2.9613	2.7659	25.9244	27.815	23.2899	3.22	0.98
Unigene8510_All	0.6406	0.6616	0.7626	7.564	5.9307	5.7229	3.22	0.97
Unigene936_All	0	0	0	4.003	5.4785	4.4615	3.22	0.96
CL1288_Contig3_All	20.8872	17.3377	19.6063	179.843	182.758	173.71	3.21	0.98
CL1804_Contig3_All	0.3174	0.1006	0.0981	1.7052	1.5057	1.565	3.21	0.92
CL2127_Contig4_All	0.1814	0.2299	0.2243	1.7008	2.282	1.8918	3.21	0.93
CL2586_Contig7_All	0.2512	0.0425	0.0828	1.2564	1.0778	1.1434	3.21	0.89
CL291_Contig3_All	0.0638	0.1618	0.263	1.446	1.6845	1.4036	3.21	0.91
CL3460_Contig7_All	0.5488	0.5235	0.7003	6.003	4.8337	5.5453	3.21	0.96
CL3934_Contig2_All	0.691	0.7882	0.7404	7.2889	7.2109	6.106	3.21	0.97
CL4718_Contig2_All	0	0	0.1418	4.7041	2.838	3.0008	3.21	0.95
CL4840_Contig2_All	0.7089	0.7737	1.0467	7.8929	7.4802	8.0426	3.21	0.97
CL499_Contig8_All	0.3063	0.1882	0.1147	1.8711	1.9295	1.8374	3.21	0.93
CL5116_Contig2_All	2.0082	1.4847	1.8102	16.6228	16.3074	16.041	3.21	0.98
Unigene3241_All	0.0774	0.1307	0.3188	1.6924	1.6273	1.5549	3.21	0.92
Unigene4222_All	1.0281	1.2635	1.271	10.7716	11.2567	10.9879	3.21	0.97
CL2351_Contig1_All	0.0649	0.1645	0.0535	0.9636	0.8031	0.8369	3.2	0.86
CL317_Contig2_All	0.1313	0.1017	0.0451	1.1031	0.6681	0.7803	3.2	0.86
CL3500_Contig4_All	0.0741	0.0626	0.1527	0.8399	0.9173	0.8996	3.2	0.86
CL5336_Contig6_All	0.3245	0.6855	0.5349	5.1982	3.4803	5.5384	3.2	0.96
CL672_Contig4_All	0.0552	0.0467	0.1138	0.6257	0.7745	0.5864	3.2	0.82
CL726_Contig1_All	0.1217	0.1028	0.1003	1.3308	1.0036	0.6459	3.2	0.88
Unigene2538_All	0.1554	0.1313	0.128	1.2948	1.0252	1.4925	3.2	0.9
Unigene2684_All	1.6732	2.6256	2.364	20.9181	17.9439	22.3001	3.2	0.98
Unigene3480_All	4.046	4.7006	3.9597	36.1577	42.0334	38.6475	3.2	0.98
Unigene3556_All	0	0	0	4.366	4.0827	5.3281	3.2	0.96
Unigene388_All	0.7417	0.5371	0.4366	5.3811	6.2931	4.0985	3.2	0.96
Unigene4151_All	0.9663	0.8165	0.8849	10.4024	5.4913	8.6321	3.2	0.97
Unigene8578_All	4.3474	4.0167	4.755	42.6992	37.9414	40.309	3.2	0.98
Unigene9842_All	0	0.596	0	4.0414	3.8789	6.7763	3.2	0.96
CL1780_Contig10_All	0.6121	1.0343	0.7567	6.2171	8.0785	7.6599	3.19	0.97
CL1868_Contig2_All	7.9581	7.2969	7.6309	71.3801	69.716	67.1431	3.19	0.98
CL3205_Contig6_All	0.1297	0.1644	0.1069	1.1399	0.9093	1.5984	3.19	0.9
CL3717_Contig1_All	0.1287	0.1088	0.1061	1.2571	0.7963	1.0739	3.19	0.88
CL4363_Contig3_All	0.3037	0.2566	0.2503	2.2542	2.4426	2.7065	3.19	0.94
CL5366_Contig4_All	2.4947	2.8558	3.4488	29.1127	25.8903	25.5138	3.19	0.98
CL76_Contig16_All	0.2255	0.1905	0.1858	1.6561	1.7484	2.0865	3.19	0.93
CL947_Contig2_All	0.2693	0.3413	0.5548	4.3129	2.7765	3.5739	3.19	0.95
Unigene105_All	0.0395	0.1334	0.1626	0.9558	1.1393	0.9578	3.19	0.88
Unigene1464_All	0.3875	0.8732	0.6388	5.9217	6.6072	4.8012	3.19	0.96
Unigene2973_All	0	0	0	3.8368	3.7762	6.0602	3.19	0.96
Unigene4691_All	0.5069	0.5317	0.3313	3.947	4.3834	4.1496	3.19	0.96
Unigene5253_All	0	0	0	4.7472	3.3904	5.557	3.19	0.96
Unigene6462_All	0.1391	0.2351	0	2.6091	2.5251	2.8493	3.19	0.94
Unigene6480_All	0.9949	0.5604	0.9566	8.9397	7.3865	6.5399	3.19	0.97
Unigene7712_All	0.2568	0.5967	0.4233	3.3105	4.0776	4.2847	3.19	0.95
Unigene785_All	4.7012	4.6914	5.7117	43.6051	48.9791	44.9414	3.19	0.98
Unigene8501_All	40.8184	38.7449	44.3558	379.108	374.695	379.915	3.19	0.98
CL1651_Contig3_All	0.2995	0.1012	0.2468	1.7316	1.927	2.2261	3.18	0.93
CL191_Contig2_All	140.334	131.706	141.064	1194.18	1328.96	1226.75	3.18	0.98
CL2127_Contig5_All	0.0891	0.0251	0.098	0.534	0.8089	0.586	3.18	0.82
CL2167_Contig10_All	0.0979	0.1448	0.1009	1.0709	0.9086	1.1324	3.18	0.88
CL2173_Contig2_All	0.3882	0.3876	0.4653	3.3363	3.9882	3.9346	3.18	0.95
CL2507_Contig4_All	0.0422	0.1069	0	2.3396	1.6351	1.9192	3.18	0.93
CL3166_Contig1_All	0.0757	0.128	0.2184	1.2425	0.9994	1.5794	3.18	0.9
CL3219_Contig3_All	0.3896	0.3567	0.2676	2.9429	2.7589	3.4971	3.18	0.95
CL3324_Contig2_All	3.6388	3.3606	3.4523	31.5725	33.2287	30.1027	3.18	0.98
CL349_Contig1_All	0.2587	0.1749	0.5117	2.7896	2.3903	3.4144	3.18	0.94
CL3565_Contig2_All	0.5915	0.4089	0.3989	3.1932	5.1012	4.364	3.18	0.96
CL3648_Contig6_All	0.2839	0.3598	0.7409	3.9188	4.7228	3.8758	3.18	0.96
CL3745_Contig2_All	0.2933	0.0826	0.0806	1.5276	1.129	1.4829	3.18	0.91
CL4611_Contig2_All	0.0916	0.0516	0.2013	1.4313	0.6296	1.0652	3.18	0.88
CL4896_Contig2_All	3.5181	2.4243	2.4772	25.2739	24.7111	26.218	3.18	0.98
Unigene2350_All	1.0877	0.9508	0.6492	7.9421	8.5088	7.8519	3.18	0.97
Unigene6439_All	1.1112	0.5216	0.7632	6.1742	8.0973	7.4918	3.18	0.97
Unigene7550_All	0.3412	0.3295	0.4018	4.0374	3.217	2.4403	3.18	0.95
Unigene9285_All	0.3487	0.5156	0.1437	4.0186	2.6607	2.4463	3.18	0.95
CL1426_Contig5_All	0.4304	0.2338	0.5067	3.4589	3.6264	3.4276	3.17	0.95
CL3159_Contig3_All	0.5273	0.6683	0.507	4.8755	5.6549	4.7661	3.17	0.96
CL3180_Contig1_All	0.1633	0.207	0.2019	1.7863	1.7512	1.6101	3.17	0.92
CL4362_Contig1_All	0.1557	0.1315	0.154	1.338	1.3356	1.2989	3.17	0.9
CL494_Contig2_All	0.0565	0.0477	0.2327	0.5735	1.2109	1.2419	3.17	0.88
CL5124_Contig12_All	0.3257	0.3931	0.6519	4.399	3.8767	4.0585	3.17	0.96
CL722_Contig10_All	0.4287	1.2679	1.2367	7.7051	9.9032	8.7803	3.17	0.97
Unigene2478_All	1.6145	0.8185	0	10.0921	8.5239	7.8373	3.17	0.97
Unigene4525_All	0.2149	0.0908	0.0886	1.2594	0.9751	1.304	3.17	0.89
Unigene4900_All	0.1851	0.3441	0.2746	2.0539	2.8098	2.3869	3.17	0.94
Unigene7691_All	8.5127	7.5969	9.499	77.0895	80.1264	73.4544	3.17	0.98
CL1025_Contig8_All	0.5107	0.6329	0.4209	4.496	4.3816	5.1133	3.16	0.96
CL1556_Contig15_All	0.1361	0.0767	0.0374	0.4963	0.711	1.0323	3.16	0.84
CL1766_Contig2_All	0	0	0.0687	3.323	2.5453	3.6685	3.16	0.95
CL1913_Contig4_All	11.4941	11.4073	11.5759	109.088	93.981	105.519	3.16	0.98
CL2001_Contig3_All	19.9736	15.9137	16.7086	157.048	163.828	149.676	3.16	0.98
CL2090_Contig4_All	0.4972	0.2334	0.5009	3.4535	3.3726	4.1905	3.16	0.95
CL303_Contig6_All	9.4429	11.6901	9.6691	85.8896	94.9641	93.9776	3.16	0.98
CL3506_Contig5_All	0.1028	0.1738	0.1271	1.3259	0.8908	1.3846	3.16	0.89
CL4290_Contig2_All	0.15	0.2536	0.2473	2.1494	1.7329	1.9347	3.16	0.93
CL4751_Contig2_All	0.3622	0.3061	0.3483	3.0191	2.9385	3.1597	3.16	0.95
CL4836_Contig3_All	0.4751	0.3211	0.3132	2.8953	3.4487	3.6033	3.16	0.95
CL5324_Contig1_All	0	0.6762	0.3298	3.1263	3.6308	6.6766	3.16	0.96
Unigene6060_All	0	0.2446	0.4772	5.2031	2.8661	2.8548	3.16	0.95
Unigene6949_All	16.7699	12.3633	17.11	138.011	140.261	134.944	3.16	0.98
Unigene7511_All	0.1383	0.0974	0.152	0.9006	1.2171	1.3463	3.16	0.89
Unigene8674_All	0.1255	0.2121	0.1034	1.1768	1.8119	0.952	3.16	0.9
CL1354_Contig1_All	0.1791	0.1849	0.3116	2.2854	2.3144	1.4036	3.15	0.93
CL1587_Contig27_All	0.429	0.3383	0.33	2.5698	3.8219	3.3405	3.15	0.95
CL2335_Contig2_All	0.6522	0.7515	0.7818	8.0146	5.5758	5.8462	3.15	0.96
CL2418_Contig2_All	0.1236	0	0	3.0915	3.57	3.2824	3.15	0.95
CL4319_Contig2_All	0.3454	0.1459	0.427	2.5639	2.5645	3.0129	3.15	0.94
CL5172_Contig8_All	0.4775	0.3397	0.4142	3.3968	3.4826	4.0598	3.15	0.95
CL5206_Contig14_All	1.7946	1.407	1.2658	14.1737	13.5238	11.9684	3.15	0.97
CL795_Contig2_All	0.1709	0.1444	0.2817	1.6022	2.2553	1.4256	3.15	0.92
CL93_Contig9_All	0.1299	0.0914	0.0892	0.8455	0.982	0.9193	3.15	0.86
Unigene11647_All	0	0	0	4.2098	4.4446	4.6196	3.15	0.96
Unigene4059_All	0.2553	0.3452	0.1683	2.0349	2.1063	2.6725	3.15	0.93
Unigene4296_All	9.0456	8.2214	8.5028	79.1212	78.1693	70.9454	3.15	0.98
Unigene4897_All	0.7125	0.8829	0.8221	6.8288	8.052	6.6289	3.15	0.97
Unigene7119_All	0	0	0	4.3468	3.8591	5.0827	3.15	0.96
Unigene815_All	1.0332	0.7857	0.7664	7.7499	8.6935	6.5827	3.15	0.97
Unigene8480_All	0.256	0.2704	0.1055	1.5503	2.1119	1.9418	3.15	0.93
CL1705_Contig1_All	0.0741	0.1565	0.061	0.8391	0.8859	0.8427	3.14	0.86
CL4693_Contig1_All	8.5504	6.8415	9.5026	73.2364	77.0003	68.8816	3.14	0.98
CL607_Contig1_All	0.0583	0.0986	0	2.0052	1.6359	2.1677	3.14	0.93
Unigene3326_All	0.0547	0.0925	0.0902	0.5987	0.5869	0.9133	3.14	0.83
Unigene3551_All	0.239	1.0098	0.788	8.2178	5.5212	4.1699	3.14	0.96
Unigene4720_All	4.139	3.1347	3.5568	35.4952	29.1471	30.8766	3.14	0.98
Unigene8496_All	2.9509	3.0965	3.8833	29.9365	30.1534	27.544	3.14	0.98
CL1826_Contig9_All	0	0	0.2615	3.7193	3.9267	3.3697	3.13	0.95
CL243_Contig4_All	0.1838	0.2135	0.2083	1.9837	1.3362	1.978	3.13	0.92
CL2572_Contig3_All	0.3002	0.3383	0.1925	2.2156	2.7245	2.3279	3.13	0.94
CL3003_Contig1_All	0.9027	1.2713	1.0333	8.5817	9.2258	10.3085	3.13	0.97
CL4442_Contig4_All	0.0594	0.4017	0.3918	2.1824	2.6473	2.6143	3.13	0.94
CL5287_Contig9_All	0.1504	0.0508	0.1239	0.8225	0.9428	1.0721	3.13	0.87
CL619_Contig7_All	1.6496	1.721	1.4289	14.3098	14.4691	13.3802	3.13	0.97
Unigene6308_All	0.0324	0.1232	0.0534	0.5063	0.6147	0.7126	3.13	0.81
Unigene7048_All	0	0	0	4.6094	3.3092	5.1903	3.13	0.96
Unigene8643_All	0	0	0	4.8439	3.7799	4.4976	3.13	0.96
Unigene872_All	11.6001	10.945	11.3768	101.394	98.3085	97.4576	3.13	0.98
CL1237_Contig1_All	0.9687	0.9095	0.3992	6.8963	5.949	7.0209	3.12	0.96
CL1705_Contig7_All	0.8138	1.4243	1.3174	10.1282	9.71	11.0221	3.12	0.97
CL2363_Contig5_All	0.1347	0.1138	0.0555	0.9998	0.7223	0.9195	3.12	0.86
CL2509_Contig2_All	0.0887	0.1499	0.0731	1.248	0.5124	0.9422	3.12	0.86
CL2547_Contig4_All	0.8991	0.9022	1.374	8.211	9.287	10.116	3.12	0.97
CL3412_Contig3_All	0.3443	0.2909	0.5108	2.7978	3.2379	3.9172	3.12	0.95
CL3523_Contig4_All	0.0837	0.0849	0.0828	0.6151	0.7323	0.8385	3.12	0.83
CL3768_Contig3_All	0.4092	0.4787	0.3632	3.4433	3.7912	3.6529	3.12	0.95
CL3773_Contig2_All	1.5171	1.2581	1.8292	15.1683	11.5414	13.254	3.12	0.97
CL4943_Contig3_All	0.9283	0.9452	1.0789	8.778	8.0502	8.8821	3.12	0.97
CL5154_Contig7_All	0.4006	0.2877	0.3137	2.5668	3.3709	2.7803	3.12	0.94
Unigene1176_All	0.614	0.3891	0.6747	4.7176	4.643	5.2392	3.12	0.96
Unigene2103_All	0	0.0627	0.0917	2.3762	1.5909	1.7159	3.12	0.92
Unigene8476_All	5.171	4.7385	5.4622	44.1883	45.0005	44.7453	3.12	0.98
CL1491_Contig10_All	0.243	0.176	0.3147	2.4414	1.9189	1.975	3.11	0.93
CL2421_Contig14_All	0.4012	0.2583	0.2204	2.2838	2.7264	2.6082	3.11	0.94
CL3890_Contig3_All	0.7481	1.0836	0.7487	8.8936	6.8769	6.5661	3.11	0.96
CL4689_Contig2_All	1.1059	0.4672	1.1393	6.9129	7.2984	9.2269	3.11	0.97
CL4984_Contig6_All	0	0.1389	0.4063	2.3113	3.118	3.6147	3.11	0.94
CL5320_Contig10_All	0.224	0.3421	0.1846	2.1405	2.1248	2.2346	3.11	0.93
Unigene2167_All	0.4757	0.3732	0.42	3.1857	3.3073	4.4325	3.11	0.95
Unigene2340_All	0.3841	0.9088	0.6965	5.7628	5.0068	6.4099	3.11	0.96
Unigene2472_All	0.5109	0.4856	0.6974	4.0043	5.65	4.9769	3.11	0.96
Unigene2883_All	0.3213	0	0.2648	3.0125	3.7106	2.6806	3.11	0.95
Unigene4229_All	16.7495	12.8658	15.7879	131.756	134.322	127.228	3.11	0.98
Unigene4324_All	0	0	0	4.9199	4.262	3.7962	3.11	0.95
Unigene4676_All	0.1839	0.0518	0	2.8256	1.8203	1.7201	3.11	0.93
Unigene4712_All	0.14	0.1245	0.085	1.3067	0.8508	0.855	3.11	0.87
Unigene9326_All	0.5715	0.6863	0.5702	5.2884	4.6652	5.8409	3.11	0.96
CL2053_Contig4_All	3.8433	4.2291	4.2356	36.9781	33.8424	34.7432	3.1	0.98
CL365_Contig3_All	0.2575	0.202	0.2122	1.9401	1.9269	1.8833	3.1	0.92
CL4066_Contig2_All	0.3569	0	0	5.2983	4.7106	1.6242	3.1	0.95
CL4680_Contig28_All	0	0.2463	0.3604	3.3025	3.7271	2.432	3.1	0.95
CL5219_Contig1_All	2.6967	2.9	2.2225	24.3617	21.1426	21.7215	3.1	0.98
CL5236_Contig7_All	0.1434	0.1212	0.0788	1.214	0.769	0.9609	3.1	0.87
Unigene2737_All	5.4952	4.7493	5.6159	47.6967	44.9947	43.6567	3.1	0.98
Unigene4689_All	0.0689	0.1746	0.0568	0.646	1.1367	0.7839	3.1	0.86
Unigene695_All	0.0943	0.2391	0.1166	1.2897	0.8948	1.6812	3.1	0.9
Unigene7865_All	0	0	0	4.0112	3.9617	4.8986	3.1	0.95
Unigene8123_All	4.7846	4.6123	4.2007	36.4724	40.5682	39.9192	3.1	0.98
CL1748_Contig7_All	0.2451	0.3452	0.202	2.1704	2.3588	2.2308	3.09	0.93
CL2365_Contig10_All	0.7102	0.12	0.3512	1.5539	4.3357	4.2019	3.09	0.95
CL3357_Contig3_All	0.1476	0.1247	0.0811	1.1916	0.7305	1.0821	3.09	0.87
CL4730_Contig2_All	0	0	0	5.2851	5.0484	2.443	3.09	0.95
CL5342_Contig14_All	0.1322	0.0559	0.0545	0.7231	0.6544	0.6852	3.09	0.83
Unigene1215_All	0.0911	0.1924	0.0375	0.8896	1.0519	0.7945	3.09	0.86
Unigene1909_All	0	0	0	4.4742	2.7913	5.5277	3.09	0.95
Unigene8616_All	0.7687	0.2598	0.4435	5.526	2.5366	4.4313	3.09	0.95
CL1385_Contig22_All	0	0.0338	0.0989	1.7508	1.7164	1.8816	3.08	0.92
CL202_Contig5_All	0.3289	0.1635	0.2073	2.0258	1.8834	2.0105	3.08	0.93
CL2264_Contig1_All	1.6908	1.1429	2.5083	15.8533	13.9479	15.3892	3.08	0.97
CL2376_Contig3_All	1.1284	0.9815	0.9026	8.5057	8.0492	8.9112	3.08	0.97
CL2816_Contig5_All	0.2509	0.053	0.0517	1.0292	0.8279	1.1418	3.08	0.87
CL3465_Contig5_All	0.2372	0.136	0.2304	1.6284	1.5235	1.9663	3.08	0.92
CL3674_Contig2_All	0	0	0.1321	2.6294	3.8336	3.0994	3.08	0.95
CL4411_Contig2_All	3.7161	3.9057	4.5193	33.4263	32.3746	36.7788	3.08	0.98
CL4471_Contig3_All	0.0766	0.1942	0.1263	1.4364	0.8214	1.1039	3.08	0.88
CL5272_Contig2_All	2.5278	1.9636	1.6465	18.732	15.5725	17.5342	3.08	0.97
CL5320_Contig8_All	0.3915	0.4573	0.3132	3.0323	3.2204	3.5811	3.08	0.95
Unigene2533_All	1.1457	1.0121	1.4593	8.7078	11.814	9.9933	3.08	0.97
Unigene4699_All	0.2536	0.2857	0	3.8312	2.5804	2.3725	3.08	0.94
Unigene6856_All	34.8107	31.7574	32.9412	282.63	288.344	271.496	3.08	0.98
CL1388_Contig3_All	2.7554	4.0141	3.6021	30.2154	30.5681	26.5924	3.07	0.98
CL1675_Contig7_All	2.724	2.6904	2.8215	22.6935	23.6859	22.6435	3.07	0.97
CL1853_Contig2_All	0.6745	0	0.278	5.2706	3.8952	3.0698	3.07	0.95
CL1976_Contig5_All	0.2071	0.4084	0.3414	2.9672	2.7909	2.2519	3.07	0.94
CL2561_Contig2_All	0.3658	0.3434	0.402	3.0804	3.1851	3.0519	3.07	0.94
CL2899_Contig2_All	0.1145	0.0484	0.1887	1.1628	1.1804	0.6078	3.07	0.87
CL292_Contig4_All	0.5017	0.3989	0.5837	4.0812	4.0166	4.4093	3.07	0.95
CL3404_Contig9_All	0	0.6348	0	4.1089	3.0986	6.5528	3.07	0.95
CL3600_Contig5_All	0.3122	0.1759	0.0858	1.3824	1.717	1.7366	3.07	0.91
CL3898_Contig2_All	1.0297	0.6525	1.9094	10.5596	8.8127	10.8363	3.07	0.97
CL4314_Contig2_All	0.4066	0.4417	0.2872	3.9941	2.6355	2.9079	3.07	0.94
CL5174_Contig1_All	0.2717	0.1722	0.2799	2.388	1.8489	1.8545	3.07	0.93
CL635_Contig59_All	0.1015	0.0429	0.1674	0.9123	0.6281	1.0781	3.07	0.86
Unigene2140_All	0.1848	0.3904	0.3427	2.3466	2.4965	2.8386	3.07	0.94
Unigene2550_All	0.511	0.3778	0.2106	2.9447	3.2143	3.1007	3.07	0.94
Unigene4308_All	0	0	0	4.1743	2.7672	5.6541	3.07	0.95
Unigene7017_All	0	0	0	4.6498	2.9455	4.9651	3.07	0.95
Unigene877_All	0	0.0658	0.0642	1.1557	1.477	2.6571	3.07	0.92
CL1158_Contig8_All	0.1639	0.0346	0.2363	1.5044	1.2166	0.9011	3.06	0.89
CL2010_Contig9_All	1.0859	1.3223	1.2108	9.982	10.5387	9.714	3.06	0.97
CL2316_Contig4_All	0.3259	1.0465	0.779	6.1119	5.9419	5.8836	3.06	0.96
CL3003_Contig2_All	0.8735	0.656	0.5199	5.5358	5.6844	5.8154	3.06	0.96
CL3795_Contig4_All	0.162	0.1095	0.1068	0.9622	1.1897	0.9955	3.06	0.88
CL476_Contig11_All	0.058	0.1469	0.1433	0.951	0.8128	1.1429	3.06	0.87
CL4916_Contig13_All	0.5997	1.0135	0.7414	7.4974	6.6788	5.4585	3.06	0.96
Unigene2856_All	0	0	0	4.6782	3.2928	4.5413	3.06	0.95
Unigene2868_All	0	0	0	4.2624	4.5001	3.7726	3.06	0.95
Unigene8642_All	0	0	0	3.4386	4.1624	4.8918	3.06	0.95
Unigene994_All	0	0	0	4.0323	3.2296	5.264	3.06	0.95
CL1354_Contig2_All	0.1908	0.1612	0.0524	1.0931	1.1016	1.1576	3.05	0.88
CL1586_Contig6_All	3.3436	3.7668	3.3068	30.305	28.6853	27.5581	3.05	0.98
CL1587_Contig12_All	0.2249	0.1188	0.1622	0.9887	1.4613	1.7275	3.05	0.9
CL1608_Contig2_All	0.5237	1.3276	1.0072	7.6388	8.7849	7.2828	3.05	0.96
CL1676_Contig6_All	1.5303	1.5829	1.5222	12.5758	13.6037	12.1677	3.05	0.97
CL1771_Contig5_All	0.113	0.1671	0.1979	1.4786	1.165	1.3175	3.05	0.9
CL3002_Contig3_All	0.118	0.0199	0.0973	0.7193	0.5452	0.6804	3.05	0.81
CL3013_Contig7_All	0.4782	0.5195	0.4786	3.9232	4.1702	4.171	3.05	0.95
CL4241_Contig7_All	0.1533	0.1295	0.0632	0.8384	1.3277	0.6976	3.05	0.87
CL4576_Contig3_All	0.7216	1.1353	0.7793	7.8933	7.9846	5.9071	3.05	0.96
CL4823_Contig2_All	11.3048	8.566	12.2924	87.0484	91.8732	87.4321	3.05	0.98
Unigene4855_All	0.0618	0.1566	0.2036	0.9652	1.2738	1.2649	3.05	0.89
CL1158_Contig5_All	0.1506	0.3309	0.1241	1.3887	1.6152	1.9878	3.04	0.91
CL225_Contig14_All	0.5583	0.1572	0.1534	2.3265	2.4051	2.3995	3.04	0.93
CL2311_Contig4_All	0.0665	0.2246	0.0822	0.8569	0.795	1.4115	3.04	0.87
CL2553_Contig8_All	0.0245	0.1242	0.1009	0.708	0.6061	0.743	3.04	0.82
CL2761_Contig4_All	3.4207	2.9571	3.634	29.2458	26.4565	26.9199	3.04	0.97
CL2787_Contig5_All	0.1996	0.1181	0.1151	1.0761	1.1196	1.3625	3.04	0.89
CL2856_Contig2_All	0.2098	0.2836	0.3112	2.0652	2.1803	2.3547	3.04	0.93
CL3361_Contig2_All	0.1536	0.1558	0.2279	1.5606	1.2167	1.6314	3.04	0.91
CL3491_Contig5_All	0.2184	0.1845	1.0798	3.9244	3.9631	4.3064	3.04	0.95
CL361_Contig9_All	0.0998	0.0984	0.2056	1.2215	1.0701	1.0344	3.04	0.88
CL4680_Contig15_All	0.0455	0.1922	0.2625	1.7062	1.2009	1.2077	3.04	0.9
CL4694_Contig10_All	0.2271	0.0384	0.3183	1.4909	1.649	1.6712	3.04	0.91
CL5100_Contig4_All	0.0556	0.141	0.1375	0.9997	0.7801	0.9705	3.04	0.86
CL685_Contig4_All	0.2801	0.182	0.0888	1.0606	1.564	1.9119	3.04	0.91
Unigene10698_All	0.1725	0.2186	0.3554	1.9541	1.4228	2.7472	3.04	0.93
Unigene2331_All	0	0	0	4.1026	3.7359	4.4804	3.04	0.95
Unigene2360_All	0.0843	0.0712	0.0695	0.6918	0.5565	0.6076	3.04	0.81
Unigene4212_All	0.2112	0.0892	0.3481	1.8566	1.8295	1.642	3.04	0.92
Unigene5576_All	0.5352	0.5275	0.1838	3.6936	3.2742	3.2811	3.04	0.95
Unigene5607_All	0.149	0.042	0.1228	0.9702	0.7375	0.8665	3.04	0.85
Unigene6080_All	0	0	0	4.8251	3.3575	4.1516	3.04	0.95
CL4248_Contig2_All	0.0644	0.1088	0.3713	1.4582	1.4334	1.562	3.03	0.91
CL847_Contig4_All	0.3024	0.1789	0.2493	1.9377	1.946	2.0645	3.03	0.92
Unigene1416_All	0.443	0.6364	0.4747	4.3618	3.7645	4.5702	3.03	0.95
Unigene5026_All	0.101	0.7678	0.8322	4.8914	4.4979	4.5185	3.03	0.95
Unigene6880_All	27.4014	23.3485	26.9756	211.567	223.94	201.419	3.03	0.98
CL1570_Contig1_All	0.1782	0.3011	0.1469	2.2278	2.058	0.811	3.02	0.91
CL2651_Contig1_All	0.4068	0.2909	0.3611	2.6653	3.1237	2.8009	3.02	0.94
CL2856_Contig3_All	0.1769	0.0747	0.1823	1.2095	1.277	1.0399	3.02	0.89
CL2899_Contig3_All	0.8647	0.2922	0.4276	4.5943	4.6127	3.6728	3.02	0.95
CL373_Contig1_All	0.9569	0.3881	0.9148	5.8619	5.3047	7.1999	3.02	0.96
CL3796_Contig2_All	2.6446	1.7762	2.962	23.6306	18.2359	17.9499	3.02	0.97
CL4784_Contig2_All	0.3857	0.2173	0.106	1.2558	2.3336	2.1456	3.02	0.92
CL4805_Contig2_All	0.6781	0.4297	0.8383	4.901	5.8735	5.0147	3.02	0.96
CL5051_Contig1_All	0.0815	0.3789	0.2352	1.6247	1.8162	2.1956	3.02	0.92
CL5075_Contig3_All	0.4104	0.4623	0.4671	3.8172	3.4982	3.5573	3.02	0.95
Unigene6723_All	0.9835	0.7654	0.6399	6.8555	5.359	7.2241	3.02	0.96
CL1512_Contig1_All	0.4529	0.4847	0.5724	3.9163	4.4586	3.7788	3.01	0.95
CL1591_Contig5_All	0.1883	0.2864	0.1242	1.6773	1.4913	1.6568	3.01	0.91
CL2168_Contig4_All	1.178	0.8709	1.1731	9.4724	8.1382	8.2644	3.01	0.96
CL3205_Contig4_All	0.1721	0.1163	0.0284	0.7262	0.8802	0.9399	3.01	0.85
CL3443_Contig2_All	0	0.2039	0.3977	2.0737	2.7864	4.026	3.01	0.94
CL3717_Contig2_All	0	0.0545	0.1062	2.518	1.5419	1.271	3.01	0.92
CL4142_Contig1_All	0.2315	0.2739	0.1336	1.8813	1.3942	1.8614	3.01	0.91
CL4483_Contig4_All	0.2646	0.3074	0.2726	2.3519	2.1284	2.3082	3.01	0.93
Unigene1914_All	0.3014	0	0.2484	4.3564	2.3618	1.7144	3.01	0.94
Unigene7070_All	0	0	0	3.93	3.2981	4.891	3.01	0.95
CL1340_Contig25_All	0.1276	0.0924	0.1352	0.812	0.8873	1.1477	3	0.86
CL2091_Contig3_All	1.2598	1.3527	1.406	11.1148	10.2407	10.8292	3	0.97
CL2507_Contig5_All	0	0.0856	0	3.3649	2.2151	3.1126	3	0.94
CL2933_Contig8_All	16.4174	17.1101	15.7483	129.892	132.226	132.378	3	0.98
CL3410_Contig3_All	0.2226	0.2894	0.2117	1.8732	1.9635	1.9482	3	0.92
CL3692_Contig2_All	0	0.1888	0.1842	3.3178	1.1983	2.4579	3	0.93
CL3722_Contig10_All	0.4756	0.5327	0.6564	4.4423	4.7721	4.0857	3	0.95
CL4787_Contig1_All	10.1529	10.1398	10.2819	84.6924	79.9226	79.5572	3	0.98
CL537_Contig10_All	0.1108	0.0468	0.1598	0.8874	0.777	0.8825	3	0.85
CL787_Contig4_All	1.069	1.0538	0.8321	8.0281	7.6593	7.9132	3	0.96
CL847_Contig5_All	0.2612	0.3679	0.1914	2.3585	1.9873	2.2014	3	0.93
Unigene1671_All	0.1213	0.0513	0.15	0.9479	0.9007	0.7361	3	0.85
Unigene3379_All	0.2842	0.7204	0.2342	3.3653	3.048	3.4824	3	0.94
Unigene3858_All	0.0942	0.2389	0.0777	1.2887	0.7386	1.251	3	0.88
Unigene5918_All	4.559	4.0062	4.8095	35.1948	34.4498	37.5533	3	0.97
Unigene7021_All	0	0	0	3.6089	3.6096	4.7939	3	0.95
Unigene7934_All	0	0	0	3.794	2.9375	5.238	3	0.95
CL1591_Contig6_All	0.2213	0.2805	0.0912	1.6139	1.5518	1.5387	2.99	0.91
CL174_Contig5_All	0.2093	0.059	0.1533	1.1084	1.036	1.1995	2.99	0.88
CL175_Contig20_All	0.1756	0.2967	0.3183	1.9481	2.1436	2.2107	2.99	0.93
CL1780_Contig4_All	0.3797	0.2063	0.313	2.4372	2.2599	2.4482	2.99	0.93
CL1804_Contig2_All	0.2503	0.3324	0.0295	1.6764	1.5634	1.6273	2.99	0.91
CL1892_Contig4_All	0.2149	0.242	0.2361	1.8466	2.0678	1.5753	2.99	0.92
CL2281_Contig2_All	0	0.1722	0.168	2.8671	1.1772	2.6286	2.99	0.93
CL2310_Contig1_All	2.9708	3.0716	2.5773	22.6932	23.991	21.9992	2.99	0.97
CL347_Contig3_All	0.4372	0.3694	0.2402	2.4341	2.8404	3.0538	2.99	0.94
CL3485_Contig1_All	0.0905	0.2676	0.1864	1.5199	1.3435	1.4754	2.99	0.9
CL3486_Contig5_All	0.158	0.4672	0.2604	2.4689	2.1504	2.3966	2.99	0.93
CL3821_Contig3_All	0.8447	1.2292	1.3923	9.35	8.7875	9.4678	2.99	0.96
CL4281_Contig1_All	0.1891	0.2796	0.1559	1.3669	1.5991	2.0082	2.99	0.91
CL5007_Contig1_All	0.2891	0.0814	0.0794	1.5812	1.1129	0.8771	2.99	0.89
CL5247_Contig1_All	0	0.7439	0.2419	3.669	4.3578	3.7842	2.99	0.95
CL862_Contig3_All	1.1116	1.0932	1.0964	9.3122	8.2982	8.5835	2.99	0.96
Unigene2208_All	0	0	0	3.4543	3.9943	4.4709	2.99	0.95
Unigene4721_All	0.8036	0.7447	1.0469	7.1703	6.7362	6.6852	2.99	0.96
Unigene6996_All	1.5664	0.3309	1.9365	10.2504	9.6914	10.5444	2.99	0.96
Unigene8214_All	0.2317	0.134	0.1307	1.2199	1.2175	1.4987	2.99	0.89
CL1025_Contig6_All	0.4363	0.5161	0.2877	3.1363	2.8433	3.7725	2.98	0.94
CL1315_Contig5_All	0.0872	0	0.0359	1.6358	1.5831	1.6871	2.98	0.91
CL1431_Contig3_All	1.2388	0.7851	0.7657	7.7437	7.9201	6.3425	2.98	0.96
CL169_Contig6_All	0.0534	0.1578	0.044	0.7506	0.5724	0.6882	2.98	0.82
CL2769_Contig6_All	0.1963	0.1244	0.1213	1.1117	1.3356	1.042	2.98	0.88
CL3188_Contig4_All	0	0.1507	0.0735	1.8462	2.3169	1.5554	2.98	0.92
CL469_Contig8_All	0.0796	0.0336	0.2297	0.9022	0.9525	0.8456	2.98	0.86
CL4856_Contig2_All	0.4015	0.4071	0.3309	3.744	2.3187	2.9237	2.98	0.94
CL5325_Contig8_All	1.6563	1.2995	0.9751	9.5677	10.1501	11.2618	2.98	0.96
CL5337_Contig17_All	0.1153	0.0649	0.0792	0.7054	0.6497	0.6848	2.98	0.82
CL909_Contig5_All	0.0782	0.033	0.2578	1.161	0.7741	0.9787	2.98	0.86
Unigene1740_All	1.7127	1.4796	1.854	13.8419	12.9374	13.1653	2.98	0.97
Unigene5197_All	0	0	0	3.8151	3.3782	4.6591	2.98	0.95
Unigene6832_All	13.0776	16.9841	13.3229	111.975	119.368	110.488	2.98	0.98
Unigene991_All	0.5248	0.4434	0.5407	4.3056	4.221	3.3834	2.98	0.95
CL1248_Contig4_All	0.4198	0.2217	0.173	2.0093	2.1646	2.2291	2.97	0.93
CL1676_Contig7_All	0.8945	0.8784	0.8967	6.9896	7.0802	6.8033	2.97	0.96
CL1905_Contig11_All	9.8487	12.642	10.2136	84.097	83.9666	87.8634	2.97	0.98
CL4104_Contig1_All	0.7698	0.445	0.5676	3.8305	5.9157	4.1793	2.97	0.95
CL4873_Contig2_All	0.1182	0.5992	0.1948	2.4013	2.2427	2.5103	2.97	0.93
CL513_Contig9_All	0.1112	0.094	0.0917	0.4779	0.8715	0.97	2.97	0.84
CL5225_Contig2_All	1.3185	1.1141	0.7762	9.4193	7.9246	7.7149	2.97	0.96
CL620_Contig11_All	2.0099	1.8715	1.8255	15.7365	14.9899	14.0936	2.97	0.97
CL81_Contig2_All	0.4525	0.4301	0.4661	2.8725	3.8258	3.8608	2.97	0.94
CL896_Contig3_All	0.6342	0.4872	1.0454	5.8793	5.8504	5.2042	2.97	0.96
CL973_Contig3_All	0.1658	0.1868	0.1366	1.2437	1.3677	1.224	2.97	0.89
Unigene1003_All	0	0	0	3.3215	2.9673	5.4565	2.97	0.95
Unigene3105_All	0.1144	0.1449	0.1414	1.1318	0.9905	1.0264	2.97	0.87
CL2082_Contig2_All	0.4647	0.2855	0.1393	2.1454	2.1954	2.5952	2.96	0.93
CL2127_Contig3_All	0.1483	0.0752	0.0489	0.7184	0.8319	0.5624	2.96	0.82
CL2212_Contig9_All	0.061	0.0859	0.1006	0.5879	0.7381	0.6015	2.96	0.81
CL2507_Contig6_All	0.0413	0.0698	0	1.8391	1.2604	1.66	2.96	0.91
CL2957_Contig2_All	0.1082	0.2286	0.0892	0.9302	1.0713	1.3134	2.96	0.88
CL3358_Contig1_All	0.0664	0.2807	0.1643	1.1941	1.5348	1.2599	2.96	0.89
CL3598_Contig5_All	0.145	0.0766	0.0448	0.6514	0.8372	0.5911	2.96	0.82
CL4299_Contig8_All	2.5561	2.7511	3.5361	23.3007	23.0439	22.3647	2.96	0.97
CL4510_Contig10_All	0.1413	0.0597	0.1164	0.6623	1.1654	0.6429	2.96	0.84
Unigene2892_All	0	0	0	3.8719	3.5038	4.2955	2.96	0.95
Unigene2959_All	0.9118	1.4638	0.9769	8.0506	10.1544	7.815	2.96	0.96
Unigene615_All	0.3441	0.2181	0.1418	1.3781	1.9518	2.1535	2.96	0.92
CL1307_Contig6_All	0.4311	0.4249	0.3158	3.2184	2.7262	3.106	2.95	0.94
CL160_Contig5_All	0.0967	0.1225	0.1594	0.9821	0.9173	1.0267	2.95	0.86
CL1631_Contig8_All	4.8535	3.6536	4.4364	32.5449	33.5956	34.0352	2.95	0.97
CL2889_Contig2_All	1.0475	1.5172	1.1099	9.7044	9.3815	9.3068	2.95	0.96
CL39_Contig19_All	0.1146	0.2099	0.2047	1.2839	1.4501	1.3623	2.95	0.9
CL404_Contig14_All	0.21	0.3295	0.3708	2.0392	2.5488	2.4345	2.95	0.93
CL5251_Contig4_All	0.1529	0.3876	0.462	2.3495	2.2913	3.0925	2.95	0.93
Unigene1921_All	0.5259	0	0.8668	4.3144	6.2902	3.9886	2.95	0.95
Unigene2278_All	0.3947	0.4669	0.5205	3.2693	4.2982	3.1137	2.95	0.94
Unigene2315_All	0.3681	0.5184	0.7079	3.835	3.5428	4.9326	2.95	0.95
Unigene3447_All	2.7721	2.1192	2.3935	19.4942	18.7665	18.0558	2.95	0.97
Unigene3893_All	0.1294	0.3825	0.1066	1.2129	1.7074	1.8642	2.95	0.91
Unigene8747_All	0	0	0	2.9475	3.1119	5.5023	2.95	0.95
CL1541_Contig3_All	2.6806	3.7588	3.1023	24.8663	26.5354	21.9754	2.94	0.97
CL1843_Contig2_All	1.907	1.8691	2.7033	14.1854	19.0667	16.4894	2.94	0.97
CL2389_Contig2_All	0.0801	0.1185	0.0991	0.6261	0.7602	0.8965	2.94	0.83
CL2655_Contig3_All	0.0803	0.2035	0.0992	0.784	1.0264	1.1264	2.94	0.86
CL2659_Contig1_All	0	0.2835	0	3.408	4.4285	2.0359	2.94	0.94
CL373_Contig2_All	0.3092	0.196	0.0956	1.4498	1.6901	1.466	2.94	0.91
CL4248_Contig6_All	1.0537	0.7284	0.7895	6.3619	6.7168	6.6843	2.94	0.96
CL5205_Contig2_All	0	0	0	3.1857	3.0644	5.2915	2.94	0.95
CL5206_Contig6_All	0.1071	0.1448	0.1589	1.0882	0.9898	1.0726	2.94	0.87
CL5239_Contig7_All	0.2532	0.2917	0.2656	2.068	2.0125	2.1471	2.94	0.92
CL702_Contig5_All	0.0727	0.0614	0.1198	0.6249	0.7197	0.6066	2.94	0.81
Unigene2532_All	0.1628	0.1376	0.0895	0.8481	1.0745	1.0702	2.94	0.87
Unigene2854_All	0	0	0	3.3215	2.9673	5.2085	2.94	0.95
Unigene4871_All	0.2827	0.2866	0.1398	1.2368	2.2385	1.9724	2.94	0.92
CL1207_Contig2_All	0.5812	0.6044	0.5158	4.506	4.0197	4.4419	2.93	0.95
CL1264_Contig5_All	0.1142	0.0965	0.0941	0.9817	0.5653	0.7797	2.93	0.83
CL1287_Contig5_All	0.4602	0.4949	0.5	3.8411	3.7792	3.443	2.93	0.94
CL2457_Contig3_All	0.1308	0.3316	0.1437	1.3968	1.6905	1.5212	2.93	0.9
CL2720_Contig2_All	0.4827	0.2447	0.1989	2.6402	2.23	2.1968	2.93	0.93
CL2921_Contig3_All	0.3829	0.3235	0.1578	2.3933	1.7372	2.4684	2.93	0.93
CL3249_Contig3_All	1.5353	1.3673	1.3679	10.8936	12.0146	9.662	2.93	0.96
CL3315_Contig2_All	0.1258	0.1063	0.3109	1.2774	1.2968	1.5738	2.93	0.9
CL356_Contig7_All	3.5254	3.0755	3.4527	23.9687	27.6094	25.0555	2.93	0.97
CL368_Contig2_All	0.4671	0.6817	0.455	4.3134	3.8534	4.0905	2.93	0.95
CL3766_Contig3_All	1.8627	1.9052	1.9068	14.4009	12.9558	15.7937	2.93	0.97
CL404_Contig8_All	0.1758	0.2079	0.1449	1.3184	1.653	1.0665	2.93	0.89
CL4724_Contig2_All	0.8301	0.849	0.5761	5.3936	6.3071	5.4676	2.93	0.95
CL4773_Contig2_All	54.7504	53.1869	55.453	415.576	418.6	407.726	2.93	0.98
CL4984_Contig2_All	0.0948	0.1602	0.0781	0.8148	0.7821	0.9348	2.93	0.85
CL566_Contig11_All	0.0936	0.1054	0.1286	0.9507	0.6692	0.8756	2.93	0.84
CL834_Contig6_All	0.3579	0.3024	0.8849	3.2158	5.3141	3.2574	2.93	0.95
CL973_Contig6_All	0.1247	0.1264	0.1849	1.2467	1.0283	1.04	2.93	0.88
Unigene1930_All	0.3112	1.5777	0.7694	7.538	5.9046	6.8452	2.93	0.96
Unigene2902_All	0	0	0	3.8229	3.3988	4.2318	2.93	0.95
Unigene3639_All	0	0	0	4.0157	3.5087	3.8981	2.93	0.95
Unigene5916_All	29.6168	27.3735	28.4625	219.466	223.767	209.229	2.93	0.98
CL1340_Contig14_All	0.167	0.1411	0.0917	1.0436	0.9182	1.0553	2.92	0.87
CL2767_Contig1_All	0	0.0674	0.1315	1.87	1.7111	1.6942	2.92	0.91
CL3029_Contig3_All	0.1342	0.1134	0.1106	1.2584	0.3321	1.1197	2.92	0.85
CL3129_Contig1_All	0.1372	0.1159	0	2.2514	1.4714	1.9773	2.92	0.92
CL3374_Contig1_All	0.892	0.8479	1.1487	7.2746	7.3124	7.2731	2.92	0.96
CL3551_Contig4_All	0.1593	0.0538	0.105	0.5477	0.9199	0.9424	2.92	0.84
CL4259_Contig1_All	0.26	0.2068	0.2269	1.6493	1.7792	1.8099	2.92	0.91
CL4483_Contig2_All	0.6351	0.4651	0.7677	4.1352	4.9596	5.0097	2.92	0.95
CL459_Contig1_All	0.0946	0.3197	0.3118	1.7369	1.5997	2.1525	2.92	0.92
CL493_Contig10_All	0.2221	0.0751	0.0366	0.8328	0.8793	0.8085	2.92	0.84
CL495_Contig9_All	0.1821	0.0308	0.06	0.7685	0.631	0.6631	2.92	0.82
CL5287_Contig17_All	0.3496	0.3693	0.2882	2.2538	2.6679	2.7182	2.92	0.93
CL558_Contig4_All	0	0	0.4709	4.7991	1.8853	4.4419	2.92	0.94
CL878_Contig3_All	0.1617	0.3643	0.422	2.2951	2.5565	2.3301	2.92	0.93
Unigene2721_All	255.739	339.886	276.37	2145.13	2355	2091.89	2.92	0.97
Unigene3138_All	103.666	113.428	105.616	803.109	830.096	809.394	2.92	0.97
Unigene3610_All	0	0	0	4.4056	3.9536	2.9937	2.92	0.94
Unigene5790_All	0.1939	0.1638	0.1142	1.0173	0.9255	1.6178	2.92	0.88
Unigene5840_All	0.1693	0.1907	0.3721	2.1166	1.6992	1.7336	2.92	0.92
Unigene7040_All	0	0	0	4.2433	3.2441	3.835	2.92	0.94
Unigene8163_All	0.421	0.4127	0.2498	2.6582	2.4035	3.1296	2.92	0.93
CL2340_Contig4_All	0.0527	0.0891	0.2173	1.0714	0.7831	0.84	2.91	0.85
CL2833_Contig1_All	1.1326	0.335	1.0268	6.3277	6.8208	5.627	2.91	0.95
CL291_Contig1_All	0.1391	0.1763	0.0573	0.761	0.9756	1.0553	2.91	0.86
CL3255_Contig2_All	0.3611	0.0508	0.248	1.4576	1.7375	1.7801	2.91	0.91
CL3798_Contig1_All	2.8571	3.0339	2.7047	22.5048	21.4031	20.7918	2.91	0.97
CL4647_Contig2_All	4.2732	3.0691	4.6664	32.2623	29.0383	29.1301	2.91	0.97
CL519_Contig6_All	0.0943	0.1329	0.1814	0.8109	1.323	0.9302	2.91	0.87
CL635_Contig58_All	0.0996	0.0842	0.2052	1.2452	0.6573	1.0199	2.91	0.86
Unigene1884_All	0.463	0.1956	0.0954	1.1758	2.5783	1.9316	2.91	0.92
Unigene3436_All	9.6936	8.9241	8.3468	61.6107	78.1158	62.2762	2.91	0.97
Unigene6309_All	0.6451	0.4955	0.58	4.353	3.5799	5.0262	2.91	0.95
Unigene8640_All	0	0	0	3.6901	3.8276	3.7706	2.91	0.94
CL1399_Contig3_All	1.491	1.6706	1.4959	12.4854	11.7112	10.4482	2.9	0.96
CL1547_Contig3_All	0.3819	0.352	0.3434	3.3909	2.0907	2.5543	2.9	0.93
CL1831_Contig15_All	0.4561	0.289	0.141	2.3163	2.4925	1.8161	2.9	0.92
CL2167_Contig13_All	0.1006	0.1699	0.1036	0.8839	0.7673	1.1441	2.9	0.86
CL4795_Contig7_All	0.1607	0.1358	0.0883	0.9209	1.0164	0.9346	2.9	0.86
CL4984_Contig4_All	0.2237	0.0945	0.1229	0.9321	1.3224	1.0462	2.9	0.87
CL513_Contig22_All	0.5123	0.6493	0.4222	3.8026	5.0712	2.9142	2.9	0.94
CL720_Contig3_All	0.6651	0.8831	0.7831	5.8649	6.0352	5.477	2.9	0.95
CL857_Contig1_All	0	0	0.0421	2.5925	2.3581	2.8263	2.9	0.93
CL99_Contig4_All	0.2561	0.1377	0.1919	1.3825	1.5556	1.4303	2.9	0.9
Unigene2733_All	0	0	0	3.4822	4.3449	3.3803	2.9	0.94
Unigene4512_All	0.3702	0.3128	0	2.0249	4.2757	2.5273	2.9	0.94
Unigene7696_All	3.5402	4.021	4.1134	29.5657	31.4061	26.1911	2.9	0.97
Unigene9903_All	0	0.1018	0.1987	1.6951	1.9885	2.2853	2.9	0.92
CL1597_Contig4_All	0.0954	0.1613	0.0787	0.522	1.0235	0.941	2.89	0.84
CL2119_Contig1_All	0.1286	0.1086	0.106	1.2056	0.9546	0.3901	2.89	0.85
CL2167_Contig15_All	0.0987	0.1668	0.1017	0.9835	0.6719	1.0671	2.89	0.85
CL3333_Contig2_All	1.1729	0.7928	0.8216	7.927	6.6759	6.0492	2.89	0.96
CL3358_Contig3_All	2.0226	2.0508	1.6669	13.3276	15.0164	14.1648	2.89	0.96
CL4259_Contig4_All	0.4077	0.3828	0.3983	2.8317	3.1516	2.829	2.89	0.94
CL4406_Contig2_All	0.3477	0.2938	0.7881	3.6002	4.1595	2.8354	2.89	0.94
CL4904_Contig1_All	4.2204	4.6061	4.9759	34.9912	32.5908	34.9005	2.89	0.97
CL971_Contig5_All	0	0.0498	0.0486	1.6579	1.2155	1.5646	2.89	0.9
Unigene1024_All	0	0	0	4.6823	3.1779	3.2466	2.89	0.94
Unigene2712_All	10.1005	10.2605	10.4523	77.1252	80.0457	71.2521	2.89	0.97
Unigene2830_All	0	0	0	4.2958	3.5085	3.3046	2.89	0.94
Unigene3453_All	10.1114	6.155	8.0646	60.0613	58.8368	61.8491	2.89	0.97
Unigene6499_All	0.1254	0.106	0.0345	0.7186	0.5518	0.6976	2.89	0.81
CL1391_Contig7_All	0.233	0.1969	0	3.2767	2.4985	1.0603	2.88	0.93
CL1631_Contig4_All	0.0407	0.1031	0.2347	0.7629	1.0403	0.9874	2.88	0.85
CL2227_Contig3_All	0	0	0	3.7695	3.3945	3.8744	2.88	0.94
CL2311_Contig5_All	0.2217	0.1338	0.0783	0.8661	0.9928	1.3452	2.88	0.87
CL2505_Contig1_All	0.2617	0.1106	0.2696	1.4827	1.2955	1.9356	2.88	0.9
CL2606_Contig6_All	0	0.1172	0.0381	1.626	1.793	1.403	2.88	0.91
CL3169_Contig2_All	5.0877	4.8484	5.265	39.4245	37.4893	35.1078	2.88	0.97
CL336_Contig9_All	0.4162	0.4857	0.3431	3.0665	2.7307	3.3376	2.88	0.94
CL3854_Contig1_All	12.0599	15.8229	11.0505	99.5564	94.2334	93.8013	2.88	0.97
CL4152_Contig8_All	0.153	0.3878	0.2522	1.5369	2.2717	2.0224	2.88	0.92
CL5356_Contig4_All	6.2596	7.017	5.8478	46.7424	49.8921	43.6881	2.88	0.97
Unigene2292_All	0.3399	0.383	0.7471	3.5415	3.7391	3.5238	2.88	0.94
Unigene2672_All	0.3733	0.1971	0.0769	1.896	1.2703	1.5927	2.88	0.9
Unigene6294_All	0.0681	0.1295	0.0702	0.4791	0.6884	0.8009	2.88	0.81
Unigene8613_All	0.4375	0	0.0901	2.3073	2.7067	2.5716	2.88	0.93
CL1158_Contig20_All	0.084	0.142	0.2078	1.182	1.0399	0.9562	2.87	0.87
CL1288_Contig4_All	3.0522	2.3846	2.929	20.3526	21.4014	19.4714	2.87	0.97
CL1681_Contig2_All	0.2807	0	0.2313	2.4125	1.3893	3.6193	2.87	0.93
CL2001_Contig4_All	1.8318	1.0319	3.0194	15.2673	15.615	12.0415	2.87	0.96
CL202_Contig8_All	0.5446	0.3835	0.2992	2.8607	3.2948	2.7999	2.87	0.94
CL3002_Contig2_All	0.0693	0.1365	0.1712	1.0281	0.7808	0.9455	2.87	0.85
CL393_Contig8_All	0.2971	0.2009	0.098	1.4162	1.6668	1.2846	2.87	0.9
CL4212_Contig2_All	0.1335	0.0564	0.2201	1.2518	0.9912	0.7595	2.87	0.86
CL431_Contig3_All	3.7022	3.3711	3.2437	25.0091	25.5144	24.8768	2.87	0.97
CL433_Contig1_All	0.0286	0.0242	0	1.3416	1.0624	1.628	2.87	0.89
CL5347_Contig19_All	0.1454	0.1229	0.1198	0.6817	0.7197	1.4338	2.87	0.86
CL544_Contig5_All	0.4069	0.2292	0.2608	2.3493	1.8836	2.332	2.87	0.92
CL759_Contig3_All	0.0917	0.0775	0.0907	0.7737	0.5597	0.5703	2.87	0.8
Unigene2894_All	0.4143	0	0	4.208	2.3922	3.7706	2.87	0.94
Unigene3563_All	0	0	0	3.5993	3.3251	4.0399	2.87	0.94
Unigene7962_All	0	0	0	4.7803	2.6719	3.5485	2.87	0.94
CL1051_Contig4_All	0.474	0.6294	0.7814	5.0004	3.6871	4.9567	2.86	0.95
CL1672_Contig11_All	1.0039	0.2828	0.7585	5.1642	4.9691	4.7592	2.86	0.95
CL1706_Contig2_All	0.1388	0.3128	0.0763	1.9526	0.9544	0.9126	2.86	0.89
CL1717_Contig2_All	0.2964	0.3339	0.1629	1.3124	2.1599	2.2857	2.86	0.92
CL1996_Contig3_All	0.0859	0.1088	0.0708	0.5367	0.7083	0.6838	2.86	0.8
[truncated: 6,824 more rows]
