# Supplementary material for: De novo transcriptome assembly and comprehensive assessment provide insight into fruiting body formation of Sparassis latifolia
Source: Sci Rep. 2022 Jun 30;12:11075. doi: 10.1038/s41598-022-15382-5 (PMC9247108; doi:10.1038/s41598-022-15382-5)
Supplement: Supplementary file 5 — Supplementary Information 5. [file 41598_2022_15382_MOESM5_ESM.xls]

## Sheet: SMvsSP_GO_Enrichment
GOId	Term	Category	Gene	X	N	x	n	pValue	qValue
GO:0044822	poly(A) RNA binding	Molecular_Function	CL1939_Contig5_All|Unigene6077_All|Unigene3590_All|Unigene940_All|Unigene4330_All|CL199_Contig4_All|CL1831_Contig16_All|Unigene2954_All|Unigene6457_All|CL5219_Contig1_All|CL3205_Contig1_All|Unigene2892_All|Unigene2811_All|CL50_Contig2_All|CL3554_Contig1_All|Unigene7031_All|CL1352_Contig2_All|Unigene3596_All|Unigene4757_All|Unigene2868_All|Unigene4244_All|CL2848_Contig2_All|Unigene7848_All|CL2173_…	809	40876	287	7817	3.51429e-17	3.0743e-13
GO:0019083	viral transcription	Biological_Process	Unigene3581_All|Unigene6144_All|Unigene3463_All|CL4661_Contig2_All|Unigene929_All|CL3826_Contig1_All|Unigene7870_All|CL4369_Contig2_All|CL4593_Contig1_All|Unigene2895_All|Unigene3568_All|Unigene7852_All|Unigene2856_All|Unigene1902_All|Unigene4234_All|Unigene3610_All|Unigene3616_All|Unigene2854_All|Unigene2892_All|Unigene2954_All|Unigene3590_All|Unigene6115_All|Unigene8625_All|Unigene3577_All|Unig…	72	40876	63	7817	9.70401e-17	4.24453e-13
GO:0000184	nuclear-transcribed mRNA catabolic process, nonsense-mediated decay	Biological_Process	CL5065_Contig1_All|Unigene1820_All|CL2403_Contig2_All|Unigene1902_All|CL1512_Contig1_All|CL3826_Contig1_All|Unigene3556_All|Unigene8629_All|Unigene1923_All|Unigene2830_All|Unigene7030_All|Unigene6028_All|Unigene7031_All|Unigene3568_All|CL4369_Contig2_All|Unigene7870_All|Unigene8598_All|Unigene8643_All|CL4846_Contig2_All|Unigene2854_All|Unigene10050_All|Unigene1918_All|Unigene6010_All|Unigene5188_…	109	40876	73	7817	8.73108e-15	2.54598e-11
GO:0006614	SRP-dependent cotranslational protein targeting to membrane	Biological_Process	Unigene2856_All|Unigene4234_All|Unigene1902_All|Unigene3610_All|Unigene3616_All|Unigene3568_All|Unigene7852_All|CL4369_Contig2_All|Unigene2895_All|Unigene6144_All|Unigene3581_All|CL4661_Contig2_All|Unigene929_All|Unigene7870_All|CL3826_Contig1_All|Unigene7021_All|Unigene7028_All|CL108_Contig2_All|Unigene4324_All|Unigene7835_All|Unigene1935_All|Unigene915_All|Unigene6028_All|Unigene6115_All|CL2048…	94	40876	66	7817	3.27052e-14	7.15263e-11
GO:0005634	nucleus	Cellular_Component	Unigene3858_All|CL3389_Contig1_All|CL2511_Contig2_All|CL2689_Contig1_All|CL225_Contig58_All|CL2627_Contig18_All|Unigene3568_All|Unigene5374_All|CL714_Contig8_All|CL4113_Contig2_All|CL1744_Contig15_All|CL1_Contig1_All|CL3730_Contig6_All|CL2464_Contig2_All|CL1345_Contig5_All|Unigene7523_All|CL2584_Contig6_All|CL854_Contig2_All|Unigene4229_All|CL5381_Contig2_All|CL1181_Contig2_All|CL703_Contig7_All|…	8059	40876	1913	7817	4.67786e-14	8.18438e-11
GO:0005829	cytosol	Cellular_Component	CL5097_Contig10_All|CL3199_Contig1_All|CL3793_Contig3_All|CL831_Contig9_All|Unigene3518_All|Unigene7391_All|CL3837_Contig14_All|CL4241_Contig3_All|Unigene8563_All|Unigene8173_All|Unigene6042_All|CL3009_Contig6_All|CL5352_Contig1_All|CL4050_Contig2_All|CL2628_Contig4_All|CL1476_Contig4_All|Unigene2202_All|CL5282_Contig1_All|CL1895_Contig1_All|CL652_Contig2_All|Unigene5082_All|CL1744_Contig4_All|CL…	6263	40876	1517	7817	9.1905e-14	1.33998e-10
GO:0005575	cellular_component	Cellular_Component	CL1831_Contig1_All|CL695_Contig7_All|CL5331_Contig4_All|Unigene6469_All|CL3551_Contig10_All|Unigene760_All|Unigene9419_All|CL461_Contig3_All|Unigene8299_All|CL489_Contig4_All|CL199_Contig5_All|Unigene6814_All|CL3378_Contig6_All|CL3947_Contig1_All|Unigene3707_All|Unigene6816_All|CL2492_Contig1_All|Unigene933_All|CL368_Contig3_All|Unigene4088_All|CL823_Contig18_All|CL5085_Contig2_All|Unigene4293_Al…	9975	40876	2316	7817	2.3664e-13	2.95732e-10
GO:0006412	translation	Biological_Process	CL1234_Contig7_All|Unigene3421_All|Unigene2490_All|CL2887_Contig6_All|Unigene7048_All|Unigene7050_All|Unigene9562_All|Unigene5197_All|Unigene8636_All|Unigene7040_All|CL696_Contig13_All|CL4541_Contig2_All|Unigene8625_All|CL2507_Contig7_All|CL4519_Contig2_All|CL2994_Contig2_All|CL2547_Contig3_All|Unigene7007_All|Unigene8647_All|CL1263_Contig5_All|Unigene7849_All|CL4227_Contig2_All|Unigene2864_All|U…	444	40876	169	7817	9.22806e-13	1.00909e-09
GO:0005840	ribosome	Cellular_Component	Unigene2892_All|Unigene5137_All|Unigene4324_All|Unigene4347_All|CL3563_Contig2_All|Unigene6049_All|Unigene3610_All|Unigene6026_All|Unigene8632_All|CL5172_Contig13_All|Unigene7004_All|CL223_Contig5_All|Unigene6035_All|Unigene6078_All|CL3575_Contig1_All|Unigene2854_All|Unigene3428_All|CL4730_Contig2_All|Unigene6147_All|Unigene7850_All|Unigene1918_All|CL3563_Contig1_All|Unigene4340_All|Unigene5188_A…	236	40876	108	7817	1.94674e-12	1.89223e-09
GO:0006364	rRNA processing	Biological_Process	CL3768_Contig2_All|CL4075_Contig1_All|CL1444_Contig11_All|Unigene3441_All|Unigene2854_All|Unigene2892_All|CL1934_Contig4_All|CL4104_Contig2_All|Unigene3590_All|CL3768_Contig5_All|Unigene4330_All|CL1831_Contig16_All|Unigene2954_All|Unigene8625_All|CL1_Contig7_All|CL3195_Contig2_All|Unigene6115_All|Unigene1820_All|Unigene7031_All|Unigene2868_All|Unigene7848_All|CL2173_Contig2_All|Unigene3577_All|Un…	434	40876	164	7817	2.66625e-12	2.33244e-09
GO:0006413	translational initiation	Biological_Process	Unigene2868_All|Unigene2498_All|CL1179_Contig7_All|Unigene6144_All|Unigene3581_All|CL3826_Contig1_All|Unigene929_All|Unigene1902_All|CL170_Contig14_All|Unigene3616_All|Unigene7852_All|CL1263_Contig5_All|Unigene8629_All|Unigene3556_All|Unigene7849_All|Unigene7007_All|Unigene8647_All|CL3970_Contig6_All|Unigene10158_All|Unigene1923_All|Unigene2864_All|Unigene2830_All|Unigene7030_All|CL3970_Contig5_A…	174	40876	88	7817	4.49937e-12	3.28004e-09
GO:0005737	cytoplasm	Cellular_Component	Unigene7501_All|CL2266_Contig3_All|Unigene8499_All|Unigene3344_All|CL2790_Contig2_All|CL3590_Contig3_All|CL3797_Contig4_All|CL2390_Contig2_All|CL2849_Contig7_All|CL2787_Contig4_All|CL2601_Contig2_All|CL3974_Contig1_All|Unigene3386_All|Unigene2866_All|CL4659_Contig2_All|Unigene5370_All|CL1640_Contig5_All|CL455_Contig2_All|Unigene4202_All|Unigene7740_All|Unigene6610_All|CL2576_Contig4_All|Unigene76…	6732	40876	1595	7817	4.48839e-12	3.28004e-09
GO:0030529	intracellular ribonucleoprotein complex	Cellular_Component	CL2315_Contig2_All|Unigene5082_All|CL4227_Contig3_All|Unigene2709_All|Unigene7048_All|Unigene8643_All|Unigene8636_All|Unigene7040_All|Unigene6223_All|CL4685_Contig2_All|CL4685_Contig3_All|Unigene6028_All|Unigene1833_All|CL2886_Contig5_All|Unigene6457_All|Unigene4757_All|Unigene8625_All|Unigene3568_All|CL2511_Contig2_All|Unigene8684_All|CL4259_Contig4_All|CL2886_Contig4_All|CL4182_Contig1_All|CL31…	236	40876	105	7817	1.42244e-11	9.5719e-09
GO:0070062	extracellular exosome	Cellular_Component	Unigene6144_All|Unigene1877_All|CL2507_Contig2_All|Unigene5125_All|CL2507_Contig5_All|CL3826_Contig1_All|CL2204_Contig13_All|Unigene2902_All|CL3466_Contig4_All|Unigene7508_All|Unigene6141_All|Unigene5307_All|Unigene3495_All|Unigene920_All|Unigene5253_All|CL3207_Contig6_All|Unigene8527_All|Unigene7852_All|CL4414_Contig4_All|Unigene1953_All|Unigene6136_All|CL3200_Contig5_All|CL3162_Contig3_All|Unig…	1355	40876	390	7817	1.80401e-11	1.12725e-08
GO:0008150	biological_process	Biological_Process	Unigene9419_All|CL695_Contig7_All|CL5331_Contig4_All|CL2492_Contig1_All|Unigene1847_All|Unigene6816_All|Unigene3707_All|CL3072_Contig1_All|CL3947_Contig1_All|Unigene3616_All|CL3378_Contig6_All|Unigene6814_All|CL199_Contig5_All|CL823_Contig18_All|CL4147_Contig5_All|Unigene933_All|Unigene4293_All|CL3294_Contig4_All|CL3696_Contig4_All|CL4607_Contig1_All|CL3535_Contig1_All|CL2732_Contig5_All|CL620_Co…	7018	40876	1630	7817	2.04312e-10	1.19155e-07
GO:0022625	cytosolic large ribosomal subunit	Cellular_Component	CL4661_Contig2_All|Unigene8590_All|Unigene2895_All|Unigene6049_All|Unigene3590_All|Unigene3577_All|Unigene8760_All|Unigene7021_All|Unigene1935_All|Unigene7948_All|Unigene6078_All|CL395_Contig7_All|Unigene3624_All|Unigene8632_All|CL4730_Contig2_All|Unigene1909_All|Unigene7850_All|Unigene2856_All|Unigene2854_All|Unigene915_All|CL1868_Contig2_All|Unigene8453_All|Unigene7835_All|Unigene9889_All|Unige…	103	40876	59	7817	3.01929e-10	1.6508e-07
GO:0005622	intracellular	Cellular_Component	CL2853_Contig2_All|CL2275_Contig2_All|CL4773_Contig2_All|CL3281_Contig1_All|CL4081_Contig4_All|CL5164_Contig3_All|Unigene915_All|CL2630_Contig2_All|CL4071_Contig3_All|CL4557_Contig2_All|Unigene8756_All|CL5271_Contig14_All|CL162_Contig1_All|Unigene7017_All|CL2168_Contig4_All|CL831_Contig5_All|CL5150_Contig2_All|CL411_Contig4_All|Unigene4382_All|CL3056_Contig2_All|CL243_Contig4_All|CL2325_Contig1_A…	1145	40876	327	7817	1.48066e-09	7.61929e-07
GO:0005515	protein binding	Molecular_Function	CL5210_Contig8_All|CL151_Contig7_All|CL3755_Contig2_All|CL2729_Contig4_All|CL1885_Contig4_All|CL4145_Contig2_All|CL345_Contig9_All|CL3267_Contig2_All|Unigene1744_All|CL4993_Contig2_All|Unigene5238_All|CL3205_Contig1_All|CL2191_Contig6_All|CL3431_Contig6_All|CL1502_Contig1_All|Unigene7987_All|Unigene7060_All|Unigene8639_All|Unigene2868_All|Unigene1901_All|Unigene5980_All|Unigene9727_All|CL4362_Con…	3943	40876	953	7817	1.70738e-09	8.29788e-07
GO:0003735	structural constituent of ribosome	Molecular_Function	Unigene4324_All|CL1757_Contig2_All|Unigene2892_All|Unigene3610_All|Unigene6049_All|Unigene1773_All|Unigene4347_All|Unigene2895_All|Unigene8632_All|Unigene6026_All|CL2430_Contig1_All|Unigene6078_All|Unigene6035_All|Unigene7948_All|Unigene7004_All|Unigene4255_All|Unigene8453_All|Unigene1803_All|Unigene2854_All|Unigene7850_All|CL4730_Contig2_All|Unigene1918_All|Unigene5188_All|Unigene4340_All|Unigen…	289	40876	112	7817	2.10825e-09	9.70684e-07
GO:0003723	RNA binding	Molecular_Function	Unigene7040_All|Unigene8636_All|CL3372_Contig3_All|Unigene7050_All|CL3551_Contig2_All|Unigene5082_All|CL4227_Contig3_All|Unigene9457_All|Unigene7048_All|CL2887_Contig6_All|Unigene2490_All|CL4139_Contig2_All|CL3828_Contig2_All|CL2315_Contig2_All|CL1234_Contig7_All|CL263_Contig1_All|Unigene8222_All|CL3162_Contig5_All|CL2886_Contig4_All|CL4075_Contig5_All|Unigene1967_All|Unigene8684_All|CL2507_Conti…	954	40876	279	7817	3.0917e-09	1.35231e-06
GO:0022627	cytosolic small ribosomal subunit	Cellular_Component	Unigene865_All|Unigene913_All|Unigene4340_All|Unigene5188_All|Unigene9964_All|Unigene6115_All|Unigene2954_All|Unigene8663_All|Unigene7017_All|Unigene2495_All|Unigene6026_All|Unigene7004_All|Unigene1033_All|Unigene6035_All|Unigene5137_All|Unigene2892_All|Unigene4324_All|Unigene7028_All|Unigene4347_All|Unigene8793_All|Unigene3610_All|Unigene4234_All|Unigene8629_All|Unigene10158_All|Unigene2864_All|…	69	40876	44	7817	6.95221e-09	2.89609e-06
GO:0005730	nucleolus	Cellular_Component	Unigene2549_All|CL4823_Contig2_All|Unigene8276_All|Unigene7743_All|CL4287_Contig2_All|CL4960_Contig2_All|Unigene7835_All|CL5169_Contig2_All|CL1692_Contig5_All|Unigene8952_All|CL3652_Contig1_All|CL255_Contig6_All|CL5142_Contig3_All|CL2886_Contig2_All|Unigene2811_All|CL1702_Contig3_All|Unigene9964_All|CL255_Contig5_All|Unigene8742_All|CL4287_Contig1_All|CL1779_Contig5_All|Unigene2698_All|CL5036_Con…	1112	40876	307	7817	5.93928e-08	2.36167e-05
GO:0006366	transcription from RNA polymerase II promoter	Biological_Process	CL2689_Contig4_All|CL2689_Contig3_All|CL3136_Contig3_All|Unigene416_All|CL1895_Contig2_All|CL2190_Contig3_All|CL2689_Contig1_All|Unigene2201_All|Unigene5907_All|CL3410_Contig2_All|CL4119_Contig2_All|CL4099_Contig2_All|CL4655_Contig1_All|CL959_Contig8_All|CL1199_Contig2_All|Unigene7755_All|CL1618_Contig4_All|CL4744_Contig3_All|CL3353_Contig2_All|Unigene4262_All|CL3205_Contig2_All|CL3410_Contig3_Al…	194	40876	79	7817	8.97819e-08	3.41483e-05
GO:0004725	protein tyrosine phosphatase activity	Molecular_Function	Unigene6876_All|CL130_Contig14_All|Unigene9721_All|Unigene7499_All|Unigene7494_All|CL3375_Contig1_All|CL3375_Contig2_All|Unigene3787_All|Unigene7706_All|Unigene7521_All|Unigene7496_All|Unigene7498_All|Unigene7516_All|Unigene7509_All|Unigene7518_All|Unigene7519_All|Unigene7506_All|Unigene7504_All|CL3375_Contig5_All|Unigene3838_All|CL130_Contig10_All|Unigene7522_All|Unigene7511_All|Unigene7520_All|…	108	40876	53	7817	1.3222e-07	4.63e-05
GO:0022891	substrate-specific transmembrane transporter activity	Molecular_Function	CL1034_Contig12_All|CL2309_Contig4_All|Unigene6757_All|CL154_Contig1_All|Unigene5146_All|CL445_Contig4_All|CL1903_Contig1_All|CL445_Contig6_All|CL4840_Contig2_All|CL4840_Contig1_All|Unigene2226_All|CL4840_Contig3_All|Unigene4303_All|Unigene1742_All|Unigene9132_All	259	40876	15	7817	1.32316e-07	4.63e-05
GO:0005925	focal adhesion	Cellular_Component	Unigene7850_All|Unigene7732_All|Unigene3463_All|CL3406_Contig5_All|Unigene7835_All|Unigene7017_All|Unigene3596_All|Unigene2854_All|Unigene940_All|Unigene6010_All|Unigene1927_All|CL2577_Contig2_All|Unigene7815_All|Unigene6874_All|Unigene936_All|Unigene1918_All|Unigene108_All|Unigene6961_All|Unigene7834_All|Unigene3610_All|Unigene7823_All|Unigene6049_All|Unigene4347_All|CL4155_Contig2_All|Unigene43…	191	40876	77	7817	1.7672e-07	5.94595e-05
GO:0072562	blood microparticle	Cellular_Component	Unigene2938_All|Unigene3414_All|Unigene8642_All|Unigene10749_All|Unigene2906_All|Unigene4431_All|CL4182_Contig1_All|Unigene10926_All|Unigene7822_All|Unigene5288_All|Unigene1901_All|Unigene5283_All|Unigene5238_All|Unigene6141_All|Unigene2949_All|CL4585_Contig3_All|CL4983_Contig1_All|Unigene7865_All|Unigene2966_All|Unigene5276_All|Unigene4449_All|CL4304_Contig2_All|Unigene7916_All|Unigene7936_All|U…	72	40876	41	7817	2.0551e-07	6.65852e-05
GO:0003674	molecular_function	Molecular_Function	Unigene2173_All|Unigene8970_All|CL471_Contig8_All|CL3894_Contig3_All|CL4302_Contig2_All|CL511_Contig6_All|Unigene2140_All|Unigene2949_All|CL3627_Contig8_All|CL13_Contig4_All|CL292_Contig3_All|CL160_Contig5_All|CL4387_Contig4_All|Unigene6682_All|CL3748_Contig1_All|Unigene5199_All|CL5387_Contig22_All|CL4651_Contig1_All|CL910_Contig7_All|Unigene4482_All|CL1574_Contig6_All|Unigene3069_All|Unigene5881…	7073	40876	1579	7817	4.92914e-07	0.000154001
GO:0010633	negative regulation of epithelial cell migration	Biological_Process	CL130_Contig17_All|Unigene7520_All|CL130_Contig11_All|Unigene7503_All|Unigene7522_All|Unigene7518_All|Unigene3865_All|Unigene7508_All|Unigene7521_All|Unigene3838_All|Unigene7516_All|Unigene7500_All|CL130_Contig16_All|Unigene7514_All|Unigene7494_All|CL130_Contig10_All|Unigene7511_All|CL130_Contig19_All|Unigene7512_All|Unigene3798_All|Unigene7502_All|Unigene3787_All|CL130_Contig14_All|Unigene7509_A…	30	40876	24	7817	8.3139e-07	0.000250793
GO:0070530	K63-linked polyubiquitin binding	Molecular_Function	CL2315_Contig4_All|Unigene4696_All|Unigene4693_All|Unigene9285_All|Unigene4678_All|CL317_Contig2_All|CL2315_Contig7_All|CL2315_Contig2_All|Unigene4677_All|Unigene4674_All|Unigene4702_All|Unigene4671_All|Unigene4720_All|Unigene4712_All|CL2315_Contig5_All|Unigene4685_All|Unigene4293_All|Unigene4699_All|Unigene4701_All|Unigene4716_All|CL317_Contig1_All|Unigene4676_All|CL2315_Contig6_All|Unigene4698_…	33	40876	25	7817	9.99941e-07	0.000291583
GO:0005783	endoplasmic reticulum	Cellular_Component	CL1603_Contig3_All|Unigene3018_All|CL1997_Contig2_All|CL4145_Contig1_All|CL575_Contig14_All|CL1225_Contig4_All|CL3466_Contig1_All|Unigene6931_All|CL4388_Contig4_All|Unigene2137_All|CL1417_Contig1_All|CL1895_Contig1_All|CL5154_Contig8_All|CL3319_Contig3_All|CL513_Contig8_All|CL176_Contig28_All|Unigene7380_All|CL3373_Contig2_All|CL3878_Contig7_All|CL3006_Contig2_All|CL2874_Contig1_All|CL3047_Contig…	1691	40876	427	7817	1.04307e-06	0.000294348
GO:0005938	cell cortex	Cellular_Component	Unigene3408_All|Unigene5048_All|CL4147_Contig5_All|Unigene5238_All|CL2191_Contig6_All|Unigene5283_All|CL2451_Contig2_All|CL411_Contig4_All|Unigene4346_All|Unigene5832_All|CL4960_Contig3_All|CL3943_Contig3_All|CL2304_Contig1_All|CL303_Contig3_All|CL303_Contig8_All|CL4494_Contig2_All|CL4494_Contig1_All|Unigene3410_All|CL1693_Contig4_All|CL1316_Contig1_All|CL4960_Contig1_All|CL2191_Contig5_All|CL904…	210	40876	79	7817	1.1831e-06	0.000323431
GO:0043937	regulation of sporulation	Biological_Process	Unigene7494_All|CL130_Contig10_All|Unigene7511_All|Unigene7500_All|CL130_Contig16_All|Unigene7514_All|CL130_Contig14_All|Unigene7522_All|Unigene7509_All|Unigene7518_All|CL130_Contig19_All|Unigene7512_All|Unigene7503_All|Unigene7502_All|Unigene7521_All|Unigene7520_All|CL130_Contig17_All|Unigene7508_All|Unigene7516_All|Unigene7523_All|CL130_Contig11_All	24	40876	21	7817	1.49934e-06	0.000354494
GO:1990264	peptidyl-tyrosine dephosphorylation involved in inactivation of protein kinase activity	Biological_Process	Unigene7523_All|Unigene7516_All|Unigene7508_All|Unigene7521_All|Unigene7502_All|Unigene7512_All|CL130_Contig19_All|Unigene7509_All|CL130_Contig14_All|CL130_Contig16_All|Unigene7514_All|Unigene7500_All|CL130_Contig10_All|Unigene7511_All|Unigene7494_All|CL130_Contig11_All|CL130_Contig17_All|Unigene7520_All|Unigene7503_All|Unigene7518_All|Unigene7522_All	24	40876	21	7817	1.49934e-06	0.000354494
GO:0071511	inactivation of MAPK activity involved in conjugation with cellular fusion	Biological_Process	CL130_Contig17_All|Unigene7520_All|CL130_Contig11_All|Unigene7503_All|Unigene7522_All|Unigene7518_All|Unigene7508_All|Unigene7521_All|Unigene7523_All|Unigene7516_All|Unigene7500_All|CL130_Contig16_All|Unigene7514_All|CL130_Contig10_All|Unigene7511_All|Unigene7494_All|Unigene7512_All|Unigene7502_All|CL130_Contig19_All|Unigene7509_All|CL130_Contig14_All	24	40876	21	7817	1.49934e-06	0.000354494
GO:0004843	thiol-dependent ubiquitin-specific protease activity	Molecular_Function	CL3056_Contig5_All|CL2957_Contig1_All|Unigene4676_All|Unigene7650_All|Unigene4698_All|Unigene4697_All|CL4961_Contig3_All|Unigene4699_All|Unigene4599_All|Unigene4630_All|Unigene4701_All|Unigene4632_All|Unigene4716_All|CL317_Contig1_All|Unigene4712_All|Unigene4720_All|Unigene4685_All|CL430_Contig4_All|Unigene760_All|Unigene4596_All|Unigene4677_All|Unigene4671_All|CL3056_Contig2_All|Unigene4674_All|…	80	40876	41	7817	1.38957e-06	0.000354494
GO:0033550	MAP kinase tyrosine phosphatase activity	Molecular_Function	Unigene7522_All|Unigene7518_All|Unigene7503_All|Unigene7520_All|CL130_Contig17_All|CL130_Contig11_All|Unigene7494_All|Unigene7511_All|CL130_Contig10_All|Unigene7500_All|Unigene7514_All|CL130_Contig16_All|CL130_Contig14_All|Unigene7509_All|CL130_Contig19_All|Unigene7512_All|Unigene7502_All|Unigene7521_All|Unigene7508_All|Unigene7516_All|Unigene7523_All	24	40876	21	7817	1.49934e-06	0.000354494
GO:0005576	extracellular region	Cellular_Component	Unigene4180_All|CL5173_Contig8_All|Unigene4454_All|CL604_Contig14_All|CL5288_Contig16_All|Unigene7070_All|CL1542_Contig8_All|CL4089_Contig2_All|Unigene1927_All|Unigene5099_All|Unigene34_All|Unigene8530_All|CL610_Contig6_All|CL3902_Contig1_All|Unigene2770_All|Unigene7934_All|CL5120_Contig1_All|CL1216_Contig14_All|Unigene3656_All|CL3464_Contig1_All|CL733_Contig1_All|CL3629_Contig3_All|Unigene7928_A…	1145	40876	303	7817	1.686e-06	0.000388134
GO:0016791	phosphatase activity	Molecular_Function	CL130_Contig11_All|CL1194_Contig2_All|CL3375_Contig4_All|Unigene6419_All|Unigene1531_All|Unigene6429_All|CL219_Contig21_All|CL3661_Contig1_All|CL130_Contig17_All|CL3375_Contig5_All|Unigene7520_All|CL5075_Contig5_All|Unigene7522_All|Unigene7014_All|CL2057_Contig1_All|Unigene1251_All|Unigene7518_All|CL3375_Contig2_All|CL2102_Contig4_All|CL2057_Contig2_All|Unigene6876_All|CL3375_Contig1_All|Unigene7…	104	40876	48	7817	2.13579e-06	0.000479074
GO:0050235	pyridoxal 4-dehydrogenase activity	Molecular_Function	CL1744_Contig12_All|CL1744_Contig9_All|Unigene4952_All|CL1744_Contig10_All|CL1744_Contig6_All|CL1744_Contig5_All|Unigene10995_All|CL1744_Contig17_All|CL1744_Contig21_All|Unigene4957_All|CL1744_Contig7_All|CL1744_Contig19_All|Unigene4953_All|CL1744_Contig4_All|CL1744_Contig11_All|CL1744_Contig8_All|CL1744_Contig14_All|CL1744_Contig15_All	18	40876	18	7817	2.40076e-06	0.000525045
GO:0032880	regulation of protein localization	Biological_Process	CL130_Contig11_All|Unigene7523_All|CL3793_Contig3_All|CL1234_Contig7_All|CL3307_Contig2_All|Unigene7516_All|CL1214_Contig2_All|Unigene802_All|Unigene5994_All|CL4943_Contig3_All|CL130_Contig17_All|Unigene7508_All|Unigene7015_All|CL3540_Contig3_All|Unigene7521_All|CL1214_Contig1_All|Unigene7520_All|CL130_Contig19_All|Unigene7502_All|Unigene7503_All|Unigene7512_All|CL130_Contig14_All|CL4054_Contig1_…	67	40876	36	7817	2.60847e-06	0.000556558
GO:1903385	regulation of homophilic cell adhesion	Biological_Process	Unigene7522_All|Unigene7518_All|Unigene7503_All|Unigene7520_All|CL130_Contig17_All|CL130_Contig11_All|CL130_Contig10_All|Unigene7511_All|Unigene7494_All|Unigene7500_All|CL130_Contig16_All|Unigene7514_All|Unigene7509_All|CL130_Contig14_All|Unigene7512_All|Unigene7502_All|CL130_Contig19_All|Unigene7521_All|Unigene7508_All|Unigene7516_All	23	40876	20	7817	2.83009e-06	0.00057576
GO:0008092	cytoskeletal protein binding	Molecular_Function	CL3074_Contig2_All|Unigene7498_All|Unigene7495_All|CL3795_Contig7_All|Unigene7515_All|Unigene1785_All|Unigene7496_All|Unigene7506_All|CL4528_Contig3_All|Unigene7720_All|Unigene7501_All|Unigene7015_All|CL4528_Contig1_All|Unigene7499_All|Unigene5927_All|CL3074_Contig3_All|Unigene7507_All|Unigene7497_All|CL2451_Contig2_All|Unigene7505_All|Unigene2902_All|Unigene9721_All|CL3795_Contig3_All|Unigene750…	48	40876	30	7817	2.77072e-06	0.00057576
GO:0034599	cellular response to oxidative stress	Biological_Process	CL497_Contig4_All|Unigene8685_All|CL2689_Contig3_All|CL2689_Contig4_All|CL1983_Contig3_All|CL2892_Contig3_All|CL3143_Contig2_All|Unigene7388_All|Unigene6147_All|CL4960_Contig2_All|CL2993_Contig2_All|Unigene8508_All|Unigene3895_All|CL1_Contig9_All|CL2555_Contig15_All|Unigene7338_All|CL2454_Contig1_All|CL2993_Contig5_All|CL4024_Contig2_All|CL1983_Contig2_All|CL2350_Contig4_All|CL5250_Contig2_All|CL…	312	40876	104	7817	3.29505e-06	0.000655116
GO:0007165	signal transduction	Biological_Process	CL2168_Contig4_All|CL4185_Contig1_All|CL2464_Contig1_All|CL454_Contig2_All|CL1345_Contig5_All|CL1316_Contig3_All|CL703_Contig7_All|CL2464_Contig2_All|CL1_Contig1_All|CL3471_Contig3_All|CL2407_Contig14_All|CL2233_Contig2_All|CL1025_Contig7_All|CL523_Contig22_All|CL3445_Contig3_All|CL3927_Contig4_All|CL3199_Contig1_All|Unigene7063_All|CL2577_Contig1_All|CL4164_Contig2_All|CL2394_Contig3_All|CL4072_…	602	40876	175	7817	3.55798e-06	0.000691671
GO:0005351	sugar:proton symporter activity	Molecular_Function	CL4840_Contig3_All|CL4840_Contig1_All|Unigene2226_All|Unigene9132_All|Unigene4303_All|CL154_Contig1_All|CL2309_Contig4_All|Unigene6757_All|CL1034_Contig12_All|CL4840_Contig2_All|CL702_Contig5_All|CL445_Contig6_All|CL1903_Contig1_All|CL445_Contig4_All	220	40876	14	7817	4.18308e-06	0.000795512
GO:0005654	nucleoplasm	Cellular_Component	CL5109_Contig2_All|CL2511_Contig2_All|Unigene8527_All|CL2137_Contig1_All|CL4174_Contig2_All|Unigene827_All|CL3460_Contig8_All|Unigene10751_All|Unigene934_All|CL1779_Contig4_All|CL3120_Contig3_All|Unigene3568_All|Unigene7852_All|Unigene3798_All|CL28_Contig1_All|CL2650_Contig2_All|CL2644_Contig1_All|Unigene3524_All|CL170_Contig14_All|Unigene8684_All|CL2689_Contig4_All|CL5061_Contig2_All|CL1345_Cont…	1485	40876	375	7817	4.42278e-06	0.000823201
GO:0042059	negative regulation of epidermal growth factor receptor signaling pathway	Biological_Process	Unigene7510_All|CL130_Contig11_All|Unigene7517_All|Unigene7519_All|Unigene7504_All|Unigene802_All|Unigene9721_All|CL3826_Contig1_All|Unigene7505_All|Unigene7497_All|Unigene7507_All|Unigene10158_All|Unigene1923_All|Unigene7499_All|Unigene7501_All|Unigene7506_All|CL4330_Contig2_All|CL130_Contig14_All|Unigene7496_All|Unigene7515_All|Unigene7495_All|Unigene5919_All|Unigene7498_All|CL1340_Contig21_All…	38	40876	25	7817	6.10991e-06	0.00111353
GO:0005001	transmembrane receptor protein tyrosine phosphatase activity	Molecular_Function	CL130_Contig11_All|Unigene7516_All|Unigene7508_All|CL130_Contig17_All|Unigene7520_All|Unigene7521_All|Unigene7512_All|Unigene7503_All|Unigene7502_All|CL130_Contig19_All|Unigene7522_All|Unigene7509_All|Unigene7518_All|CL130_Contig14_All|Unigene7500_All|CL130_Contig16_All|Unigene7514_All|CL130_Contig10_All|Unigene7511_All|Unigene7494_All	25	40876	20	7817	6.72541e-06	0.00120069
GO:0004602	glutathione peroxidase activity	Molecular_Function	Unigene11660_All|Unigene2367_All|Unigene10340_All|CL4973_Contig1_All|CL3976_Contig2_All|CL3976_Contig1_All|CL81_Contig3_All|CL2555_Contig2_All|CL3976_Contig4_All|Unigene6207_All|CL3976_Contig5_All|Unigene1958_All|Unigene6080_All|CL2555_Contig12_All|CL2555_Contig10_All|CL2555_Contig11_All|Unigene8685_All|Unigene7388_All|CL2555_Contig15_All|Unigene7405_All|CL4973_Contig2_All|CL3976_Contig3_All|CL81…	33	40876	23	7817	7.19419e-06	0.0012587
GO:0010972	negative regulation of G2/M transition of mitotic cell cycle	Biological_Process	Unigene7500_All|CL4960_Contig2_All|CL130_Contig19_All|CL130_Contig17_All|Unigene7514_All|CL4145_Contig2_All|CL1708_Contig2_All|Unigene3441_All|CL130_Contig16_All|CL1_Contig9_All|CL1_Contig1_All|CL1382_Contig2_All|Unigene7512_All|Unigene7523_All|Unigene7502_All|CL4960_Contig1_All|Unigene7503_All|Unigene7508_All|CL130_Contig11_All|Unigene7521_All|CL4145_Contig1_All|Unigene7494_All|CL130_Contig14_Al…	58	40876	32	7817	7.94078e-06	0.00136208
GO:0071947	protein deubiquitination involved in ubiquitin-dependent protein catabolic process	Biological_Process	Unigene4712_All|Unigene4720_All|Unigene4676_All|Unigene4699_All|Unigene4677_All|Unigene4685_All|Unigene4701_All|CL317_Contig2_All|Unigene9285_All|Unigene4671_All|Unigene4696_All|Unigene4697_All|Unigene4698_All|Unigene4674_All|Unigene4716_All|Unigene4702_All|Unigene4693_All|CL317_Contig1_All|Unigene4678_All	23	40876	19	7817	8.28863e-06	0.0013944
GO:0003729	mRNA binding	Molecular_Function	CL4333_Contig1_All|Unigene6028_All|Unigene2686_All|Unigene4220_All|CL3414_Contig5_All|Unigene1833_All|Unigene3479_All|Unigene4757_All|Unigene3568_All|Unigene4229_All|Unigene8684_All|CL3162_Contig5_All|Unigene7682_All|CL4259_Contig4_All|Unigene8482_All|CL4921_Contig1_All|CL3357_Contig1_All|Unigene6599_All|CL4119_Contig4_All|CL4674_Contig1_All|Unigene5082_All|CL2048_Contig2_All|Unigene874_All|CL288…	388	40876	121	7817	8.76008e-06	0.00144591
GO:0000166	nucleotide binding	Molecular_Function	Unigene6714_All|CL1608_Contig2_All|CL1589_Contig16_All|CL4290_Contig2_All|Unigene1672_All|CL1504_Contig2_All|Unigene7393_All|CL2683_Contig5_All|CL4252_Contig3_All|Unigene2150_All|CL2478_Contig5_All|Unigene6862_All|CL3717_Contig1_All|CL3898_Contig3_All|Unigene5907_All|Unigene7823_All|CL883_Contig11_All|CL2630_Contig3_All|CL1422_Contig10_All|Unigene1736_All|Unigene7834_All|Unigene2248_All|CL1717_Co…	2140	40876	514	7817	1.03209e-05	0.00167199
GO:0098869	cellular oxidant detoxification	Biological_Process	CL321_Contig10_All|CL321_Contig9_All|CL321_Contig7_All|CL3976_Contig2_All|CL321_Contig6_All|CL321_Contig4_All|CL321_Contig5_All|Unigene8692_All|CL321_Contig2_All|Unigene6077_All|CL321_Contig3_All|CL321_Contig1_All|CL4537_Contig1_All|CL3976_Contig3_All|Unigene2926_All|Unigene7928_All|Unigene4399_All|Unigene8685_All|Unigene6080_All|Unigene1958_All|CL2029_Contig4_All|Unigene2966_All|Unigene7899_All|…	40	40876	25	7817	1.17001e-05	0.00186095
GO:0032040	small-subunit processome	Cellular_Component	CL1027_Contig3_All|CL730_Contig2_All|Unigene2831_All|CL1444_Contig10_All|CL2155_Contig1_All|CL3768_Contig3_All|Unigene7848_All|CL2501_Contig2_All|CL1027_Contig2_All|Unigene2742_All|CL2741_Contig1_All|CL730_Contig1_All|Unigene865_All|CL5169_Contig1_All|CL3768_Contig2_All|Unigene2698_All|CL5169_Contig2_All|Unigene2293_All|CL2810_Contig1_All|CL1887_Contig4_All|Unigene544_All|CL2501_Contig1_All|CL376…	107	40876	46	7817	1.34953e-05	0.00210816
GO:0046323	glucose import	Biological_Process	CL1034_Contig12_All|Unigene6757_All|CL2309_Contig4_All|CL154_Contig1_All|CL445_Contig4_All|CL445_Contig6_All|CL1903_Contig1_All|CL4840_Contig2_All|CL4840_Contig1_All|Unigene2226_All|CL4840_Contig3_All|Unigene4303_All|Unigene9132_All	201	40876	13	7817	1.42979e-05	0.00219435
GO:0003682	chromatin binding	Molecular_Function	CL252_Contig3_All|CL4203_Contig4_All|Unigene4296_All|Unigene785_All|CL4051_Contig2_All|CL1831_Contig10_All|CL2987_Contig2_All|CL252_Contig2_All|CL4259_Contig4_All|CL931_Contig2_All|Unigene8068_All|Unigene736_All|CL3414_Contig5_All|CL651_Contig2_All|CL1_Contig7_All|Unigene912_All|CL3821_Contig3_All|CL4832_Contig3_All|CL3159_Contig2_All|CL1858_Contig6_All|CL4795_Contig14_All|Unigene2810_All|CL2268_…	447	40876	134	7817	1.4847e-05	0.00223933
GO:0048102	autophagic cell death	Biological_Process	Unigene7504_All|Unigene7519_All|Unigene9721_All|Unigene8598_All|Unigene7510_All|Unigene7517_All|Unigene7499_All|Unigene7505_All|Unigene8639_All|Unigene7497_All|Unigene7507_All|Unigene7506_All|Unigene683_All|Unigene681_All|Unigene7496_All|Unigene7501_All|Unigene7498_All|CL1325_Contig1_All|Unigene7515_All|Unigene7495_All|Unigene4241_All	30	40876	21	7817	1.69505e-05	0.00243087
GO:0007169	transmembrane receptor protein tyrosine kinase signaling pathway	Biological_Process	Unigene7521_All|Unigene7520_All|CL130_Contig17_All|Unigene7508_All|Unigene7516_All|CL130_Contig11_All|Unigene7494_All|Unigene7511_All|CL130_Contig10_All|Unigene7500_All|Unigene7514_All|CL130_Contig16_All|CL4054_Contig1_All|CL130_Contig14_All|Unigene7522_All|Unigene7518_All|Unigene7509_All|CL130_Contig19_All|Unigene7512_All|Unigene7503_All|Unigene7502_All	30	40876	21	7817	1.69505e-05	0.00243087
GO:0022857	transmembrane transporter activity	Molecular_Function	CL1026_Contig2_All|Unigene5146_All|CL4840_Contig1_All|CL702_Contig5_All|CL3842_Contig1_All|CL3784_Contig1_All|CL174_Contig4_All|CL1034_Contig12_All|CL5345_Contig2_All|CL510_Contig13_All|CL2963_Contig2_All|CL174_Contig7_All|CL4642_Contig2_All|CL3047_Contig7_All|CL174_Contig5_All|Unigene9132_All|CL445_Contig4_All|CL1637_Contig1_All|Unigene9815_All|CL2866_Contig1_All|CL174_Contig1_All|Unigene2801_Al…	533	40876	58	7817	1.64602e-05	0.00243087
GO:0006406	mRNA export from nucleus	Biological_Process	CL662_Contig2_All|Unigene6940_All|CL4593_Contig3_All|CL1381_Contig4_All|Unigene2811_All|Unigene2839_All|CL1276_Contig1_All|Unigene3428_All|CL4846_Contig2_All|CL4593_Contig5_All|Unigene3463_All|CL2137_Contig1_All|CL1381_Contig3_All|Unigene10946_All|CL355_Contig8_All|Unigene5787_All|Unigene8425_All|CL1678_Contig4_All|CL668_Contig6_All|CL1678_Contig5_All|CL662_Contig5_All|Unigene5789_All|CL4593_Cont…	124	40876	51	7817	1.77884e-05	0.00250988
GO:0035071	salivary gland cell autophagic cell death	Biological_Process	Unigene7519_All|Unigene7506_All|Unigene7504_All|Unigene7498_All|Unigene8598_All|Unigene7496_All|Unigene9721_All|Unigene7499_All|Unigene7515_All|Unigene7517_All|Unigene7505_All|Unigene7510_All|Unigene7501_All|Unigene4241_All|Unigene7507_All|Unigene7495_All|Unigene7497_All	20	40876	17	7817	1.9126e-05	0.00265578
GO:0055114	oxidation-reduction process	Biological_Process	CL533_Contig8_All|Unigene5175_All|CL4356_Contig1_All|CL2113_Contig6_All|CL399_Contig9_All|CL2576_Contig2_All|Unigene877_All|CL514_Contig18_All|CL1390_Contig4_All|CL1744_Contig20_All|CL3894_Contig4_All|Unigene3426_All|CL1284_Contig2_All|CL3646_Contig4_All|Unigene6214_All|CL833_Contig4_All|CL4081_Contig1_All|CL483_Contig6_All|CL2238_Contig5_All|CL2201_Contig2_All|CL4001_Contig2_All|Unigene11571_All…	2409	40876	568	7817	2.10444e-05	0.0028765
GO:0043647	inositol phosphate metabolic process	Biological_Process	Unigene5887_All	79	40876	1	7817	2.25788e-05	0.00303877
GO:0004671	protein C-terminal S-isoprenylcysteine carboxyl O-methyltransferase activity	Molecular_Function	CL470_Contig3_All|CL1516_Contig3_All|CL2375_Contig17_All|Unigene3893_All|CL470_Contig6_All|CL470_Contig4_All|CL2375_Contig13_All|CL176_Contig31_All|CL1516_Contig2_All|CL470_Contig2_All|Unigene8025_All|CL176_Contig28_All|CL470_Contig5_All|CL470_Contig8_All|CL176_Contig43_All|Unigene9026_All|CL176_Contig30_All|CL2375_Contig2_All|CL1516_Contig4_All|CL2375_Contig14_All|CL470_Contig7_All|CL1516_Contig…	34	40876	22	7817	2.60477e-05	0.0034525
GO:0005085	guanyl-nucleotide exchange factor activity	Molecular_Function	CL5164_Contig1_All|CL2841_Contig3_All|CL1229_Contig5_All|CL3358_Contig2_All|CL1263_Contig7_All|CL3281_Contig2_All|CL4567_Contig2_All|CL3281_Contig1_All|CL1263_Contig8_All|CL4494_Contig2_All|CL4269_Contig1_All|CL1263_Contig4_All|Unigene803_All|CL2088_Contig2_All|CL3358_Contig4_All|CL1382_Contig2_All|CL2088_Contig3_All|CL4626_Contig3_All|CL2320_Contig2_All|CL2320_Contig3_All|CL5150_Contig1_All|CL43…	93	40876	41	7817	2.72521e-05	0.00355823
GO:0016020	membrane	Cellular_Component	CL4388_Contig4_All|CL292_Contig1_All|Unigene2137_All|Unigene2787_All|Unigene3492_All|CL3894_Contig1_All|CL2048_Contig2_All|CL2887_Contig6_All|CL2816_Contig5_All|Unigene7048_All|CL2097_Contig4_All|CL1577_Contig5_All|CL2315_Contig4_All|CL3445_Contig3_All|CL2048_Contig1_All|Unigene2284_All|Unigene2709_All|CL3342_Contig17_All|CL349_Contig1_All|Unigene9326_All|Unigene6831_All|Unigene5082_All|Unigene34…	3628	40876	824	7817	2.8938e-05	0.00372279
GO:0070403	NAD+ binding	Molecular_Function	CL2503_Contig1_All|CL608_Contig7_All|CL1744_Contig3_All|CL296_Contig23_All|Unigene6230_All|CL296_Contig5_All|CL4021_Contig2_All|CL3746_Contig2_All|CL296_Contig19_All|Unigene6758_All|CL2503_Contig2_All|Unigene6759_All|CL3476_Contig1_All|Unigene6760_All|CL3476_Contig3_All|Unigene2741_All|CL296_Contig22_All|CL4021_Contig1_All|Unigene5078_All|CL608_Contig10_All|CL497_Contig4_All|CL296_Contig10_All|CL…	68	40876	33	7817	3.36373e-05	0.00426462
GO:0005886	plasma membrane	Cellular_Component	Unigene1700_All|Unigene4899_All|CL253_Contig16_All|Unigene5025_All|Unigene4358_All|Unigene1710_All|CL1327_Contig29_All|Unigene10751_All|CL4147_Contig5_All|Unigene3707_All|Unigene8341_All|CL174_Contig1_All|CL3682_Contig1_All|CL3464_Contig4_All|CL2167_Contig15_All|CL3826_Contig1_All|CL1068_Contig3_All|Unigene8543_All|CL3843_Contig2_All|Unigene4366_All|CL568_Contig3_All|CL688_Contig1_All|CL4393_Cont…	2658	40876	618	7817	3.48525e-05	0.00435557
GO:0005355	glucose transmembrane transporter activity	Molecular_Function	Unigene4303_All|CL445_Contig4_All|CL1903_Contig1_All|CL445_Contig6_All|CL4840_Contig2_All|Unigene9132_All|Unigene2226_All|CL1034_Contig12_All|CL4840_Contig1_All|CL2309_Contig4_All|Unigene6757_All|CL154_Contig1_All|CL4840_Contig3_All	195	40876	13	7817	3.73513e-05	0.0046021
GO:0048036	central complex development	Biological_Process	Unigene7501_All|Unigene7506_All|Unigene7496_All|Unigene7515_All|Unigene7495_All|Unigene7498_All|Unigene7517_All|Unigene7510_All|Unigene7519_All|Unigene7504_All|Unigene9721_All|Unigene7505_All|Unigene7507_All|Unigene7497_All|Unigene7499_All	17	40876	15	7817	4.40062e-05	0.00527351
GO:0048846	axon extension involved in axon guidance	Biological_Process	Unigene7515_All|Unigene7495_All|Unigene7498_All|Unigene7501_All|Unigene7506_All|Unigene7496_All|Unigene7505_All|Unigene7497_All|Unigene7507_All|Unigene7499_All|Unigene7510_All|Unigene7517_All|Unigene7504_All|Unigene7519_All|Unigene9721_All	17	40876	15	7817	4.40062e-05	0.00527351
GO:0042147	retrograde transport, endosome to Golgi	Biological_Process	Unigene3516_All|Unigene10399_All|CL3682_Contig3_All|CL2601_Contig1_All|Unigene9001_All|CL4362_Contig1_All|Unigene5903_All|Unigene3453_All|CL813_Contig2_All|CL4164_Contig2_All|CL2394_Contig3_All|CL572_Contig4_All|CL2260_Contig6_All|CL1010_Contig7_All|Unigene5611_All|CL352_Contig6_All|Unigene6271_All|CL524_Contig6_All|CL2260_Contig3_All|CL391_Contig1_All|CL524_Contig8_All|CL352_Contig7_All|CL1768_C…	62	40876	31	7817	4.70949e-05	0.00556738
GO:0006481	C-terminal protein methylation	Biological_Process	CL470_Contig8_All|CL176_Contig43_All|CL470_Contig5_All|Unigene9026_All|CL176_Contig28_All|CL1516_Contig4_All|CL176_Contig30_All|CL2375_Contig2_All|CL470_Contig7_All|CL2375_Contig14_All|CL1516_Contig1_All|CL470_Contig3_All|CL2375_Contig17_All|Unigene3893_All|CL1516_Contig3_All|CL176_Contig31_All|CL470_Contig4_All|CL2375_Contig13_All|CL470_Contig6_All|CL470_Contig2_All|CL1516_Contig2_All|Unigene802…	36	40876	22	7817	4.92065e-05	0.00573944
GO:0035428	hexose transmembrane transport	Biological_Process	CL1903_Contig1_All|CL445_Contig6_All|CL4840_Contig3_All|Unigene6757_All|CL2309_Contig4_All|Unigene9132_All|Unigene2226_All|CL154_Contig1_All|Unigene4303_All|CL1034_Contig12_All|CL4840_Contig1_All|CL445_Contig4_All|CL4840_Contig2_All	192	40876	13	7817	5.0157e-05	0.00574209
GO:0008270	zinc ion binding	Molecular_Function	CL4409_Contig7_All|Unigene2675_All|CL328_Contig4_All|CL2082_Contig3_All|CL2812_Contig1_All|Unigene7014_All|CL2082_Contig4_All|CL3362_Contig3_All|Unigene2695_All|CL1919_Contig9_All|CL2561_Contig2_All|Unigene322_All|CL2572_Contig3_All|CL3783_Contig5_All|CL4168_Contig3_All|CL3730_Contig5_All|CL4027_Contig3_All|CL3444_Contig5_All|Unigene3069_All|CL1177_Contig5_All|CL328_Contig1_All|CL241_Contig4_All|…	1439	40876	354	7817	5.05419e-05	0.00574209
GO:0004871	signal transducer activity	Molecular_Function	CL3232_Contig3_All|CL303_Contig6_All|CL1624_Contig2_All|CL1382_Contig2_All|CL2766_Contig2_All|CL4292_Contig1_All|CL3207_Contig3_All|CL303_Contig7_All|CL4741_Contig1_All|CL3860_Contig2_All|Unigene2605_All|CL3505_Contig2_All|Unigene7229_All|CL1346_Contig1_All|Unigene5608_All|CL3073_Contig7_All|Unigene6300_All|CL1761_Contig1_All|Unigene5980_All|CL3232_Contig4_All|CL3207_Contig6_All|Unigene1953_All|U…	137	40876	52	7817	6.26649e-05	0.00702811
GO:0040040	thermosensory behavior	Biological_Process	Unigene7506_All|Unigene7496_All|Unigene7495_All|Unigene7519_All|Unigene9721_All|Unigene7517_All|Unigene7510_All|Unigene7499_All|Unigene7505_All|Unigene7501_All|Unigene7498_All|Unigene7515_All|Unigene7504_All|Unigene7507_All|Unigene7497_All	18	40876	15	7817	6.86862e-05	0.00760591
GO:0007275	multicellular organism development	Biological_Process	CL1388_Contig2_All|CL817_Contig2_All|Unigene2248_All|CL2886_Contig3_All|CL1990_Contig2_All|CL3037_Contig2_All|Unigene3798_All|Unigene2150_All|CL4795_Contig8_All|CL3063_Contig3_All|Unigene8755_All|CL3205_Contig6_All|Unigene9947_All|CL3205_Contig4_All|Unigene6026_All|CL4769_Contig3_All|CL2167_Contig14_All|Unigene2173_All|Unigene3787_All|CL656_Contig2_All|Unigene1958_All|Unigene7457_All|CL5325_Conti…	243	40876	80	7817	6.99079e-05	0.00764443
GO:0030425	dendrite	Cellular_Component	CL3976_Contig2_All|Unigene5994_All|CL3445_Contig3_All|Unigene8616_All|CL2987_Contig2_All|Unigene4757_All|Unigene6028_All|Unigene6010_All|CL3976_Contig3_All|Unigene9783_All|CL3795_Contig7_All|Unigene4399_All|Unigene3455_All|Unigene7720_All|CL25_Contig1_All|CL3976_Contig4_All|CL3976_Contig1_All|Unigene4918_All|Unigene7849_All|Unigene3426_All|CL1179_Contig7_All|Unigene7832_All|CL2492_Contig1_All|Uni…	112	40876	45	7817	7.17829e-05	0.00775255
GO:0070301	cellular response to hydrogen peroxide	Biological_Process	CL5164_Contig3_All|CL321_Contig3_All|CL959_Contig8_All|CL321_Contig1_All|CL1529_Contig1_All|Unigene4380_All|CL321_Contig4_All|Unigene3894_All|CL3342_Contig17_All|CL3859_Contig4_All|CL321_Contig5_All|Unigene9462_All|Unigene9376_All|CL2243_Contig2_All|Unigene4721_All|CL321_Contig2_All|CL3267_Contig2_All|Unigene2868_All|CL321_Contig6_All|CL4973_Contig1_All|CL2547_Contig4_All|CL321_Contig10_All|CL385…	120	40876	47	7817	7.87815e-05	0.00840464
GO:0000027	ribosomal large subunit assembly	Biological_Process	Unigene11058_All|CL1318_Contig3_All|Unigene6610_All|Unigene5176_All|CL1318_Contig4_All|Unigene7021_All|Unigene1935_All|CL1692_Contig1_All|CL2707_Contig2_All|Unigene7815_All|Unigene2944_All|Unigene7850_All|Unigene8453_All|CL1692_Contig5_All|Unigene6608_All|Unigene8508_All|CL1318_Contig5_All|Unigene5197_All|CL128_Contig2_All|Unigene874_All|Unigene6611_All|Unigene7965_All|Unigene2830_All|Unigene5087…	62	40876	30	7817	8.58465e-05	0.0089403
GO:0006953	acute-phase response	Biological_Process	Unigene3414_All|CL5205_Contig2_All|Unigene2906_All|Unigene10926_All|CL5205_Contig1_All|Unigene5288_All|CL4585_Contig3_All|Unigene2949_All|Unigene7843_All|Unigene2966_All|CL4304_Contig2_All|Unigene7936_All|Unigene4412_All|Unigene3639_All|Unigene8706_All|Unigene6020_All|Unigene964_All|Unigene10498_All|Unigene7119_All|Unigene1948_All	32	40876	20	7817	8.50164e-05	0.0089403
GO:0030424	axon	Cellular_Component	CL25_Contig1_All|CL1851_Contig6_All|CL18_Contig1_All|Unigene7823_All|CL2492_Contig1_All|Unigene7834_All|CL2766_Contig1_All|CL2766_Contig2_All|CL2204_Contig13_All|Unigene7832_All|CL25_Contig2_All|Unigene8616_All|CL4182_Contig1_All|Unigene5058_All|CL4099_Contig2_All|CL2576_Contig4_All|Unigene7916_All|Unigene1429_All|CL1851_Contig4_All|CL1851_Contig7_All|Unigene1783_All|Unigene3645_All|Unigene6882_A…	102	40876	42	7817	8.7174e-05	0.00897174
GO:0003676	nucleic acid binding	Molecular_Function	CL4055_Contig3_All|CL699_Contig6_All|CL1504_Contig2_All|CL4081_Contig7_All|Unigene5295_All|CL627_Contig2_All|CL1411_Contig2_All|Unigene4262_All|CL5051_Contig1_All|CL1589_Contig16_All|CL3374_Contig2_All|CL4290_Contig2_All|CL72_Contig9_All|Unigene6870_All|CL1765_Contig3_All|Unigene465_All|CL199_Contig4_All|Unigene1736_All|CL2630_Contig3_All|CL1422_Contig10_All|Unigene2201_All|CL4055_Contig2_All|Uni…	1093	40876	275	7817	9.08833e-05	0.00924473
GO:0022626	cytosolic ribosome	Cellular_Component	CL4753_Contig2_All|Unigene915_All|Unigene1935_All|Unigene3673_All|Unigene7021_All|CL1334_Contig2_All|CL2547_Contig3_All|Unigene2933_All|Unigene8580_All|Unigene5137_All|Unigene7965_All|Unigene9964_All|Unigene1909_All|CL2547_Contig4_All|CL2499_Contig2_All|CL2547_Contig2_All|Unigene10751_All|Unigene8501_All|Unigene9562_All|CL2547_Contig1_All|Unigene7953_All|Unigene7682_All|Unigene8793_All|Unigene781…	58	40876	29	7817	9.41313e-05	0.00946507
