# Supplementary material for: De novo transcriptome assembly and comprehensive assessment provide insight into fruiting body formation of Sparassis latifolia
Source: Sci Rep. 2022 Jun 30;12:11075. doi: 10.1038/s41598-022-15382-5 (PMC9247108; doi:10.1038/s41598-022-15382-5)
Supplement: Supplementary file 6 — Supplementary Information 6. [file 41598_2022_15382_MOESM6_ESM.xls]

## Sheet: Sc_SMvsSP_kegg_enrichment
##Databases: KEGG PATHWAY
##Statistical test method: hypergeometric test / Fisher's exact test
##FDR correction method: Benjamini and Hochberg
Pathway	DEGs with pathway annotation (6003)	All genes with pathway annotation (13540)	Pvalue	Qvalue	Pathway ID	Gene Sets
Ribosome	123 (3.97%)	259 (1.91%)	1.51984e-18	4.69631e-16	ko03010	Unigene6049_All, Unigene1918_All, Unigene8650_All, Unigene7007_All, Unigene7948_All, Unigene3590_All, Unigene6144_All, Unigene5197_All, Unigene913_All, Unigene3616_All, Unigene4347_All, Unigene3624_All, Unigene7848_All, Unigene6280_All, Unigene8752_All, CL195.Contig3_All, CL4369.Contig2_All, CL1798.Contig6_All, CL941.Contig2_All, Unigene5178_All, Unigene8632_All, Unigene8643_All, Unigene8648_All,…
Systemic lupus erythematosus	51 (1.65%)	78 (0.58%)	1.21735e-15	1.8808e-13	ko05322	Unigene9727_All, Unigene9657_All, Unigene984_All, Unigene3457_All, CL4458.Contig2_All, Unigene9150_All, Unigene10035_All, Unigene8742_All, CL2848.Contig2_All, CL884.Contig2_All, CL2848.Contig1_All, Unigene8792_All, Unigene8755_All, Unigene8527_All, Unigene1981_All, Unigene5348_All, Unigene8642_All, Unigene7957_All, Unigene6118_All, CL3617.Contig2_All, CL3432.Contig6_All, CL4328.Contig1_All, CL58.…
Glutathione metabolism	71 (2.29%)	187 (1.38%)	2.14091e-06	0.000220513	ko00480	CL5320.Contig10_All, CL1200.Contig5_All, CL2555.Contig11_All, Unigene7403_All, Unigene1029_All, CL1200.Contig8_All, Unigene11660_All, CL1066.Contig11_All, CL2258.Contig3_All, CL5110.Contig1_All, CL1200.Contig10_All, CL2555.Contig10_All, Unigene6207_All, CL1243.Contig3_All, Unigene8173_All, CL4001.Contig2_All, CL81.Contig2_All, CL81.Contig16_All, CL5320.Contig11_All, CL2555.Contig9_All, CL2258.Con…
mRNA surveillance pathway	67 (2.16%)	181 (1.34%)	1.10502e-05	0.00085363	ko03015	CL1486.Contig17_All, CL3755.Contig4_All, Unigene5789_All, Unigene1878_All, Unigene8973_All, Unigene5787_All, CL1512.Contig1_All, CL2967.Contig5_All, CL1029.Contig2_All, CL1003.Contig5_All, Unigene5969_All, CL3156.Contig1_All, CL4179.Contig2_All, Unigene8598_All, Unigene3479_All, CL72.Contig9_All, CL2137.Contig1_All, CL2585.Contig1_All, CL5065.Contig1_All, CL1486.Contig23_All, Unigene2811_All, CL3…
Chemical carcinogenesis	56 (1.81%)	149 (1.1%)	3.43296e-05	0.00212157	ko05204	CL5320.Contig10_All, CL1200.Contig5_All, CL2555.Contig11_All, Unigene7403_All, Unigene1029_All, CL1200.Contig8_All, Unigene11660_All, CL1200.Contig10_All, CL2555.Contig10_All, Unigene6207_All, CL81.Contig2_All, CL81.Contig16_All, CL5320.Contig11_All, Unigene6214_All, CL2555.Contig9_All, CL369.Contig13_All, CL1200.Contig11_All, CL369.Contig39_All, Unigene1989_All, Unigene6080_All, CL1200.Contig7_A…
Legionellosis	27 (0.87%)	59 (0.44%)	8.64357e-05	0.00445144	ko05134	Unigene4335_All, Unigene7005_All, CL2967.Contig5_All, Unigene3497_All, Unigene8642_All, Unigene7822_All, Unigene4323_All, CL4753.Contig2_All, CL2967.Contig2_All, CL4862.Contig2_All, Unigene2962_All, Unigene6962_All, Unigene3673_All, Unigene9483_All, Unigene10751_All, Unigene7070_All, Unigene8590_All, CL4867.Contig1_All, Unigene5891_All, Unigene7834_All, Unigene7823_All, Unigene9230_All, Unigene29…
Phototransduction - fly	9 (0.29%)	12 (0.09%)	0.000188323	0.00738301	ko04745	Unigene6961_All, CL5150.Contig2_All, CL4167.Contig3_All, CL4182.Contig1_All, Unigene669_All, Unigene7148_All, Unigene2855_All, Unigene8749_All, Unigene668_All
Pertussis	17 (0.55%)	32 (0.24%)	0.000191146	0.00738301	ko05133	Unigene5082_All, Unigene9950_All, Unigene8642_All, CL726.Contig1_All, Unigene9953_All, CL876.Contig1_All, Unigene1744_All, Unigene669_All, Unigene7148_All, Unigene5980_All, Unigene2085_All, Unigene7070_All, Unigene3550_All, Unigene8749_All, Unigene2938_All, CL876.Contig7_All, Unigene668_All
Antigen processing and presentation	15 (0.48%)	27 (0.2%)	0.000237884	0.00816735	ko04612	Unigene5235_All, Unigene1877_All, Unigene7822_All, Unigene7732_All, CL4753.Contig2_All, Unigene6962_All, Unigene9947_All, Unigene5253_All, CL5061.Contig2_All, Unigene3673_All, Unigene8027_All, Unigene8639_All, Unigene7834_All, Unigene7823_All, CL5061.Contig3_All
Influenza A	31 (1%)	75 (0.55%)	0.000272022	0.00840546	ko05164	Unigene5082_All, Unigene6961_All, CL2729.Contig4_All, CL4167.Contig3_All, CL2547.Contig2_All, CL160.Contig6_All, CL2729.Contig3_All, CL4182.Contig1_All, CL2547.Contig1_All, CL2511.Contig2_All, Unigene7822_All, Unigene1744_All, Unigene2811_All, CL2729.Contig2_All, CL4753.Contig2_All, Unigene3463_All, CL2547.Contig4_All, CL2511.Contig1_All, Unigene2085_All, Unigene6962_All, Unigene3673_All, Unigene…
Ubiquitin mediated proteolysis	69 (2.23%)	209 (1.54%)	0.000476373	0.0133817	ko04120	Unigene2707_All, Unigene10057_All, CL2090.Contig8_All, CL3943.Contig2_All, CL3560.Contig1_All, CL3598.Contig5_All, CL385.Contig12_All, CL3319.Contig1_All, CL2040.Contig2_All, CL2040.Contig1_All, Unigene8573_All, Unigene4499_All, CL4663.Contig1_All, CL2097.Contig4_All, CL2090.Contig6_All, Unigene5152_All, CL3424.Contig1_All, CL4796.Contig1_All, CL4702.Contig1_All, Unigene2167_All, CL3596.Contig4_A…
Complement and coagulation cascades	14 (0.45%)	26 (0.19%)	0.000589236	0.0151728	ko04610	Unigene6020_All, Unigene5238_All, Unigene8642_All, Unigene7119_All, CL4983.Contig1_All, Unigene5283_All, CL5205.Contig2_All, Unigene7070_All, CL5205.Contig1_All, Unigene2906_All, Unigene4431_All, Unigene8611_All, Unigene10926_All, Unigene2938_All
Oxidative phosphorylation	69 (2.23%)	214 (1.58%)	0.000985586	0.0234266	ko00190	CL44.Contig3_All, Unigene4702_All, Unigene5972_All, CL2386.Contig1_All, Unigene8583_All, CL1689.Contig5_All, Unigene1773_All, Unigene4194_All, CL3164.Contig1_All, CL483.Contig7_All, Unigene5187_All, CL4163.Contig3_All, Unigene7994_All, Unigene1828_All, Unigene10740_All, CL44.Contig5_All, CL4807.Contig2_All, Unigene907_All, Unigene6917_All, CL2793.Contig2_All, CL530.Contig6_All, Unigene4693_All, U…
Pentose and glucuronate interconversions	41 (1.32%)	115 (0.85%)	0.00124699	0.0275228	ko00040	CL3164.Contig8_All, CL3015.Contig5_All, CL1462.Contig6_All, CL328.Contig6_All, CL831.Contig5_All, Unigene5250_All, Unigene1830_All, Unigene4723_All, CL5033.Contig1_All, CL2761.Contig7_All, CL5033.Contig3_All, CL1092.Contig4_All, CL4414.Contig4_All, CL831.Contig4_All, CL328.Contig3_All, Unigene8831_All, CL831.Contig8_All, CL4921.Contig2_All, Unigene1987_All, CL2761.Contig6_All, CL328.Contig4_All, …
MAPK signaling pathway - yeast	33 (1.07%)	88 (0.65%)	0.00137047	0.0282317	ko04011	Unigene1601_All, Unigene7710_All, CL3864.Contig2_All, CL5150.Contig2_All, Unigene1845_All, CL3506.Contig8_All, CL4664.Contig1_All, Unigene1744_All, CL4317.Contig1_All, Unigene1785_All, CL1622.Contig1_All, CL3406.Contig5_All, CL2954.Contig2_All, CL2397.Contig12_All, Unigene5980_All, CL4993.Contig2_All, CL1001.Contig4_All, CL3860.Contig2_All, Unigene3594_All, Unigene803_All, CL2325.Contig1_All, CL1…
Drug metabolism - cytochrome P450	63 (2.03%)	198 (1.46%)	0.00228145	0.0440605	ko00982	CL5320.Contig10_All, CL1200.Contig5_All, CL2555.Contig11_All, Unigene7403_All, Unigene1029_All, CL1200.Contig8_All, Unigene11660_All, CL1074.Contig26_All, CL4399.Contig4_All, CL1200.Contig10_All, CL2555.Contig10_All, Unigene6207_All, CL1074.Contig7_All, CL81.Contig2_All, CL81.Contig16_All, CL5320.Contig11_All, CL2555.Contig9_All, CL369.Contig13_All, CL1200.Contig11_All, CL369.Contig39_All, Unigen…
Meiosis - yeast	64 (2.07%)	206 (1.52%)	0.00396116	0.0719999	ko04113	CL1771.Contig3_All, Unigene785_All, Unigene2707_All, CL4871.Contig2_All, CL2090.Contig8_All, CL3598.Contig5_All, CL440.Contig13_All, Unigene2810_All, CL857.Contig1_All, CL2383.Contig4_All, CL2090.Contig6_All, Unigene4202_All, CL656.Contig3_All, Unigene2866_All, Unigene6038_All, Unigene870_All, Unigene2989_All, CL3424.Contig1_All, CL2724.Contig4_All, CL656.Contig2_All, CL599.Contig4_All, CL4702.Co…
Glycosaminoglycan degradation	7 (0.23%)	11 (0.08%)	0.00444391	0.0727621	ko00531	CL5124.Contig7_All, Unigene7689_All, CL5188.Contig2_All, CL5124.Contig1_All, CL5124.Contig3_All, CL4842.Contig2_All, Unigene5025_All
Metabolism of xenobiotics by cytochrome P450	65 (2.1%)	211 (1.56%)	0.00460959	0.0727621	ko00980	CL5320.Contig10_All, CL1200.Contig5_All, CL2555.Contig11_All, Unigene7403_All, Unigene1029_All, CL1200.Contig8_All, Unigene11660_All, CL1074.Contig26_All, Unigene8449_All, CL4399.Contig4_All, CL1200.Contig10_All, CL2555.Contig10_All, Unigene6207_All, CL1074.Contig7_All, CL81.Contig2_All, CL791.Contig1_All, CL81.Contig16_All, CL5320.Contig11_All, CL2555.Contig9_All, CL369.Contig13_All, CL1200.Cont…
Measles	16 (0.52%)	37 (0.27%)	0.00470952	0.0727621	ko05162	CL2547.Contig2_All, CL2547.Contig1_All, Unigene7822_All, CL5324.Contig1_All, CL4753.Contig2_All, CL4185.Contig3_All, CL2547.Contig4_All, Unigene6962_All, Unigene3673_All, CL2547.Contig3_All, CL2353.Contig1_All, CL4185.Contig1_All, Unigene7834_All, CL4185.Contig2_All, Unigene7823_All, Unigene5994_All
Protein processing in endoplasmic reticulum	70 (2.26%)	235 (1.74%)	0.00809628	0.119131	ko04141	CL4753.Contig1_All, CL4310.Contig2_All, CL3943.Contig2_All, CL4359.Contig2_All, Unigene7681_All, CL3466.Contig1_All, CL4663.Contig1_All, CL199.Contig7_All, CL2547.Contig2_All, CL4377.Contig2_All, CL1895.Contig2_All, CL2320.Contig1_All, Unigene7680_All, CL2547.Contig1_All, Unigene5883_All, Unigene1877_All, CL3596.Contig4_All, Unigene7822_All, Unigene7732_All, CL4753.Contig2_All, CL108.Contig2_All,…
Parkinson's disease	57 (1.84%)	186 (1.37%)	0.00854119	0.119965	ko05012	Unigene5317_All, CL2386.Contig1_All, Unigene1773_All, Unigene4194_All, CL2097.Contig4_All, CL483.Contig7_All, Unigene5187_All, CL4163.Contig3_All, Unigene7994_All, Unigene1828_All, Unigene907_All, Unigene2167_All, Unigene6917_All, CL2793.Contig2_All, CL2671.Contig6_All, Unigene1049_All, CL2243.Contig2_All, Unigene4452_All, Unigene6821_All, Unigene5675_All, Unigene4457_All, Unigene8543_All, Unigen…
Focal adhesion	36 (1.16%)	109 (0.81%)	0.0097051	0.130386	ko04510	Unigene6892_All, Unigene7015_All, Unigene7710_All, Unigene5082_All, Unigene6961_All, CL5150.Contig2_All, Unigene1756_All, CL4167.Contig3_All, Unigene4350_All, CL1778.Contig2_All, CL4182.Contig1_All, Unigene4180_All, Unigene7925_All, Unigene7829_All, Unigene8829_All, CL4393.Contig11_All, CL1622.Contig1_All, CL3406.Contig5_All, Unigene5980_All, Unigene6136_All, Unigene2085_All, Unigene5079_All, Uni…
PI3K-Akt signaling pathway	51 (1.65%)	176 (1.3%)	0.000348057	0.00241363	ko04151	Unigene6892_All, Unigene5082_All, Unigene1756_All, CL4307.Contig1_All, CL1207.Contig2_All, Unigene4350_All, CL50.Contig2_All, CL1778.Contig2_All, Unigene6950_All, Unigene3436_All, CL5389.Contig3_All, Unigene4180_All, Unigene7925_All, Unigene7829_All, CL4307.Contig3_All, Unigene6028_All, CL5389.Contig1_All, Unigene8829_All, CL4393.Contig11_All, CL1090.Contig7_All, CL2803.Contig1_All, Unigene6136_A…
mTOR signaling pathway	23 (0.74%)	73 (0.54%)	0.000563216	0.00316425	ko04150	Unigene5082_All, CL5150.Contig2_All, CL50.Contig2_All, Unigene6950_All, Unigene3436_All, CL5389.Contig3_All, Unigene6028_All, CL5389.Contig1_All, CL4393.Contig11_All, CL1325.Contig1_All, CL2803.Contig1_All, Unigene6719_All, CL498.Contig8_All, Unigene6718_All, CL4393.Contig5_All, CL4393.Contig16_All, Unigene9001_All, CL4393.Contig13_All, Unigene683_All, Unigene3455_All, Unigene2284_All, Unigene681…
