# Supplementary material for: De novo transcriptome assembly and comprehensive assessment provide insight into fruiting body formation of Sparassis latifolia
Source: Sci Rep. 2022 Jun 30;12:11075. doi: 10.1038/s41598-022-15382-5 (PMC9247108; doi:10.1038/s41598-022-15382-5)
Supplement: Supplementary file 7 — Supplementary Information 7. [file 41598_2022_15382_MOESM7_ESM.xls]

## Sheet: SPvsSPD
Gene ID	SP (FPKM)			SPD (FPKM)			SPD vs SP (log2 ration)	Probability
	Replicate 1	Replicate 2	Replicate 3	Replicate 1	Replicate 2	Replicate 3
Unigene1010_All	0	0	0	30.7658	24.7868	21.2285	5.68	0.99
Unigene7098_All	0.1667	0.088	0.0809	5.0391	5.1507	6.0741	5.6	0.97
Unigene5246_All	0.5742	0.2021	0.5573	27.2646	22.1318	13.2154	5.55	0.99
Unigene6124_All	0	0	0	16.9716	19.7771	23.7434	5.33	0.99
Unigene5478_All	0.6586	0.4966	0.7306	24.7811	8.4412	36.6333	5.21	0.99
CL21_Contig12_All	0.1896	0.1001	0.092	3.4974	5.0084	4.9091	5.14	0.97
Unigene2001_All	0	0	0	14.3684	15.9597	17.9993	5.01	0.99
CL4182_Contig3_All	0	0	0	13.8926	13.5132	15.2728	4.83	0.99
Unigene3459_All	1.028	0.6977	0.4277	16.1798	26.2786	18.0979	4.81	0.99
CL230_Contig2_All	1.3953	1.4731	1.1527	43.0222	36.0466	32.0586	4.79	1
Unigene5463_All	0.138	0.1457	0.2679	5.5151	2.0632	6.8281	4.71	0.97
CL465_Contig18_All	0.5789	0.4754	0.6244	15.163	9.8112	18.2604	4.69	0.99
Unigene4364_All	0.1244	0.1314	0.0604	1.913	2.1709	2.7448	4.43	0.94
Unigene8652_All	0.1372	0.0483	0.0888	1.8742	1.0482	2.6745	4.35	0.93
CL4997_Contig4_All	0.0399	0.0421	0.0387	1.1864	0.6765	0.5742	4.34	0.85
CL3104_Contig2_All	3.3784	2.5423	2.3026	59.4881	50.1245	47.7042	4.26	1
Unigene974_All	0.2369	0.125	0.115	4.127	2.1252	2.8396	4.25	0.95
Unigene2927_All	0	0	0	9.1867	10.3106	6.9434	4.14	0.98
CL761_Contig1_All	9.6854	8.3253	9.2355	152.455	144.788	180.433	4.13	1
Unigene7122_All	0	0	0	7.6819	7.702	9.6214	4.06	0.98
CL3104_Contig1_All	0.8284	1.1788	1.3286	18.0139	19.8918	16.1313	4.02	0.99
CL2069_Contig2_All	0.0469	0.1484	0.091	1.8733	0.8877	1.663	3.95	0.91
CL4622_Contig1_All	0.0909	0.0959	0.0882	1.0243	1.268	1.917	3.94	0.91
Unigene3680_All	0	0	0	6.7974	6.7298	8.5188	3.88	0.98
Unigene3689_All	0	0	0	4.7187	5.2101	12.1727	3.88	0.98
CL465_Contig29_All	0.4667	0.7039	0.9707	10.864	5.3834	14.322	3.84	0.98
CL3831_Contig5_All	0.1168	0	0.1134	3.8301	2.5613	4.0321	3.84	0.96
Unigene5174_All	0.1807	0.1908	0	4.816	2.8828	4.5066	3.81	0.96
CL2181_Contig1_All	13.1307	14.8191	11.1835	175.102	154.722	190.776	3.73	1
CL2730_Contig5_All	4.591	4.395	4.572	64.4838	48.4234	66.6832	3.73	0.99
Unigene2012_All	0	0.143	0	4.3047	4.7274	6.1072	3.73	0.97
CL301_Contig6_All	0.0756	0.1197	0.0367	1.0073	0.9421	1.0876	3.71	0.88
Unigene5240_All	0	0	0	5.0741	3.8388	10.3756	3.68	0.97
Unigene8672_All	0.1409	0.0744	0.1368	1.5162	1.4748	1.4864	3.67	0.91
Unigene1977_All	0.1616	0	0	4.8026	4.5104	5.4239	3.67	0.97
CL1231_Contig8_All	0.0535	0.0848	0.1299	0.6856	1.8407	0.7956	3.63	0.88
Unigene626_All	0.8369	0.5049	0.4642	6.8619	10.0118	5.2745	3.62	0.97
CL4329_Contig3_All	0.9193	0.9706	1.7849	11.7779	16.0387	17.487	3.62	0.98
CL21_Contig13_All	0.313	0.3304	0.2025	3.2609	3.6919	3.3516	3.61	0.95
CL21_Contig15_All	0.0608	0.0642	0.059	0.4364	1.0309	0.7584	3.6	0.83
CL21_Contig22_All	1.1878	1.4631	1.1531	15.2681	16.43	12.8633	3.55	0.98
CL3353_Contig4_All	0.4011	0.4764	0.876	7.7072	6.3472	6.3466	3.54	0.97
Unigene8490_All	1.2834	1.7343	1.4451	18.3093	17.4511	16.0007	3.54	0.99
CL561_Contig3_All	0.693	0.4656	0.1223	5.8754	5.8405	3.0813	3.53	0.96
Unigene1984_All	0	0	0	5.8063	4.7789	6.6872	3.53	0.97
CL247_Contig3_All	0.1674	0.1767	0.0542	1.0866	1.8358	1.6055	3.51	0.91
CL3410_Contig1_All	2.6875	3.5432	2.7997	31.6952	38.0568	28.5778	3.44	0.99
CL761_Contig2_All	22.9896	19.2807	20.9965	206.415	222.05	233.586	3.39	0.99
CL21_Contig5_All	0.0633	0.0668	0.0615	0.3244	1.1361	0.5465	3.39	0.81
Unigene8259_All	0.306	0.1077	0.297	3.4496	1.0168	2.9345	3.38	0.94
CL3353_Contig2_All	0.8088	0.1708	0.7328	6.742	5.5903	5.5332	3.38	0.97
CL3353_Contig3_All	0.1942	0.1537	0.1414	2.2883	0.9194	1.7224	3.33	0.91
Unigene998_All	0	0	0	3.2141	5.3148	6.3161	3.31	0.96
Unigene2908_All	0	0.0942	0.0866	2.9269	1.8683	1.6262	3.24	0.93
Unigene5244_All	0.2721	0.2873	0.1321	2.5096	1.8986	1.957	3.2	0.92
CL4416_Contig2_All	1.2766	1.0108	1.2392	8.8315	14.2263	9.3573	3.2	0.97
CL1231_Contig6_All	0.0825	0.1306	0.1601	0.8876	1.2334	1.3052	3.2	0.88
Unigene3309_All	2.5461	1.861	1.4259	17.9651	17.3769	17.7502	3.19	0.98
CL21_Contig18_All	0.3672	0.2769	0.3055	2.957	3.0332	2.6161	3.18	0.94
Unigene2921_All	0	0	0	4.7263	4.8907	3.8581	3.17	0.95
CL75_Contig7_All	0.1296	0.1094	0.1509	0.6639	2.1182	0.6958	3.16	0.88
CL21_Contig19_All	0.7435	0.2617	0.2887	3.4544	4.1012	3.993	3.16	0.95
Unigene5141_All	7.2437	4.5102	4.6877	49.3028	37.2171	56.2887	3.12	0.98
Unigene1801_All	3.7493	3.9584	2.9116	31.3173	21.6785	39.0139	3.12	0.98
Unigene6902_All	0.1862	0.2621	0.241	1.6856	1.7634	2.5297	3.12	0.92
CL2623_Contig2_All	0.5712	0.603	0.6238	4.9758	7.6869	2.9443	3.12	0.96
Unigene2451_All	0.0837	0.0883	0.0812	0.9005	0.4171	0.8025	3.07	0.81
CL2623_Contig5_All	1.9655	1.4915	1.5502	13.4712	13.5931	14.314	3.05	0.97
Unigene3653_All	0	0	0	4.5186	4.212	3.6997	3.05	0.95
CL1279_Contig1_All	0.4035	0.213	0.0979	2.2744	1.6089	2.0315	3.05	0.92
CL4653_Contig2_All	0.4682	0.309	0.1136	2.9992	2.2172	2.133	3.04	0.93
CL4182_Contig2_All	0.3848	0.325	0.4483	2.4453	3.2225	3.7644	3.03	0.94
CL2191_Contig2_All	0.1373	0.1087	0.0666	0.2814	1.9503	0.2963	3.02	0.83
CL1536_Contig11_All	3.9164	3.502	5.8191	26.0495	43.1465	35.7208	2.99	0.98
Unigene1663_All	4.2428	3.6416	4.2372	28.8437	34.294	33.4895	2.99	0.98
CL75_Contig13_All	0.0892	0.1569	0.1154	0.4569	1.8963	0.5131	2.99	0.85
CL2639_Contig2_All	0.8988	0.6326	0.2908	5.5272	2.9868	5.7468	2.97	0.95
CL1655_Contig3_All	0.1969	0.0832	0.1147	0.3633	1.649	1.0199	2.94	0.85
Unigene4392_All	0.3386	1.0724	0.5478	6.4773	4.6128	3.7882	2.93	0.95
CL2623_Contig1_All	0.1997	0.2109	0.3232	1.433	2.9868	1.1494	2.92	0.91
CL4003_Contig1_All	0.1361	0.2874	0.1982	1.6742	2.0356	0.9792	2.91	0.89
CL1279_Contig2_All	0.2658	0.3742	0.3441	3.9962	1.0601	2.2947	2.9	0.92
Unigene7077_All	0	0	0.1143	1.6894	3.4039	3.1617	2.89	0.93
Unigene1004_All	0.7242	0.5735	0.3515	5.5669	4.8734	1.7364	2.88	0.94
Unigene2989_All	0.6046	0.3192	0.5869	3.718	2.411	4.9288	2.87	0.94
CL465_Contig34_All	1.6441	2.1363	0.7366	12.1839	5.9256	14.9185	2.87	0.96
CL1339_Contig2_All	4.3759	4.4451	4.4544	35.0298	30.6068	31.6904	2.87	0.97
Unigene6159_All	0.2492	0.2631	0	3.0646	1.242	3.1067	2.87	0.92
CL2848_Contig2_All	12.4372	12.513	13.9196	79.4801	124.424	78.1628	2.86	0.98
CL75_Contig12_All	0.1495	0.1842	0.1693	0.6129	2.335	0.693	2.86	0.87
CL3885_Contig1_All	0.71	0.9162	0.6893	5.1749	6.2919	5.2207	2.85	0.95
CL21_Contig14_All	0.0465	0.0491	0	1.239	1.8542	1.204	2.85	0.88
CL4933_Contig2_All	1.0084	0.3549	0.1631	4.1339	2.0105	4.8354	2.85	0.94
CL4416_Contig1_All	0.6943	0.5375	0.629	3.4154	6.6443	3.2848	2.84	0.94
Unigene9814_All	0.1374	0.1934	0.1778	0.4225	2.4655	0.7467	2.84	0.87
Unigene9073_All	1.7817	1.9752	2.7673	9.6783	27.265	9.5691	2.83	0.97
CL1567_Contig2_All	1.8637	1.9383	2.3762	11.9168	18.6349	13.152	2.82	0.96
CL1450_Contig1_All	6.7606	7.3332	6.5627	46.1294	52.9018	45.3863	2.81	0.97
CL616_Contig3_All	0.1719	0.121	0.0556	0.5872	1.1995	0.6594	2.81	0.82
CL2284_Contig4_All	1.2044	1.5895	1.2666	9.2579	7.9044	11.1658	2.8	0.96
Unigene1008_All	0.1301	0.1373	0	2.1328	1.5559	1.6216	2.79	0.9
Unigene8705_All	0.1715	0.1811	0.1665	1.0546	1.8806	0.6579	2.79	0.86
Unigene7942_All	0	0	0.231	2.1952	2.6097	3.6519	2.78	0.92
CL3504_Contig1_All	0.1484	0.0522	0.1921	0.8619	0.9863	0.854	2.78	0.83
Unigene1732_All	1.6221	1.8796	1.613	13.7255	9.4263	11.8382	2.77	0.96
Unigene7930_All	0.1624	0.5143	0.6305	2.9954	2.7517	3.1144	2.76	0.92
Unigene4435_All	0	0	0	2.9506	2.9626	4.186	2.75	0.93
Unigene3601_All	0.1177	0	0.1143	0.362	3.1692	1.355	2.74	0.89
CL1450_Contig2_All	9.486	10.0713	8.553	66.9257	66.4793	54.3805	2.74	0.97
CL4707_Contig2_All	0.7064	0.7458	0.6858	2.1721	9.0379	2.9359	2.73	0.94
CL125_Contig1_All	0.4749	0.1253	0.1152	1.9467	1.8935	0.9108	2.73	0.89
Unigene9013_All	2.4257	5.1221	8.477	19.889	66.5013	19.7744	2.73	0.97
CL4330_Contig2_All	0.6281	0.3789	0.4355	2.8506	3.0411	3.7001	2.73	0.93
Unigene735_All	0.1514	0.3196	0.2939	1.086	2.4146	1.5244	2.72	0.89
CL3914_Contig2_All	2.3969	1.9466	1.2528	12.2826	8.6387	15.9141	2.72	0.96
CL21_Contig17_All	0.3961	0.4182	0.3845	2.1822	3.7023	1.9946	2.72	0.92
Unigene8480_All	1.5503	2.1119	1.9418	12.506	13.7099	10.5035	2.71	0.96
Unigene6224_All	0.1616	0.1706	0.1569	1.1593	0.4833	1.5497	2.71	0.85
Unigene11826_All	0.3186	0.3363	0.3092	2.612	0.6352	3.0552	2.71	0.91
CL2101_Contig3_All	0.1794	0.1263	0.0581	0.5517	1.0137	0.8031	2.7	0.81
CL3898_Contig1_All	0.478	0.3028	0.3712	2.7435	2.7639	1.9254	2.69	0.91
Unigene5176_All	4.0982	3.1064	4.4883	29.4014	18.7514	27.2102	2.69	0.96
Unigene1725_All	2.0015	2.2092	2.6495	9.6041	22.1301	12.3027	2.68	0.96
CL3171_Contig2_All	5.8815	5.889	5.5988	45.0342	30.3755	36.2092	2.68	0.97
CL1231_Contig3_All	0.1227	0.0863	0.1985	0.6705	0.8968	1.0196	2.67	0.82
Unigene736_All	43.1266	44.6514	43.4832	288.765	270.19	273.985	2.67	0.97
Unigene4448_All	2.5167	2.6571	1.6913	17.4602	8.1057	17.8238	2.66	0.96
CL21_Contig16_All	0.2891	0.3053	0.2807	1.4817	2.6903	1.3403	2.66	0.89
CL3777_Contig4_All	50.2884	52.6086	45.9211	326.075	321.744	292.19	2.66	0.97
CL3282_Contig3_All	0.3887	0.0513	0.1887	1.1453	1.3077	1.4911	2.65	0.87
CL2340_Contig3_All	0.2829	0.2987	0.7846	2.568	3.0216	2.9844	2.65	0.92
Unigene7543_All	7.0148	7.8608	7.0484	36.2623	65.7592	34.6998	2.64	0.97
CL75_Contig10_All	0.149	0.2097	0.2892	0.8142	2.4501	0.7619	2.64	0.87
CL2913_Contig1_All	0.4921	0.2969	0.2047	2.6658	1.5418	1.9552	2.63	0.9
CL3716_Contig2_All	0.1818	0.1535	0.1059	1.3414	0.6886	0.6973	2.63	0.82
CL4538_Contig2_All	0.7744	0.6132	0.5638	4.5635	2.3159	5.013	2.61	0.93
CL4416_Contig3_All	1.312	1.5111	1.2736	8.7608	9.235	7.0541	2.61	0.95
CL21_Contig21_All	0.4782	0.4039	0.2785	2.4017	1.8593	2.7519	2.6	0.9
CL4900_Contig1_All	2.1556	3.1862	1.674	10.3837	18.9109	13.0244	2.59	0.95
CL3163_Contig1_All	1.3903	1.5222	1.4996	9.7105	9.24	7.5064	2.58	0.94
CL4648_Contig2_All	6.5292	6.6427	6.2228	39.177	31.0064	44.7435	2.57	0.96
CL113_Contig7_All	0.0988	0.2608	0.3836	0.7594	2.9546	0.7106	2.57	0.87
CL3404_Contig4_All	1.6589	1.666	1.9442	8.6255	14.9647	7.7997	2.57	0.95
Unigene720_All	8.6407	8.316	8.423	54.1226	49.6342	47.2959	2.57	0.96
CL4997_Contig3_All	0.1185	0.1251	0.3067	1.1333	0.6299	1.4772	2.56	0.84
CL2840_Contig5_All	0.1631	0.1435	0.2111	0.9749	1.3005	0.782	2.56	0.83
Unigene11378_All	0.8366	0.5888	1.0828	3.1438	5.8379	5.6162	2.54	0.93
CL898_Contig41_All	0.5374	0.3782	0.4869	2.9373	2.2143	2.9204	2.52	0.91
Unigene6065_All	0.0536	0.2265	0	1.3192	1.7109	1.4402	2.52	0.87
CL519_Contig6_All	0.8109	1.323	0.9302	3.1982	10.3614	3.8411	2.51	0.93
CL2900_Contig2_All	0.6023	0.2935	0.2249	2.0416	2.263	2.0882	2.51	0.89
CL1869_Contig4_All	0.212	0.2686	0.2058	1.3038	1.1414	1.464	2.51	0.86
CL1583_Contig1_All	2.6408	3.2342	2.461	18.0798	10.6359	18.4379	2.5	0.95
Unigene4453_All	0	0	0.8258	4.6501	3.675	1.9037	2.49	0.91
CL2848_Contig1_All	17.8202	20.7945	14.5672	94.8433	119.368	85.3021	2.49	0.96
CL487_Contig2_All	0	0	0	2.3621	3.1182	2.9208	2.49	0.91
CL3432_Contig6_All	25.9619	28.9563	25.2019	164.791	124.467	161.737	2.49	0.96
CL1817_Contig3_All	0.5528	0.2335	0.322	1.8131	2.0391	2.3858	2.49	0.89
CL4121_Contig1_All	0.2327	0.1638	0.1506	1.3513	0.4639	1.2645	2.49	0.83
Unigene34_All	0.2076	0.4383	0.2015	1.3827	2.1727	1.1944	2.49	0.87
CL1896_Contig9_All	1.4741	1.4658	1.5474	7.6594	9.2103	7.94	2.47	0.94
Unigene2847_All	0	0	0	2.9888	2.4293	2.9117	2.47	0.9
CL4802_Contig10_All	0.7259	0.6096	0.7207	3.3478	4.3912	3.5916	2.46	0.92
CL5335_Contig5_All	0.2013	0.3672	0.0533	0.8066	1.8612	0.7197	2.45	0.84
CL1983_Contig1_All	0.4773	0.8063	0.6487	2.9842	5.8054	1.7853	2.45	0.91
CL2836_Contig1_All	0.7809	0.4809	0.5053	3.0012	2.7895	3.8693	2.45	0.91
Unigene10636_All	0.2852	0.1004	0.2461	0.682	2.0532	0.6686	2.43	0.84
CL2087_Contig3_All	0.9655	1.2232	1.3121	5.5413	7.9566	5.2471	2.42	0.93
CL75_Contig16_All	0.2476	0.2876	0.2404	0.8376	2.5675	0.76	2.42	0.86
CL3976_Contig2_All	0.7308	0.3858	1.2415	2.996	5.0998	4.5557	2.42	0.92
Unigene926_All	0.7411	2.869	2.518	12.2796	10.0972	10.3061	2.42	0.94
CL465_Contig5_All	0.1751	0.3697	0.6798	1.9738	1.0472	3.526	2.42	0.89
Unigene885_All	69.7479	73.7123	69.4878	414.722	314.933	404.463	2.41	0.95
CL1259_Contig14_All	0.3864	0.408	0.3751	2.3764	2.3115	1.4825	2.4	0.88
CL1160_Contig5_All	0.7819	0.4127	0.3795	2.4374	1.8512	4.0306	2.4	0.9
Unigene1001_All	0	0	0	3.103	1.8864	2.9036	2.4	0.9
CL2255_Contig2_All	0.9273	0.7236	0.4696	3.5121	4.4612	3.1318	2.39	0.91
CL561_Contig8_All	2.18	2.022	2.0569	12.3617	9.7899	10.6101	2.39	0.94
Unigene585_All	0.4921	0.9814	0.2654	1.7373	4.579	2.727	2.38	0.9
CL909_Contig9_All	1.1259	0.4195	1.1572	1.9685	8.6491	3.4299	2.38	0.92
Unigene11709_All	0.2341	0.2472	0.2273	0	0.9335	2.2453	2.38	0.84
CL4744_Contig3_All	0.858	1.5097	0.9717	5.7156	4.9893	6.7198	2.38	0.92
CL4318_Contig3_All	0.4609	0.3893	0.179	2.1731	1.5623	1.5914	2.37	0.87
CL483_Contig4_All	1.1396	0.4679	1.1063	3.504	5.8068	4.7362	2.37	0.92
CL3057_Contig1_All	0.4281	0.2583	0.4156	1.5044	2.4998	1.701	2.37	0.88
Unigene11235_All	0.3079	0.325	0	2.8397	0.9207	2.0667	2.36	0.88
Unigene3832_All	2.0487	1.3218	1.3258	9.2734	6.2404	8.6231	2.36	0.93
Unigene6120_All	0.1144	0.4831	0.111	0.8207	1.7106	1.0971	2.36	0.84
CL2900_Contig4_All	1.2785	1.1998	1.0112	5.4839	7.7887	4.6774	2.36	0.92
CL3898_Contig3_All	7.1768	6.2459	5.3662	34.6896	32.6787	28.2755	2.35	0.94
CL3404_Contig3_All	6.9472	6.6427	8.1435	37.2125	40.5085	33.3133	2.35	0.95
CL3346_Contig2_All	0.0644	0.3398	0.1874	1.1215	0.8983	0.9877	2.35	0.81
CL616_Contig27_All	0.3069	0.216	0.0993	0.6291	1.6318	0.883	2.34	0.82
CL3855_Contig2_All	0.6516	0.344	0.4744	2.8381	1.7863	2.812	2.34	0.89
CL689_Contig1_All	0.9092	1.3363	1.1594	4.184	8.8503	4.1887	2.34	0.92
Unigene5900_All	1.2956	1.4363	1.6979	6.1081	7.2329	8.9463	2.33	0.92
Unigene4265_All	9.6093	6.7635	7.8473	45.4904	32.8439	43.1531	2.33	0.95
Unigene5168_All	1.7809	0.8906	1.0009	5.0915	7.2885	6.1128	2.33	0.92
CL374_Contig24_All	0.9408	2.1853	1.4613	9.2567	4.502	9.2034	2.32	0.93
CL909_Contig3_All	0.4503	0.1297	0.5564	1.0489	3.1017	1.5312	2.32	0.87
Unigene10465_All	0.3341	0.1176	0.3243	1.4837	1.1101	1.2816	2.32	0.84
Unigene5009_All	3.4139	2.2527	2.3612	14.3893	12.1245	13.6695	2.32	0.93
CL3874_Contig3_All	3.1928	3.8997	3.2817	17.5165	17.7246	16.151	2.31	0.94
CL1054_Contig4_All	8.9943	8.8105	8.9805	45.7997	36.2297	50.1343	2.3	0.94
CL4241_Contig7_All	0.8384	1.3277	0.6976	3.8667	6.7462	3.5034	2.3	0.91
CL1694_Contig4_All	0.6509	0.6872	0.7371	2.2236	4.9746	3.0171	2.3	0.9
CL561_Contig2_All	0.0882	0.0931	0.7701	1.2648	1.5818	1.7754	2.28	0.85
Unigene4367_All	1.3029	1.4672	1.4334	6.8545	7.1003	6.4142	2.28	0.92
Unigene3487_All	39.6878	45.6258	38.526	192.144	225.959	182.821	2.28	0.95
Unigene7954_All	0	0	0.4911	2.8515	1.2608	3.1535	2.28	0.89
CL75_Contig6_All	0.427	0.4227	0.3109	1.4223	2.9532	1.2798	2.28	0.87
CL224_Contig31_All	0.1804	0.3809	0.1751	0.7396	1.0791	1.7302	2.27	0.83
CL2995_Contig1_All	0.4555	0.3206	0.2579	1.9452	1.6272	1.4198	2.27	0.86
CL3404_Contig1_All	2.4263	3.1651	2.7743	12.9568	16.3613	10.7772	2.26	0.93
CL3035_Contig1_All	4.5758	7.3143	4.6079	22.1776	35.5553	21.286	2.26	0.94
CL75_Contig18_All	0.4189	0.4163	0.3588	1.5154	2.8252	1.3944	2.26	0.87
CL519_Contig7_All	3.8524	4.2198	3.5994	14.9295	24.315	16.5105	2.26	0.93
CL1888_Contig4_All	0.096	0.4053	0.2795	1.0819	1.9134	0.7363	2.26	0.83
CL4707_Contig1_All	3.325	3.9947	5.0085	18.9192	19.2026	20.4528	2.25	0.93
Unigene1974_All	0	0	0	2.3866	1.9643	2.7486	2.24	0.88
CL4739_Contig4_All	12.8419	15.0313	13.1934	64.8546	68.364	60.6881	2.24	0.94
CL1129_Contig2_All	10.8686	5.8315	7.0913	46.9305	26.1104	39.6436	2.24	0.94
CL4744_Contig4_All	1.3502	0.9504	1.3107	5.0741	4.786	7.1942	2.24	0.91
Unigene11429_All	0.4947	0.7834	0.2401	2.028	3.4521	1.6605	2.23	0.88
CL3914_Contig3_All	0.1999	0.1407	0.3234	0.8877	1.5276	0.7028	2.23	0.81
CL1021_Contig7_All	0.3159	0.2729	0.2788	0.6034	2.3192	1.1294	2.22	0.84
CL3404_Contig9_All	4.1089	3.0986	6.5528	19.8527	21.6512	22.518	2.22	0.93
CL4701_Contig4_All	0.9779	0.7288	0.7259	3.0068	4.9318	3.3653	2.22	0.9
Unigene2896_All	0.3995	0.2109	0.5817	1.8424	1.593	2.1072	2.22	0.86
Unigene1082_All	0.242	0	0.2349	0.744	1.4474	2.3208	2.21	0.85
Unigene2682_All	8.5864	9.3779	10.4291	43.9574	49.2927	37.807	2.21	0.94
CL2623_Contig4_All	6.9015	5.745	4.5736	25.8445	26.3957	27.239	2.21	0.93
CL2047_Contig2_All	0.1632	0.5168	0.1584	1.505	0.9759	1.4083	2.21	0.83
CL75_Contig17_All	1.2416	0.9438	1.2294	4.301	6.9561	4.4772	2.2	0.91
CL1579_Contig1_All	1.159	1.2237	0.8036	4.5817	4.9518	5.0814	2.2	0.9
CL4590_Contig2_All	1.5299	0.323	0.297	4.0768	3.3554	2.3476	2.19	0.89
Unigene9026_All	6.9286	7.9605	6.3301	26.3853	45.3026	25.0159	2.19	0.93
CL4649_Contig3_All	1.4351	1.3815	1.1473	6.7485	6.5642	4.7362	2.19	0.91
CL75_Contig8_All	1.3722	1.5541	1.6226	6.2135	8.7796	5.7904	2.19	0.91
CL2623_Contig7_All	0.902	0.7619	1.1091	3.8213	4.1965	4.6139	2.19	0.9
CL1869_Contig1_All	0	0	0.2395	1.2644	1.9678	2.3663	2.18	0.86
Unigene6621_All	0.8827	1.2115	1.2424	5.7897	4.1357	5.1638	2.18	0.9
Unigene8025_All	3.2794	3.6722	4.341	14.3609	16.9407	19.9191	2.18	0.93
CL757_Contig4_All	0.2276	0.206	0.4103	1.2997	1.5235	0.9979	2.18	0.83
CL1021_Contig6_All	1.4389	1.5553	1.6295	5.4598	8.2819	7.0639	2.17	0.91
Unigene1014_All	0	0	0	2.4947	2.5999	1.6675	2.17	0.87
CL3898_Contig2_All	10.5596	8.8127	10.8363	45.6605	48.4237	41.5697	2.17	0.93
CL1604_Contig25_All	0.2277	0.306	0.4823	1.082	1.9192	1.5287	2.16	0.84
CL2178_Contig2_All	0.2013	0.4251	0.3909	0.619	2.0071	1.9309	2.16	0.84
CL75_Contig15_All	1.1606	1.4917	1.6164	5.5078	8.1241	5.4201	2.16	0.91
CL909_Contig2_All	0.8794	0.3095	0.9756	1.6309	5.6774	2.3695	2.16	0.89
Unigene5273_All	0.3023	0.4788	0.5869	1.4717	2.4863	2.1745	2.16	0.86
CL2900_Contig3_All	4.9317	4.4257	4.3086	23.1873	15.9169	21.8159	2.16	0.93
CL75_Contig19_All	0.2988	0.3155	0.2659	0.8166	2.2092	0.9074	2.16	0.83
CL534_Contig1_All	0.2449	0.6465	0.1189	1.5062	1.8313	1.1745	2.16	0.84
CL2572_Contig5_All	0	0.6857	0	4.3267	1.2949	1.8686	2.15	0.87
CL429_Contig2_All	1.3108	1.1071	1.7814	7.5231	5.2269	5.7827	2.14	0.91
CL1567_Contig6_All	32.9378	32.4268	29.5896	158.882	116.002	144.238	2.14	0.94
CL2995_Contig2_All	0.4249	0.3671	0.3375	1.3857	1.7329	1.8524	2.14	0.85
CL368_Contig3_All	4.8859	5.3661	4.1062	22.6177	20.2674	20.1583	2.13	0.93
CL2625_Contig1_All	0.1899	1.0027	0.7375	1.5573	3.4083	3.4611	2.13	0.88
Unigene5166_All	0.3573	0.2829	0.2601	0.6408	0.8905	2.3987	2.13	0.83
CL3976_Contig1_All	0.6601	0.5227	1.1214	1.8605	4.9356	3.3237	2.13	0.89
CL3213_Contig1_All	1.4381	1.5545	1.3295	5.6851	7.5097	5.6811	2.13	0.91
Unigene11635_All	0.2706	0.5714	0.2627	1.6641	1.8884	1.2977	2.13	0.85
Unigene6213_All	0	0.1512	0.139	1.1741	1.8558	0.412	2.12	0.81
CL909_Contig8_All	0.8278	0.4706	0.8653	2.023	5.0146	2.3816	2.12	0.88
CL909_Contig6_All	0.6084	0.1713	0.5512	1.1639	3.1134	1.517	2.12	0.86
Unigene5114_All	46.4042	46.1197	48.4206	199.687	196.946	217.446	2.12	0.93
Unigene7088_All	0	0	0	2.5691	1.6993	2.2117	2.11	0.86
CL2052_Contig1_All	0.4154	0.5482	0.7057	2.4836	2.2087	2.5232	2.11	0.87
CL5359_Contig2_All	0.6085	0.2753	0.8439	2.2274	1.5599	3.6684	2.11	0.87
CL561_Contig5_All	1.7793	2.2754	1.8002	9.7857	7.5199	7.715	2.1	0.91
CL2978_Contig2_All	7.0951	7.5994	5.49	34.7778	27.575	24.3583	2.1	0.93
Unigene3636_All	0	0	0	1.7013	1.8913	2.8429	2.1	0.86
Unigene8462_All	3.467	2.4624	2.6924	13.8255	11.5627	11.1841	2.08	0.91
CL3442_Contig7_All	0.4959	0.6981	0.6418	2.8801	3.131	1.7438	2.08	0.87
Unigene7544_All	11.7832	13.9426	11.3088	52.8175	54.212	49.2537	2.08	0.93
CL4342_Contig2_All	0.4935	1.4327	1.4371	2.6552	9.4699	2.1297	2.08	0.89
CL561_Contig7_All	1.4793	1.692	1.5796	7.3533	6.9559	5.7223	2.08	0.9
CL689_Contig2_All	1.2101	1.8887	1.7706	5.5002	9.4062	5.6515	2.08	0.9
CL2258_Contig3_All	18.0193	18.5844	18.6545	75.2056	88.4154	67.7769	2.07	0.93
Unigene11178_All	0.3097	0	0.3007	1.9048	1.8527	0.8912	2.07	0.84
Unigene7112_All	0	0.1558	0	1.2103	2.5016	1.1325	2.07	0.84
CL584_Contig5_All	6.5779	5.6646	7.6212	30.2284	24.87	28.4899	2.07	0.92
Unigene3718_All	0.2124	0.4485	0.2062	1.7413	0.8469	1.0184	2.06	0.81
CL4700_Contig2_All	0.799	1.4059	0.2585	2.7295	3.7169	3.8312	2.06	0.88
CL4653_Contig1_All	0.2815	0.2378	0.4372	1.8465	0.8419	1.2959	2.06	0.82
CL2849_Contig9_All	19.1969	19.8622	19.0573	89.1395	79.4584	73.3974	2.06	0.93
CL584_Contig3_All	0.682	0.56	0.9195	3.3006	3.135	2.5072	2.05	0.87
Unigene3407_All	0.2889	0.1525	0.5608	1.0362	1.5838	1.5237	2.05	0.82
CL2087_Contig2_All	6.3218	7.3999	7.204	27.5366	31.7168	27.6787	2.05	0.92
CL4358_Contig1_All	0.7804	0.2746	0.505	2.9326	1.0373	2.4947	2.05	0.86
CL1983_Contig3_All	16.9768	14.1476	14.3504	62.3639	56.9051	68.6477	2.05	0.92
CL5013_Contig1_All	0.2825	0.2983	0.4571	0.193	3.4735	0.6322	2.05	0.83
Unigene2387_All	0	0.2346	0	2.5053	0.8861	1.705	2.05	0.84
Unigene4368_All	0.6129	0.6471	1.3387	4.5541	3.055	3.0859	2.04	0.88
CL855_Contig5_All	0.4212	0.7412	0.318	1.6788	2.8927	1.5261	2.04	0.85
Unigene2764_All	9.5126	9.3445	7.0661	36.2	37.7677	32.6844	2.04	0.92
CL4426_Contig1_All	1.4259	0	1.1073	4.6764	3.6958	4.1025	2.04	0.89
Unigene734_All	0.4425	0.1168	0	0.3401	2.6468	1.3792	2.04	0.83
CL5101_Contig1_All	3.5793	2.9523	2.8231	14.1387	8.4374	15.8049	2.04	0.91
CL4523_Contig2_All	0.7348	0.1552	0.1427	1.205	1.4651	1.5504	2.03	0.82
CL2889_Contig1_All	1.0814	0.519	0.668	3.6272	2.5481	3.1113	2.03	0.87
CL5229_Contig12_All	1.0612	0.7873	0.6125	3.4097	3.3166	3.3282	2.03	0.87
Unigene11672_All	0.4996	0	0.485	0	0.7471	4.7914	2.02	0.85
Unigene8698_All	0	0	0	2.7429	1.8471	1.4808	2.02	0.85
Unigene8788_All	0.7203	0.7605	0.5244	2.0303	4.4882	1.5544	2.01	0.86
Unigene1754_All	1.3536	1.1184	1.0569	5.8509	4.1363	4.205	2.01	0.89
CL2087_Contig1_All	0.511	0.8093	0.8061	2.6186	3.3749	2.5729	2.01	0.87
CL4356_Contig3_All	10.3687	10.0732	9.8289	44.1533	34.9889	42.9974	2.01	0.92
CL4900_Contig2_All	125.779	125.909	112.129	489.597	494.945	482.19	2.01	0.92
CL368_Contig2_All	4.3134	3.8534	4.0905	14.9286	19.6148	14.3514	2	0.91
CL616_Contig26_All	0.5021	0.3534	0.3249	1.3722	1.9187	1.4446	2	0.83
Unigene11468_All	0.3186	0.3363	0.3092	0	2.8583	0	2	0.81
Unigene8710_All	0	0	0	1.6037	2.5999	1.7508	1.99	0.85
CL194_Contig4_All	1.0003	1.2322	0.874	3.4517	5.4516	3.4538	1.99	0.88
CL2685_Contig3_All	12.2751	11.6573	12.6044	38.9116	57.8956	47.8292	1.99	0.92
Unigene3613_All	0	0	0	1.6822	1.8408	2.4268	1.99	0.85
Unigene1980_All	0	0	0	1.9327	2.0245	1.9476	1.98	0.84
CL2657_Contig5_All	0.4701	0.3545	0.1956	1.5142	1.4729	1.0305	1.98	0.81
CL909_Contig13_All	2.4735	3.026	2.6679	7.4443	15.6171	9.1877	1.98	0.9
CL519_Contig5_All	12.0812	10.5323	11.2166	45.1632	43.3097	45.4279	1.98	0.92
CL2836_Contig5_All	0.5957	0.8385	1.1565	4.07	1.7815	4.3798	1.98	0.87
Unigene2999_All	0	0	0	0.9589	1.8654	3.0507	1.97	0.84
CL1157_Contig8_All	0.5479	1.1568	0.7977	2.8075	3.6866	3.2839	1.97	0.87
Unigene6920_All	2.1027	2.1275	2.4664	11.4039	6.8127	7.9825	1.97	0.9
CL4350_Contig1_All	0.7064	0	0.3429	1.2671	1.9367	2.8794	1.97	0.85
CL5291_Contig1_All	0.8653	0.3045	0.28	2.0694	0.5751	3.043	1.97	0.84
Unigene4485_All	0.2408	0	0	2.2215	1.6806	0.9239	1.96	0.83
CL5301_Contig1_All	1.4804	2.0319	1.7245	8.8001	3.3944	8.2348	1.96	0.89
CL3976_Contig3_All	0.4524	0.4777	0.8784	1.1593	3.6083	2.278	1.96	0.85
CL5123_Contig5_All	0.3136	0.3311	1.8266	2.8927	3.1264	3.6092	1.96	0.87
CL616_Contig11_All	0.3551	0.328	0.3016	1.2738	1.4602	1.1068	1.96	0.81
CL689_Contig3_All	6.691	7.6858	6.9628	25.6198	35.3613	21.9376	1.96	0.91
CL3976_Contig4_All	0.5904	0.6234	1.1463	1.5128	4.5617	3.1144	1.96	0.87
CL2087_Contig4_All	0.7953	0.9096	1.0937	3.3961	4.0962	3.3686	1.96	0.87
Unigene8603_All	5.5591	4.5907	5.4498	23.4666	16.7901	20.3754	1.96	0.91
Unigene7883_All	0.8869	0.5351	0.492	2.2076	1.9579	3.2202	1.95	0.85
CL1536_Contig12_All	1.7425	2.0487	1.4993	3.4094	11.37	5.697	1.95	0.89
CL3442_Contig4_All	5.9766	3.9437	5.439	18.9504	13.9643	26.3307	1.95	0.91
Unigene6948_All	4.2377	5.8659	2.7424	19.2064	14.8329	15.7147	1.95	0.91
Unigene2043_All	0	0	0	1.3889	3.0879	1.2997	1.95	0.84
Unigene8621_All	0.7465	0.3378	0.8281	2.4045	2.4451	2.5057	1.94	0.85
CL461_Contig3_All	1.9554	1.6822	1.9685	5.3443	7.9419	8.196	1.94	0.89
CL909_Contig7_All	44.265	54.5226	47.8407	189.907	174.416	198.604	1.94	0.92
CL2482_Contig2_All	1.8568	2.1093	2.3729	8.2867	8.201	7.7769	1.94	0.89
Unigene555_All	0.3557	0.2817	0.4316	1.5494	1.7731	0.7676	1.94	0.81
CL2233_Contig3_All	11.3807	13.3342	12.6194	42.768	48.2873	51.4675	1.93	0.91
Unigene11123_All	0	0	0	2.365	1.1502	2.2131	1.93	0.84
CL2397_Contig1_All	0.3231	0.614	0.6272	2.4502	1.6103	1.921	1.93	0.84
CL401_Contig3_All	0.1748	0.5536	0.509	1.9703	1.3938	1.3409	1.93	0.82
CL3789_Contig6_All	0.8877	0.9372	0.7979	4.0097	1.9993	4.0044	1.93	0.86
CL4516_Contig2_All	0.6891	0.5291	0.1216	1.8619	1.5612	1.6822	1.93	0.83
CL5273_Contig7_All	1.6052	1.4526	0.4452	2.8202	4.1148	6.3777	1.93	0.88
Unigene5119_All	17.5422	17.6787	17.2222	63.1303	54.8483	81.825	1.93	0.91
CL1975_Contig1_All	0	0	0	2.747	1.4932	1.4365	1.92	0.83
Unigene7992_All	0.4038	0.4263	0.3919	0.8276	1.2075	2.5814	1.92	0.82
Unigene1982_All	0.658	0.6947	0.4258	1.7982	1.9678	2.9448	1.92	0.84
Unigene2020_All	0.9703	0.2561	0.2355	2.2375	1.4509	1.8611	1.92	0.83
CL3404_Contig7_All	0.4368	0.4612	0.589	1.6416	1.9234	2.0366	1.91	0.83
Unigene7600_All	0.9645	1.0183	0.4681	2.5948	3.2451	3.3531	1.91	0.86
CL2047_Contig4_All	0.8935	0.9433	0.2891	2.442	2.6722	2.8564	1.91	0.85
CL2836_Contig3_All	1.1534	0.5412	0.7464	3.3494	2.8107	2.9498	1.9	0.86
CL3976_Contig5_All	0.4893	0.5166	1.0686	1.379	3.6582	2.6981	1.9	0.85
Unigene2940_All	0.4474	0.7086	0.2172	2.0635	1.5611	1.5018	1.9	0.82
CL1021_Contig2_All	1.6206	1.4544	1.547	4.5954	8.7782	3.7043	1.89	0.88
CL75_Contig14_All	0.674	0.6588	0.6058	1.9443	3.21	2.0109	1.89	0.84
CL3848_Contig2_All	0.728	0.4891	1.0922	0.9497	6.2022	1.3965	1.89	0.85
CL1583_Contig3_All	0.2819	0.5102	0.3518	1.0317	1.7663	1.4289	1.89	0.8
Unigene6207_All	7.5724	5.6433	9.2244	14	49.8822	18.5117	1.88	0.9
CL285_Contig1_All	1.5205	1.8059	0.984	5.3892	4.8631	5.5291	1.87	0.87
Unigene1978_All	0.7102	0.7498	1.0341	2.1836	3.3629	3.5758	1.87	0.85
CL1516_Contig4_All	1.1193	1.3902	0.703	4.1836	2.8223	4.7357	1.87	0.86
CL4796_Contig2_All	1.7272	0.2605	0.2395	3.5403	3.1976	1.4198	1.87	0.85
Unigene9660_All	1.0796	0.2849	0.262	2.7661	1.8834	1.2942	1.87	0.83
CL2052_Contig2_All	0.7571	1.0552	0.8526	3.1039	4.0457	2.585	1.87	0.85
CL5190_Contig1_All	0.5554	0.4398	0.4044	1.5654	1.6611	1.8643	1.86	0.82
CL584_Contig1_All	0.7275	0.144	0.7062	1.7242	2.4477	1.5699	1.86	0.83
CL3504_Contig6_All	3.3432	2.5492	2.1636	11.2946	7.3447	10.5096	1.86	0.89
Unigene4654_All	45.7397	42.4174	42.0406	163.82	144.763	163.966	1.86	0.91
Unigene3648_All	0	0	0	1.6058	1.4318	2.3792	1.85	0.82
CL1537_Contig5_All	1.5661	1.7233	1.8628	5.3576	7.806	5.3942	1.85	0.87
CL1604_Contig18_All	0.3932	0.4009	0.5002	1.6538	1.8519	1.1444	1.85	0.81
Unigene3511_All	2.0401	2.451	2.117	10.8149	5.0494	8.0286	1.85	0.88
CL635_Contig55_All	0.5455	0.4479	0.5883	1.615	1.5709	2.4994	1.85	0.82
CL1655_Contig8_All	1.0248	0.7907	0.727	2.747	3.8508	2.5327	1.84	0.85
Unigene7099_All	0	0	0	2.1999	1.9258	1.2351	1.84	0.82
CL2849_Contig11_All	24.3728	24.592	21.2269	103.763	69.2206	77.5792	1.84	0.9
CL5354_Contig13_All	0.2455	0.2592	0.715	1.5099	0.7343	2.1193	1.84	0.8
CL3404_Contig8_All	0.6879	0.8331	0.7365	2.4987	2.844	2.7263	1.84	0.84
CL4212_Contig2_All	1.2518	0.9912	0.7595	5.2924	2.3399	3.0514	1.83	0.86
CL1734_Contig2_All	4.826	4.5057	4.8977	18.2312	15.4471	16.8879	1.83	0.89
CL1785_Contig8_All	0.2983	0.7873	0.5791	2.1399	1.9328	1.8594	1.83	0.82
CL3860_Contig2_All	5.6054	5.2538	4.4974	20.4003	16.9922	17.3344	1.83	0.89
Unigene4389_All	0.583	0.4104	0.7546	0.5975	0.775	4.8459	1.83	0.83
CL3057_Contig2_All	0.5957	0.3144	0.53	1.5262	2.0784	1.4758	1.82	0.81
Unigene2391_All	0.2595	1.0957	0.7556	3.4569	1.0346	2.986	1.82	0.84
Unigene3693_All	0.377	0.7961	0.732	1.5457	2.0673	3.0736	1.81	0.83
CL368_Contig8_All	18.2129	15.535	18.0793	59.4789	56.9655	65.8551	1.81	0.9
Unigene6850_All	2.2167	2.5824	2.0034	7.9907	8.6869	7.1841	1.81	0.88
CL1616_Contig2_All	0.3747	0.4395	0.485	1.9201	1.7432	0.8784	1.81	0.8
Unigene8823_All	0	0	0	1.1464	1.9514	2.1455	1.81	0.81
CL1193_Contig2_All	0.9411	0.7321	1.0577	3.1473	3.4069	3.0401	1.81	0.85
Unigene10613_All	1.0393	0.7838	1.1531	3.8044	2.8617	3.7023	1.8	0.85
CL1537_Contig3_All	1.8459	1.9964	2.2289	6.9213	8.0788	6.0881	1.8	0.87
Unigene1058_All	0	0	0	1.2738	1.8585	2.0859	1.8	0.81
CL4755_Contig1_All	0.1337	0.4234	0.7787	1.9182	1.0662	1.6668	1.8	0.8
CL921_Contig5_All	1.2208	1.4775	1.3006	4.4248	4.6898	4.8544	1.8	0.86
Unigene6955_All	6.3686	7.4315	6.3991	21.1845	30.6304	18.4305	1.8	0.89
CL3410_Contig4_All	1.5477	1.7576	1.5908	3.0926	9.5818	4.3159	1.8	0.87
CL194_Contig3_All	4.3478	3.5663	5.0646	13.3681	16.4371	15.1073	1.79	0.89
CL3979_Contig4_All	1.255	0.6625	0.9572	1.5619	5.2725	3.095	1.79	0.85
CL2258_Contig6_All	1.1044	0.6413	1.3937	2.4902	4.5141	3.8661	1.79	0.85
CL368_Contig4_All	11.7998	13.646	14.357	42.8711	58.4959	36.3242	1.79	0.9
Unigene3756_All	2.6492	0.9323	0.2857	4.5252	3.5213	5.3637	1.79	0.86
CL2913_Contig2_All	0.4276	0.7417	0.6226	2.379	1.4615	2.3726	1.79	0.82
Unigene3085_All	1.2611	1.5051	1.2774	4.1584	4.3728	5.4688	1.79	0.86
Unigene2013_All	0.5819	0.4096	0.5649	1.7891	1.1602	2.4183	1.79	0.81
Unigene11243_All	0	0	0.3122	2.9667	0.9619	0.6169	1.79	0.8
CL689_Contig6_All	0.8274	0.5824	0.5355	2.8267	1.2373	2.6451	1.79	0.83
Unigene1789_All	8.2011	7.6844	7.762	30.9943	24.3737	26.2502	1.79	0.89
CL2785_Contig2_All	0.8565	1.3299	1.5651	4.6991	4.2694	3.9623	1.79	0.86
CL465_Contig30_All	2.0414	1.4144	1.0528	7.1267	2.8619	5.5064	1.78	0.86
CL3789_Contig7_All	0.7371	0.7782	0.5504	3.0508	1.3283	2.6916	1.78	0.83
Unigene2862_All	0.3753	0.7133	0.5101	1.4618	1.6464	2.3758	1.78	0.82
CL757_Contig2_All	0.4809	0.3808	0.4669	1.6636	1.3185	1.5856	1.78	0.8
Unigene10142_All	0.634	0.5737	0.3956	1.578	1.7155	2.1715	1.77	0.81
CL75_Contig5_All	0.6022	0.9007	0.9743	2.9831	3.3519	2.0936	1.77	0.84
Unigene6650_All	0.5542	0.5433	0.5764	1.6634	2.6835	1.3668	1.77	0.82
CL2302_Contig3_All	1.6946	2.202	2.9104	4.6427	12.2806	6.3135	1.77	0.87
CL1896_Contig1_All	0.5958	0.7585	0.7654	2.3885	2.4456	2.3863	1.77	0.83
CL4998_Contig1_All	0.8687	0.5095	1.6865	2.7698	4.3299	3.3324	1.77	0.85
CL3114_Contig2_All	52.3068	62.0446	56.0893	191.775	192.798	191.279	1.76	0.9
CL3186_Contig1_All	7.5001	4.7511	5.9863	24.5978	16.1168	21.0994	1.76	0.89
Unigene5503_All	1.0702	1.5536	1.2337	4.1818	4.5344	4.3622	1.76	0.86
CL4185_Contig1_All	1.2321	0.9947	1.6181	4.531	4.1906	4.3095	1.76	0.86
CL3131_Contig2_All	0.4715	0.7467	0.2289	1.6914	1.4102	1.8088	1.76	0.8
Unigene9049_All	13.1001	18.1934	15.277	55.687	56.0068	46.2071	1.76	0.9
CL229_Contig23_All	0.56	0.2956	0.6796	1.722	2.3728	1.0742	1.75	0.81
Unigene5213_All	0	0	0	1.598	1.8247	1.6254	1.75	0.81
Unigene3380_All	1.0119	1.2062	1.014	4.1818	3.1239	3.5375	1.75	0.85
CL2007_Contig7_All	0.5119	0.7206	0.8281	1.7487	2.5514	2.6182	1.75	0.83
CL1253_Contig3_All	2.1528	2.8964	2.7186	7.5369	10.7308	7.674	1.74	0.87
Unigene4074_All	0.3685	1.4005	0.6438	3.1723	2.4244	2.4737	1.74	0.83
CL1655_Contig9_All	0.6045	0.2978	0.5477	1.363	2.1293	1.3527	1.74	0.8
Unigene7783_All	11.416	10.4091	9.5707	41.2165	36.2111	27.6201	1.74	0.89
CL2245_Contig2_All	1.4065	0.4243	0.1951	2.2653	2.0031	2.5052	1.74	0.82
CL4126_Contig1_All	1.1028	0.6653	1.3764	3.3907	3.4552	3.6261	1.74	0.85
CL3414_Contig3_All	0.3813	0.6039	0.8329	1.3678	3.1361	1.5542	1.74	0.82
Unigene11627_All	0.2868	0.9084	0.8352	2.3515	1.1437	3.3007	1.74	0.83
Unigene11983_All	0	0	0	1.5438	1.2513	2.1669	1.73	0.8
CL2582_Contig4_All	1.0959	0.4959	0.304	1.6046	3.5897	1.051	1.72	0.82
CL1975_Contig2_All	0	0	0	1.6126	1.5011	1.8336	1.72	0.8
CL1888_Contig2_All	20.025	22.9446	25.617	62.9227	85.5777	77.1176	1.72	0.89
Unigene2700_All	1.2447	0.4928	0.7552	3.3488	1.8613	2.9844	1.72	0.83
Unigene4471_All	0	0	0	1.5819	1.7097	1.6447	1.72	0.8
Unigene3887_All	0.7722	0.5149	0.5523	1.7911	2.512	1.754	1.72	0.82
CL4649_Contig1_All	1.194	1.5649	1.279	5.1482	3.7762	4.3041	1.71	0.85
Unigene3458_All	3.6021	3.4027	3.2666	9.2779	14.2691	10.1364	1.71	0.88
CL4371_Contig2_All	1.2197	1.2877	1.4572	3.3654	4.77	4.7688	1.7	0.85
CL2191_Contig3_All	0.8062	0.8882	0.8506	2.0477	3.8787	2.3195	1.7	0.83
Unigene8568_All	91.1014	104.625	101.88	296.498	374.664	290.322	1.69	0.89
CL2041_Contig2_All	0.5241	0.6708	0.4471	1.7418	1.5359	2.026	1.69	0.8
CL4356_Contig4_All	3.9207	3.6523	4.7014	13.0002	11.3806	15.2615	1.69	0.87
CL3298_Contig3_All	32.3435	30.6342	28.468	95.7169	93.5451	105.779	1.69	0.89
CL1509_Contig9_All	6.9406	6.1578	5.775	18.4111	21.9784	19.9133	1.68	0.88
CL2623_Contig3_All	1.8106	0.7646	0.8788	5.1958	2.888	2.9519	1.68	0.84
CL2376_Contig3_All	8.5057	8.0492	8.9112	30.3782	24.3006	26.7105	1.68	0.88
CL1988_Contig4_All	1.5253	2.1165	1.4806	5.2257	5.1264	6.0602	1.68	0.85
Unigene2467_All	12.3598	10.2593	11.005	41.06	17.1651	49.2948	1.68	0.88
CL1701_Contig7_All	1.3363	1.3586	0.9609	4.8189	3.2564	3.6074	1.68	0.84
CL4928_Contig1_All	1.6025	2.461	1.1314	7.4656	3.3404	5.8682	1.68	0.85
CL3914_Contig1_All	1.0879	1.5315	1.3377	4.906	4.1936	3.5474	1.68	0.85
CL1888_Contig11_All	2.462	1.7329	2.3899	6.168	9.8175	4.9847	1.67	0.86
CL5041_Contig3_All	3.8619	3.3235	2.8983	11.8407	10.5468	9.6484	1.67	0.87
Unigene1748_All	36.1874	31.5103	30.694	114.764	85.2367	112.58	1.67	0.89
CL3019_Contig1_All	0.4661	0.8201	0.754	2.3883	2.3747	1.7382	1.67	0.81
CL3904_Contig1_All	1.779	1.0363	2.0247	2.2005	9.9072	3.2947	1.67	0.85
Unigene3815_All	0.8737	0.6233	0.8711	1.5247	4.4728	1.5627	1.67	0.82
CL2302_Contig2_All	4.8382	5.2242	7.0983	12.3403	23.4037	18.6132	1.66	0.87
Unigene8946_All	1.3255	1.0765	1.4516	4.3889	3.9641	3.8136	1.66	0.84
CL1021_Contig1_All	7.5986	7.4334	5.7256	21.2666	23.4139	21.0215	1.66	0.88
Unigene7803_All	246.49	234.336	240.198	839.699	559.972	883.415	1.66	0.89
CL4342_Contig1_All	1.9331	2.6688	3.8973	4.572	17.9367	4.4209	1.66	0.86
CL1993_Contig5_All	1.8556	2.2652	2.0828	6.7158	5.0294	7.7303	1.65	0.85
CL3410_Contig3_All	1.8732	1.9635	1.9482	3.4007	9.9236	4.7734	1.65	0.85
CL440_Contig13_All	1.4949	1.6676	1.6976	6.1864	4.6959	4.3282	1.65	0.85
CL4890_Contig1_All	0.7265	0.8766	1.5112	2.9782	2.5865	4.1803	1.65	0.83
CL2302_Contig1_All	4.3078	4.6563	5.4262	10.4068	22.6991	12.1973	1.65	0.87
Unigene985_All	0.5008	0.5288	0.9724	2.3099	2.7461	1.2008	1.64	0.8
CL635_Contig60_All	0.7513	0.7554	0.8682	2.2365	3.0314	2.1272	1.64	0.81
Unigene10450_All	6.5638	6.2734	5.2986	21.6687	14.2579	20.5417	1.64	0.87
CL3339_Contig2_All	50.4025	51.2427	47.1591	167.851	129.133	167.154	1.64	0.88
CL4126_Contig2_All	1.1984	0.6326	1.4542	3.5313	3.2855	3.4481	1.64	0.83
CL5144_Contig3_All	4.2387	3.1965	1.7634	8.9986	9.8093	9.8724	1.64	0.86
CL3863_Contig4_All	2.8365	2.7451	3.1868	8.6943	9.7922	8.5891	1.63	0.86
Unigene5916_All	219.466	223.767	209.229	696.361	641.365	680.628	1.63	0.88
CL2163_Contig4_All	4.2826	3.6588	4.4033	12.8787	12.1057	13.2403	1.63	0.86
CL1193_Contig3_All	2.0968	2.0335	2.0827	6.6967	6.4166	6.0093	1.62	0.84
CL2695_Contig1_All	2.3738	2.5062	2.0692	7.1993	8.2584	5.9005	1.62	0.85
Unigene274_All	4.7582	5.3847	4.2868	13.9605	18.0747	12.1987	1.62	0.86
CL2942_Contig1_All	0.6276	0.8734	0.7477	2.1635	2.0475	2.6811	1.62	0.8
Unigene10187_All	0.8162	0.8618	0.5282	2.7885	1.6274	2.3484	1.62	0.8
CL125_Contig4_All	1.1248	1.5834	1.0009	4.0347	2.9901	4.4048	1.62	0.83
Unigene11878_All	1.2906	0.6813	0.3132	2.3148	2.2516	2.4755	1.62	0.81
CL3339_Contig1_All	34.446	41.5701	37.4242	125.166	97.7976	125.347	1.62	0.88
CL2535_Contig2_All	4.6836	4.4564	4.9955	12.4449	19.1375	11.7008	1.61	0.86
CL1734_Contig1_All	5.187	5.6481	5.3313	17.8871	14.8841	16.6795	1.61	0.86
Unigene4257_All	77.1762	72.1441	76.0442	251.024	208.727	229.414	1.61	0.87
Unigene8473_All	13.8067	11.6289	13.129	46.3102	32.5073	38.6429	1.61	0.87
CL2921_Contig3_All	2.3933	1.7372	2.4684	6.7454	5.3185	8.0814	1.61	0.84
CL4985_Contig2_All	1.1596	1.8364	1.5478	4.531	4.3351	4.8655	1.6	0.83
CL4847_Contig4_All	17.8743	20.1563	17.434	54.5199	56.7778	56.67	1.6	0.87
Unigene5613_All	2.9608	2.8134	3.5311	9.0169	11.132	7.9914	1.6	0.85
CL757_Contig6_All	1.5645	1.5882	1.4019	5.3036	3.9291	4.5301	1.6	0.83
CL285_Contig3_All	1.2406	1.5437	0.8172	3.3604	3.887	3.697	1.6	0.82
Unigene4223_All	4.2294	3.4885	2.7371	14.9907	7.4224	9.3377	1.6	0.85
CL1193_Contig1_All	3.4848	3.2675	3.7376	11.4638	9.9117	10.1197	1.59	0.85
CL44_Contig3_All	0.8137	1.4134	1.2741	2.6096	5.6786	2.2657	1.59	0.82
CL3789_Contig5_All	2.8096	2.9979	2.5823	10.1397	5.9892	9.1157	1.59	0.85
Unigene3517_All	3.6157	3.6164	3.5098	11.7022	9.8649	10.7679	1.59	0.85
CL3914_Contig6_All	0.5497	0.5078	1.2674	2.1832	2.1921	2.6361	1.59	0.8
Unigene7787_All	2.01	1.4147	1.4634	4.2918	6.5123	3.8554	1.58	0.83
CL2921_Contig2_All	8.6204	8.587	7.7534	28.152	21.4113	25.3158	1.58	0.86
CL2836_Contig2_All	1.0535	0.9269	1.0227	2.5794	3.0924	3.3117	1.58	0.81
Unigene1837_All	47.4125	50.7578	43.3172	127.947	164.172	129.535	1.58	0.87
CL1934_Contig4_All	19.9029	22.9774	22.5212	59.3118	76.2888	59.6804	1.58	0.87
Unigene8719_All	1.0597	0.7458	1.1144	2.2626	4.2255	2.2019	1.57	0.81
Unigene2710_All	21.6231	27.5653	24.0384	74.9438	71.2871	71.678	1.57	0.87
CL1423_Contig4_All	25.872	25.3888	22.9815	71.9839	66.5874	81.4357	1.57	0.87
CL2343_Contig4_All	1.0609	0.76	0.6252	2.4464	2.0774	2.7252	1.57	0.8
Unigene3494_All	223.638	215.009	191.665	638.019	632.864	606.615	1.57	0.87
CL128_Contig1_All	0.9337	0.6777	1.0197	2.6317	2.2689	2.9104	1.57	0.81
CL2294_Contig5_All	8.1623	6.8785	7.5379	25.3677	15.0718	26.7282	1.57	0.86
Unigene7878_All	1.0541	1.1129	0.5116	2.4308	4.2034	1.2637	1.56	0.81
CL273_Contig69_All	2.7389	3.4699	3.1313	8.733	9.6473	9.2226	1.56	0.85
Unigene5354_All	0	0.4831	1.5547	2.1104	2.737	2.6331	1.56	0.8
CL3602_Contig2_All	33.3883	32.9712	31.9219	96.8318	102.437	90.2659	1.56	0.87
CL3019_Contig2_All	3.9747	3.7004	3.3673	12.332	9.0054	10.916	1.55	0.85
CL3114_Contig1_All	24.3123	23.4385	25.5775	69.0061	68.6504	76.9425	1.55	0.87
CL2739_Contig1_All	1.032	1.04	0.8652	1.7308	4.957	1.8895	1.55	0.81
CL2090_Contig6_All	1.7765	3.4386	1.4371	6.676	8.855	3.9754	1.55	0.84
Unigene3650_All	1.0966	0.4631	1.0645	2.023	4.3728	1.262	1.55	0.8
CL1780_Contig10_All	6.2171	8.0785	7.6599	23.0365	25.5063	15.8234	1.55	0.86
Unigene1503_All	3.0273	1.7756	2.6121	6.4022	7.8561	7.5117	1.55	0.84
CL4201_Contig3_All	1.5204	1.4996	1.4371	4.8183	4.2281	3.9332	1.54	0.82
Unigene1892_All	1.2703	0.6706	1.8496	3.2547	4.4321	3.3502	1.54	0.82
Unigene4212_All	1.8566	1.8295	1.642	6.0044	4.6888	4.7877	1.54	0.83
CL2212_Contig19_All	35.68	32.2044	31.6976	91.7466	100.436	96.8514	1.54	0.87
Unigene7905_All	0.3708	0.7829	1.6197	2.8501	2.2178	3.0226	1.54	0.8
CL2058_Contig3_All	1.6289	1.3758	1.5813	5.6762	3.2478	4.3742	1.54	0.82
CL1836_Contig2_All	55.184	66.6132	56.4938	158.573	225.779	134.749	1.54	0.87
CL768_Contig15_All	1.4894	1.665	2.6365	4.0408	8.5596	4.2013	1.54	0.83
CL1896_Contig13_All	1.3917	1.2894	1.7783	3.9005	4.6575	4.3854	1.54	0.82
CL1474_Contig3_All	10.4627	12.8647	9.4328	36.5167	25.4479	32.7901	1.53	0.86
CL1604_Contig16_All	2.1787	2.7432	2.4565	6.4909	8.4316	6.4243	1.53	0.83
CL1406_Contig8_All	1.4061	1.513	1.2599	3.9352	3.4503	4.6419	1.53	0.82
CL5153_Contig1_All	10.4643	9.9346	11.0242	28.0175	30.4061	32.5969	1.53	0.86
Unigene6891_All	54.4903	50.5265	48.168	154.288	148.903	138.498	1.53	0.86
CL2959_Contig1_All	3.9672	3.8394	2.5674	10.6732	9.8873	9.1948	1.52	0.84
Unigene2644_All	1.7517	1.6527	1.5919	4.9276	5.3875	4.0391	1.52	0.82
Unigene7881_All	2.8599	3.9252	2.2209	8.5001	9.9786	7.4055	1.52	0.83
Unigene8481_All	30.2756	28.9262	29.1464	92.0618	75.8286	85.5075	1.52	0.86
Unigene7820_All	2.5104	3.4456	2.4369	7.7188	7.7582	8.6675	1.52	0.83
CL4911_Contig1_All	1.3476	1.7074	1.7006	3.1767	4.4334	5.9453	1.51	0.82
CL4519_Contig3_All	1.6434	2.0673	2.3081	4.3721	6.7276	6.0362	1.51	0.82
CL3921_Contig4_All	2.2837	2.2925	2.3985	5.717	8.0614	6.1396	1.51	0.83
CL1780_Contig4_All	2.4372	2.2599	2.4482	6.7117	7.0566	6.5651	1.51	0.83
Unigene5926_All	72.4675	75.9267	68.7397	204.087	209.099	204.73	1.51	0.86
Unigene5046_All	1.0544	1.5819	1.4006	4.7776	3.43	3.1934	1.5	0.81
Unigene6113_All	17.2028	11.7718	19.1732	38.527	60.0233	37.5796	1.5	0.85
Unigene7792_All	14.8165	16.0312	14.6378	41.0327	49.1307	38.9005	1.5	0.85
CL989_Contig1_All	3.5953	4.323	3.1992	11.5661	8.7613	10.9189	1.49	0.83
CL717_Contig10_All	9.1476	9.4049	8.8653	23.7834	23.7906	29.1475	1.48	0.84
CL3414_Contig5_All	1.9288	1.4098	1.8003	3.6495	5.6206	5.0514	1.48	0.81
Unigene1757_All	13.3405	11.3974	11.0757	34.0915	34.8229	31.228	1.48	0.84
CL1624_Contig2_All	2.4319	2.2973	2.0501	6.0999	4.785	7.8562	1.47	0.82
Unigene6703_All	5.6548	4.6474	4.536	17.213	10.4643	13.5417	1.47	0.83
Unigene6185_All	3.5572	3.7556	4.8343	7.656	18.2627	7.8465	1.47	0.83
CL1276_Contig3_All	14.3062	17.3212	17.5185	32.6875	64.898	38.2659	1.47	0.85
Unigene6946_All	71.8407	69.2449	63.8151	218.542	160.57	186.29	1.46	0.85
CL2959_Contig4_All	2.9179	3.0807	2.9613	8.1561	5.5533	10.9393	1.46	0.82
CL3329_Contig2_All	1.8387	1.6177	1.6361	5.1823	4.1242	4.7024	1.46	0.81
CL3736_Contig5_All	2.3387	2.8058	2.683	6.5914	7.4711	7.4933	1.46	0.82
Unigene6864_All	3.6212	2.6762	2.6012	6.9772	8.5195	8.7516	1.45	0.82
CL3789_Contig2_All	1.967	2.8516	2.2799	7.7629	4.9754	6.6166	1.45	0.81
Unigene3909_All	4.9557	4.1378	4.9364	10.7224	17.4042	10.1889	1.45	0.83
Unigene5163_All	7.5289	8.077	6.7191	19.5396	23.1219	18.4008	1.45	0.83
CL5101_Contig2_All	5.7824	4.9167	5.4625	15.0744	13.0378	16.0786	1.45	0.83
Unigene1182_All	1.9765	3.617	2.0465	6.2121	7.2246	7.4558	1.45	0.81
CL2959_Contig3_All	2.1419	2.7136	2.2178	5.5612	4.9822	8.7644	1.45	0.81
CL2696_Contig7_All	2.0014	2.3367	2.0228	6.0691	6.0676	5.1372	1.44	0.81
CL4696_Contig3_All	5.306	8.2878	6.5618	18.4745	16.8831	19.4486	1.44	0.83
Unigene5112_All	5.7431	6.9296	5.8936	2.1022	1.7994	46.5812	1.44	0.83
Unigene6922_All	11.5683	10.3078	10.3535	31.6165	26.8272	28.7985	1.44	0.84
Unigene1067_All	6.6031	6.7268	6.1849	17.0967	16.7453	18.6648	1.43	0.83
CL1741_Contig2_All	3.8851	3.3032	3.5377	10.9235	9.8711	8.1114	1.43	0.82
CL1741_Contig1_All	6.0085	4.3862	5.3993	13.9348	15.7106	12.7762	1.43	0.83
Unigene4127_All	5.2904	6.8621	5.8692	13.6326	23.5823	11.3072	1.43	0.83
Unigene4248_All	13.0226	11.0353	12.1424	31.4352	35.5305	29.6622	1.42	0.83
Unigene7717_All	3.3312	4.2891	4.3379	11.6581	9.9627	10.3637	1.42	0.82
CL1836_Contig1_All	2.2396	3.192	2.6088	6.5416	8.7072	6.2288	1.42	0.81
CL4405_Contig2_All	6.5222	5.888	6.1477	17.1473	15.077	17.3148	1.42	0.83
Unigene11129_All	3.2685	3.1057	5.711	12.7293	7.4942	11.9115	1.41	0.82
Unigene6060_All	5.2031	2.8661	2.8548	11.3607	6.089	11.4987	1.41	0.82
CL3880_Contig1_All	22.5741	15.7814	25.1707	46.5847	65.6879	56.1721	1.41	0.84
Unigene8985_All	1.6778	3.3459	3.3479	6.7827	9.571	5.8106	1.4	0.81
CL3904_Contig2_All	4.2399	4.6683	4.2334	8.1323	17.2695	9.3525	1.4	0.82
CL3031_Contig1_All	3.2372	3.3344	3.6023	9.67	7.7924	9.3138	1.4	0.81
CL3442_Contig2_All	1.6503	2.6135	1.9224	5.4124	5.1001	5.8561	1.4	0.8
Unigene842_All	164.042	170.66	179.994	465.07	446.73	434.272	1.39	0.84
CL138_Contig5_All	2.3725	2.7212	2.3883	8.075	5.7814	5.7585	1.39	0.8
CL3387_Contig3_All	2.2309	1.7665	2.4363	4.5728	6.6719	5.6162	1.39	0.8
Unigene3231_All	2.5532	2.3875	2.5493	6.953	3.6361	9.0249	1.39	0.8
CL5033_Contig1_All	17.5053	17.1496	15.9722	41.0003	45.5928	46.2815	1.39	0.83
CL2607_Contig5_All	2.8701	3.2789	3.3059	8.693	7.9218	8.155	1.39	0.81
CL2836_Contig4_All	107.507	112.698	109.633	299.803	300.618	262.696	1.39	0.84
CL4280_Contig2_All	2.5567	4.0489	1.2409	6.2232	6.0532	8.2754	1.39	0.81
Unigene4345_All	9.2506	9.7665	6.8669	23.981	22.7836	21.1357	1.39	0.83
Unigene7756_All	5.859	5.6234	5.429	11.4638	24.1599	8.4286	1.38	0.82
CL3058_Contig3_All	3.3803	3.1533	3.2139	10.2272	6.4858	8.7042	1.38	0.81
Unigene6914_All	39.1897	40.9874	31.9794	96.6473	98.6472	93.727	1.37	0.83
Unigene6942_All	7.3878	6.5787	7.3164	15.717	21.0161	17.9995	1.36	0.82
CL2614_Contig3_All	2.3029	3.9943	2.3951	6.7434	6.8872	8.6765	1.36	0.8
Unigene5086_All	104.914	119.966	105.693	277.173	270.495	292.477	1.35	0.83
CL3710_Contig2_All	6.1814	5.0345	3.0859	10.8604	11.7963	13.8891	1.35	0.81
CL3748_Contig2_All	8.1445	6.1954	6.3347	21.7236	11.0947	19.9399	1.35	0.82
CL191_Contig2_All	1194.18	1328.96	1226.75	2839.23	3883.32	2800.15	1.34	0.83
CL3864_Contig2_All	4.8652	2.7268	4.373	13.4816	7.7243	9.1016	1.34	0.81
CL833_Contig9_All	3.9406	4.112	3.1136	9.1105	11.1913	7.9979	1.34	0.8
CL84_Contig3_All	22.2726	23.872	21.7848	56.0176	58.5538	56.3124	1.33	0.82
CL2499_Contig1_All	3.1662	3.857	3.5463	8.3205	11.5734	6.6959	1.33	0.8
Unigene6903_All	6.8611	3.8092	5.7416	15.9429	10.2597	15.1456	1.33	0.81
Unigene5212_All	6.6148	9.1661	11.4376	2.7541	1.6486	64.0335	1.33	0.82
Unigene3520_All	627.754	671.572	635.696	1632.86	1505.83	1713.67	1.33	0.83
Unigene1853_All	60.1419	63.2602	57.6874	149.335	163.475	138.969	1.32	0.83
CL4651_Contig2_All	22.114	24.7982	22.7097	62.5511	52.7782	57.9635	1.32	0.82
Unigene6992_All	11.1921	9.2116	11.5946	29.54	21.6249	28.9984	1.32	0.82
CL2499_Contig2_All	6.1354	6.4775	4.3101	12.4934	17.7052	11.7682	1.31	0.81
CL5214_Contig3_All	15.8074	16.8354	13.8641	45.7604	34.4198	35.3735	1.31	0.82
CL2263_Contig1_All	5.3833	7.3886	6.2709	16.2761	17.4416	13.4235	1.31	0.81
CL1149_Contig3_All	42.8065	39.44	37.3575	118.262	82.3918	94.5232	1.3	0.82
CL108_Contig1_All	6.1345	6.6427	7.4818	13.7028	12.7014	23.3822	1.3	0.81
CL2376_Contig4_All	11.9082	11.7737	11.0246	31.4861	26.6296	27.4113	1.3	0.82
CL4372_Contig1_All	118.307	115.805	108.544	308.418	265.602	272.529	1.3	0.82
Unigene3121_All	23.4076	23.0991	21.8258	60.5467	54.7659	52.4115	1.3	0.82
Unigene5129_All	7.9034	8.8499	9.6094	3.8455	3.0242	57.5753	1.29	0.81
CL1888_Contig6_All	6.8638	8.9072	8.8838	20.371	21.454	18.0338	1.28	0.81
Unigene7027_All	73.2866	51.1858	54.5677	186.374	104.692	143.274	1.28	0.82
CL2372_Contig5_All	13.9985	12.0921	11.9958	33.4303	27.5763	31.7002	1.28	0.81
CL1268_Contig1_All	6.1942	5.516	8.052	10.1573	25.1831	12.6042	1.28	0.81
CL1777_Contig2_All	76.0943	72.0273	65.8334	182.611	117.862	219.321	1.28	0.82
CL884_Contig2_All	160.644	163.519	159.427	379.714	383.838	407.737	1.28	0.82
CL3862_Contig1_All	59.6517	59.3352	59.5326	140.766	121.489	170.019	1.28	0.82
CL5079_Contig1_All	8.0358	7.9391	6.5839	20.325	17.4549	16.8275	1.28	0.81
CL809_Contig3_All	6.8071	5.2635	6.3286	15.3287	12.3295	16.8266	1.27	0.8
Unigene7583_All	73.6642	75.9965	77.6959	171.503	188.797	186.469	1.27	0.82
CL1253_Contig8_All	17.0051	19.5557	17.5272	39.3832	50.2558	40.6411	1.27	0.81
Unigene5121_All	18.1431	17.1848	15.096	43.246	36.4839	41.8597	1.27	0.81
CL933_Contig8_All	101.219	103.215	92.4995	245.454	243.066	225.826	1.27	0.82
Unigene7770_All	62.4187	62.5715	57.3272	142.268	148.963	147.943	1.27	0.82
Unigene7591_All	13.8316	16.2227	14.7268	29.9989	44.6191	33.0227	1.27	0.81
CL4458_Contig2_All	101.346	108.632	96.3127	256.225	216.724	260.363	1.26	0.81
Unigene492_All	166.075	176.28	152.734	397.208	397.538	393.898	1.26	0.81
CL2129_Contig2_All	34.2465	30.1434	31.808	90.1352	51.2474	88.2462	1.26	0.81
Unigene3316_All	12.3782	15.0346	10.2081	29.4142	26.2084	34.3531	1.26	0.81
CL3114_Contig3_All	45.8874	49.6523	47.3323	126.299	91.0418	124.756	1.26	0.81
Unigene1788_All	169.188	159.924	160.373	433.61	369.739	359.447	1.25	0.81
CL1474_Contig2_All	12.4049	12.1805	10.9268	32.8044	22.8499	28.812	1.25	0.8
CL1125_Contig2_All	9.8611	7.6046	8.4903	23.4354	14.7885	23.5745	1.25	0.8
CL4651_Contig1_All	8.3989	10.0275	8.1911	21.9622	21.8711	19.2715	1.25	0.8
CL3208_Contig1_All	70.3229	84.742	78.6196	143.934	253.679	152.864	1.24	0.81
Unigene1851_All	98.2472	107.929	98.1199	217.032	294.851	208.835	1.24	0.81
Unigene8595_All	1312.51	1319.63	1229.71	3155.23	2647.82	3258.14	1.23	0.81
CL13_Contig3_All	24.7886	24.985	24.0866	57.7445	58.8213	56.5175	1.23	0.81
CL4001_Contig2_All	15.3484	15.4355	13.747	32.6773	40.2824	30.9919	1.22	0.8
Unigene8463_All	32.647	32.8098	29.1239	64.9709	90.2219	64.3639	1.21	0.8
Unigene7727_All	97.9734	91.7882	89.2574	240.079	193.569	213.435	1.21	0.81
Unigene1736_All	47.6264	46.0223	43.8613	120.914	89.6115	107.29	1.21	0.81
Unigene2711_All	39.2061	37.8572	38.6335	98.6332	78.1692	91.012	1.21	0.8
Unigene3465_All	66.3074	63.5691	62.3681	155.715	138.439	147.685	1.2	0.8
CL812_Contig1_All	20.8355	24.699	21.503	49.3018	60.1264	44.3115	1.2	0.8
Unigene8522_All	39.7598	38.8513	39.0065	101.657	67.4665	99.3854	1.19	0.8
CL2986_Contig3_All	91.2468	94.9444	86.1889	216.105	198.595	206.919	1.19	0.8
CL5099_Contig2_All	54.2133	58.9638	53.216	133.901	132.248	111.987	1.18	0.8
Unigene7786_All	48.6131	47.6901	46.0307	106.414	107.15	109.145	1.18	0.8
Unigene7779_All	106.91	116.759	117.918	262.938	248.737	259.86	1.18	0.8
Unigene6931_All	693.05	679.119	666.49	1513.54	1541.88	1575.94	1.18	0.8
Unigene4243_All	122.303	137.412	131.086	306.661	284.72	293.151	1.18	0.8
Unigene8083_All	365.995	361.696	344.574	160.806	163.332	147.641	-1.18	0.8
CL5266_Contig5_All	198.504	204.207	255.232	92.7153	93.333	102.954	-1.19	0.8
CL833_Contig26_All	64.0033	67.9124	65.2517	31.9741	26.2915	27.4523	-1.2	0.8
CL339_Contig12_All	38.7438	49.2931	40.3926	18.301	22.2107	14.9257	-1.21	0.8
Unigene7689_All	72.6849	71.1824	73.2644	32.7173	26.813	33.9097	-1.22	0.81
CL2062_Contig4_All	883.072	879.462	880.219	384.44	393.219	347.342	-1.23	0.81
Unigene9376_All	36.0844	39.9572	37.4822	19.2372	12.6018	16.5318	-1.23	0.8
Unigene7764_All	470.871	467.382	432.152	188.467	157.437	233.463	-1.24	0.81
Unigene2800_All	310.852	288.171	275.551	130.572	114.454	124.723	-1.24	0.81
CL1744_Contig6_All	18.6986	23.1282	21.47	7.9598	10.5195	8.0556	-1.25	0.8
CL2933_Contig8_All	129.892	132.226	132.378	54.6126	60.5738	51.2263	-1.25	0.81
Unigene6416_All	25.0325	21.8378	33.8453	7.1958	17.8363	8.436	-1.27	0.81
Unigene2731_All	243.333	227.326	240.644	108.759	85.1576	99.8714	-1.28	0.82
CL5116_Contig3_All	30.5042	26.3764	29.9685	12.8732	9.4486	13.3258	-1.28	0.81
CL2023_Contig1_All	50.7661	51.2824	48.9575	22.8822	19.2101	20.0102	-1.28	0.82
CL919_Contig12_All	24.8944	28.044	28.3594	11.5734	7.5688	14.3988	-1.28	0.81
CL2337_Contig6_All	16.9171	16.4905	15.3871	6.2703	8.6865	5.2007	-1.28	0.81
CL471_Contig14_All	11.1024	10.7896	11.5025	4.9412	4.8063	3.8749	-1.29	0.8
CL1286_Contig9_All	17.6776	17.177	16.173	7.2951	4.6786	8.8519	-1.29	0.81
Unigene4870_All	54.5594	62.4786	55.1276	24.637	21.505	24.4133	-1.29	0.82
CL428_Contig2_All	139.026	136.531	131.309	61.3482	46.9787	56.6062	-1.3	0.82
CL1261_Contig4_All	19.3856	21.5049	20.3715	9.4154	7.3996	8.0617	-1.3	0.81
CL4208_Contig2_All	12.016	15.5941	12.5163	5.9249	5.5217	4.7025	-1.31	0.81
CL5345_Contig2_All	32.9383	36.1615	35.4601	13.6141	13.8967	14.7393	-1.31	0.82
CL2325_Contig2_All	16.0885	20.5271	19.556	7.9254	5.8468	8.8995	-1.31	0.81
CL5068_Contig1_All	28.5345	24.8867	29.7638	13.2601	7.244	12.7481	-1.32	0.82
Unigene7616_All	1843.66	1797.46	1820.32	631.688	871.595	690.762	-1.32	0.83
CL5086_Contig1_All	30.4339	36.9175	31.7433	11.1715	17.147	11.3489	-1.32	0.82
CL1911_Contig12_All	7.8767	8.316	10.4435	3.5441	2.8728	4.2377	-1.32	0.8
CL2762_Contig1_All	10.39	11.0558	11.0388	4.402	3.8332	4.7861	-1.32	0.8
Unigene4152_All	272.641	287.847	269.932	112.372	109.723	107.256	-1.33	0.83
Unigene6270_All	10.5831	9.8107	10.5239	3.836	3.7312	4.7035	-1.33	0.8
Unigene4128_All	111.65	174.884	144.805	53.1503	78.1564	37.7406	-1.35	0.83
CL269_Contig32_All	44.8666	49.7029	50.7577	18.0656	19.5006	19.4795	-1.35	0.83
CL4071_Contig3_All	47.9104	46.0616	41.5669	20.0386	13.5312	19.4486	-1.35	0.83
Unigene8533_All	29.4319	25.5316	24.7488	12.4885	7.2885	11.5064	-1.35	0.82
Unigene1795_All	735.719	725.167	706.347	267.007	287.083	290.248	-1.36	0.83
CL347_Contig9_All	15.7525	16.5633	17.0025	6.8323	5.4316	6.9159	-1.36	0.82
Unigene5897_All	9.6102	10.2023	9.432	4.1357	3.9698	3.3099	-1.36	0.81
CL3359_Contig3_All	7.3967	7.5877	7.3839	3.0915	2.4841	3.1193	-1.36	0.8
CL4833_Contig2_All	23.8089	25.3293	26.0673	8.9497	10.8862	9.214	-1.37	0.82
CL231_Contig2_All	142.52	154.305	139.16	54.9226	60.7455	52.4722	-1.37	0.83
CL3811_Contig2_All	12.802	14.2883	12.8612	5.6648	4.1326	5.6127	-1.37	0.82
CL950_Contig1_All	30.5734	31.688	26.24	12.037	5.2037	16.9849	-1.37	0.83
CL4389_Contig3_All	26.9959	21.974	24.6309	10.101	9.6725	8.6888	-1.37	0.82
CL1274_Contig2_All	10.6705	10.8793	9.4703	4.8119	3.404	3.801	-1.37	0.81
CL1911_Contig9_All	5.2186	6.7538	7.517	2.2429	1.846	3.3904	-1.38	0.8
CL2365_Contig1_All	3177.48	3139.25	3010.83	1207.88	1211.91	1170.37	-1.38	0.84
Unigene2349_All	20.3574	18.6586	19.11	8.7125	5.7984	7.7237	-1.39	0.82
Unigene3437_All	237.774	233.982	231.092	90.5052	92.6726	85.1561	-1.39	0.84
Unigene6723_All	6.8555	5.359	7.2241	2.8809	1.8346	2.6958	-1.39	0.8
CL4714_Contig1_All	9.8088	10.3324	9.9103	4.0349	4.1908	3.221	-1.39	0.81
Unigene592_All	144.541	131.297	135.71	54.3719	45.7517	56.8851	-1.39	0.84
Unigene2864_All	8.093	8.9611	8.2393	3.6414	2.5581	3.4075	-1.4	0.81
CL2554_Contig6_All	4.87	5.4122	6.0337	1.8389	2.1719	2.1509	-1.4	0.8
CL1212_Contig4_All	105.105	98.5729	95.67	47.0085	20.6721	45.6139	-1.4	0.84
Unigene7533_All	17.9394	18.2421	19.009	6.5609	6.7394	7.5882	-1.4	0.83
CL510_Contig1_All	14.5788	13.8752	13.4806	6.3257	5.5164	4.0312	-1.4	0.82
CL4071_Contig4_All	55.453	59.189	47.9143	26.9802	15.0656	19.4027	-1.4	0.84
Unigene8648_All	8.6629	3.7846	6.0895	1.2246	2.3823	3.4378	-1.4	0.8
CL4908_Contig2_All	135.598	134.316	149.075	51.4486	49.1679	56.8908	-1.41	0.84
CL4336_Contig2_All	17.5112	20.9411	16.1929	6.6344	8.7698	5.0939	-1.41	0.83
Unigene7031_All	5.9346	4.6412	5.1208	2.0274	1.5338	2.3188	-1.42	0.8
Unigene8557_All	5.361	6.4462	6.216	1.6789	1.3361	3.7133	-1.42	0.81
Unigene1818_All	10.8135	8.6983	11.2467	4.222	3.3367	3.9507	-1.42	0.82
CL2717_Contig3_All	8.3637	9.7934	7.8236	1.5585	3.0319	5.1044	-1.42	0.82
Unigene7849_All	8.3653	9.7351	9.5045	3.0202	3.4116	3.9202	-1.42	0.82
CL722_Contig10_All	7.7051	9.9032	8.7803	3.4334	2.8387	3.5341	-1.43	0.82
CL3859_Contig3_All	4.3547	4.671	5.5539	1.8755	1.6164	1.9327	-1.43	0.8
CL1206_Contig6_All	7.5341	7.9716	7.1542	3.0113	2.6345	2.7706	-1.43	0.81
Unigene5565_All	8.1947	9.6365	6.9201	2.7313	3.985	2.428	-1.44	0.82
CL5335_Contig23_All	5.3541	5.1222	5.091	2.1257	1.8945	1.6649	-1.45	0.81
Unigene4424_All	7.8335	7.3905	6.957	3.758	1.8277	2.5575	-1.45	0.82
CL1050_Contig7_All	8.2219	10.2753	9.4717	2.8173	3.9254	3.5151	-1.45	0.82
CL2555_Contig3_All	9.4816	9.9807	9.8869	3.3738	4.2633	2.9951	-1.46	0.83
Unigene7850_All	6.5653	7.287	7.3536	2.588	2.3495	2.7446	-1.46	0.82
CL1845_Contig8_All	39.3102	47.5207	43.745	14.9911	19.1385	13.3576	-1.46	0.84
CL3841_Contig3_All	12.1507	12.9613	12.1006	4.1295	4.3306	5.0114	-1.47	0.83
CL3603_Contig3_All	4.8616	4.2686	5.9904	1.7615	2.105	1.5855	-1.47	0.81
Unigene5032_All	7.0984	6.1317	6.5774	2.9762	2.2516	1.8567	-1.48	0.82
Unigene7834_All	5.6239	4.4956	7.2531	2.1409	2.2426	1.8492	-1.48	0.82
CL558_Contig4_All	4.7991	1.8853	4.4419	1.1438	1.6689	1.1774	-1.48	0.8
CL3444_Contig5_All	3.533	3.9494	3.6514	1.3845	1.471	1.1361	-1.48	0.8
CL3136_Contig6_All	9.1341	7.6483	7.0557	3.0791	2.2704	3.1833	-1.48	0.82
CL3637_Contig3_All	8.0735	9.9934	9.1344	2.8533	2.8864	4.0049	-1.48	0.83
CL1212_Contig3_All	53.9536	45.9236	46.0437	22.7469	8.6032	20.6184	-1.49	0.85
Unigene8916_All	10.022	10.3914	11.0354	3.2501	4.4437	3.4716	-1.49	0.83
CL2507_Contig2_All	17.5544	17.5317	16.1194	6.2771	5.2887	6.6184	-1.49	0.84
CL814_Contig3_All	4.9009	4.8772	4.9168	1.8265	1.8701	1.5068	-1.5	0.82
Unigene1759_All	7.4586	8.3518	7.9862	2.965	3.0643	2.3844	-1.5	0.83
Unigene4998_All	201.91	188.381	180.592	78.7746	57.4165	63.9847	-1.51	0.86
CL2339_Contig12_All	10.4663	11.3031	7.7557	3.1935	4.3806	2.7585	-1.51	0.84
CL19_Contig10_All	3.0268	2.5644	4.1352	1.5702	0.745	1.111	-1.51	0.8
CL3372_Contig3_All	21.0005	27.6402	25.448	8.7032	9.449	7.7047	-1.52	0.85
CL237_Contig10_All	9.1637	9.0701	9.2376	2.4383	4.1724	2.9999	-1.52	0.84
Unigene7823_All	6.659	3.722	4.6896	1.2044	1.4318	2.6297	-1.52	0.82
CL2091_Contig1_All	8.6889	6.4863	7.5826	2.8784	1.7499	3.2827	-1.52	0.83
Unigene9396_All	4.5118	5.4779	4.0512	1.445	1.518	1.9471	-1.52	0.82
CL1845_Contig7_All	10.2533	12.8451	10.8103	3.9218	4.7929	3.0112	-1.53	0.84
CL65_Contig7_All	15.3529	14.7729	12.2624	4.3819	6.1996	4.1004	-1.53	0.85
CL1198_Contig1_All	6.7213	7.0962	6.3596	1.6254	3.0114	2.3539	-1.53	0.83
Unigene11679_All	35.0792	35.0645	35.2923	12.5884	13.3221	10.6959	-1.53	0.86
CL5174_Contig14_All	4.3467	3.818	5.4645	1.6249	1.545	1.5035	-1.54	0.83
Unigene4105_All	19.5535	23.4798	19.3983	7.5977	5.9978	7.8308	-1.54	0.86
CL1640_Contig1_All	3.4103	2.7636	3.5968	0.9446	1.2496	1.1315	-1.55	0.81
CL2518_Contig8_All	5.6619	5.1764	4.6518	1.9051	1.4961	1.8809	-1.55	0.83
CL5320_Contig9_All	7.5249	8.506	7.9563	3.0317	2.4585	2.7031	-1.55	0.84
CL4373_Contig4_All	13.8943	18.8209	13.4876	3.7616	4.7042	7.2912	-1.55	0.86
CL3859_Contig4_All	5.8873	7.2763	6.1459	2.5859	1.8632	2.1285	-1.55	0.84
CL1333_Contig1_All	89.3551	83.6107	98.4333	28.9875	34.3572	29.2852	-1.55	0.87
CL5174_Contig10_All	2.7263	2.8783	2.7788	0.6287	1.4269	0.7844	-1.56	0.81
CL4953_Contig3_All	310.574	300.119	275.909	113.154	101.027	86.2562	-1.56	0.87
CL5042_Contig2_All	2.7847	2.9401	2.0274	1.1416	0.2776	1.2018	-1.56	0.8
Unigene6064_All	2.3073	3.6991	1.825	1.051	0.5963	0.9835	-1.57	0.81
Unigene3577_All	12.6654	10.1441	12.0827	5.1475	3.4831	3.1414	-1.57	0.85
CL3666_Contig3_All	2.2676	2.6843	2.2012	1.3381	0.411	0.659	-1.57	0.8
Unigene3876_All	2.3174	2.8751	2.9485	0.8588	1.3182	0.5399	-1.58	0.81
Unigene3964_All	4.8053	6.9999	6.2294	1.7455	2.5165	1.7501	-1.58	0.84
CL2816_Contig2_All	7.2778	6.2461	5.5151	2.4061	2.0596	1.8913	-1.58	0.84
CL1997_Contig3_All	4.0686	4.1079	3.8728	1.1133	1.6145	1.307	-1.58	0.83
CL48_Contig2_All	3.979	3.9208	2.7038	1.2234	1.0578	1.272	-1.58	0.82
Unigene6347_All	19.0406	17.7448	16.5436	4.6979	7.206	5.8051	-1.59	0.86
CL4208_Contig1_All	12.5457	13.2454	11.2959	4.0996	4.471	3.7781	-1.59	0.85
Unigene4630_All	3.14	3.1915	3.0026	1.1768	0.584	1.3484	-1.59	0.82
Unigene2095_All	2.758	1.9623	2.2699	0.7374	0.777	0.805	-1.59	0.8
Unigene3206_All	1.7589	3.0585	2.4606	1.0074	0.4126	0.9922	-1.59	0.8
Unigene8953_All	4.6073	2.6753	5.1432	1.6527	1.1482	1.3256	-1.59	0.83
CL2091_Contig2_All	17.1359	14.5887	17.2784	5.4407	6.0315	4.6794	-1.6	0.86
CL347_Contig5_All	4.2474	4.3187	4.123	1.154	1.7619	1.2576	-1.6	0.83
CL45_Contig1_All	4.4143	2.1598	2.8219	0.7724	1.7173	0.6195	-1.6	0.82
CL1342_Contig14_All	8.5288	6.1195	6.7519	2.8854	1.7748	2.3824	-1.6	0.84
Unigene11614_All	3.3898	4.744	4.1323	0.8079	1.7289	1.5121	-1.6	0.83
CL2439_Contig3_All	2.5937	2.5244	2.5965	0.7061	1.01	0.8162	-1.61	0.81
CL4897_Contig2_All	5.1344	4.7987	4.0036	1.2077	1.4265	1.9374	-1.61	0.83
CL3967_Contig3_All	2.9664	3.9315	4.4113	1.4878	1.2584	0.9685	-1.61	0.83
CL1077_Contig12_All	2.7312	3.0683	2.6002	0.7357	1.0996	0.9235	-1.61	0.81
CL3984_Contig2_All	3.0201	3.6136	3.8111	1.1349	0.9032	1.3516	-1.62	0.82
CL4916_Contig13_All	7.4974	6.6788	5.4585	1.3607	2.5692	2.4717	-1.62	0.85
CL5324_Contig1_All	3.1263	3.6308	6.6766	1.6021	1.5583	1.1993	-1.62	0.83
CL1951_Contig2_All	16.9892	19.2348	17.0705	5.5367	6.7969	4.8952	-1.63	0.87
Unigene4398_All	2.2667	1.9708	2.7181	0.8199	0.3988	1.023	-1.63	0.81
CL2554_Contig2_All	4.2117	4.3499	5.5104	1.736	1.3235	1.4928	-1.63	0.84
Unigene3564_All	12.4434	11.4804	13.385	4.5957	3.3527	4.0855	-1.63	0.86
CL19_Contig5_All	6.9458	7.5236	9.3694	2.7735	2.7877	2.1628	-1.63	0.85
CL4150_Contig3_All	11.3309	11.4959	11.825	3.9582	3.2225	3.9976	-1.63	0.86
CL2089_Contig3_All	5.0751	5.2129	4.9934	1.3841	2.0409	1.5014	-1.63	0.84
Unigene6421_All	162.726	155.173	186.947	50.1082	57.2579	54.1431	-1.64	0.88
Unigene1953_All	5.6374	5.1016	8.0132	1.6508	2.6093	1.7378	-1.64	0.85
CL2362_Contig6_All	6.3033	6.6548	6.0194	2.1394	1.6729	2.2571	-1.64	0.85
CL1901_Contig8_All	2.7648	2.3592	2.0221	0.8928	0.6419	0.7628	-1.64	0.81
CL1077_Contig9_All	3.6502	3.6422	3.5217	1.5055	1.1094	0.8538	-1.64	0.83
CL1590_Contig3_All	3.6854	4.5394	4.6758	1.3584	1.2891	1.4572	-1.65	0.84
Unigene11052_All	5.023	4.8612	2.6411	1.9305	1.0432	1.0036	-1.65	0.84
CL1590_Contig2_All	13.6189	12.2355	13.5062	4.5967	3.1004	4.8665	-1.65	0.87
CL4919_Contig1_All	2.4479	2.5844	1.7822	0.9408	0.9151	0.2935	-1.66	0.81
Unigene5896_All	17.8049	24.5268	19.5333	6.4303	7.5507	5.6377	-1.66	0.88
CL2362_Contig3_All	56.7066	68.4111	60.6068	18.7856	20.9135	19.1581	-1.66	0.88
CL5306_Contig1_All	4.3802	3.6677	3.5189	1.2384	0.8281	1.5934	-1.66	0.84
CL2761_Contig7_All	3.5281	3.042	2.9111	1.4464	0.8207	0.7331	-1.66	0.83
Unigene2103_All	2.3762	1.5909	1.7159	0.7425	0.5489	0.5002	-1.67	0.8
Unigene8814_All	1.8048	2.1172	2.5306	1.0276	0.7997	0.1923	-1.68	0.81
Unigene2954_All	6.7701	8.7015	11.7152	2.7151	3.5213	2.2584	-1.68	0.87
CL4835_Contig2_All	34.4926	45.8087	36.9675	16.1559	10.5802	9.8791	-1.68	0.88
CL3841_Contig1_All	6.6202	7.9622	8.149	2.2034	2.4154	2.4546	-1.68	0.86
CL255_Contig5_All	2.2974	4.4101	3.2439	0.6422	1.2493	1.2018	-1.69	0.84
Unigene10410_All	2.1884	4.3322	2.3899	1.4018	1.0908	0.2624	-1.69	0.83
CL471_Contig8_All	17.049	21.804	17.2324	6.2598	6.2203	4.8884	-1.69	0.88
Unigene1771_All	2582.28	2119.2	2449.98	729.747	770.71	698.988	-1.7	0.89
Unigene8335_All	4.4781	3.0258	2.956	1.2851	1.25	0.6872	-1.7	0.84
Unigene3123_All	30.112	36.3107	28.5857	9.0769	11.1834	8.9185	-1.7	0.89
CL3451_Contig5_All	27.1305	28.1411	26.5916	8.4342	8.4661	8.0485	-1.71	0.89
CL2759_Contig4_All	2.8283	2.6041	3.5436	0.7078	1.1147	0.9147	-1.71	0.84
CL2365_Contig10_All	1.5539	4.3357	4.2019	0.6825	1.7703	0.6387	-1.71	0.84
Unigene7639_All	11.3229	13.3382	11.4863	4.1046	3.5569	3.4219	-1.71	0.88
Unigene7060_All	1.5253	3.4507	3.3843	0.2233	0.6517	1.6718	-1.71	0.83
Unigene2895_All	8.0766	7.3089	8.1201	2.365	1.1502	3.5963	-1.72	0.87
Unigene964_All	1.5561	1.6429	1.743	0	0	0	-1.72	0.8
CL374_Contig23_All	2.1169	4.7182	2.5115	0.9642	1.6413	0.2256	-1.72	0.84
Unigene6020_All	1.7857	1.414	1.7334	0	0	0	-1.72	0.8
CL2553_Contig14_All	2.4246	2.384	2.3177	0.7019	0.6458	0.8165	-1.72	0.83
Unigene6547_All	2.0243	1.9728	2.1162	0.6384	0.6209	0.5973	-1.72	0.82
CL612_Contig5_All	3.7182	2.3436	2.9629	0.8531	0.4979	1.3838	-1.72	0.84
CL471_Contig17_All	8.3818	7.2944	7.0222	2.5749	1.9216	2.3472	-1.73	0.87
Unigene6484_All	28.5796	27.584	29.7098	10.2008	6.8038	8.9319	-1.73	0.89
CL2701_Contig1_All	10.868	9.3104	9.3441	2.6096	2.4145	3.8714	-1.73	0.87
CL814_Contig4_All	7.5699	10.8414	8.9244	2.4512	4.0248	1.7466	-1.73	0.87
CL833_Contig16_All	57.489	48.5032	46.5457	17.4959	11.0117	17.5757	-1.73	0.89
CL1640_Contig6_All	4.2614	4.5575	4.065	0.9264	1.931	1.0261	-1.73	0.85
CL4929_Contig4_All	7.5087	7.3057	6.8244	1.6221	2.7887	2.0474	-1.74	0.87
CL471_Contig5_All	8.6679	9.96	9.7056	2.8923	2.8535	2.7452	-1.74	0.87
Unigene3966_All	6.8002	9.8663	9.031	2.651	2.5786	2.4807	-1.74	0.87
Unigene9692_All	5.4338	8.1524	9.1614	2.3449	1.9957	2.4685	-1.74	0.87
Unigene8024_All	1.8828	1.1927	1.9496	0	0	0	-1.74	0.8
CL5174_Contig6_All	6.8544	8.2981	5.8553	1.8265	2.7333	1.7092	-1.74	0.87
Unigene3694_All	0.7851	1.842	2.3711	0	0	0	-1.74	0.8
CL1831_Contig10_All	7.304	9.6858	8.7343	2.6038	2.392	2.6395	-1.75	0.87
Unigene4080_All	28.373	32.7235	28.9032	9.1787	9.9114	7.7177	-1.75	0.89
CL5255_Contig5_All	1.888	1.0365	2.3459	0.5418	0.3011	0.7243	-1.75	0.81
CL306_Contig1_All	8.5015	9.688	10.2175	1.8901	3.9013	2.6746	-1.75	0.88
Unigene5322_All	1.5346	2.2682	2.0855	0.3146	0.9179	0	-1.76	0.82
Unigene2948_All	3.423	2.6283	1.8125	0.9568	0.4653	0.8953	-1.76	0.84
CL2759_Contig2_All	1.9862	2.2911	2.4279	0.7162	0.77	0.4938	-1.76	0.83
CL3727_Contig11_All	9.9099	9.0676	9.2992	3.3855	2.1405	2.8512	-1.76	0.88
CL3697_Contig3_All	2.0318	1.7551	2.5103	0.7572	0.5524	0.5314	-1.77	0.82
CL287_Contig1_All	50.1581	47.7281	56.8966	10.891	18.7876	15.822	-1.77	0.9
Unigene2192_All	158.777	155.772	142.36	48.4397	41.7678	43.5759	-1.77	0.9
Unigene1967_All	1.7421	1.7079	2.0535	0.7652	0.2481	0.5967	-1.77	0.81
CL3795_Contig1_All	58.9766	70.3356	53.7089	20.8307	13.7676	19.2425	-1.77	0.9
CL3431_Contig2_All	2.3209	1.2252	1.1265	0	0.5784	0.2782	-1.78	0.8
Unigene10844_All	1.1185	1.7714	1.9001	0.2866	0.8363	0.2682	-1.78	0.8
CL610_Contig8_All	2.1153	2.3905	2.6896	0.5801	0.9504	0.5714	-1.78	0.83
CL1589_Contig17_All	14.662	14.9609	11.927	3.5259	4.8178	3.7707	-1.78	0.89
CL176_Contig27_All	22.3299	24.5467	23.4627	6.916	7.5833	6.001	-1.78	0.89
CL3603_Contig1_All	16.1879	12.9961	14.1262	5.0118	3.9672	3.671	-1.78	0.89
CL4983_Contig1_All	1.9131	1.3233	1.9211	0	0	0	-1.78	0.81
CL2029_Contig2_All	2.1766	2.5853	2.245	0.9063	0.5425	0.5871	-1.78	0.83
CL2679_Contig4_All	1.2951	1.7403	1.7144	0.362	0.2348	0.7904	-1.78	0.8
Unigene7137_All	0.8988	1.4234	2.8357	0	0	0	-1.78	0.81
CL146_Contig7_All	12.056	10.6182	11.8527	3.5684	2.9835	3.4055	-1.79	0.88
CL306_Contig3_All	5.3826	5.5804	5.225	1.6897	1.4019	1.5812	-1.79	0.87
Unigene1965_All	1.1159	2.3562	1.7022	0	0	0	-1.79	0.81
Unigene4180_All	2.3102	2.1434	1.9481	0.5501	0.7212	0.5819	-1.79	0.83
CL321_Contig6_All	9.6811	9.5024	8.7002	2.8681	2.9783	2.2124	-1.79	0.88
Unigene8613_All	2.3073	2.7067	2.5716	0.7883	0.5112	0.9015	-1.79	0.84
Unigene8767_All	1.4537	0.9592	2.8223	0	0	0	-1.8	0.81
Unigene6109_All	2.3788	1.3699	1.4695	0	0	0	-1.8	0.81
Unigene10871_All	1.4139	0.5971	2.4705	0	0.2819	0	-1.81	0.8
CL5371_Contig12_All	2.6811	2.4599	1.9829	0.7851	0.7318	0.5204	-1.81	0.83
Unigene10447_All	1.0569	2.2317	1.2824	0.2708	0.5268	0.5068	-1.81	0.8
CL2507_Contig7_All	8.9286	8.0416	8.3796	2.2985	2.1514	2.7596	-1.81	0.88
CL1882_Contig14_All	3.1074	3.5406	2.9269	0.9144	1.1655	0.6491	-1.81	0.85
Unigene10452_All	1.6899	4.5878	2.1091	0.2474	1.444	0.6946	-1.81	0.84
CL5228_Contig3_All	2.2412	1.3803	1.6317	0.7657	0.3724	0.3582	-1.81	0.81
CL3707_Contig1_All	4.2994	2.9829	4.2928	0.9442	1.0409	1.2959	-1.82	0.86
CL4071_Contig2_All	23.4561	24.8005	22.302	8.918	3.9772	7.1247	-1.82	0.89
Unigene6431_All	155.399	142.091	160.58	45.2068	44.4002	39.4562	-1.83	0.9
Unigene3773_All	2.674	0.6643	1.985	0	0	0	-1.83	0.82
CL3844_Contig3_All	3.7979	4.5173	4.2467	1.4289	1.0064	1.1065	-1.83	0.86
Unigene7940_All	2.0501	1.7087	1.5711	0	0	0	-1.83	0.82
Unigene8073_All	35410.6	30712.1	34395.3	9120.61	9335.38	9674.86	-1.84	0.9
Unigene2359_All	35.1864	40.3716	39.318	11.0003	12.9904	8.1845	-1.84	0.9
Unigene5572_All	6.1737	5.9859	4.5253	1.3559	1.4444	1.8125	-1.85	0.87
CL362_Contig8_All	10.7083	10.4016	11.4816	2.9293	3.4533	2.6653	-1.85	0.89
Unigene3668_All	1.1921	1.3985	2.8288	0	0	0	-1.85	0.82
CL5306_Contig5_All	2.2499	1.9682	1.56	0.4612	0.7049	0.4316	-1.85	0.82
CL152_Contig1_All	2.8806	1.5206	1.5453	0.3885	0.6046	0.6543	-1.85	0.83
Unigene8754_All	2.3187	1.428	1.8757	0.4951	0.7705	0.278	-1.86	0.82
Unigene10498_All	2.2559	2.084	1.0949	0	0	0	-1.86	0.82
CL2553_Contig4_All	2.4164	2.143	2.158	0.6191	0.6504	0.5794	-1.86	0.84
CL1625_Contig4_All	5.4276	6.276	3.8888	1.4569	1.6103	1.2394	-1.86	0.87
CL2689_Contig2_All	8.5195	12.6538	10.6144	3.323	2.2737	3.0881	-1.87	0.89
Unigene1927_All	1.7447	1.6578	2.2017	0.2682	0.2609	1.0039	-1.87	0.82
CL2012_Contig9_All	1.5352	1.9682	2.0226	0.3372	0.5466	0.631	-1.87	0.82
Unigene2938_All	1.5025	1.9829	2.0055	0	0	0	-1.87	0.82
CL644_Contig1_All	3.5766	1.5657	2.4557	0.9835	0.3479	0.753	-1.87	0.84
CL2942_Contig4_All	47.5283	49.8138	46.4168	13.8866	12.99	12.4599	-1.87	0.9
CL2554_Contig5_All	4.9984	5.2278	5.4416	1.5321	1.4436	1.2992	-1.87	0.87
Unigene879_All	4.3819	4.8698	5.7088	1.3	1.0346	1.7695	-1.87	0.87
CL1066_Contig16_All	7.1854	8.2337	9.0165	2.1853	2.3877	2.115	-1.87	0.88
CL1640_Contig5_All	4.3591	4.1518	4.5737	1.0266	1.276	1.2453	-1.88	0.87
CL5373_Contig4_All	1.6471	1.5319	1.8273	0.2412	0.7037	0.4137	-1.88	0.82
CL2679_Contig8_All	9.9191	10.6951	7.7849	3.2445	1.052	3.4408	-1.88	0.89
Unigene1035_All	0.6378	1.1223	2.7861	0.3268	0	0.4078	-1.88	0.81
CL1901_Contig5_All	2.5511	1.9475	1.9049	0.724	0.5086	0.4893	-1.89	0.84
CL3055_Contig2_All	2.0545	1.6268	0.9972	0.2632	0.256	0.7389	-1.89	0.81
CL2325_Contig1_All	75.6292	86.0704	75.5196	22.542	22.3149	19.3652	-1.89	0.91
CL2338_Contig6_All	63.3829	59.5722	65.5105	14.6011	18.3436	18.0382	-1.89	0.91
CL1901_Contig3_All	1.8475	1.6471	1.4746	0.3787	0.4093	0.5512	-1.89	0.82
CL480_Contig9_All	2.1199	2.1777	2.2804	0.6459	0.5141	0.6044	-1.9	0.84
CL1342_Contig15_All	6.2722	6.3944	5.0992	1.828	1.6023	1.3159	-1.9	0.88
Unigene10288_All	2.0406	1.4363	1.1005	0	0.226	0	-1.9	0.81
CL785_Contig3_All	1.9069	4.8654	5.2447	0.7329	1.4257	1.0668	-1.9	0.87
CL1683_Contig1_All	173.603	169.388	169.606	46.7932	46.7945	42.6358	-1.91	0.91
Unigene3420_All	4.3294	7.0352	4.7143	1.6977	1.2385	1.3359	-1.91	0.88
CL549_Contig5_All	6.7321	7.6173	6.0387	2.067	1.5291	1.8252	-1.91	0.88
Unigene11033_All	1.9215	2.573	3.0026	0.5284	0.841	0.6293	-1.91	0.85
CL814_Contig9_All	7.2532	7.2791	8.2789	2.3282	1.907	1.8346	-1.91	0.89
Unigene5349_All	0.8678	1.8325	1.6849	0.2224	0.4326	0	-1.92	0.81
CL1542_Contig8_All	1.6145	1.8541	2.4197	0.4935	0.7624	0.2988	-1.92	0.84
Unigene5494_All	8.3644	7.5805	7.1136	1.9724	1.4758	2.6266	-1.92	0.89
Unigene4416_All	1.3958	1.2894	1.863	0.3576	0.3479	0	-1.92	0.82
Unigene6177_All	1.675	1.7684	0.9756	0	0.167	0	-1.92	0.81
Unigene8002_All	1.3627	0.8992	2.1495	0	0	0.1634	-1.92	0.81
Unigene5308_All	1.4065	2.3336	0.7802	0.2059	0.6009	0.3854	-1.92	0.82
CL1742_Contig11_All	66.0366	95.3095	76.0915	25.9439	18.9126	17.7389	-1.92	0.91
Unigene8692_All	2.0053	2.9641	2.7253	0.8221	0.9996	0.1923	-1.93	0.85
CL4668_Contig1_All	46.3882	40.4579	41.5402	13.6607	7.9551	12.1103	-1.93	0.91
CL4452_Contig3_All	1.5326	1.3813	1.0523	0.4597	0.2236	0.3585	-1.93	0.8
Unigene1913_All	3.5001	3.3433	2.5886	0.8541	0.6646	0.9591	-1.93	0.86
CL1020_Contig3_All	2.2854	2.4129	1.479	0.6692	0.3255	0.6262	-1.93	0.84
Unigene5302_All	2.3687	2.7786	3.3213	0.5395	1.1807	0.5048	-1.93	0.86
CL321_Contig3_All	2.0864	2.7534	2.0253	0.8019	0	0	-1.93	0.85
CL2849_Contig3_All	1.2472	1.4422	2.0178	0.3652	0.296	0.5696	-1.94	0.82
CL3302_Contig2_All	3.4713	0.8846	2.5563	1.2268	0.1193	0.4592	-1.94	0.85
Unigene2991_All	1.8256	1.1014	1.0127	0.2673	0	0.2501	-1.95	0.81
Unigene3755_All	2.0019	2.1136	1.6657	0	0	0	-1.95	0.84
Unigene9149_All	6.6668	9.1502	9.7074	2.3915	1.3292	2.8772	-1.95	0.89
CL995_Contig7_All	5.4665	7.6202	5.7199	1.6492	2.076	1.1121	-1.96	0.89
CL4336_Contig3_All	1.4612	1.2991	2.6129	0.7094	0.3067	0.3688	-1.96	0.84
CL4953_Contig2_All	243.364	250.143	217.782	65.6529	57.9523	59.0642	-1.96	0.92
CL1581_Contig1_All	2.265	1.5942	0.9772	0	0.5018	0.2414	-1.96	0.83
CL853_Contig5_All	1.1764	1.7743	0.9788	0.1722	0.3351	0	-1.96	0.81
CL2555_Contig5_All	1.5629	1.9213	1.5795	0.5925	0.4055	0.308	-1.96	0.83
CL2051_Contig7_All	12.3196	19.51	15.2049	4.3064	4.1011	3.7133	-1.96	0.91
Unigene2038_All	0.968	2.5549	2.3491	0	0	0	-1.97	0.84
Unigene8766_All	1.6263	1.5453	0.6315	0.1667	0.6485	0.156	-1.97	0.81
CL2553_Contig15_All	1.8662	2.1968	2.2697	0.6595	0.4277	0.5143	-1.98	0.85
Unigene7095_All	1.5378	2.8725	1.4928	0	0	0	-1.98	0.84
CL644_Contig3_All	2.4086	1.5026	1.4347	0.2805	0.5457	0.525	-1.98	0.84
Unigene7641_All	42.144	43.6969	41.6436	10.7575	10.0674	11.4772	-1.98	0.92
Unigene2057_All	1.1719	2.1653	1.7633	0.3003	0.8178	0.1686	-1.99	0.83
Unigene4556_All	35.7243	33.5856	32.5081	9.3226	8.4601	7.6028	-2	0.92
CL902_Contig2_All	2.6845	1.1809	0.6515	0.6878	0.223	0.2145	-2.01	0.83
CL1814_Contig1_All	1.5417	1.6277	0.9423	0.4097	0.2277	0.3833	-2.01	0.82
Unigene10139_All	1.5583	0.6581	1.5127	0.3194	0.3107	0.2989	-2.01	0.81
Unigene2878_All	1.9889	1.7768	2.302	0	0	0	-2.02	0.85
Unigene6214_All	2.1419	1.1902	2.7358	0	0	0	-2.02	0.85
Unigene7127_All	2.1072	2.3259	1.6736	0	0	0	-2.03	0.85
Unigene10542_All	2.3533	1.9324	1.0153	0.268	0.5213	0.5015	-2.04	0.84
CL3200_Contig5_All	9.6331	10.6858	10.5177	2.0015	2.6208	2.8994	-2.04	0.91
CL5333_Contig4_All	7.159	6.2053	7.3355	1.8117	1.7842	1.3986	-2.05	0.9
Unigene10499_All	0.4671	1.9728	1.3604	0.2394	0.2328	0.448	-2.05	0.81
Unigene4431_All	1.9145	1.6844	2.6328	0	0	0	-2.05	0.85
Unigene3056_All	3.4348	4.4951	3.5752	0.937	0.9635	0.8517	-2.06	0.88
CL2396_Contig1_All	5.4816	5.5831	6.2602	1.3219	1.4144	1.4225	-2.06	0.9
Unigene2533_All	8.7078	11.814	9.9933	2.3354	2.1499	2.8488	-2.06	0.91
CL995_Contig11_All	3.0975	3.4783	3.1162	0.6926	0.8983	0.7292	-2.06	0.88
CL2912_Contig6_All	1.7225	0.9093	1.3005	0.1961	0.2862	0.4589	-2.06	0.82
Unigene8685_All	1.8805	2.1177	4.7461	0.3855	0.4999	1.2023	-2.07	0.87
CL4825_Contig4_All	1.773	1.7332	1.9761	0.2692	0.7201	0.3149	-2.07	0.85
Unigene8614_All	1.5304	1.2567	2.1459	0.3486	0	0.3262	-2.07	0.84
CL2288_Contig7_All	3.3599	3.5132	3.732	0.8609	0.8052	0.8675	-2.07	0.88
CL2186_Contig10_All	2.9796	1.7976	2.2726	0.2181	0.8487	0.6123	-2.07	0.86
Unigene1972_All	2.1853	1.6919	2.4041	0	0	0	-2.07	0.86
CL995_Contig6_All	20.2612	23.3864	19.8813	4.2567	5.5863	5.1424	-2.08	0.92
CL2012_Contig3_All	1.3819	2.1567	1.6331	0.3387	0.4792	0.4034	-2.08	0.85
Unigene7638_All	16.3785	15.4225	14.6099	3.7807	3.089	4.0684	-2.09	0.92
CL650_Contig2_All	9.6113	12.4558	10.4796	2.8945	2.4067	2.359	-2.09	0.91
CL2825_Contig2_All	2.8917	2.9576	3.772	0.8335	0.9009	0.52	-2.09	0.88
CL995_Contig2_All	4.7851	5.5812	4.8662	1.1677	1.2266	1.1801	-2.09	0.9
CL4918_Contig2_All	1.1388	1.2023	1.7687	0.2334	0.2271	0	-2.1	0.83
Unigene8165_All	9.8306	11.1361	10.1708	2.4359	2.3694	2.4413	-2.1	0.91
CL1952_Contig2_All	79.1891	83.0591	91.818	19.8922	22.5738	16.7528	-2.1	0.93
CL558_Contig3_All	2.4525	0.8631	3.0609	0.3591	0.3493	0.784	-2.1	0.86
CL4498_Contig3_All	8.2433	11.6041	9.2144	2.0481	3.4863	1.1978	-2.11	0.91
Unigene8639_All	1.816	1.7505	2.9125	0.4855	0.7871	0.2272	-2.11	0.86
CL2337_Contig8_All	5.0548	4.2061	3.9504	0.6147	1.5801	0.8628	-2.11	0.89
CL1461_Contig8_All	1.6277	1.3219	0.8508	0.5133	0.2496	0.1201	-2.11	0.82
CL5255_Contig1_All	2.9384	2.1831	3.6976	0.7808	0.3255	0.9394	-2.11	0.88
CL995_Contig9_All	6.7582	7.6801	6.5148	1.5873	1.5907	1.6654	-2.11	0.91
CL3249_Contig2_All	6.4826	9.1365	6.2622	1.9674	1.0352	2.0824	-2.11	0.91
CL2759_Contig5_All	547.67	605.01	567.548	121.096	141.818	131.667	-2.12	0.93
Unigene2906_All	2.7075	1.2993	2.5087	0	0	0	-2.12	0.87
Unigene4412_All	1.4763	2.4354	2.5975	0	0	0	-2.12	0.87
CL4373_Contig2_All	2.7275	2.356	1.4442	1.0165	0.2472	0.2378	-2.12	0.87
CL5058_Contig3_All	36.1149	33.8068	37.1157	7.8673	8.0897	8.6239	-2.12	0.93
Unigene8169_All	25.9244	27.815	23.2899	6.8564	5.5685	5.3153	-2.12	0.93
CL2891_Contig1_All	2.0794	1.4205	0.8312	0.3761	0	0.1173	-2.12	0.83
CL3036_Contig9_All	1.1811	1.2469	1.7535	0.1424	0.4156	0.3998	-2.13	0.83
CL2365_Contig12_All	76.1815	63.1952	100.082	9.6114	32.548	12.6581	-2.13	0.93
CL5028_Contig14_All	3.2474	2.7856	1.9702	1.0401	0.4047	0.3893	-2.13	0.88
Unigene6591_All	1.9535	1.7874	1.2642	0.2669	0	0.3747	-2.13	0.85
CL1952_Contig1_All	1.6217	1.0536	1.6953	0.3835	0.4974	0.1196	-2.13	0.84
CL4618_Contig2_All	28.8941	30.9418	29.2825	7.1346	7.1298	6.158	-2.13	0.93
CL2012_Contig7_All	4.2467	4.7135	4.5452	1.0044	0.977	1.0965	-2.13	0.9
Unigene5248_All	1.1165	0.7858	2.1676	0.3814	0.1855	0.3569	-2.14	0.83
Unigene4992_All	3.1215	1.0985	2.5251	0.5332	0	0	-2.14	0.87
CL995_Contig4_All	3.8456	4.2119	3.8726	0.8104	0.9674	0.9306	-2.14	0.89
CL876_Contig4_All	1.382	1.0751	0.7061	0.2982	0.0725	0.3488	-2.14	0.8
Unigene5268_All	2.2879	1.5826	2.757	0	0	0	-2.14	0.87
CL48_Contig3_All	2.7103	4.9054	2.631	0.9259	1.0293	0.3713	-2.14	0.89
CL2288_Contig11_All	1.1315	0.8432	1.2599	0.2729	0.2322	0.2234	-2.15	0.81
Unigene4465_All	1.7357	3.6649	2.3167	0.8894	0.4326	0.4161	-2.15	0.88
Unigene4129_All	10.0668	10.1524	9.6263	2.7718	1.1983	2.7379	-2.15	0.92
Unigene9061_All	23.4113	28.6305	21.779	6.5983	4.0843	5.9873	-2.15	0.93
Unigene3637_All	2.2098	3.3699	3.0985	0	0.7343	0.7064	-2.16	0.88
CL4470_Contig9_All	18.8301	15.7598	16.99	4.1649	3.4094	3.9745	-2.16	0.93
CL4953_Contig1_All	106.835	102.539	86.4977	28.282	18.5959	19.5162	-2.16	0.94
CL836_Contig9_All	1.2209	1.3722	1.0705	0.2018	0.3926	0.2266	-2.16	0.82
Unigene7829_All	1.835	2.3428	2.1127	0.5686	0.5105	0.3274	-2.16	0.87
Unigene7952_All	1.6478	1.1071	0.5817	0.3071	0.1493	0.2873	-2.17	0.81
CL2288_Contig3_All	4.7116	6.2004	5.0246	0.8842	1.4554	1.2092	-2.17	0.9
CL4618_Contig1_All	39.2529	47.8887	41.3341	9.6353	10.274	8.5825	-2.17	0.93
Unigene4013_All	326.18	347.734	317.045	75.8464	75.7871	68.0058	-2.17	0.94
CL995_Contig13_All	60.2889	63.4143	53.7305	14.3317	11.6355	13.3033	-2.18	0.94
CL995_Contig3_All	5.4195	6.2787	5.5402	1.2288	1.3387	1.2419	-2.18	0.91
CL572_Contig11_All	1.0467	1.0571	1.5462	0.1399	0.3176	0.3492	-2.18	0.82
Unigene8313_All	0.968	1.2774	2.1142	0.248	0.2412	0.4642	-2.19	0.84
Unigene11751_All	82.5548	80.285	87.0256	20.19	13.8136	20.8942	-2.19	0.94
CL3544_Contig2_All	2.1368	2.9245	1.767	0.4867	0.5523	0.4554	-2.19	0.87
CL442_Contig8_All	1.6708	1.2789	1.9869	0.4281	0.3748	0.2804	-2.19	0.85
Unigene4247_All	59.8512	61.8495	52.1455	12.0298	13.4933	12.6767	-2.19	0.94
CL1135_Contig8_All	1.5621	1.6492	1.6006	0.5337	0.3461	0.1665	-2.2	0.85
Unigene3597_All	2.3814	2.9256	3.0262	0.6213	0.7338	0.4568	-2.2	0.88
Unigene1478_All	5.9284	6.4596	5.8655	1.7916	0.7577	1.4214	-2.2	0.91
CL2365_Contig11_All	67.9083	54.0475	84.9721	7.4952	28.1206	9.447	-2.2	0.94
CL1477_Contig7_All	2.0545	2.0414	1.9943	0.3716	0.3614	0.5795	-2.21	0.87
Unigene7901_All	11.3137	11.4571	8.9653	1.6565	1.6112	3.543	-2.22	0.92
CL90_Contig3_All	1.6112	1.1567	1.1261	0.1982	0.5782	0.0618	-2.22	0.83
CL81_Contig4_All	2.583	1.83	1.9135	0.5573	0.3727	0.4237	-2.22	0.87
CL775_Contig2_All	1.3885	1.9895	1.1553	0.2033	0.1977	0.5707	-2.22	0.85
CL2554_Contig4_All	33.0913	42.2414	37.9016	7.8054	8.4477	8.0755	-2.22	0.94
CL5273_Contig5_All	4.7385	4.6593	4.5209	1.063	0.9732	0.9362	-2.23	0.91
CL2555_Contig9_All	1.1505	1.7005	1.4798	0.2948	0.4874	0.1379	-2.23	0.84
CL2727_Contig8_All	0.9682	1.1124	1.2163	0.1751	0.2271	0.3004	-2.23	0.81
Unigene2534_All	1.7783	2.1632	1.5011	0.3962	0.4625	0.2966	-2.24	0.86
Unigene4388_All	4.2562	2.9306	3.2334	0.9483	0.369	0.8874	-2.24	0.9
Unigene1901_All	1.9459	1.986	3.1482	0	0	0	-2.24	0.88
CL5333_Contig6_All	3.8087	5.3352	5.1712	0.8164	1.1415	1.0743	-2.24	0.91
CL1454_Contig1_All	3.2104	2.421	2.226	0	0	0.6598	-2.24	0.88
CL5224_Contig18_All	6.5441	7.9858	6.3938	1.263	1.6521	1.5079	-2.24	0.92
CL5330_Contig6_All	1.2932	1.6804	0.7725	0.3059	0.2975	0.1908	-2.24	0.83
Unigene2957_All	1.6939	2.0439	2.1142	0	0	0.2321	-2.25	0.87
CL1955_Contig4_All	0.7585	0.8008	1.4727	0.1111	0.108	0.4157	-2.26	0.81
Unigene10467_All	0.8162	2.0108	1.0564	0.2788	0.2712	0.2609	-2.26	0.84
CL1675_Contig3_All	2.5641	1.5301	2.3808	0.6855	0.5557	0.1069	-2.26	0.88
Unigene6077_All	1.7257	1.9435	2.3453	0.3537	0.2294	0.662	-2.27	0.87
Unigene10540_All	1.8642	2.9523	1.2064	0.6369	0.3097	0.298	-2.27	0.87
CL1335_Contig1_All	1.3833	0.9422	1.2995	0.2287	0.2224	0.2996	-2.27	0.83
Unigene10941_All	0.4951	1.2196	2.2428	0	0.1645	0.1583	-2.27	0.84
Unigene3882_All	1.2411	1.0192	0.7363	0.1413	0.4124	0.0661	-2.27	0.81
CL438_Contig2_All	1.2615	1.8646	0.4898	0.2586	0.2515	0.242	-2.27	0.83
Unigene6132_All	1.7062	1.5012	1.9323	0.2915	0	0.2727	-2.27	0.86
CL306_Contig4_All	4.7435	4.3589	3.8799	0.5402	1.226	0.9267	-2.27	0.91
CL4340_Contig2_All	3.7384	4.7926	4.925	1.0947	0.9317	0.7683	-2.27	0.91
Unigene987_All	1.763	1.8613	3.0805	0.3614	0.3515	0.6763	-2.27	0.88
Unigene3715_All	1.3006	2.1971	1.5151	0.2666	0.5186	0.2495	-2.28	0.86
CL1335_Contig6_All	1.2018	1.2084	1.1667	0.0587	0.4564	0.2195	-2.28	0.83
CL1799_Contig3_All	2.3529	1.5969	2.6103	0.5167	0.3351	0	-2.28	0.88
CL3249_Contig3_All	10.8936	12.0146	9.662	2.5254	2.1009	2.0833	-2.28	0.93
CL2727_Contig6_All	1.7931	1.9523	1.9038	0.2872	0.3631	0.5105	-2.28	0.87
CL1066_Contig14_All	7.4889	9.1566	8.9795	1.7036	1.9304	1.6333	-2.28	0.93
CL1147_Contig5_All	2.8327	2.7606	1.9037	0.67	0.6517	0.209	-2.29	0.89
CL3342_Contig14_All	2.9263	2.993	3.2549	0.6717	0.7597	0.4385	-2.29	0.9
CL2727_Contig5_All	2.7723	3.462	2.9227	0.611	0.5349	0.7147	-2.3	0.9
CL5249_Contig2_All	6.0923	3.9818	3.9427	0.2973	1.1568	1.3912	-2.3	0.91
Unigene7822_All	1.9643	2.4194	3.019	0	0	0	-2.3	0.89
CL2727_Contig9_All	2.7069	2.557	2.6	0.4672	0.5681	0.5465	-2.31	0.89
Unigene2008_All	2.4755	2.4393	2.5632	0	0	0	-2.32	0.89
CL2576_Contig7_All	8.2434	8.4943	7.522	1.5883	1.6107	1.6444	-2.32	0.93
Unigene2538_All	1.2948	1.0252	1.4925	0.2073	0.2824	0.2716	-2.32	0.84
Unigene2537_All	1.5627	1.9537	1.7964	0.4215	0.328	0.3155	-2.32	0.87
Unigene8744_All	1.5831	2.0647	2.3504	0.3818	0.4642	0.3572	-2.32	0.88
CL4872_Contig2_All	4.8661	1.9266	2.3618	0.9351	0.6064	0.2917	-2.32	0.9
Unigene10791_All	1.4207	2.3571	2.1672	0	0	0.1946	-2.32	0.88
Unigene8833_All	1.0143	2.2756	1.723	0	0.2528	0.2432	-2.33	0.86
CL5373_Contig20_All	5.2868	5.4842	6.2638	1.0411	1.2888	1.0628	-2.33	0.92
Unigene7026_All	1.9875	2.0984	3.4728	0	0	0	-2.33	0.89
CL2555_Contig12_All	1.1243	0.9327	1.3643	0.2469	0.2802	0.154	-2.33	0.83
Unigene6112_All	2.2514	1.6978	3.5904	0	0	0	-2.33	0.89
Unigene6788_All	2.3215	4.0107	2.0487	0.4326	0.2104	1.012	-2.34	0.89
Unigene4996_All	188.983	184.578	177.145	36.9056	37.3576	34.3546	-2.34	0.95
Unigene5255_All	1.045	0.9807	0.9017	0.119	0.3473	0.1114	-2.34	0.81
Unigene3030_All	1.1788	2.738	2.6318	0.4833	0.3525	0.4522	-2.35	0.88
CL4230_Contig1_All	0.7106	2.0006	0.9197	0.2428	0.2361	0.2272	-2.36	0.84
CL5310_Contig1_All	6.6906	7.7832	9.9526	1.619	1.5748	1.5744	-2.36	0.93
Unigene4436_All	1.8664	1.9705	3.85	0	0	0	-2.36	0.89
Unigene10489_All	0.8909	2.5082	1.1531	0.3043	0.296	0.2848	-2.36	0.86
CL3449_Contig3_All	2.1188	2.1796	2.6896	0.4454	0.4333	0.4689	-2.37	0.89
CL49_Contig5_All	3.1707	4.4459	3.8954	0.8124	0.5433	0.8552	-2.38	0.91
Unigene5250_All	2.1211	1.7226	2.2173	0	0.1627	0	-2.38	0.88
Unigene4414_All	1.8425	1.9453	2.2764	0	0	0.1606	-2.39	0.88
CL81_Contig17_All	2.2384	2.1637	2.3422	0.5214	0.3188	0.4461	-2.39	0.89
Unigene2949_All	2.0076	3.3308	2.5057	0	0	0	-2.39	0.9
CL1408_Contig3_All	4.9395	7.1545	6.3008	1.5899	1.2616	0.6264	-2.4	0.93
CL2557_Contig1_All	1.1645	0.5464	1.0048	0.1326	0.258	0.1241	-2.4	0.8
CL2553_Contig10_All	2.0948	2.2293	2.1962	0.4637	0.3843	0.3857	-2.4	0.89
CL4470_Contig8_All	10.4257	11.8125	10.6142	1.998	2.2251	1.9781	-2.41	0.94
Unigene4509_All	1.4566	2.2213	2.5137	0	0	0.1552	-2.42	0.89
CL2971_Contig3_All	4.323	3.7121	3.8048	1.0633	0.5746	0.5528	-2.43	0.92
CL652_Contig1_All	5.6492	3.6978	3.9483	1.158	0.4505	0.8669	-2.43	0.92
Unigene2535_All	0.5164	1.2073	1.0384	0.1134	0.2574	0.1415	-2.43	0.81
CL3346_Contig4_All	126.258	127.982	119.707	23.992	22.3763	23.1152	-2.43	0.96
Unigene7014_All	2.4612	1.9647	3.7294	0	0	0	-2.44	0.9
CL81_Contig15_All	1.0539	0.8825	1.0231	0.1862	0.1811	0.1743	-2.45	0.82
Unigene10645_All	3.2534	1.1776	2.6167	0.3811	0.4633	0.4457	-2.45	0.9
Unigene1020_All	2.4755	1.3068	1.2015	0	0.2056	0.1978	-2.46	0.87
CL3346_Contig5_All	63.2882	65.2798	62.014	12.2838	9.6874	12.6696	-2.46	0.96
Unigene7726_All	551.956	602.133	579.564	112.874	93.8805	108.924	-2.46	0.96
Unigene3785_All	2.0838	2.1241	1.674	0.2946	0.4298	0.3446	-2.46	0.89
CL2365_Contig13_All	302.498	309.763	341.677	55.0323	65.683	52.9154	-2.46	0.96
Unigene7065_All	2.8635	1.8895	3.5614	0	0	0	-2.47	0.9
Unigene4598_All	51.9603	47.1521	40.6881	9.8508	4.2506	11.0893	-2.47	0.96
CL1337_Contig11_All	1.7695	1.6651	1.4936	0.276	0.3835	0.2214	-2.48	0.87
CL2861_Contig10_All	6.7112	1.8895	6.5148	0.6878	0	1.5018	-2.49	0.93
CL321_Contig4_All	1.065	0.8096	0.9925	0.131	0.3398	0.0409	-2.49	0.82
Unigene3093_All	3.8979	2.1471	4.2774	0.5211	0.169	1.1377	-2.5	0.92
Unigene4088_All	6.7155	7.1576	7.2018	1.9009	0.8926	0.9201	-2.5	0.94
CL1405_Contig11_All	6.1863	4.1563	7.916	0	0.841	1.8878	-2.5	0.93
CL1286_Contig5_All	8.6718	9.1735	8.8838	1.4052	1.6401	1.6272	-2.52	0.94
Unigene4482_All	0.8779	1.8538	3.4089	0.15	0	0.421	-2.52	0.89
CL1274_Contig8_All	113.204	118.014	110.582	23.3115	15.9056	20.22	-2.52	0.96
CL3346_Contig6_All	149.527	163.088	147.294	28.7543	25.4383	26.2114	-2.52	0.96
CL4224_Contig3_All	1.1551	0.6707	0.7849	0.0592	0.1152	0.277	-2.53	0.81
Unigene7916_All	3.3988	1.367	3.9277	0	0	0	-2.53	0.91
Unigene5279_All	2.2139	0.6875	1.517	0.1335	0.1298	0	-2.53	0.87
Unigene3607_All	1.923	1.7257	1.4	0.3942	0.3834	0.0922	-2.54	0.88
Unigene8743_All	3.365	2.6645	2.722	0	0	0	-2.54	0.91
CL2759_Contig1_All	12.541	16.7815	14.9107	2.4411	2.0837	3.0768	-2.54	0.95
CL4470_Contig11_All	7.5093	6.9919	7.2894	1.0224	1.2983	1.435	-2.54	0.94
CL4670_Contig1_All	79.0735	62.7412	65.2527	12.1479	8.9026	14.6376	-2.54	0.96
CL2971_Contig6_All	1.2277	0.669	0.9226	0.3247	0.1184	0.038	-2.55	0.82
CL1675_Contig8_All	3.2827	2.7726	2.9741	0.4486	0.8727	0.2099	-2.56	0.91
CL995_Contig1_All	2.0286	3.1233	1.3128	0.3465	0.5898	0.1621	-2.56	0.9
CL1087_Contig2_All	8.3004	5.1681	5.3716	1.3088	1.0609	0.8165	-2.56	0.94
CL1619_Contig4_All	2.0772	2.3268	2.1639	0.3635	0.4041	0.3401	-2.57	0.9
Unigene5258_All	2.304	3.181	3.4409	0	0	0	-2.57	0.91
Unigene6141_All	1.3877	1.5316	2.3267	0.3879	0.2515	0.242	-2.57	0.89
Unigene4434_All	1.1689	2.1596	1.8438	0.1497	0.437	0.2802	-2.58	0.89
Unigene4382_All	1.5992	2.4481	2.639	0.3278	0.4783	0.3067	-2.59	0.9
Unigene4449_All	1.3641	2.0162	1.4566	0.1398	0.272	0.3925	-2.59	0.88
Unigene10341_All	1.2804	2.1121	0.9322	0.164	0.3191	0.2302	-2.6	0.87
Unigene1029_All	3.4417	2.1575	3.5497	0	0	0	-2.61	0.92
CL1139_Contig3_All	3.4487	7.1086	4.3042	0.6732	0.6549	1.1025	-2.61	0.93
CL1675_Contig2_All	0.9672	0.8509	1.5648	0.0826	0.241	0.2319	-2.61	0.85
CL1952_Contig4_All	1.3739	1.0549	1.4549	0.256	0.249	0.1198	-2.64	0.86
CL1952_Contig5_All	1.3739	1.0549	1.4549	0.256	0.249	0.1198	-2.64	0.86
CL3249_Contig1_All	41.2149	44.2001	38.3251	7.2676	6.8221	5.6722	-2.65	0.97
CL3449_Contig1_All	6.8474	7.3459	7.8263	1.1319	1.2111	1.1651	-2.65	0.95
CL86_Contig1_All	1.3085	1.1512	1.1008	0.2682	0.087	0.2092	-2.66	0.86
CL17_Contig4_All	2.0807	1.7445	1.6039	0.3763	0.244	0.2348	-2.67	0.89
Unigene8689_All	1.7803	1.7087	1.7282	0.1659	0	0.1552	-2.67	0.89
CL86_Contig3_All	3.2959	2.3808	2.7503	0.3556	0.6341	0.3327	-2.67	0.92
CL2555_Contig10_All	3.3154	2.5002	3.2602	0.5737	0.4722	0.3716	-2.68	0.92
CL3005_Contig3_All	1.0955	0.6426	0.5908	0.1248	0.1214	0.1167	-2.68	0.8
CL2727_Contig4_All	0.7096	0.8794	1.168	0.0632	0.246	0.1184	-2.69	0.83
CL480_Contig5_All	2.6924	3.2585	2.0398	0.4038	0.3928	0.4408	-2.69	0.92
CL2825_Contig1_All	3.0539	2.1878	2.6468	0.2236	0	0	-2.69	0.92
CL81_Contig16_All	1.6208	1.7856	2.018	0.2889	0.2459	0.3041	-2.69	0.89
Unigene1988_All	1.9466	2.936	4.8591	0	0	0	-2.7	0.92
Unigene14_All	9.9229	10.4763	12.2795	1.7856	1.4347	1.8161	-2.7	0.95
CL1826_Contig9_All	3.7193	3.9267	3.3697	0.2541	0.4944	0.9512	-2.7	0.93
Unigene1916_All	2.3803	3.2984	4.1881	0	0	0	-2.72	0.93
CL848_Contig4_All	1.4784	1.7028	0.3914	0.2755	0.134	0.1289	-2.73	0.86
CL1758_Contig2_All	3.437	3.9339	4.1471	0.6913	0.6084	0.4313	-2.73	0.93
Unigene5855_All	4.72	5.3725	6.5148	0.7559	0.9558	0.778	-2.74	0.94
Unigene11298_All	1.0356	1.266	1.3227	0.1676	0.2173	0.1568	-2.74	0.86
Unigene2986_All	1.1421	0.689	1.4254	0.1672	0.1627	0.1565	-2.74	0.85
Unigene3666_All	1.0414	1.7103	2.6958	0.2372	0.4614	0.111	-2.75	0.9
CL978_Contig29_All	2.1439	2.0666	1.9906	0.2866	0.1858	0.447	-2.75	0.91
CL2396_Contig2_All	2.4202	3.7983	3.0478	0.4693	0.6521	0.2509	-2.76	0.93
CL5373_Contig3_All	8.4449	9.4576	9.5002	1.0516	1.7703	1.2111	-2.76	0.95
Unigene1815_All	3.1987	2.7561	4.2829	0	0	0	-2.77	0.93
Unigene8868_All	1.434	3.028	1.392	0.2939	0.2859	0.2751	-2.78	0.9
CL889_Contig4_All	7.6726	6.1486	8.7492	0.9474	1.2441	1.0639	-2.79	0.95
CL5373_Contig15_All	4.5866	5.7081	6.84	0.6454	1.1727	0.6382	-2.8	0.95
CL3253_Contig6_All	3.3692	3.9164	4.0635	0.7674	0.4071	0.4569	-2.8	0.94
CL2727_Contig3_All	1.6438	1.2213	1.1524	0.2184	0.2124	0.146	-2.8	0.88
CL2555_Contig1_All	6.2955	8.6531	7.5525	1.0043	1.421	0.7974	-2.8	0.95
Unigene5238_All	2.4589	3.0541	5.0546	0	0	0	-2.82	0.93
Unigene995_All	1.8326	0.9029	1.5417	0.1252	0.2436	0.2343	-2.83	0.88
CL5310_Contig2_All	25.977	29.4646	27.7865	3.5115	4.3471	3.6444	-2.86	0.97
CL3449_Contig2_All	2.5782	2.6587	3.0265	0.4301	0.3586	0.345	-2.87	0.93
CL81_Contig2_All	2.8725	3.8258	3.8608	0.4076	0.5287	0.5086	-2.87	0.94
CL889_Contig2_All	2.949	4.3872	2.3422	0.1374	0.5345	0.6428	-2.88	0.93
CL3253_Contig5_All	2.3643	1.8306	1.9381	0.1615	0.1571	0	-2.91	0.91
CL2288_Contig8_All	39.8586	40.1034	38.0965	6.1101	4.5509	5.0642	-2.91	0.98
Unigene3639_All	4.0157	3.5087	3.8981	0	0	0	-2.93	0.94
Unigene2902_All	3.8229	3.3988	4.2318	0	0	0	-2.93	0.94
CL5205_Contig2_All	3.1857	3.0644	5.2915	0	0	0	-2.94	0.94
Unigene8301_All	3.9698	5.6146	3.5628	0.4606	0.8214	0.431	-2.94	0.95
CL1335_Contig5_All	12.2168	14.0809	11.8592	2.023	1.17	1.7907	-2.94	0.97
CL4116_Contig2_All	3.5322	3.2498	2.841	0.5172	0.2515	0.4839	-2.94	0.93
CL1675_Contig1_All	11.9389	11.4955	10.7086	1.4683	1.571	1.4198	-2.94	0.97
Unigene8747_All	2.9475	3.1119	5.5023	0	0	0	-2.95	0.94
CL2362_Contig1_All	6.8482	7.2301	5.5398	1.4037	0.4551	0.6568	-2.96	0.96
CL4116_Contig1_All	2.3884	1.9314	2.0718	0.2604	0.2533	0.2924	-2.99	0.92
CL321_Contig1_All	1.6977	1.3277	1.4649	0.0644	0.4388	0.0603	-2.99	0.89
Unigene8665_All	2.1432	2.5213	1.6644	0	0.1221	0.1762	-2.99	0.92
Unigene6071_All	1.2334	1.4024	1.9342	0.1945	0.2838	0.091	-3	0.9
Unigene7934_All	3.794	2.9375	5.238	0	0	0	-3	0.94
Unigene7070_All	3.93	3.2981	4.891	0	0	0	-3.01	0.95
Unigene6136_All	2.0503	2.2729	2.1893	0.2101	0	0.0983	-3.01	0.92
Unigene9399_All	3.9612	6.9221	3.3148	0.42	0.5447	0.786	-3.02	0.95
Unigene6080_All	4.8251	3.3575	4.1516	0	0	0	-3.04	0.95
CL187_Contig1_All	20.442	20.1948	19.819	2.1236	2.6197	2.6172	-3.04	0.98
CL321_Contig2_All	4.6096	2.5119	4.3303	0.4572	0	0.4278	-3.05	0.95
Unigene8642_All	3.4386	4.1624	4.8918	0	0	0	-3.06	0.95
CL86_Contig2_All	0.8376	0.6316	0.8518	0.0409	0.0795	0.153	-3.09	0.82
CL1454_Contig6_All	5.8469	7.1124	5.5524	0.6514	0.3801	1.0971	-3.12	0.96
CL321_Contig7_All	2.9336	2.7624	2.8991	0.4063	0.3162	0.2535	-3.14	0.94
Unigene7119_All	4.3468	3.8591	5.0827	0	0	0	-3.15	0.95
Unigene994_All	4.0323	3.2296	5.264	0.7125	0.5545	0.1334	-3.16	0.95
Unigene740_All	9.047	10.0726	7.1854	1.1801	0.6559	1.1043	-3.16	0.97
Unigene2973_All	3.8368	3.7762	6.0602	0	0	0	-3.19	0.95
Unigene2870_All	2.5228	2.7659	2.2135	0.2983	0.2418	0.2792	-3.19	0.93
Unigene6105_All	2.8626	2.8544	3.2419	0.326	0	0.1525	-3.19	0.94
Unigene6031_All	2.6799	2.249	3.2018	0.2113	0.3425	0.3295	-3.2	0.94
CL86_Contig5_All	3.5497	2.4423	3.7943	0.2453	0.4374	0.3443	-3.25	0.95
CL1675_Contig4_All	2.4517	2.6402	3.332	0.1005	0.4399	0.3292	-3.28	0.94
CL2727_Contig2_All	3.4713	3.3174	3.0502	0.1534	0.4773	0.3731	-3.29	0.95
CL3923_Contig2_All	34.8447	30.5113	32.0649	3.5248	3.0564	3.375	-3.29	0.99
Unigene3645_All	4.4857	4.9562	5.2658	0	0	0	-3.29	0.96
CL3642_Contig1_All	4.5388	5.9592	5.5357	0.5367	0.5801	0.5023	-3.31	0.96
Unigene6995_All	1.7261	2.0176	2.633	0.0632	0	0.0591	-3.36	0.93
Unigene5253_All	4.7472	3.3904	5.557	0.1431	0	0.6695	-3.38	0.96
CL321_Contig10_All	5.6991	5.0816	5.3696	0.3927	0.4536	0.666	-3.42	0.96
Unigene2821_All	36.2406	41.096	34.5283	3.4391	2.6762	4.1837	-3.44	0.99
Unigene1987_All	2.3461	2.9273	2.4844	0.1093	0	0.1023	-3.45	0.94
CL3253_Contig4_All	81.3069	89.9174	79.8352	8.2731	6.6477	7.1245	-3.51	0.99
Unigene8829_All	1.3571	2.3445	2.0359	0.2529	0.123	0.1183	-3.54	0.93
CL3253_Contig2_All	1.5784	1.4813	2.3835	0.0599	0.2331	0.1682	-3.56	0.92
Unigene3593_All	22.671	21.083	24.2878	2.167	1.5223	2.0278	-3.57	0.99
CL5333_Contig7_All	3.2308	2.4701	4.0231	0.2512	0.3332	0.2351	-3.57	0.95
Unigene1975_All	4.5758	6.3682	6.8647	0	0	0	-3.57	0.97
CL4689_Contig2_All	6.9129	7.2984	9.2269	1.5498	0.2154	0.2072	-3.57	0.97
CL3884_Contig3_All	1.8102	2.0961	1.6438	0.1197	0.1746	0.168	-3.59	0.93
Unigene7709_All	714.603	745.658	708.17	63.8829	55.8008	59.3699	-3.6	1
Unigene6892_All	1.8968	1.7642	1.7975	0.0463	0.1351	0.2599	-3.63	0.92
CL2365_Contig8_All	1600.86	1645.23	1576.43	125.71	132.321	127.526	-3.64	1
CL1454_Contig4_All	2.3638	3.5232	2.6995	0.1425	0.1386	0.4001	-3.66	0.95
CL3642_Contig3_All	8.3354	9.2209	7.7939	0.7538	0.7026	0.529	-3.67	0.98
CL4689_Contig1_All	19.3402	16.2304	19.0148	1.0165	1.7303	1.189	-3.79	0.99
Unigene5283_All	6.0671	5.8123	8.8342	0	0	0	-3.79	0.97
CL5280_Contig4_All	24736.2	21980	23854.4	1616.83	1776.22	1712.09	-3.79	1
Unigene934_All	2.5585	2.4255	3.0411	0.2141	0.2082	0.1502	-3.81	0.95
CL5333_Contig3_All	6.508	6.0302	7.3838	0.5629	0.3285	0.5267	-3.81	0.97
Unigene5079_All	1.9104	2.0169	2.2576	0.0426	0.3312	0.0398	-3.9	0.93
CL1454_Contig5_All	5.0177	4.8009	4.262	0.1607	0.1563	0.6015	-3.94	0.97
CL889_Contig6_All	141.107	153.087	154.184	8.8875	9.0859	9.3915	-4.03	1
CL2022_Contig4_All	39.8923	48.0958	36.9038	2.7725	2.1215	2.456	-4.09	1
Unigene5254_All	0.958	1.2643	1.8599	0.0818	0.0796	0.0766	-4.1	0.91
CL4304_Contig2_All	7.4877	7.6125	11.0374	0	0	0	-4.12	0.98
Unigene7936_All	5.8846	4.9554	7.6844	0	0	0.0672	-4.12	0.97
Unigene4445_All	9.0567	7.723	9.806	0	0	0	-4.15	0.98
Unigene1948_All	8.5297	7.7051	10.671	0	0	0	-4.16	0.98
Unigene5276_All	8.2207	7.3552	11.2261	0	0	0	-4.16	0.98
CL2557_Contig2_All	20.2765	18.9952	19.6829	1.3171	0.5694	1.3694	-4.18	0.99
Unigene2926_All	6.3818	9.998	11.7905	0	0	0	-4.23	0.98
CL930_Contig2_All	8.3712	8.838	11.8766	0	0	0	-4.28	0.98
Unigene8092_All	189.126	144.186	199.048	9.2274	8.4706	9.3901	-4.3	1
CL3253_Contig3_All	2.345	1.7684	1.5176	0.0572	0.1113	0.1071	-4.35	0.93
Unigene5288_All	9.2511	9.6782	11.9192	0	0	0	-4.36	0.98
CL5333_Contig2_All	11.5567	13.0916	13.3408	0.5762	0.5605	0.689	-4.38	0.99
Unigene2966_All	11.0154	10.9836	10.8414	0	0	0	-4.45	0.99
Unigene8827_All	42.5001	49.6262	35.4573	2.1076	1.0739	2.3479	-4.53	1
Unigene3649_All	11.6563	7.5517	10.2865	0	0.2641	0	-4.54	0.98
Unigene10749_All	14.0544	9.317	13.3257	0	0	0	-4.61	0.99
CL5380_Contig11_All	109.815	85.7853	115.67	4.1401	3.5126	4.9835	-4.62	1
Unigene5237_All	11.9555	10.61	17.8287	0	0	0	-4.75	0.99
CL3376_Contig1_All	14.5545	12.1067	16.2691	0	0	0	-4.84	0.99
CL4116_Contig6_All	6.5152	5.872	7.1729	0.0814	0.2904	0.3048	-4.85	0.98
CL5333_Contig1_All	44.0924	40.5745	43.7527	1.6365	1.4471	1.1833	-4.91	1
Unigene7843_All	1.7765	2.0145	2.5548	0.0674	0.0656	0.0631	-5.02	0.94
Unigene4399_All	17.7132	17.075	22.8551	0.3383	0.4387	0.7386	-5.25	0.99
Unigene3672_All	16.5906	14.2502	17.7427	0	0.2803	0	-5.25	0.99
CL86_Contig6_All	10.8831	13.1752	11.3392	0.2974	0.2532	0.3827	-5.25	0.99
Unigene7066_All	3.0959	2.8328	4.007	0.0529	0.1029	0.099	-5.29	0.96
Unigene8706_All	20.7459	19.0304	22.4495	0	0	0	-5.37	0.99
CL1845_Contig9_All	227.57	277.509	245.684	4.8342	5.7972	5.701	-5.52	1
Unigene7914_All	24.0936	20.1484	23.1568	0	0.4756	0.2288	-5.81	0.99
Unigene5042_All	196.336	194.288	210.008	3.4172	3.3239	2.5828	-6.01	1
Unigene7928_All	31.4651	31.8119	53.9914	0	0	0	-6.29	1
CL3376_Contig3_All	1055.99	1193.71	1012.14	6.2193	5.7254	6.1315	-7.5	1
CL3376_Contig2_All	368.085	407.327	368.001	1.0582	2.0586	0.9902	-8.12	1
CL3376_Contig4_All	134.859	143.66	123.937	0.7097	0.1726	0.249	-8.47	1
CL930_Contig1_All	245.486	229.221	307.377	0	0	0	-9.03	1
