# Supplementary material for: De novo transcriptome assembly and comprehensive assessment provide insight into fruiting body formation of Sparassis latifolia
Source: Sci Rep. 2022 Jun 30;12:11075. doi: 10.1038/s41598-022-15382-5 (PMC9247108; doi:10.1038/s41598-022-15382-5)
Supplement: Supplementary file 8 — Supplementary Information 8. [file 41598_2022_15382_MOESM8_ESM.xls]

GOId	Term	Category	Gene	X	N	x	n	pValue	qValue
GO:0005515	protein binding	Molecular_Function	Unigene7936_All|Unigene1789_All|CL2191_Contig3_All|Unigene6224_All|Unigene1020_All|Unigene7823_All|Unigene1927_All|CL146_Contig7_All|Unigene5349_All|Unigene10499_All|CL1975_Contig2_All|CL4304_Contig2_All|Unigene2949_All|Unigene4247_All|Unigene4180_All|CL4330_Contig2_All|Unigene2926_All|Unigene4434_All|CL4182_Contig2_All|Unigene8621_All|CL273_Contig69_All|Unigene8747_All|Unigene8642_All|Unigene1972_All|Unigene8692_All|CL3353_Contig4_All|Unigene3645_All|Unigene4449_All|Unigene7095_All|Unigene6020_All|Unigene7822_All|Unigene7849_All|CL4371_Contig2_All|CL2191_Contig2_All|CL3353_Contig2_All|Unigene1987_All|Unigene3773_All|Unigene1736_All|CL4744_Contig4_All|CL5229_Contig12_All|Unigene1948_All|Unigene4509_All|Unigene7940_All|Unigene8823_All|Unigene6124_All|Unigene10540_All|Unigene7583_All|CL2942_Contig1_All|Unigene5283_All|CL3736_Contig5_All|Unigene4243_All|Unigene2864_All|Unigene7137_All|Unigene7992_All|Unigene2711_All|Unigene7934_All|Unigene2999_All|Unigene7026_All|Unigene6892_All|Unigene6031_All|Unigene5268_All|CL1975_Contig1_All|Unigene11878_All|Unigene7930_All|Unigene4412_All|Unigene736_All|Unigene1901_All|Unigene6080_All|CL3035_Contig1_All|CL2101_Contig3_All|Unigene1982_All|Unigene5240_All|Unigene3121_All|Unigene3593_All|Unigene4364_All|Unigene4630_All|Unigene3613_All|Unigene6177_All|Unigene6077_All|Unigene6213_All|Unigene934_All|Unigene1953_All|Unigene6120_All|Unigene8829_All|Unigene1082_All|Unigene2921_All|Unigene7850_All|Unigene4431_All|Unigene7829_All|Unigene6132_All|Unigene4445_All|CL3984_Contig2_All|Unigene5253_All|CL4182_Contig3_All|CL919_Contig12_All|Unigene7088_All|Unigene4398_All|Unigene7834_All|Unigene8672_All|CL191_Contig2_All|Unigene5276_All|Unigene7843_All|CL2689_Contig2_All|Unigene7060_All|Unigene6064_All|Unigene2862_All|Unigene5288_All|CL3451_Contig5_All|CL4983_Contig1_All|Unigene7099_All|CL1261_Contig4_All|Unigene8744_All|Unigene5238_All|Unigene4399_All|Unigene6141_All|Unigene1974_All|CL5190_Contig1_All|CL1276_Contig3_All|Unigene7916_All|Unigene1014_All|Unigene6902_All|Unigene3648_All|CL930_Contig2_All|Unigene1978_All|Unigene8665_All|Unigene1035_All|Unigene2938_All|Unigene7070_All|Unigene11983_All|Unigene7065_All|CL3862_Contig1_All|CL3353_Contig3_All|CL4897_Contig2_All|Unigene5258_All|CL2942_Contig4_All|Unigene7770_All|Unigene2908_All|Unigene2940_All|CL2325_Contig1_All|Unigene987_All|Unigene8766_All|Unigene3636_All|Unigene8698_All|CL2535_Contig2_All|CL2325_Contig2_All|Unigene994_All|CL930_Contig1_All|Unigene2902_All|Unigene8685_All|Unigene7119_All|Unigene3577_All|Unigene7928_All|CL5205_Contig2_All|Unigene8639_All|CL1694_Contig4_All|Unigene8706_All|CL3372_Contig3_All|Unigene5213_All|Unigene5250_All|Unigene7098_All|CL5101_Contig2_All|Unigene964_All|Unigene3639_All|Unigene1001_All|Unigene2467_All|Unigene2966_All	3943	40876	166	1185	2.32E-05	0.000620943
GO:0005576	extracellular region	Cellular_Component	Unigene4449_All|Unigene3645_All|CL519_Contig6_All|Unigene8747_All|Unigene8642_All|Unigene8692_All|Unigene1972_All|Unigene8621_All|CL3642_Contig3_All|Unigene1948_All|CL86_Contig3_All|Unigene3689_All|Unigene7095_All|Unigene6020_All|Unigene1927_All|CL1335_Contig6_All|Unigene5349_All|Unigene7952_All|Unigene8743_All|CL4372_Contig1_All|Unigene7936_All|CL2302_Contig2_All|CL4653_Contig2_All|CL689_Contig3_All|CL519_Contig7_All|Unigene6071_All|Unigene4180_All|Unigene2949_All|CL4304_Contig2_All|CL3923_Contig2_All|Unigene10749_All|CL5333_Contig7_All|CL689_Contig1_All|Unigene4382_All|CL5333_Contig1_All|Unigene14_All|Unigene8829_All|CL3637_Contig3_All|Unigene1953_All|Unigene10498_All|Unigene6177_All|CL1335_Contig5_All|Unigene7137_All|Unigene1725_All|Unigene7934_All|Unigene5283_All|Unigene8823_All|Unigene2906_All|Unigene2870_All|Unigene4412_All|CL2302_Contig1_All|Unigene1975_All|Unigene736_All|Unigene1901_All|Unigene11298_All|CL5333_Contig3_All|CL2439_Contig3_All|Unigene7127_All|CL1542_Contig8_All|CL889_Contig6_All|Unigene6892_All|Unigene7916_All|Unigene5238_All|Unigene4399_All|Unigene6141_All|Unigene8946_All|CL930_Contig2_All|Unigene2938_All|CL4653_Contig1_All|Unigene3909_All|CL650_Contig2_All|Unigene5253_All|CL3208_Contig1_All|Unigene7829_All|Unigene4431_All|Unigene4445_All|Unigene5079_All|Unigene5288_All|CL4983_Contig1_All|Unigene6064_All|Unigene8744_All|Unigene6136_All|CL3642_Contig1_All|CL1335_Contig1_All|Unigene5276_All|CL191_Contig2_All|Unigene4398_All|Unigene34_All|CL689_Contig2_All|Unigene7928_All|CL5333_Contig2_All|CL2396_Contig2_All|CL2396_Contig1_All|Unigene7119_All|CL930_Contig1_All|CL3200_Contig5_All|CL5333_Contig4_All|Unigene2966_All|Unigene3815_All|Unigene964_All|Unigene3639_All|CL86_Contig5_All|Unigene3649_All|CL5205_Contig2_All|Unigene8706_All|Unigene3607_All|CL3432_Contig6_All|Unigene7070_All|Unigene7065_All|CL3862_Contig1_All|CL519_Contig5_All|Unigene8766_All	1145	40876	112	1185	1.02E-24	1.03E-21
GO:0005615	extracellular space	Cellular_Component	Unigene8665_All|CL930_Contig2_All|Unigene2938_All|CL4653_Contig1_All|Unigene7916_All|Unigene8648_All|Unigene6141_All|Unigene4399_All|Unigene5238_All|Unigene8946_All|CL4983_Contig1_All|Unigene5288_All|Unigene8744_All|Unigene7099_All|Unigene7060_All|Unigene8672_All|Unigene5276_All|Unigene7834_All|Unigene4398_All|CL650_Contig2_All|CL4182_Contig3_All|Unigene5253_All|Unigene7829_All|Unigene4431_All|Unigene8652_All|Unigene2359_All|Unigene4445_All|Unigene2966_All|Unigene3639_All|Unigene964_All|CL86_Contig5_All|CL5205_Contig2_All|Unigene8706_All|Unigene8639_All|Unigene7928_All|CL689_Contig2_All|Unigene7119_All|CL930_Contig1_All|Unigene994_All|Unigene8766_All|Unigene3607_All|Unigene11178_All|Unigene4485_All|Unigene7070_All|Unigene7065_All|Unigene1948_All|CL86_Contig3_All|Unigene3689_All|Unigene7095_All|Unigene6020_All|Unigene4449_All|Unigene3645_All|Unigene4436_All|Unigene8642_All|Unigene8747_All|CL3346_Contig2_All|Unigene1972_All|CL4182_Contig2_All|Unigene8621_All|CL689_Contig3_All|CL4653_Contig2_All|Unigene3668_All|Unigene6071_All|CL4304_Contig2_All|Unigene10749_All|Unigene5349_All|Unigene8743_All|Unigene7952_All|Unigene7823_All|Unigene7936_All|Unigene8829_All|Unigene1082_All|Unigene2038_All|Unigene6120_All|Unigene1953_All|Unigene934_All|Unigene10498_All|Unigene6177_All|Unigene6077_All|CL689_Contig1_All|Unigene4382_All|Unigene1975_All|Unigene1901_All|Unigene11878_All|Unigene6892_All|Unigene7934_All|Unigene5283_All|Unigene4509_All|Unigene2906_All	492	40876	89	1185	4.87E-37	1.47E-33
GO:0006810	transport	Biological_Process	CL3898_Contig1_All|Unigene10540_All|CL2623_Contig4_All|CL4714_Contig1_All|CL4458_Contig2_All|Unigene4509_All|CL2623_Contig2_All|CL4929_Contig4_All|Unigene7930_All|Unigene1975_All|CL5028_Contig14_All|CL2816_Contig2_All|CL4342_Contig1_All|Unigene6120_All|Unigene934_All|CL3898_Contig3_All|CL549_Contig5_All|CL1253_Contig3_All|Unigene6224_All|CL1408_Contig3_All|CL4330_Contig2_All|Unigene2926_All|CL4304_Contig2_All|CL2623_Contig5_All|Unigene4482_All|Unigene10749_All|Unigene3645_All|CL4116_Contig6_All|Unigene8747_All|Unigene8692_All|CL5229_Contig12_All|CL4371_Contig2_All|Unigene7095_All|Unigene2940_All|Unigene4485_All|CL231_Contig2_All|Unigene7928_All|Unigene1004_All|CL930_Contig1_All|Unigene2927_All|CL3898_Contig2_All|Unigene3639_All|Unigene3649_All|CL1253_Contig8_All|Unigene8652_All|Unigene4445_All|Unigene5288_All|Unigene2862_All|Unigene7099_All|Unigene7060_All|Unigene8672_All|Unigene5276_All|Unigene7916_All|Unigene1974_All|CL5190_Contig1_All|CL2623_Contig7_All|Unigene4399_All|Unigene8665_All|CL930_Contig2_All|CL2623_Contig1_All|Unigene6902_All	1217	40876	61	1185	0.00016372	0.003033341
GO:0009986	cell surface	Cellular_Component	Unigene8672_All|Unigene4485_All|Unigene6071_All|Unigene1953_All|Unigene4445_All|Unigene7823_All|Unigene5238_All|Unigene4399_All|Unigene6141_All|Unigene8652_All|CL3860_Contig2_All|Unigene7834_All|Unigene6903_All|Unigene10410_All|CL689_Contig1_All|Unigene4398_All|Unigene7065_All|CL889_Contig6_All|CL4304_Contig2_All|CL2623_Contig5_All|Unigene2870_All|CL1624_Contig2_All|Unigene5288_All|CL689_Contig3_All|CL3864_Contig2_All|CL4983_Contig1_All|CL689_Contig2_All|CL4342_Contig2_All|Unigene7934_All|CL4342_Contig1_All|Unigene3909_All|Unigene3607_All|Unigene1082_All|Unigene8603_All|Unigene6484_All|Unigene3815_All|CL3114_Contig2_All|Unigene7952_All|Unigene11178_All|Unigene6120_All|CL5190_Contig1_All|Unigene5283_All|Unigene7119_All	445	40876	43	1185	1.34E-10	3.12E-08
GO:0020037	heme binding	Molecular_Function	Unigene1974_All|Unigene7905_All|CL321_Contig4_All|CL1983_Contig3_All|Unigene7709_All|Unigene1916_All|CL833_Contig26_All|CL833_Contig16_All|Unigene6112_All|CL3104_Contig2_All|CL321_Contig2_All|Unigene6214_All|Unigene5276_All|Unigene1004_All|Unigene2973_All|CL2739_Contig1_All|Unigene6931_All|Unigene2927_All|CL1655_Contig9_All|CL321_Contig6_All|CL1983_Contig1_All|CL321_Contig1_All|Unigene987_All|CL1655_Contig3_All|CL2376_Contig4_All|Unigene3773_All|CL321_Contig10_All|CL321_Contig3_All|Unigene3056_All|CL1655_Contig8_All|CL4452_Contig3_All|CL2695_Contig1_All|Unigene4482_All|CL321_Contig7_All|CL2376_Contig3_All|CL3844_Contig3_All|Unigene6077_All|Unigene7934_All|CL3104_Contig1_All|CL4389_Contig3_All|CL833_Contig9_All	637	40876	41	1185	1.16E-05	0.00035318
GO:0042493	response to drug	Biological_Process	Unigene4398_All|Unigene7834_All|Unigene2862_All|Unigene7099_All|Unigene6214_All|Unigene7843_All|Unigene4445_All|Unigene6112_All|Unigene10871_All|Unigene1916_All|Unigene5253_All|CL4182_Contig3_All|Unigene1029_All|CL2623_Contig1_All|CL4897_Contig2_All|Unigene2966_All|CL3898_Contig2_All|Unigene3639_All|Unigene2902_All|CL689_Contig2_All|Unigene2973_All|Unigene10499_All|Unigene10749_All|CL689_Contig3_All|Unigene7823_All|Unigene7095_All|CL5229_Contig12_All|Unigene8692_All|CL1831_Contig10_All|Unigene6080_All|Unigene1975_All|CL2623_Contig2_All|Unigene7137_All|CL3898_Contig1_All|CL2623_Contig4_All|Unigene1953_All|CL3898_Contig3_All|Unigene1082_All|CL689_Contig1_All|CL5028_Contig14_All	353	40876	40	1185	7.41E-12	2.49E-09
GO:0072562	blood microparticle	Cellular_Component	Unigene7823_All|Unigene6224_All|Unigene7936_All|Unigene2949_All|CL4304_Contig2_All|Unigene10749_All|Unigene4449_All|Unigene3645_All|Unigene8642_All|Unigene1948_All|Unigene7822_All|Unigene6020_All|Unigene7934_All|Unigene5283_All|Unigene2906_All|Unigene1901_All|Unigene4412_All|Unigene7127_All|Unigene10498_All|CL4182_Contig3_All|Unigene4445_All|Unigene4431_All|Unigene5288_All|CL4983_Contig1_All|Unigene5276_All|Unigene7834_All|Unigene7916_All|Unigene6141_All|Unigene5238_All|Unigene4399_All|Unigene2938_All|Unigene7070_All|Unigene7928_All|Unigene1004_All|Unigene7119_All|Unigene2927_All|Unigene2966_All|Unigene3639_All|Unigene964_All	72	40876	39	1185	1.17E-31	1.77E-28
GO:0043231	intracellular membrane-bounded organelle	Cellular_Component	Unigene934_All|CL1655_Contig9_All|CL3844_Contig3_All|CL3976_Contig4_All|Unigene2902_All|Unigene6141_All|CL2739_Contig1_All|CL3976_Contig3_All|Unigene2973_All|CL1655_Contig3_All|CL3976_Contig2_All|Unigene6071_All|CL3976_Contig5_All|Unigene987_All|CL3923_Contig2_All|Unigene4482_All|CL1655_Contig8_All|Unigene2862_All|Unigene8744_All|Unigene6080_All|Unigene6214_All|Unigene11298_All|CL833_Contig16_All|CL833_Contig9_All|CL3976_Contig1_All|CL4458_Contig2_All|Unigene4509_All|Unigene2906_All|Unigene6112_All|CL833_Contig26_All|Unigene6995_All|CL1509_Contig9_All|Unigene7934_All|Unigene1916_All|Unigene3607_All|Unigene7952_All|Unigene10540_All	676	40876	37	1185	0.000579488	0.007991113
GO:0042802	identical protein binding	Molecular_Function	Unigene5086_All|Unigene5253_All|Unigene7829_All|Unigene8652_All|Unigene4445_All|Unigene7843_All|Unigene8672_All|Unigene8767_All|Unigene4399_All|Unigene3564_All|Unigene1035_All|CL306_Contig1_All|Unigene4485_All|Unigene7065_All|Unigene7928_All|Unigene2902_All|Unigene1001_All|Unigene5213_All|Unigene5250_All|CL5205_Contig2_All|Unigene6224_All|Unigene4247_All|Unigene10499_All|CL306_Contig3_All|Unigene1987_All|Unigene7583_All|Unigene8823_All|Unigene6080_All|Unigene1901_All|CL1975_Contig1_All|Unigene6031_All|CL306_Contig4_All|Unigene6120_All|Unigene3613_All|Unigene6109_All|Unigene6077_All	385	40876	36	1185	8.29E-09	9.81E-07
GO:0016887	ATPase activity	Molecular_Function	CL2623_Contig5_All|CL3898_Contig3_All|CL1975_Contig2_All|Unigene7822_All|CL3914_Contig3_All|CL2623_Contig2_All|Unigene7834_All|CL440_Contig13_All|Unigene6141_All|CL1934_Contig4_All|CL3914_Contig2_All|Unigene7823_All|CL3914_Contig1_All|CL487_Contig2_All|CL2623_Contig7_All|CL1975_Contig1_All|CL4714_Contig1_All|CL5190_Contig1_All|CL2623_Contig4_All|CL4182_Contig3_All|Unigene3815_All|Unigene3832_All|CL3914_Contig6_All|Unigene7930_All|CL3898_Contig2_All|CL919_Contig12_All|CL2623_Contig1_All|CL5229_Contig12_All|CL4342_Contig2_All|CL4744_Contig4_All|Unigene3909_All|CL4342_Contig1_All|CL3898_Contig1_All|CL5028_Contig14_All|CL4744_Contig3_All	580	40876	35	1185	0.000129383	0.002504729
GO:0006629	lipid metabolic process	Biological_Process	CL2343_Contig4_All|Unigene3668_All|Unigene4434_All|CL2959_Contig4_All|CL1509_Contig9_All|CL1335_Contig6_All|Unigene6995_All|CL86_Contig3_All|CL1589_Contig17_All|CL4342_Contig2_All|Unigene4436_All|Unigene8642_All|Unigene1975_All|CL4342_Contig1_All|CL2816_Contig2_All|CL3114_Contig2_All|CL1335_Contig1_All|CL2959_Contig3_All|Unigene10871_All|Unigene6132_All|Unigene4445_All|Unigene2938_All|Unigene492_All|Unigene6141_All|Unigene4399_All|Unigene8946_All|Unigene8766_All|Unigene7070_All|CL86_Contig5_All|Unigene3649_All|CL4516_Contig2_All|Unigene8685_All	455	40876	32	1185	1.51E-05	0.000430906
GO:0042803	protein homodimerization activity	Molecular_Function	Unigene7095_All|CL1640_Contig5_All|CL3353_Contig4_All|Unigene1977_All|CL689_Contig3_All|Unigene10749_All|CL1975_Contig2_All|Unigene1020_All|Unigene6077_All|Unigene6109_All|Unigene934_All|Unigene1953_All|CL689_Contig1_All|CL1640_Contig6_All|CL1337_Contig11_All|Unigene6080_All|Unigene5268_All|CL1975_Contig1_All|Unigene7583_All|Unigene7934_All|Unigene7137_All|Unigene4509_All|Unigene4399_All|Unigene8767_All|Unigene2467_All|Unigene2966_All|Unigene7098_All|CL689_Contig2_All|CL3200_Contig5_All|Unigene5258_All|CL3353_Contig3_All	383	40876	31	1185	1.44E-06	7.15E-05
GO:0005759	mitochondrial matrix	Cellular_Component	Unigene6077_All|CL889_Contig6_All|Unigene1987_All|CL1934_Contig4_All|Unigene4434_All|CL3976_Contig5_All|CL321_Contig7_All|Unigene10499_All|CL4519_Contig3_All|CL2023_Contig1_All|CL321_Contig10_All|CL321_Contig3_All|Unigene5250_All|CL321_Contig6_All|CL3976_Contig4_All|CL3777_Contig4_All|Unigene8685_All|CL3976_Contig3_All|CL13_Contig3_All|CL321_Contig1_All|CL3976_Contig1_All|Unigene1035_All|Unigene7883_All|Unigene7709_All|CL321_Contig4_All|Unigene7099_All|CL321_Contig2_All|CL3976_Contig2_All|Unigene10871_All|CL2499_Contig1_All	365	40876	30	1185	1.58E-06	7.68E-05
GO:0019899	enzyme binding	Molecular_Function	CL4371_Contig2_All|Unigene1020_All|Unigene7834_All|Unigene4485_All|Unigene2973_All|Unigene7137_All|Unigene1927_All|Unigene1789_All|Unigene8672_All|Unigene6177_All|Unigene10499_All|Unigene6213_All|Unigene7928_All|Unigene8823_All|Unigene3715_All|Unigene6064_All|Unigene8652_All|Unigene4482_All|Unigene8692_All|Unigene7823_All|Unigene6902_All|Unigene4445_All|Unigene6120_All|CL2101_Contig3_All|Unigene1916_All|Unigene7822_All|Unigene6112_All|Unigene1035_All	232	40876	28	1185	2.48E-09	3.94E-07
GO:0034599	cellular response to oxidative stress	Biological_Process	CL2555_Contig10_All|CL3914_Contig3_All|Unigene7822_All|CL2555_Contig12_All|CL273_Contig69_All|Unigene8692_All|CL321_Contig7_All|CL3976_Contig5_All|CL321_Contig3_All|CL321_Contig10_All|CL321_Contig6_All|CL3976_Contig4_All|CL3976_Contig3_All|Unigene8685_All|CL321_Contig1_All|CL3976_Contig1_All|CL3914_Contig1_All|CL1983_Contig1_All|Unigene6902_All|Unigene7709_All|CL1983_Contig3_All|CL3914_Contig2_All|CL321_Contig4_All|CL3976_Contig2_All|CL321_Contig2_All|CL2689_Contig2_All|CL3914_Contig6_All	312	40876	27	1185	2.08E-06	9.50E-05
GO:0005743	mitochondrial inner membrane	Cellular_Component	CL1261_Contig4_All|Unigene6132_All|CL2499_Contig1_All|Unigene10871_All|Unigene7883_All|Unigene1035_All|Unigene7905_All|CL13_Contig3_All|CL231_Contig2_All|CL1021_Contig2_All|CL1021_Contig1_All|CL814_Contig3_All|CL1021_Contig6_All|CL4916_Contig13_All|CL2499_Contig2_All|Unigene10499_All|Unigene4434_All|CL4519_Contig3_All|CL4371_Contig2_All|CL4116_Contig6_All|CL814_Contig9_All|CL1021_Contig7_All|CL4342_Contig2_All|Unigene7930_All|Unigene6080_All|CL4342_Contig1_All|CL2816_Contig2_All	448	40876	27	1185	0.000733791	0.008935679
GO:0043234	protein complex	Cellular_Component	Unigene7834_All|Unigene2862_All|Unigene6136_All|Unigene5079_All|Unigene6902_All|CL2848_Contig2_All|Unigene6141_All|CL2848_Contig1_All|Unigene994_All|Unigene7098_All|Unigene964_All|Unigene1965_All|Unigene7928_All|Unigene2926_All|Unigene1789_All|Unigene7936_All|Unigene7823_All|Unigene7822_All|CL4182_Contig2_All|Unigene8747_All|Unigene4449_All|Unigene6892_All|Unigene4509_All|Unigene7137_All|Unigene934_All|Unigene8829_All	411	40876	26	1185	0.000436522	0.006160261
GO:0007568	aging	Biological_Process	Unigene1029_All|Unigene1916_All|Unigene7843_All|Unigene7834_All|CL3976_Contig2_All|Unigene4399_All|Unigene6141_All|Unigene1014_All|Unigene7065_All|CL3976_Contig1_All|Unigene8698_All|CL3976_Contig3_All|Unigene8685_All|Unigene2966_All|CL3976_Contig4_All|Unigene7823_All|Unigene10499_All|CL3976_Contig5_All|Unigene4449_All|Unigene1972_All|CL4371_Contig2_All|Unigene4509_All|Unigene934_All	148	40876	23	1185	8.58E-10	1.85E-07
GO:0031012	extracellular matrix	Cellular_Component	Unigene5349_All|Unigene7952_All|Unigene7936_All|Unigene6071_All|Unigene4180_All|Unigene1972_All|Unigene6020_All|Unigene2870_All|Unigene1901_All|Unigene6892_All|Unigene8829_All|Unigene1953_All|Unigene6177_All|Unigene7829_All|Unigene5079_All|Unigene6136_All|Unigene4399_All|Unigene6141_All|Unigene3607_All|Unigene2908_All|Unigene7065_All|Unigene964_All	91	40876	22	1185	1.14E-12	5.73E-10
GO:0008289	lipid binding	Molecular_Function	Unigene987_All|Unigene8766_All|Unigene5258_All|Unigene7070_All|Unigene7065_All|Unigene7928_All|Unigene7060_All|Unigene7099_All|CL2233_Contig3_All|Unigene4445_All|Unigene2938_All|Unigene7905_All|Unigene4399_All|Unigene1975_All|Unigene2711_All|CL4458_Contig2_All|Unigene4509_All|Unigene934_All|CL4330_Contig2_All|Unigene2926_All|Unigene10749_All|Unigene8642_All	136	40876	22	1185	1.01E-09	2.03E-07
GO:0006811	ion transport	Biological_Process	Unigene5288_All|Unigene2862_All|CL2623_Contig7_All|CL2623_Contig1_All|Unigene6902_All|Unigene2940_All|Unigene7726_All|CL3898_Contig2_All|CL549_Contig5_All|CL2623_Contig5_All|CL4304_Contig2_All|CL5229_Contig12_All|Unigene7095_All|CL2623_Contig4_All|CL3898_Contig1_All|CL2623_Contig2_All|CL4929_Contig4_All|Unigene7930_All|CL5028_Contig14_All|CL4342_Contig1_All|CL3898_Contig3_All	201	40876	21	1185	1.86E-06	8.75E-05
GO:0006979	response to oxidative stress	Biological_Process	CL2376_Contig3_All|Unigene6077_All|CL4389_Contig3_All|Unigene7026_All|CL2376_Contig4_All|Unigene7095_All|Unigene10499_All|Unigene4247_All|CL3976_Contig5_All|Unigene7014_All|CL3976_Contig3_All|Unigene8685_All|CL3976_Contig4_All|CL1983_Contig1_All|CL3976_Contig1_All|CL5190_Contig1_All|Unigene7905_All|Unigene4399_All|CL1983_Contig3_All|CL3914_Contig2_All|CL3976_Contig2_All	229	40876	21	1185	1.18E-05	0.00035318
GO:0005623	cell	Cellular_Component	Unigene1978_All|Unigene6902_All|Unigene3564_All|Unigene5288_All|Unigene5276_All|CL3976_Contig2_All|Unigene1001_All|CL3976_Contig4_All|Unigene5213_All|CL4900_Contig2_All|CL3976_Contig3_All|Unigene7095_All|CL4304_Contig2_All|Unigene1927_All|Unigene1020_All|CL3637_Contig3_All|Unigene3613_All|Unigene3593_All|Unigene1975_All|Unigene2906_All	122	40876	20	1185	4.60E-09	6.05E-07
GO:0017111	nucleoside-triphosphatase activity	Molecular_Function	CL3914_Contig6_All|Unigene3832_All|Unigene7591_All|CL2623_Contig1_All|CL3914_Contig2_All|CL5190_Contig1_All|CL1021_Contig1_All|CL1021_Contig2_All|CL3914_Contig1_All|CL3898_Contig2_All|CL1021_Contig6_All|CL2623_Contig5_All|CL5229_Contig12_All|CL1021_Contig7_All|CL3914_Contig3_All|CL2623_Contig4_All|CL3898_Contig1_All|CL2623_Contig2_All|CL3898_Contig3_All|CL5028_Contig14_All	258	40876	20	1185	0.000159214	0.002968065
GO:0098869	cellular oxidant detoxification	Biological_Process	CL321_Contig4_All|Unigene4399_All|Unigene7709_All|CL3976_Contig2_All|CL321_Contig2_All|CL3976_Contig3_All|Unigene8685_All|Unigene7928_All|CL3976_Contig4_All|CL321_Contig6_All|Unigene2966_All|CL321_Contig1_All|Unigene8692_All|CL321_Contig3_All|CL321_Contig10_All|CL321_Contig7_All|Unigene2926_All|Unigene6077_All|Unigene6080_All	40	40876	19	1185	1.91E-15	1.44E-12
GO:0032355	response to estradiol	Biological_Process	Unigene4509_All|Unigene934_All|Unigene1082_All|Unigene7823_All|Unigene1987_All|Unigene8642_All|Unigene8621_All|Unigene3645_All|Unigene994_All|Unigene7070_All|Unigene5250_All|CL5205_Contig2_All|Unigene8685_All|Unigene7119_All|Unigene7834_All|Unigene4398_All|Unigene7843_All|Unigene2938_All|Unigene7916_All	106	40876	19	1185	3.03E-09	4.58E-07
GO:0004364	glutathione transferase activity	Molecular_Function	Unigene1029_All|CL3976_Contig2_All|CL855_Contig5_All|CL3976_Contig1_All|Unigene994_All|CL3976_Contig3_All|Unigene6207_All|CL3976_Contig4_All|Unigene5900_All|CL2555_Contig5_All|CL2555_Contig9_All|CL3976_Contig5_All|CL2555_Contig12_All|Unigene7137_All|CL1337_Contig11_All|Unigene6080_All|CL81_Contig2_All|CL2555_Contig1_All|CL2555_Contig10_All	84	40876	19	1185	1.01E-10	2.76E-08
GO:0042542	response to hydrogen peroxide	Biological_Process	CL321_Contig10_All|CL321_Contig3_All|Unigene4247_All|CL3976_Contig5_All|Unigene10499_All|CL321_Contig7_All|Unigene1004_All|Unigene8685_All|CL3976_Contig3_All|Unigene2966_All|CL321_Contig6_All|CL3976_Contig4_All|CL321_Contig1_All|CL3976_Contig1_All|CL321_Contig4_All|Unigene7709_All|CL321_Contig2_All|CL3976_Contig2_All	89	40876	18	1185	1.46E-09	2.76E-07
GO:0005102	receptor binding	Molecular_Function	Unigene8642_All|Unigene6020_All|Unigene7822_All|Unigene3689_All|Unigene7823_All|Unigene4382_All|Unigene934_All|Unigene5283_All|Unigene4509_All|Unigene2906_All|Unigene7127_All|Unigene4399_All|Unigene5238_All|Unigene2938_All|CL4983_Contig1_All|Unigene7834_All|Unigene7119_All|Unigene7070_All	125	40876	18	1185	1.52E-07	1.12E-05
GO:0003779	actin binding	Molecular_Function	Unigene1001_All|Unigene7098_All|Unigene5213_All|CL584_Contig1_All|Unigene7916_All|Unigene1978_All|Unigene3648_All|Unigene2921_All|Unigene3613_All|Unigene7992_All|CL1975_Contig1_All|Unigene4449_All|Unigene3645_All|CL273_Contig69_All|CL584_Contig3_All|CL487_Contig2_All|CL584_Contig5_All|CL1975_Contig2_All	204	40876	18	1185	7.45E-05	0.001595974
GO:0060048	cardiac muscle contraction	Biological_Process	Unigene1001_All|Unigene5213_All|Unigene7098_All|Unigene998_All|Unigene3648_All|Unigene2862_All|CL4182_Contig3_All|Unigene2921_All|Unigene3613_All|CL1975_Contig1_All|Unigene6124_All|Unigene8823_All|Unigene7122_All|Unigene1977_All|Unigene1984_All|CL1975_Contig2_All|CL487_Contig2_All	35	40876	17	1185	4.24E-14	2.56E-11
GO:0002576	platelet degranulation	Biological_Process	CL4304_Contig2_All|Unigene2949_All|Unigene6177_All|Unigene8823_All|Unigene5283_All|Unigene4412_All|Unigene5238_All|Unigene6141_All|CL5190_Contig1_All|CL4983_Contig1_All|Unigene5288_All|Unigene7119_All|Unigene7928_All|Unigene3639_All|Unigene7065_All|Unigene8766_All	49	40876	16	1185	3.01E-11	9.10E-09
GO:0045087	innate immune response	Biological_Process	CL4900_Contig2_All|Unigene7119_All|Unigene964_All|Unigene8706_All|Unigene7065_All|Unigene7070_All|Unigene6141_All|Unigene5238_All|Unigene2938_All|Unigene5253_All|CL4983_Contig1_All|CL191_Contig2_All|CL3035_Contig1_All|Unigene5283_All|Unigene8642_All|Unigene7095_All	127	40876	16	1185	3.48E-06	0.000152213
GO:0007155	cell adhesion	Biological_Process	CL689_Contig1_All|Unigene3613_All|Unigene8829_All|Unigene7934_All|Unigene6892_All|Unigene1901_All|Unigene7952_All|Unigene6071_All|CL689_Contig3_All|CL689_Contig2_All|Unigene5213_All|Unigene1001_All|Unigene3607_All|Unigene6902_All|Unigene5079_All|Unigene6136_All	129	40876	16	1185	4.17E-06	0.000168621
GO:0034220	ion transmembrane transport	Biological_Process	CL75_Contig14_All|CL3339_Contig2_All|CL75_Contig19_All|CL5174_Contig10_All|Unigene2940_All|Unigene6902_All|Unigene2862_All|CL5174_Contig14_All|CL75_Contig12_All|CL75_Contig15_All|CL75_Contig7_All|CL3339_Contig1_All|CL75_Contig6_All|CL5174_Contig6_All|Unigene1020_All|Unigene9814_All	187	40876	16	1185	0.000249197	0.004390919
GO:0005764	lysosome	Cellular_Component	Unigene6120_All|Unigene7689_All|Unigene7823_All|CL4653_Contig2_All|Unigene2902_All|Unigene8639_All|Unigene4485_All|Unigene8766_All|Unigene4399_All|CL4653_Contig1_All|CL650_Contig2_All|Unigene2359_All|Unigene8652_All|Unigene7843_All|Unigene8672_All|Unigene7834_All	130	40876	16	1185	4.56E-06	0.000181113
GO:0043209	myelin sheath	Cellular_Component	CL4342_Contig1_All|Unigene6077_All|Unigene7930_All|Unigene11878_All|Unigene7137_All|CL4371_Contig2_All|CL4342_Contig2_All|Unigene4449_All|Unigene8621_All|Unigene10499_All|Unigene7823_All|Unigene7928_All|Unigene7014_All|Unigene2862_All|Unigene7843_All|Unigene7834_All	160	40876	16	1185	4.73E-05	0.001132982
GO:0007596	blood coagulation	Biological_Process	Unigene8642_All|Unigene6020_All|Unigene4382_All|Unigene5283_All|Unigene2906_All|Unigene736_All|Unigene5238_All|Unigene2938_All|Unigene4431_All|CL4983_Contig1_All|Unigene7119_All|Unigene2927_All|Unigene7070_All|Unigene7065_All|CL3862_Contig1_All	46	40876	15	1185	1.25E-10	3.12E-08
GO:0045471	response to ethanol	Biological_Process	Unigene6112_All|Unigene4399_All|Unigene7823_All|Unigene8747_All|Unigene7014_All|Unigene2973_All|CL4182_Contig3_All|Unigene7137_All|Unigene4449_All|Unigene10871_All|Unigene7822_All|Unigene7834_All|Unigene4247_All|Unigene6214_All|Unigene994_All	86	40876	15	1185	1.81E-07	1.24E-05
GO:0005578	proteinaceous extracellular matrix	Cellular_Component	Unigene6177_All|Unigene5079_All|Unigene4180_All|Unigene7952_All|Unigene7829_All|Unigene6136_All|Unigene6892_All|Unigene8829_All|Unigene2870_All|Unigene6071_All|Unigene1953_All|Unigene4398_All|Unigene1901_All|Unigene3607_All|Unigene6213_All	67	40876	15	1185	1.01E-08	1.13E-06
GO:0030049	muscle filament sliding	Biological_Process	Unigene3636_All|Unigene1001_All|Unigene7098_All|Unigene5213_All|Unigene2921_All|Unigene998_All|Unigene6124_All|Unigene8823_All|CL1975_Contig1_All|Unigene3613_All|CL487_Contig2_All|CL1975_Contig2_All|Unigene1984_All|Unigene7122_All	28	40876	14	1185	5.38E-12	2.03E-09
GO:0010951	negative regulation of endopeptidase activity	Biological_Process	Unigene7934_All|Unigene2906_All|Unigene4412_All|Unigene1901_All|Unigene10498_All|Unigene7936_All|Unigene2949_All|Unigene8642_All|Unigene1972_All|Unigene1948_All|Unigene7070_All|Unigene4431_All|CL930_Contig2_All|Unigene2938_All	52	40876	14	1185	4.14E-09	5.68E-07
GO:0070301	cellular response to hydrogen peroxide	Biological_Process	CL321_Contig3_All|Unigene9376_All|CL321_Contig10_All|Unigene2926_All|CL321_Contig7_All|Unigene7095_All|CL3859_Contig3_All|CL321_Contig2_All|CL321_Contig4_All|Unigene7709_All|CL3859_Contig4_All|Unigene7726_All|CL321_Contig1_All|CL321_Contig6_All	120	40876	14	1185	2.99E-05	0.000766138
GO:0005788	endoplasmic reticulum lumen	Cellular_Component	Unigene6020_All|Unigene4436_All|Unigene4180_All|Unigene3668_All|Unigene1927_All|CL1509_Contig9_All|Unigene2038_All|Unigene8829_All|Unigene6892_All|Unigene6141_All|Unigene6064_All|Unigene6136_All|Unigene5079_All|Unigene5253_All	86	40876	14	1185	9.54E-07	5.54E-05
GO:0051213	dioxygenase activity	Molecular_Function	CL2051_Contig7_All|Unigene7544_All|CL368_Contig3_All|CL368_Contig8_All|Unigene4088_All|Unigene2878_All|CL4389_Contig3_All|CL368_Contig2_All|Unigene7543_All|CL2376_Contig3_All|CL368_Contig4_All|Unigene3773_All|CL2376_Contig4_All|CL247_Contig3_All	113	40876	14	1185	1.63E-05	0.000460809
GO:0031100	organ regeneration	Biological_Process	Unigene10749_All|Unigene7936_All|Unigene6120_All|Unigene4382_All|Unigene5268_All|Unigene8672_All|Unigene4445_All|Unigene8652_All|Unigene2966_All|Unigene3639_All|Unigene994_All|Unigene4485_All|Unigene7065_All	39	40876	13	1185	1.70E-09	3.02E-07
GO:0006936	muscle contraction	Biological_Process	Unigene8823_All|CL1975_Contig1_All|Unigene4435_All|Unigene5240_All|Unigene3613_All|CL487_Contig2_All|CL1975_Contig2_All|CL4182_Contig2_All|Unigene7122_All|Unigene2940_All|Unigene1001_All|Unigene7098_All|Unigene5213_All	40	40876	13	1185	2.19E-09	3.68E-07
GO:0001889	liver development	Biological_Process	Unigene6120_All|Unigene10499_All|Unigene1987_All|CL4371_Contig2_All|Unigene4485_All|Unigene2902_All|Unigene2966_All|Unigene5250_All|Unigene10871_All|Unigene8652_All|Unigene7843_All|Unigene8672_All|Unigene4398_All	75	40876	13	1185	1.24E-06	6.54E-05
GO:0010628	positive regulation of gene expression	Biological_Process	Unigene7823_All|CL4182_Contig2_All|Unigene4449_All|Unigene7095_All|Unigene7822_All|Unigene10540_All|Unigene4382_All|CL3984_Contig2_All|CL4182_Contig3_All|Unigene7834_All|Unigene1010_All|CL930_Contig1_All|Unigene964_All	137	40876	13	1185	0.000369177	0.005974071
GO:0042626	"ATPase activity, coupled to transmembrane movement of substances"	Molecular_Function	CL3898_Contig1_All|CL2623_Contig4_All|CL4714_Contig1_All|CL2623_Contig2_All|CL3898_Contig3_All|CL5028_Contig14_All|CL2623_Contig5_All|CL5229_Contig12_All|CL3898_Contig2_All|Unigene3832_All|CL2623_Contig1_All|CL5190_Contig1_All|CL2623_Contig7_All	147	40876	13	1185	0.000681324	0.008828542
GO:0055010	ventricular cardiac muscle tissue morphogenesis	Biological_Process	CL487_Contig2_All|CL1975_Contig2_All|Unigene1977_All|Unigene7122_All|Unigene6124_All|CL1975_Contig1_All|Unigene3613_All|Unigene2921_All|Unigene3648_All|Unigene7098_All|Unigene5213_All|Unigene1001_All	15	40876	12	1185	3.11E-12	1.34E-09
GO:0010038	response to metal ion	Biological_Process	CL3898_Contig2_All|Unigene10871_All|Unigene1916_All|CL2623_Contig1_All|CL2623_Contig4_All|CL3898_Contig1_All|Unigene7137_All|CL2623_Contig2_All|CL3898_Contig3_All|CL5028_Contig14_All|CL5229_Contig12_All|Unigene1977_All	48	40876	12	1185	1.04E-07	8.53E-06
GO:0014070	response to organic cyclic compound	Biological_Process	CL4304_Contig2_All|Unigene7026_All|Unigene10871_All|Unigene6112_All|Unigene5288_All|Unigene6214_All|Unigene2902_All|Unigene8685_All|Unigene2966_All|Unigene3639_All|CL5205_Contig2_All|Unigene8639_All	67	40876	12	1185	2.32E-06	0.000104485
GO:0030198	extracellular matrix organization	Biological_Process	Unigene8829_All|Unigene6892_All|Unigene1901_All|Unigene2870_All|Unigene5283_All|Unigene4180_All|Unigene7119_All|Unigene5238_All|CL4983_Contig1_All|Unigene6136_All|Unigene7829_All|Unigene5079_All	76	40876	12	1185	7.34E-06	0.000243604
GO:0032496	response to lipopolysaccharide	Biological_Process	Unigene6080_All|Unigene8743_All|Unigene10499_All|Unigene1987_All|Unigene5250_All|CL5205_Contig2_All|Unigene2966_All|Unigene3639_All|Unigene6112_All|Unigene6214_All|Unigene7843_All|CL2623_Contig7_All	93	40876	12	1185	4.47E-05	0.00108561
GO:0005782	peroxisomal matrix	Cellular_Component	CL321_Contig1_All|CL321_Contig6_All|CL321_Contig2_All|Unigene7709_All|CL321_Contig4_All|Unigene4509_All|Unigene934_All|Unigene6077_All|CL321_Contig7_All|Unigene2926_All|CL321_Contig10_All|CL321_Contig3_All	82	40876	12	1185	1.46E-05	0.0004195
GO:0071627	integral component of fungal-type vacuolar membrane	Cellular_Component	CL5174_Contig10_All|CL75_Contig19_All|CL75_Contig14_All|CL3339_Contig2_All|CL5174_Contig14_All|CL75_Contig12_All|CL3339_Contig1_All|CL75_Contig7_All|CL75_Contig15_All|CL75_Contig6_All|Unigene9814_All|CL5174_Contig6_All	130	40876	12	1185	0.000762001	0.009241942
GO:0042744	hydrogen peroxide catabolic process	Biological_Process	Unigene6077_All|CL321_Contig7_All|CL321_Contig10_All|CL321_Contig3_All|CL321_Contig6_All|Unigene1004_All|Unigene8685_All|CL321_Contig1_All|Unigene7709_All|CL321_Contig4_All|CL321_Contig2_All	38	40876	11	1185	1.00E-07	8.42E-06
GO:0010466	negative regulation of peptidase activity	Biological_Process	Unigene2906_All|Unigene7934_All|Unigene4412_All|Unigene10498_All|Unigene6177_All|Unigene8743_All|Unigene2949_All|Unigene1948_All|Unigene7065_All|CL5205_Contig2_All|Unigene4431_All	40	40876	11	1185	1.56E-07	1.12E-05
GO:0006954	inflammatory response	Biological_Process	CL5205_Contig2_All|Unigene964_All|Unigene3639_All|Unigene7070_All|Unigene2938_All|CL4983_Contig1_All|Unigene6177_All|Unigene10498_All|Unigene1975_All|Unigene2906_All|Unigene8642_All	56	40876	11	1185	2.77E-06	0.000122843
GO:0002376	immune system process	Biological_Process	Unigene8642_All|Unigene7095_All|Unigene5283_All|Unigene5238_All|Unigene2938_All|Unigene5253_All|CL4983_Contig1_All|Unigene7119_All|Unigene2966_All|Unigene1754_All|Unigene7070_All	68	40876	11	1185	1.42E-05	0.000413216
GO:0045454	cell redox homeostasis	Biological_Process	CL231_Contig2_All|CL3976_Contig1_All|CL3976_Contig4_All|Unigene8685_All|CL3976_Contig3_All|CL3976_Contig2_All|Unigene6064_All|CL5028_Contig14_All|CL3976_Contig5_All|Unigene1927_All|Unigene8692_All	88	40876	11	1185	0.000118153	0.002302078
GO:0006898	receptor-mediated endocytosis	Biological_Process	Unigene4399_All|Unigene5276_All|Unigene8672_All|Unigene7928_All|Unigene8706_All|Unigene2966_All|CL4342_Contig2_All|Unigene6120_All|CL4342_Contig1_All|Unigene7934_All|Unigene1901_All	102	40876	11	1185	0.000379678	0.005976302
GO:0043295	glutathione binding	Molecular_Function	CL3976_Contig4_All|Unigene8685_All|CL3976_Contig3_All|Unigene994_All|CL3976_Contig1_All|CL3976_Contig2_All|Unigene1029_All|Unigene6080_All|CL1337_Contig11_All|Unigene7137_All|CL3976_Contig5_All	28	40876	11	1185	7.51E-09	9.45E-07
GO:0004602	glutathione peroxidase activity	Molecular_Function	CL3976_Contig4_All|Unigene6207_All|Unigene8685_All|CL3976_Contig3_All|CL3976_Contig1_All|CL3976_Contig2_All|CL2555_Contig10_All|CL81_Contig2_All|Unigene6080_All|CL2555_Contig12_All|CL3976_Contig5_All	33	40876	11	1185	3.01E-08	3.03E-06
GO:0032570	response to progesterone	Biological_Process	Unigene5268_All|Unigene1987_All|Unigene8621_All|Unigene8642_All|Unigene7823_All|Unigene5250_All|Unigene7070_All|Unigene2938_All|Unigene4398_All|Unigene7834_All	21	40876	10	1185	8.45E-09	9.81E-07
GO:0032526	response to retinoic acid	Biological_Process	Unigene2847_All|Unigene4485_All|Unigene4399_All|Unigene6214_All|Unigene8672_All|Unigene6112_All|Unigene8652_All|Unigene6120_All|Unigene5268_All|Unigene8747_All	36	40876	10	1185	5.26E-07	3.17E-05
GO:0006559	L-phenylalanine catabolic process	Biological_Process	CL368_Contig4_All|Unigene9073_All|CL368_Contig2_All|Unigene7026_All|Unigene2878_All|Unigene7543_All|CL368_Contig3_All|CL368_Contig8_All|Unigene7544_All|Unigene6484_All	47	40876	10	1185	4.19E-06	0.000168621
GO:0032868	response to insulin	Biological_Process	Unigene7119_All|Unigene10871_All|Unigene7099_All|Unigene4399_All|CL2623_Contig7_All|CL1276_Contig3_All|Unigene2999_All|Unigene8747_All|Unigene3689_All|CL3353_Contig2_All	61	40876	10	1185	3.12E-05	0.000785172
GO:0006334	nucleosome assembly	Biological_Process	CL1836_Contig2_All|Unigene736_All|CL4744_Contig3_All|Unigene7803_All|Unigene5926_All|Unigene3494_All|CL1836_Contig1_All|CL3862_Contig1_All|CL2848_Contig2_All|CL2848_Contig1_All	75	40876	10	1185	0.000147547	0.002820211
GO:0007584	response to nutrient	Biological_Process	Unigene7928_All|Unigene6214_All|Unigene7843_All|Unigene10871_All|Unigene1916_All|Unigene6112_All|Unigene4431_All|Unigene4445_All|Unigene1975_All|Unigene6031_All	85	40876	10	1185	0.000368862	0.005974071
GO:0001948	glycoprotein binding	Molecular_Function	Unigene5283_All|Unigene6120_All|Unigene1953_All|Unigene5253_All|Unigene8652_All|Unigene8672_All|Unigene5238_All|Unigene4485_All|Unigene7065_All|CL5205_Contig2_All	29	40876	10	1185	9.83E-08	8.42E-06
GO:0015432	bile acid-exporting ATPase activity	Molecular_Function	CL2623_Contig2_All|CL2623_Contig4_All|CL3898_Contig1_All|CL3898_Contig3_All|CL5028_Contig14_All|CL2623_Contig5_All|CL5229_Contig12_All|CL3898_Contig2_All|CL2623_Contig1_All|CL2623_Contig7_All	39	40876	10	1185	9.80E-07	5.59E-05
GO:0030414	peptidase inhibitor activity	Molecular_Function	Unigene4412_All|Unigene7934_All|Unigene2906_All|Unigene10498_All|Unigene2949_All|Unigene8743_All|Unigene1948_All|Unigene7065_All|CL5205_Contig2_All|Unigene4431_All	40	40876	10	1185	1.19E-06	6.54E-05
GO:0008144	drug binding	Molecular_Function	Unigene3639_All|CL689_Contig2_All|Unigene7928_All|Unigene994_All|Unigene1029_All|CL689_Contig1_All|Unigene7930_All|Unigene5268_All|CL689_Contig3_All|Unigene2926_All	64	40876	10	1185	4.49E-05	0.00108561
GO:0008201	heparin binding	Molecular_Function	Unigene7065_All|Unigene8706_All|CL689_Contig2_All|Unigene4398_All|Unigene4431_All|Unigene4399_All|Unigene1901_All|CL689_Contig1_All|CL689_Contig3_All|Unigene5349_All	86	40876	10	1185	0.000401366	0.005976302
GO:0006572	tyrosine catabolic process	Biological_Process	Unigene7544_All|CL368_Contig3_All|CL368_Contig8_All|Unigene7543_All|CL368_Contig2_All|Unigene7026_All|Unigene2878_All|CL368_Contig4_All|Unigene9073_All	13	40876	9	1185	4.12E-09	5.68E-07
GO:0045214	sarcomere organization	Biological_Process	Unigene11983_All|Unigene1001_All|Unigene5213_All|Unigene7098_All|CL487_Contig2_All|Unigene8823_All|CL1975_Contig1_All|Unigene5240_All|Unigene3613_All	32	40876	9	1185	1.78E-06	8.54E-05
GO:0032781	positive regulation of ATPase activity	Biological_Process	Unigene3613_All|Unigene7122_All|CL487_Contig2_All|Unigene1984_All|Unigene2902_All|Unigene5213_All|Unigene7098_All|Unigene1001_All|Unigene998_All	37	40876	9	1185	4.93E-06	0.000190833
GO:0043434	response to peptide hormone	Biological_Process	Unigene1975_All|Unigene1948_All|Unigene2902_All|CL5205_Contig2_All|Unigene10871_All|Unigene6112_All|Unigene7843_All|Unigene6214_All|Unigene6902_All	46	40876	9	1185	2.26E-05	0.000609372
GO:0008203	cholesterol metabolic process	Biological_Process	Unigene6132_All|Unigene4445_All|Unigene10871_All|Unigene4399_All|Unigene8706_All|Unigene3649_All|Unigene10749_All|Unigene7127_All|Unigene1975_All	56	40876	9	1185	8.81E-05	0.001834076
GO:0043942	negative regulation of sexual sporulation resulting in formation of a cellular spore	Biological_Process	CL3859_Contig3_All|CL230_Contig2_All|CL1206_Contig6_All|CL3859_Contig4_All|CL2376_Contig4_All|Unigene9376_All|CL3342_Contig14_All|CL2376_Contig3_All|CL4389_Contig3_All	66	40876	9	1185	0.000268402	0.004631848
GO:0030016	myofibril	Cellular_Component	CL1975_Contig2_All|CL487_Contig2_All|CL1975_Contig1_All|Unigene6124_All|Unigene3613_All|Unigene3648_All|Unigene1001_All|Unigene5213_All|Unigene7098_All	16	40876	9	1185	1.57E-08	1.69E-06
GO:0009897	external side of plasma membrane	Cellular_Component	Unigene1927_All|Unigene5283_All|Unigene7127_All|Unigene5253_All|CL4983_Contig1_All|Unigene6064_All|Unigene5238_All|Unigene7119_All|Unigene8639_All	39	40876	9	1185	7.13E-06	0.000241452
GO:0000786	nucleosome	Cellular_Component	CL1836_Contig2_All|Unigene736_All|Unigene5926_All|CL4744_Contig4_All|Unigene7803_All|CL1836_Contig1_All|CL3862_Contig1_All|CL2848_Contig1_All|CL2848_Contig2_All	48	40876	9	1185	3.04E-05	0.000771104
GO:0004866	endopeptidase inhibitor activity	Molecular_Function	CL5205_Contig2_All|Unigene7070_All|Unigene2938_All|CL930_Contig2_All|Unigene10498_All|Unigene4412_All|Unigene8642_All|Unigene2949_All|Unigene7936_All	23	40876	9	1185	1.80E-07	1.24E-05
GO:0043531	ADP binding	Molecular_Function	Unigene6109_All|CL4342_Contig1_All|CL4342_Contig2_All|Unigene7823_All|Unigene8767_All|Unigene1035_All|Unigene6132_All|Unigene7834_All|Unigene2862_All	64	40876	9	1185	0.000218258	0.00394695
GO:1900566	chanoclavine-I biosynthetic process	Biological_Process	CL321_Contig7_All|CL321_Contig10_All|CL321_Contig3_All|Unigene7709_All|CL321_Contig4_All|CL321_Contig2_All|CL321_Contig6_All|CL321_Contig1_All	11	40876	8	1185	2.33E-08	2.43E-06
GO:0046942	carboxylic acid transport	Biological_Process	CL21_Contig5_All|CL21_Contig21_All|CL21_Contig16_All|CL21_Contig13_All|CL21_Contig14_All|CL21_Contig12_All|CL21_Contig18_All|CL21_Contig15_All	12	40876	8	1185	3.79E-08	3.58E-06
GO:0006937	regulation of muscle contraction	Biological_Process	Unigene2921_All|Unigene3648_All|Unigene6902_All|Unigene3636_All|Unigene7098_All|CL487_Contig2_All|Unigene1977_All|Unigene4435_All	15	40876	8	1185	1.37E-07	1.03E-05
GO:0007599	hemostasis	Biological_Process	Unigene7119_All|Unigene4431_All|CL4983_Contig1_All|Unigene5238_All|Unigene5283_All|Unigene2906_All|Unigene8621_All|Unigene6020_All	16	40876	8	1185	2.00E-07	1.31E-05
GO:0051701	interaction with host	Biological_Process	CL321_Contig1_All|CL321_Contig6_All|CL321_Contig2_All|Unigene7709_All|CL321_Contig4_All|CL321_Contig7_All|CL321_Contig3_All|CL321_Contig10_All	16	40876	8	1185	2.00E-07	1.31E-05
GO:0006641	triglyceride metabolic process	Biological_Process	Unigene1975_All|Unigene6995_All|Unigene8685_All|Unigene2973_All|Unigene3649_All|Unigene7065_All|Unigene4399_All|Unigene7060_All	21	40876	8	1185	1.03E-06	5.75E-05
GO:0008016	regulation of heart contraction	Biological_Process	Unigene2940_All|Unigene5213_All|Unigene7098_All|Unigene1001_All|Unigene7088_All|CL1975_Contig1_All|Unigene3613_All|CL487_Contig2_All	22	40876	8	1185	1.37E-06	6.88E-05
GO:0044267	cellular protein metabolic process	Biological_Process	Unigene736_All|Unigene6020_All|Unigene8706_All|Unigene964_All|Unigene7119_All|CL3862_Contig1_All|Unigene8744_All|Unigene5253_All	52	40876	8	1185	0.000280509	0.004813273
GO:0001822	kidney development	Biological_Process	Unigene7823_All|Unigene1972_All|Unigene8698_All|Unigene11178_All|Unigene7843_All|Unigene7834_All|Unigene10871_All|Unigene1014_All	53	40876	8	1185	0.000314866	0.005303216
GO:0031672	A band	Cellular_Component	Unigene7122_All|Unigene1984_All|Unigene5240_All|Unigene3613_All|Unigene6124_All|Unigene998_All|Unigene5213_All|Unigene1001_All	13	40876	8	1185	5.97E-08	5.46E-06
GO:1903561	extracellular vesicle	Cellular_Component	Unigene8829_All|Unigene5283_All|Unigene6892_All|Unigene7119_All|Unigene4399_All|Unigene5238_All|Unigene4445_All|Unigene2862_All	26	40876	8	1185	3.83E-06	0.000165278
GO:0030139	endocytic vesicle	Cellular_Component	Unigene4445_All|Unigene8652_All|Unigene8672_All|Unigene5288_All|Unigene4485_All|CL4304_Contig2_All|CL5028_Contig14_All|Unigene6120_All	28	40876	8	1185	6.07E-06	0.000226307
GO:0046943	carboxylic acid transmembrane transporter activity	Molecular_Function	CL21_Contig12_All|CL21_Contig15_All|CL21_Contig18_All|CL21_Contig14_All|CL21_Contig13_All|CL21_Contig5_All|CL21_Contig21_All|CL21_Contig16_All	12	40876	8	1185	3.79E-08	3.58E-06
GO:0004096	catalase activity	Molecular_Function	CL321_Contig3_All|CL321_Contig10_All|CL321_Contig7_All|CL321_Contig1_All|CL321_Contig6_All|CL321_Contig2_All|CL321_Contig4_All|Unigene7709_All	18	40876	8	1185	4.04E-07	2.50E-05
GO:0008307	structural constituent of muscle	Molecular_Function	Unigene5213_All|Unigene7098_All|Unigene1001_All|Unigene4435_All|Unigene3613_All|Unigene8823_All|Unigene6124_All|Unigene7122_All	22	40876	8	1185	1.37E-06	6.88E-05
GO:0004601	peroxidase activity	Molecular_Function	CL1983_Contig3_All|CL1983_Contig1_All|Unigene1004_All|Unigene8685_All|CL2376_Contig4_All|CL4389_Contig3_All|CL2376_Contig3_All|Unigene6077_All	47	40876	8	1185	0.000151313	0.002838295
GO:0004867	serine-type endopeptidase inhibitor activity	Molecular_Function	Unigene4431_All|CL5205_Contig2_All|Unigene1948_All|Unigene1972_All|Unigene2949_All|Unigene10498_All|Unigene4412_All|Unigene7934_All	47	40876	8	1185	0.000151313	0.002838295
GO:1902000	homogentisate catabolic process	Biological_Process	CL368_Contig8_All|CL368_Contig3_All|Unigene7544_All|CL368_Contig4_All|Unigene9073_All|CL368_Contig2_All|Unigene7543_All	8	40876	7	1185	7.59E-08	6.74E-06
GO:0006570	tyrosine metabolic process	Biological_Process	Unigene9073_All|CL368_Contig4_All|CL368_Contig2_All|Unigene7543_All|CL368_Contig8_All|CL368_Contig3_All|Unigene7544_All	10	40876	7	1185	2.18E-07	1.40E-05
GO:0051258	protein polymerization	Biological_Process	CL4983_Contig1_All|Unigene5238_All|Unigene7119_All|Unigene6020_All|Unigene5283_All|Unigene1901_All|Unigene7127_All	13	40876	7	1185	8.07E-07	4.78E-05
GO:0050766	positive regulation of phagocytosis	Biological_Process	Unigene7823_All|Unigene7936_All|Unigene8642_All|Unigene4382_All|Unigene7834_All|Unigene2938_All|Unigene7070_All	19	40876	7	1185	5.89E-06	0.000222496
GO:0019430	removal of superoxide radicals	Biological_Process	Unigene6077_All|CL3976_Contig5_All|Unigene10499_All|CL3976_Contig1_All|CL3976_Contig4_All|CL3976_Contig3_All|CL3976_Contig2_All	19	40876	7	1185	5.89E-06	0.000222496
GO:0030168	platelet activation	Biological_Process	Unigene7119_All|Unigene8706_All|CL4983_Contig1_All|Unigene5238_All|Unigene5283_All|Unigene7127_All|Unigene6020_All	25	40876	7	1185	2.60E-05	0.00068214
GO:0001501	skeletal system development	Biological_Process	Unigene6071_All|Unigene7952_All|Unigene6077_All|Unigene1014_All|Unigene7829_All|Unigene8698_All|Unigene3607_All	28	40876	7	1185	4.82E-05	0.001136515
GO:0006955	immune response	Biological_Process	Unigene1901_All|Unigene3593_All|Unigene8642_All|Unigene7070_All|Unigene5253_All|CL191_Contig2_All|Unigene2938_All	28	40876	7	1185	4.82E-05	0.001136515
GO:0014898	cardiac muscle hypertrophy in response to stress	Biological_Process	Unigene6902_All|CL1975_Contig2_All|Unigene3689_All|CL1975_Contig1_All|CL3353_Contig2_All|CL3353_Contig3_All|CL3353_Contig4_All	39	40876	7	1185	0.000292049	0.004982988
GO:0007160	cell-matrix adhesion	Biological_Process	Unigene10410_All|Unigene7127_All|Unigene1901_All|Unigene5283_All|Unigene7119_All|Unigene5238_All|CL4983_Contig1_All	46	40876	7	1185	0.00070785	0.008828542
GO:0031154	culmination involved in sorocarp development	Biological_Process	CL3976_Contig3_All|CL3976_Contig4_All|CL3976_Contig1_All|CL3976_Contig2_All|CL3898_Contig3_All|CL3898_Contig1_All|CL3976_Contig5_All	47	40876	7	1185	0.000793527	0.009547615
GO:0005581	collagen trimer	Cellular_Component	Unigene6136_All|Unigene7829_All|Unigene5079_All|Unigene4180_All|Unigene5349_All|Unigene6892_All|Unigene8829_All	20	40876	7	1185	7.76E-06	0.000254764
GO:0031093	platelet alpha granule lumen	Cellular_Component	Unigene7119_All|Unigene7928_All|Unigene3639_All|Unigene6141_All|Unigene5238_All|CL4983_Contig1_All|Unigene5283_All	25	40876	7	1185	2.60E-05	0.00068214
GO:0043202	lysosomal lumen	Cellular_Component	Unigene3645_All|Unigene7689_All|Unigene2870_All|Unigene4364_All|Unigene7834_All|Unigene7916_All|Unigene8766_All	29	40876	7	1185	5.83E-05	0.00136561
GO:0008199	ferric iron binding	Molecular_Function	CL3449_Contig1_All|Unigene3564_All|Unigene5288_All|Unigene3593_All|CL3449_Contig2_All|CL3449_Contig3_All|CL4304_Contig2_All	9	40876	7	1185	1.32E-07	1.02E-05
GO:0004411	"homogentisate 1,2-dioxygenase activity"	Molecular_Function	CL368_Contig8_All|CL368_Contig3_All|Unigene7544_All|Unigene9073_All|CL368_Contig4_All|Unigene7543_All|CL368_Contig2_All	9	40876	7	1185	1.32E-07	1.02E-05
GO:0003756	protein disulfide isomerase activity	Molecular_Function	CL3976_Contig1_All|CL3976_Contig4_All|CL3976_Contig3_All|CL3976_Contig2_All|Unigene6064_All|CL3976_Contig5_All|Unigene1927_All	36	40876	7	1185	0.000189347	0.003444752
GO:0002020	protease binding	Molecular_Function	Unigene8823_All|Unigene2906_All|Unigene6177_All|Unigene7822_All|Unigene7095_All|CL5205_Contig2_All|Unigene4431_All	47	40876	7	1185	0.000793527	0.009547615
GO:0006942	regulation of striated muscle contraction	Biological_Process	Unigene3613_All|Unigene6124_All|Unigene7122_All|Unigene5213_All|Unigene1001_All|Unigene2921_All	6	40876	6	1185	4.06E-07	2.50E-05
GO:0031639	plasminogen activation	Biological_Process	Unigene7119_All|Unigene7065_All|Unigene5238_All|CL4983_Contig1_All|Unigene5283_All|Unigene7127_All	8	40876	6	1185	1.26E-06	6.54E-05
GO:1902042	negative regulation of extrinsic apoptotic signaling pathway via death domain receptors	Biological_Process	Unigene5283_All|Unigene7127_All|Unigene7119_All|Unigene8685_All|CL4983_Contig1_All|Unigene5238_All	8	40876	6	1185	1.26E-06	6.54E-05
GO:2000352	negative regulation of endothelial cell apoptotic process	Biological_Process	Unigene4382_All|Unigene7127_All|Unigene5283_All|Unigene5238_All|CL4983_Contig1_All|Unigene7119_All	9	40876	6	1185	2.04E-06	9.49E-05
GO:0009266	response to temperature stimulus	Biological_Process	CL3976_Contig5_All|Unigene10871_All|CL3976_Contig2_All|CL3976_Contig1_All|CL3976_Contig3_All|CL3976_Contig4_All	12	40876	6	1185	7.04E-06	0.000241452
GO:0042730	fibrinolysis	Biological_Process	Unigene7127_All|Unigene5283_All|Unigene6020_All|Unigene7119_All|Unigene5238_All|CL4983_Contig1_All	12	40876	6	1185	7.04E-06	0.000241452
GO:0002250	adaptive immune response	Biological_Process	Unigene5283_All|Unigene5238_All|CL4983_Contig1_All|Unigene8639_All|Unigene7119_All|Unigene1754_All	13	40876	6	1185	1.00E-05	0.000322483
GO:0033344	cholesterol efflux	Biological_Process	Unigene4399_All|Unigene4445_All|Unigene3649_All|Unigene10749_All|CL4714_Contig1_All|Unigene1975_All	17	40876	6	1185	3.39E-05	0.000845468
GO:0042157	lipoprotein metabolic process	Biological_Process	Unigene10749_All|Unigene1975_All|Unigene4445_All|Unigene4399_All|Unigene7928_All|Unigene3649_All	20	40876	6	1185	7.18E-05	0.001549229
GO:0010288	response to lead ion	Biological_Process	CL4304_Contig2_All|Unigene7137_All|Unigene5288_All|Unigene3564_All|CL5205_Contig2_All|Unigene2966_All	23	40876	6	1185	0.000137764	0.002649985
GO:0046677	response to antibiotic	Biological_Process	CL689_Contig1_All|Unigene7137_All|CL689_Contig3_All|CL689_Contig2_All|CL2325_Contig1_All|CL2325_Contig2_All	26	40876	6	1185	0.000244372	0.004366885
GO:0000755	cytogamy	Biological_Process	CL3864_Contig2_All|CL3860_Contig2_All|Unigene8603_All|CL1624_Contig2_All|Unigene6903_All|CL4426_Contig1_All	26	40876	6	1185	0.000244372	0.004366885
GO:0030574	collagen catabolic process	Biological_Process	Unigene8829_All|Unigene6892_All|Unigene4180_All|Unigene8639_All|Unigene6136_All|Unigene5079_All	28	40876	6	1185	0.000345536	0.005765293
GO:0043627	response to estrogen	Biological_Process	Unigene10749_All|Unigene8642_All|Unigene7070_All|Unigene4445_All|Unigene2938_All|CL5190_Contig1_All	30	40876	6	1185	0.000476805	0.006697449
GO:0042627	chylomicron	Cellular_Component	Unigene1975_All|Unigene10749_All|Unigene3649_All|Unigene7065_All|Unigene4399_All|Unigene4445_All	13	40876	6	1185	1.00E-05	0.000322483
GO:0034361	very-low-density lipoprotein particle	Cellular_Component	Unigene7065_All|Unigene3649_All|Unigene4445_All|Unigene4399_All|Unigene1975_All|Unigene10749_All	15	40876	6	1185	1.91E-05	0.000520173
GO:0004930	G-protein coupled receptor activity	Molecular_Function	Unigene6120_All|CL1624_Contig2_All|CL3860_Contig2_All|Unigene4485_All|Unigene8672_All|Unigene8652_All	11	40876	6	1185	4.81E-06	0.000188565
GO:0030169	low-density lipoprotein particle binding	Molecular_Function	Unigene7952_All|Unigene6071_All|Unigene7639_All|Unigene964_All|Unigene7638_All|Unigene3607_All	12	40876	6	1185	7.04E-06	0.000241452
GO:0004932	mating-type factor pheromone receptor activity	Molecular_Function	Unigene6903_All|CL4426_Contig1_All|CL1624_Contig2_All|Unigene8603_All|CL3860_Contig2_All|CL3864_Contig2_All	21	40876	6	1185	9.01E-05	0.00186414
GO:0051219	phosphoprotein binding	Molecular_Function	CL81_Contig2_All|Unigene6120_All|Unigene8652_All|Unigene8672_All|Unigene4485_All|Unigene6207_All	22	40876	6	1185	0.000111946	0.002280962
GO:0017127	cholesterol transporter activity	Molecular_Function	Unigene4399_All|Unigene4445_All|Unigene934_All|CL4714_Contig1_All|Unigene4509_All|Unigene10749_All	31	40876	6	1185	0.000555507	0.00769555
GO:0005201	extracellular matrix structural constituent	Molecular_Function	Unigene2870_All|Unigene7952_All|Unigene4180_All|Unigene6071_All|Unigene3607_All|Unigene7829_All	32	40876	6	1185	0.000643928	0.008604708
GO:0071451	cellular response to superoxide	Biological_Process	CL3976_Contig1_All|CL3976_Contig4_All|CL3976_Contig3_All|CL3976_Contig2_All|CL3976_Contig5_All	5	40876	5	1185	4.02E-06	0.00016628
GO:0034375	high-density lipoprotein particle remodeling	Biological_Process	Unigene10749_All|Unigene1975_All|Unigene4445_All|Unigene4399_All|Unigene3649_All	6	40876	5	1185	7.20E-06	0.000241452
GO:0072378	"blood coagulation, fibrin clot formation"	Biological_Process	Unigene7127_All|Unigene5283_All|Unigene5238_All|CL4983_Contig1_All|Unigene7119_All	6	40876	5	1185	7.20E-06	0.000241452
GO:0034116	positive regulation of heterotypic cell-cell adhesion	Biological_Process	Unigene5283_All|Unigene7127_All|Unigene5238_All|CL4983_Contig1_All|Unigene7119_All	6	40876	5	1185	7.20E-06	0.000241452
GO:0010873	positive regulation of cholesterol esterification	Biological_Process	Unigene4399_All|Unigene4445_All|Unigene3649_All|Unigene10749_All|Unigene6995_All	7	40876	5	1185	1.20E-05	0.00035318
GO:0051775	response to redox state	Biological_Process	CL3976_Contig2_All|CL3976_Contig4_All|CL3976_Contig3_All|CL3976_Contig1_All|CL3976_Contig5_All	7	40876	5	1185	1.20E-05	0.00035318
GO:0045907	positive regulation of vasoconstriction	Biological_Process	Unigene5238_All|CL4983_Contig1_All|Unigene7119_All|Unigene7127_All|Unigene5283_All	7	40876	5	1185	1.20E-05	0.00035318
GO:0033700	phospholipid efflux	Biological_Process	Unigene1975_All|Unigene10749_All|Unigene3649_All|Unigene4445_All|Unigene4399_All	8	40876	5	1185	1.91E-05	0.000520173
GO:0042262	DNA protection	Biological_Process	CL3976_Contig2_All|CL3976_Contig1_All|CL3976_Contig4_All|CL3976_Contig3_All|CL3976_Contig5_All	8	40876	5	1185	1.91E-05	0.000520173
GO:0006958	"complement activation, classical pathway"	Biological_Process	Unigene6141_All|Unigene2938_All|Unigene7065_All|Unigene7070_All|Unigene8642_All	8	40876	5	1185	1.91E-05	0.000520173
GO:0090277	positive regulation of peptide hormone secretion	Biological_Process	Unigene7119_All|Unigene5238_All|CL4983_Contig1_All|Unigene5283_All|Unigene7127_All	9	40876	5	1185	2.90E-05	0.000749482
GO:0015755	fructose transport	Biological_Process	CL2727_Contig4_All|CL2727_Contig2_All|CL2727_Contig8_All|CL2727_Contig3_All|CL2727_Contig5_All	11	40876	5	1185	6.04E-05	0.001371891
GO:0050714	positive regulation of protein secretion	Biological_Process	CL4983_Contig1_All|Unigene5238_All|Unigene7119_All|Unigene5283_All|Unigene7127_All	11	40876	5	1185	6.04E-05	0.001371891
GO:0031103	axon regeneration	Biological_Process	Unigene3607_All|Unigene4399_All|Unigene4445_All|Unigene6071_All|Unigene7952_All	11	40876	5	1185	6.04E-05	0.001371891
GO:0070542	response to fatty acid	Biological_Process	Unigene1975_All|Unigene6995_All|Unigene10871_All|Unigene7099_All|Unigene7843_All	12	40876	5	1185	8.36E-05	0.001753038
GO:0001895	retina homeostasis	Biological_Process	Unigene6077_All|CL4304_Contig2_All|Unigene7928_All|Unigene5288_All|Unigene5253_All	13	40876	5	1185	0.000113031	0.002280962
GO:0010243	response to organonitrogen compound	Biological_Process	Unigene6112_All|Unigene6214_All|Unigene2973_All|Unigene1965_All|Unigene6080_All	14	40876	5	1185	0.000149815	0.002838295
GO:0050830	defense response to Gram-positive bacterium	Biological_Process	Unigene6995_All|Unigene964_All|Unigene8648_All|CL191_Contig2_All|Unigene5253_All	16	40876	5	1185	0.000250079	0.004390919
GO:0002027	regulation of heart rate	Biological_Process	Unigene1001_All|Unigene5213_All|CL1975_Contig2_All|CL1975_Contig1_All|Unigene3613_All	16	40876	5	1185	0.000250079	0.004390919
GO:0016525	negative regulation of angiogenesis	Biological_Process	Unigene1972_All|Unigene1948_All|Unigene4180_All|Unigene4398_All|Unigene7065_All	17	40876	5	1185	0.000316086	0.005303216
GO:0007595	lactation	Biological_Process	Unigene7916_All|Unigene4431_All|Unigene1082_All|Unigene7849_All|Unigene3645_All	20	40876	5	1185	0.000594208	0.008011201
GO:0040020	regulation of meiotic nuclear division	Biological_Process	CL3603_Contig1_All|Unigene1789_All|CL2942_Contig1_All|CL3603_Contig3_All|CL2942_Contig4_All	20	40876	5	1185	0.000594208	0.008011201
GO:0060047	heart contraction	Biological_Process	Unigene8685_All|CL4182_Contig3_All|Unigene3648_All|Unigene6124_All|Unigene5240_All	20	40876	5	1185	0.000594208	0.008011201
GO:0006695	cholesterol biosynthetic process	Biological_Process	Unigene4399_All|Unigene10871_All|Unigene6132_All|Unigene4445_All|Unigene4434_All	21	40876	5	1185	0.000718587	0.008828542
GO:0005861	troponin complex	Cellular_Component	Unigene3648_All|Unigene2921_All|Unigene3636_All|Unigene1977_All|CL487_Contig2_All	6	40876	5	1185	7.20E-06	0.000241452
GO:0032982	myosin filament	Cellular_Component	Unigene1001_All|Unigene5213_All|CL1975_Contig2_All|CL1975_Contig1_All|Unigene3613_All	7	40876	5	1185	1.20E-05	0.00035318
GO:0031091	platelet alpha granule	Cellular_Component	Unigene7127_All|Unigene5283_All|CL4983_Contig1_All|Unigene5238_All|Unigene7119_All	7	40876	5	1185	1.20E-05	0.00035318
GO:0034366	spherical high-density lipoprotein particle	Cellular_Component	Unigene1975_All|Unigene10749_All|Unigene2966_All|Unigene6141_All|Unigene4445_All	9	40876	5	1185	2.90E-05	0.000749482
GO:0005859	muscle myosin complex	Cellular_Component	Unigene8823_All|CL1975_Contig1_All|Unigene4435_All|CL1975_Contig2_All|Unigene7122_All	12	40876	5	1185	8.36E-05	0.001753038
GO:0032153	cell division site	Cellular_Component	CL584_Contig1_All|CL2959_Contig3_All|CL4330_Contig2_All|CL584_Contig5_All|CL584_Contig3_All	637	40876	5	1185	0.000607842	0.008158584
GO:0032036	myosin heavy chain binding	Molecular_Function	Unigene3613_All|Unigene4435_All|Unigene6124_All|Unigene5213_All|Unigene1001_All	5	40876	5	1185	4.02E-06	0.00016628
GO:0008794	arsenate reductase (glutaredoxin) activity	Molecular_Function	CL3976_Contig5_All|CL3976_Contig1_All|CL3976_Contig3_All|CL3976_Contig4_All|CL3976_Contig2_All	5	40876	5	1185	4.02E-06	0.00016628
GO:0036094	small molecule binding	Molecular_Function	Unigene7095_All|Unigene8747_All|Unigene7934_All|CL930_Contig2_All|CL930_Contig1_All	6	40876	5	1185	7.20E-06	0.000241452
GO:0001972	retinoic acid binding	Molecular_Function	Unigene6120_All|Unigene7095_All|Unigene4485_All|Unigene8652_All|Unigene8672_All	7	40876	5	1185	1.20E-05	0.00035318
GO:0017022	myosin binding	Molecular_Function	Unigene2940_All|Unigene1001_All|Unigene5213_All|CL4182_Contig3_All|Unigene3613_All	7	40876	5	1185	1.20E-05	0.00035318
GO:0005540	hyaluronic acid binding	Molecular_Function	Unigene3607_All|Unigene4412_All|Unigene6071_All|Unigene2949_All|Unigene7952_All	10	40876	5	1185	4.25E-05	0.001044316
GO:0004362	glutathione-disulfide reductase activity	Molecular_Function	CL3976_Contig5_All|CL3976_Contig2_All|CL3976_Contig1_All|CL3976_Contig4_All|CL3976_Contig3_All	11	40876	5	1185	6.04E-05	0.001371891
GO:0005504	fatty acid binding	Molecular_Function	Unigene2926_All|Unigene7095_All|Unigene7099_All|Unigene3649_All|Unigene7928_All	12	40876	5	1185	8.36E-05	0.001753038
GO:0004933	mating-type a-factor pheromone receptor activity	Molecular_Function	CL3864_Contig2_All|CL3860_Contig2_All|Unigene8603_All|CL1624_Contig2_All|Unigene6903_All	17	40876	5	1185	0.000316086	0.005303216
GO:0003785	actin monomer binding	Molecular_Function	Unigene998_All|Unigene1978_All|Unigene7122_All|Unigene1984_All|Unigene6124_All	20	40876	5	1185	0.000594208	0.008011201
GO:0008514	organic anion transmembrane transporter activity	Molecular_Function	CL2623_Contig7_All|CL5190_Contig1_All|CL2623_Contig1_All|CL2623_Contig2_All|CL2623_Contig5_All	20	40876	5	1185	0.000594208	0.008011201
GO:0001887	selenium compound metabolic process	Biological_Process	Unigene6031_All|Unigene7940_All|Unigene6109_All|Unigene8767_All	4	40876	4	1185	4.06E-05	0.001004502
GO:0010575	positive regulation of vascular endothelial growth factor production	Biological_Process	Unigene8642_All|Unigene2938_All|Unigene7070_All|Unigene11178_All	5	40876	4	1185	7.14E-05	0.001549229
GO:0010001	glial cell differentiation	Biological_Process	Unigene1014_All|CL3353_Contig3_All|CL3353_Contig4_All|CL3353_Contig2_All	5	40876	4	1185	7.14E-05	0.001549229
GO:0043623	cellular protein complex assembly	Biological_Process	CL4983_Contig1_All|Unigene5238_All|Unigene7119_All|Unigene5283_All	6	40876	4	1185	0.000116314	0.002280962
GO:0030195	negative regulation of blood coagulation	Biological_Process	Unigene7065_All|Unigene4399_All|Unigene1901_All|Unigene2906_All	6	40876	4	1185	0.000116314	0.002280962
GO:0034014	response to triglyceride	Biological_Process	Unigene7065_All|CL5205_Contig2_All|Unigene10871_All|Unigene1975_All	6	40876	4	1185	0.000116314	0.002280962
GO:0006956	complement activation	Biological_Process	Unigene6141_All|Unigene2938_All|Unigene7070_All|Unigene8642_All	7	40876	4	1185	0.000178667	0.003270154
GO:0042158	lipoprotein biosynthetic process	Biological_Process	Unigene6064_All|Unigene4445_All|Unigene4399_All|Unigene1927_All	9	40876	4	1185	0.000369918	0.005974071
GO:0001916	positive regulation of T cell mediated cytotoxicity	Biological_Process	Unigene7822_All|Unigene7823_All|Unigene5253_All|Unigene7834_All	9	40876	4	1185	0.000369918	0.005974071
GO:0030449	regulation of complement activation	Biological_Process	Unigene2938_All|Unigene7070_All|Unigene8642_All|Unigene1901_All	9	40876	4	1185	0.000369918	0.005974071
GO:0045836	positive regulation of meiotic nuclear division	Biological_Process	CL2302_Contig2_All|Unigene1736_All|CL2302_Contig1_All|CL3208_Contig1_All	10	40876	4	1185	0.00050627	0.007078408
GO:0006897	endocytosis	Biological_Process	CL5041_Contig3_All|CL4330_Contig2_All|CL5079_Contig1_All|Unigene3407_All	587	40876	4	1185	0.000554168	0.00769555
GO:0034379	very-low-density lipoprotein particle assembly	Biological_Process	Unigene1975_All|Unigene3668_All|Unigene4436_All|Unigene3649_All	11	40876	4	1185	0.000674902	0.008828542
GO:0018149	peptide cross-linking	Biological_Process	CL689_Contig3_All|CL689_Contig1_All|Unigene6213_All|CL689_Contig2_All	11	40876	4	1185	0.000674902	0.008828542
GO:0005833	hemoglobin complex	Cellular_Component	Unigene1974_All|Unigene1004_All|Unigene6132_All|Unigene2927_All	5	40876	4	1185	7.14E-05	0.001549229
GO:0031089	platelet dense granule lumen	Cellular_Component	Unigene7065_All|Unigene6177_All|Unigene4412_All|Unigene2949_All	6	40876	4	1185	0.000116314	0.002280962
GO:0030140	trans-Golgi network transport vesicle	Cellular_Component	Unigene8652_All|Unigene8672_All|Unigene4485_All|Unigene6120_All	7	40876	4	1185	0.000178667	0.003270154
GO:0005010	insulin-like growth factor-activated receptor activity	Molecular_Function	Unigene6120_All|Unigene8652_All|Unigene4485_All|Unigene8672_All	5	40876	4	1185	7.14E-05	0.001549229
GO:0055102	lipase inhibitor activity	Molecular_Function	Unigene4445_All|Unigene3649_All|Unigene10749_All|Unigene1975_All	5	40876	4	1185	7.14E-05	0.001549229
GO:0060228	phosphatidylcholine-sterol O-acyltransferase activator activity	Molecular_Function	Unigene3649_All|Unigene4445_All|Unigene4399_All|Unigene10749_All	5	40876	4	1185	7.14E-05	0.001549229
GO:0004791	thioredoxin-disulfide reductase activity	Molecular_Function	CL3976_Contig2_All|CL3976_Contig3_All|CL3976_Contig4_All|Unigene8692_All	6	40876	4	1185	0.000116314	0.002280962
GO:0031995	insulin-like growth factor II binding	Molecular_Function	Unigene4485_All|Unigene8652_All|Unigene8672_All|Unigene6120_All	6	40876	4	1185	0.000116314	0.002280962
GO:0005537	mannose binding	Molecular_Function	Unigene6120_All|Unigene4485_All|Unigene8652_All|Unigene8672_All	8	40876	4	1185	0.000261978	0.004546978
GO:0005520	insulin-like growth factor binding	Molecular_Function	Unigene4485_All|Unigene8652_All|Unigene8672_All|Unigene6120_All	8	40876	4	1185	0.000261978	0.004546978
GO:0004017	adenylate kinase activity	Molecular_Function	CL3914_Contig3_All|CL3914_Contig2_All|CL3914_Contig6_All|CL3914_Contig1_All	9	40876	4	1185	0.000369918	0.005974071
GO:0006949	syncytium formation	Biological_Process	Unigene3785_All|Unigene3882_All|Unigene11614_All	3	40876	3	1185	0.000421507	0.005976302
GO:0001798	positive regulation of type IIa hypersensitivity	Biological_Process	Unigene8642_All|Unigene7070_All|Unigene2938_All	3	40876	3	1185	0.000421507	0.005976302
GO:0097185	cellular response to azide	Biological_Process	CL689_Contig3_All|CL689_Contig1_All|CL689_Contig2_All	3	40876	3	1185	0.000421507	0.005976302
GO:0043152	induction of bacterial agglutination	Biological_Process	Unigene5283_All|Unigene5238_All|Unigene7119_All	3	40876	3	1185	0.000421507	0.005976302
GO:0001970	positive regulation of activation of membrane attack complex	Biological_Process	Unigene7070_All|Unigene2938_All|Unigene8642_All	3	40876	3	1185	0.000421507	0.005976302
GO:0018158	protein oxidation	Biological_Process	Unigene10749_All|Unigene8685_All|Unigene4445_All	3	40876	3	1185	0.000421507	0.005976302
GO:0010903	negative regulation of very-low-density lipoprotein particle remodeling	Biological_Process	Unigene1975_All|Unigene10749_All|Unigene4445_All	3	40876	3	1185	0.000421507	0.005976302
GO:0035874	cellular response to copper ion starvation	Biological_Process	CL689_Contig1_All|CL689_Contig3_All|CL689_Contig2_All	3	40876	3	1185	0.000421507	0.005976302
GO:0060065	uterus development	Biological_Process	Unigene8747_All|Unigene1014_All|Unigene8698_All	3	40876	3	1185	0.000421507	0.005976302
GO:0032489	regulation of Cdc42 protein signal transduction	Biological_Process	Unigene4399_All|Unigene4445_All|Unigene1975_All	3	40876	3	1185	0.000421507	0.005976302
GO:0048639	positive regulation of developmental growth	Biological_Process	Unigene7070_All|Unigene2938_All|Unigene8642_All	3	40876	3	1185	0.000421507	0.005976302
GO:0032971	regulation of muscle filament sliding	Biological_Process	Unigene5213_All|Unigene1001_All|Unigene3613_All	3	40876	3	1185	0.000421507	0.005976302
GO:0045780	positive regulation of bone resorption	Biological_Process	Unigene7936_All|CL4304_Contig2_All|Unigene5288_All	3	40876	3	1185	0.000421507	0.005976302
GO:0015898	amiloride transport	Biological_Process	CL689_Contig2_All|CL689_Contig3_All|CL689_Contig1_All	3	40876	3	1185	0.000421507	0.005976302
GO:0002507	tolerance induction	Biological_Process	Unigene8642_All|Unigene2938_All|Unigene7070_All	3	40876	3	1185	0.000421507	0.005976302
GO:0010828	positive regulation of glucose transport	Biological_Process	Unigene2938_All|Unigene7070_All|Unigene8642_All	4	40876	3	1185	0.000722069	0.008828542
GO:0090131	mesenchyme migration	Biological_Process	CL4182_Contig2_All|Unigene1010_All|CL4182_Contig3_All	4	40876	3	1185	0.000722069	0.008828542
GO:0070371	ERK1 and ERK2 cascade	Biological_Process	Unigene5288_All|Unigene4445_All|CL4304_Contig2_All	4	40876	3	1185	0.000722069	0.008828542
GO:0046483	heterocycle metabolic process	Biological_Process	Unigene1916_All|Unigene6112_All|Unigene2973_All	4	40876	3	1185	0.000722069	0.008828542
GO:0072112	glomerular visceral epithelial cell differentiation	Biological_Process	CL3353_Contig2_All|CL3353_Contig4_All|CL3353_Contig3_All	4	40876	3	1185	0.000722069	0.008828542
GO:0071241	cellular response to inorganic substance	Biological_Process	CL689_Contig2_All|CL689_Contig1_All|CL689_Contig3_All	4	40876	3	1185	0.000722069	0.008828542
GO:0071420	cellular response to histamine	Biological_Process	CL689_Contig3_All|CL689_Contig1_All|CL689_Contig2_All	4	40876	3	1185	0.000722069	0.008828542
GO:0061743	motor learning	Biological_Process	CL3353_Contig3_All|CL3353_Contig2_All|CL3353_Contig4_All	4	40876	3	1185	0.000722069	0.008828542
GO:2000427	positive regulation of apoptotic cell clearance	Biological_Process	Unigene2938_All|Unigene7070_All|Unigene8642_All	4	40876	3	1185	0.000722069	0.008828542
GO:0006069	ethanol oxidation	Biological_Process	Unigene1987_All|Unigene5268_All|Unigene5250_All	4	40876	3	1185	0.000722069	0.008828542
GO:0014705	C zone	Cellular_Component	Unigene3613_All|Unigene5213_All|Unigene1001_All	3	40876	3	1185	0.000421507	0.005976302
GO:0005863	striated muscle myosin thick filament	Cellular_Component	Unigene5213_All|Unigene1001_All|Unigene3613_All	3	40876	3	1185	0.000421507	0.005976302
GO:1990712	HFE-transferrin receptor complex	Cellular_Component	CL4304_Contig2_All|Unigene5253_All|Unigene5288_All	4	40876	3	1185	0.000722069	0.008828542
GO:0032038	myosin II heavy chain binding	Molecular_Function	Unigene998_All|Unigene7122_All|Unigene1984_All	3	40876	3	1185	0.000421507	0.005976302
GO:0052599	methylputrescine oxidase activity	Molecular_Function	CL689_Contig2_All|CL689_Contig3_All|CL689_Contig1_All	3	40876	3	1185	0.000421507	0.005976302
GO:0031715	C5L2 anaphylatoxin chemotactic receptor binding	Molecular_Function	Unigene8642_All|Unigene2938_All|Unigene7070_All	3	40876	3	1185	0.000421507	0.005976302
GO:0070653	high-density lipoprotein particle receptor binding	Molecular_Function	Unigene10749_All|Unigene1975_All|Unigene4445_All	3	40876	3	1185	0.000421507	0.005976302
GO:0052597	diamine oxidase activity	Molecular_Function	CL689_Contig3_All|CL689_Contig1_All|CL689_Contig2_All	3	40876	3	1185	0.000421507	0.005976302
GO:0052600	"propane-1,3-diamine oxidase activity"	Molecular_Function	CL689_Contig3_All|CL689_Contig1_All|CL689_Contig2_All	3	40876	3	1185	0.000421507	0.005976302
GO:0052598	histamine oxidase activity	Molecular_Function	CL689_Contig2_All|CL689_Contig1_All|CL689_Contig3_All	3	40876	3	1185	0.000421507	0.005976302
GO:0034875	caffeine oxidase activity	Molecular_Function	Unigene6112_All|Unigene6214_All|Unigene1916_All	4	40876	3	1185	0.000722069	0.008828542
GO:0015922	aspartate oxidase activity	Molecular_Function	CL689_Contig3_All|CL689_Contig1_All|CL689_Contig2_All	4	40876	3	1185	0.000722069	0.008828542
GO:0005344	oxygen transporter activity	Molecular_Function	Unigene2927_All|Unigene1004_All|Unigene1974_All	4	40876	3	1185	0.000722069	0.008828542
GO:0052895	N1-acetylspermine:oxygen oxidoreductase (N1-acetylspermidine-forming) activity	Molecular_Function	CL4356_Contig3_All|CL1758_Contig2_All|CL4356_Contig4_All	4	40876	3	1185	0.000722069	0.008828542
GO:0052901	spermine:oxygen oxidoreductase (spermidine-forming) activity	Molecular_Function	CL1758_Contig2_All|CL4356_Contig4_All|CL4356_Contig3_All	4	40876	3	1185	0.000722069	0.008828542
