# Supplementary material for: De novo transcriptome assembly and comprehensive assessment provide insight into fruiting body formation of Sparassis latifolia
Source: Sci Rep. 2022 Jun 30;12:11075. doi: 10.1038/s41598-022-15382-5 (PMC9247108; doi:10.1038/s41598-022-15382-5)
Supplement: Supplementary file 9 — Supplementary Information 9. [file 41598_2022_15382_MOESM9_ESM.xls]

##Databases: KEGG PATHWAY						
##Statistical test method: hypergeometric test / Fisher's exact test						
##FDR correction method: Benjamini and Hochberg						
						
Pathway	DEGs with pathway annotation (1229)	All genes with pathway annotation (13540)	Pvalue	Qvalue	Pathway ID	Gene Sets
Complement and coagulation cascades	25 (2.03%)	26 (0.19%)	1.69E-25	4.89E-23	ko04610	"Unigene8642_All, Unigene7119_All, Unigene5283_All, CL5205.Contig2_All, Unigene8611_All, Unigene7070_All, Unigene6020_All, CL4983.Contig1_All, CL5205.Contig1_All, Unigene5238_All, Unigene2906_All, Unigene4431_All, Unigene2938_All, Unigene10926_All, Unigene3727_All, Unigene7125_All, Unigene3740_All, Unigene10801_All, Unigene5300_All, CL4983.Contig2_All, Unigene10301_All, Unigene10511_All, Unigene10217_All, Unigene10167_All, Unigene10820_All"
Chemical carcinogenesis	58 (4.72%)	149 (1.1%)	3.66E-23	5.31E-21	ko05204	"CL2555.Contig1_All, Unigene2973_All, Unigene1916_All, CL81.Contig17_All, CL1951.Contig2_All, CL5320.Contig9_All, Unigene6080_All, CL81.Contig2_All, CL2555.Contig3_All, CL2555.Contig10_All, Unigene1029_All, Unigene5268_All, CL81.Contig16_All, CL5320.Contig10_All, CL5320.Contig11_All, Unigene2677_All, CL2555.Contig5_All, CL3344.Contig5_All, CL81.Contig4_All, CL1337.Contig11_All, Unigene994_All, Unigene6214_All, CL1951.Contig3_All, CL2555.Contig9_All, CL3344.Contig4_All, Unigene6112_All, CL2555.Contig15_All, CL81.Contig15_All, CL2555.Contig12_All, CL2555.Contig7_All, CL81.Contig3_All, CL81.Contig12_All, CL2555.Contig8_All, CL81.Contig7_All, CL81.Contig9_All, CL81.Contig13_All, CL2555.Contig11_All, CL81.Contig14_All, CL2555.Contig16_All, CL2555.Contig13_All, CL2555.Contig14_All, CL81.Contig6_All, Unigene6207_All, Unigene7137_All, CL2555.Contig2_All, Unigene10753_All, Unigene10899_All, Unigene4476_All, CL2555.Contig4_All, CL81.Contig5_All, CL81.Contig11_All, CL369.Contig22_All, CL1200.Contig8_All, CL81.Contig8_All, CL81.Contig1_All, CL1200.Contig10_All, Unigene10586_All, Unigene10314_All"
Glutathione metabolism	58 (4.72%)	187 (1.38%)	1.24E-17	1.20E-15	ko00480	"CL1066.Contig14_All, CL2258.Contig3_All, Unigene8169_All, CL2555.Contig1_All, CL81.Contig17_All, CL1951.Contig2_All, CL1066.Contig10_All, CL5320.Contig9_All, Unigene6080_All, CL81.Contig2_All, CL2555.Contig3_All, CL2555.Contig10_All, Unigene1029_All, CL81.Contig16_All, CL5320.Contig10_All, CL1066.Contig11_All, CL5320.Contig11_All, Unigene2677_All, CL2555.Contig5_All, CL81.Contig4_All, CL1337.Contig11_All, CL4001.Contig2_All, CL1066.Contig5_All, Unigene994_All, CL1951.Contig3_All, CL2555.Contig9_All, CL2555.Contig15_All, CL81.Contig15_All, CL2555.Contig12_All, CL2555.Contig7_All, CL81.Contig3_All, CL81.Contig12_All, CL2555.Contig8_All, CL81.Contig7_All, CL81.Contig9_All, CL81.Contig13_All, CL2555.Contig11_All, CL81.Contig14_All, CL2555.Contig16_All, CL2258.Contig6_All, CL2555.Contig13_All, CL2555.Contig14_All, CL81.Contig6_All, Unigene7883_All, Unigene6207_All, Unigene7137_All, CL2555.Contig2_All, Unigene8685_All, CL2555.Contig4_All, Unigene11727_All, Unigene10267_All, CL81.Contig5_All, CL81.Contig11_All, CL369.Contig22_All, CL1200.Contig8_All, CL81.Contig8_All, CL81.Contig1_All, CL1200.Contig10_All"
Metabolism of xenobiotics by cytochrome P450	57 (4.64%)	211 (1.56%)	2.19E-14	1.59E-12	ko00980	"CL889.Contig6_All, CL2555.Contig1_All, Unigene2973_All, CL889.Contig4_All, CL81.Contig17_All, CL1951.Contig2_All, CL5320.Contig9_All, Unigene6080_All, CL81.Contig2_All, CL2555.Contig3_All, CL2555.Contig10_All, Unigene1029_All, Unigene5268_All, CL81.Contig16_All, CL5320.Contig10_All, CL5320.Contig11_All, Unigene2677_All, CL2555.Contig5_All, CL3344.Contig5_All, CL81.Contig4_All, CL1337.Contig11_All, Unigene994_All, CL1951.Contig3_All, CL2555.Contig9_All, CL3344.Contig4_All, CL2555.Contig15_All, CL81.Contig15_All, CL2555.Contig12_All, CL2555.Contig7_All, CL81.Contig3_All, CL81.Contig12_All, CL2555.Contig8_All, CL81.Contig7_All, CL81.Contig9_All, CL81.Contig13_All, CL2555.Contig11_All, CL81.Contig14_All, CL2555.Contig16_All, CL2555.Contig13_All, CL2555.Contig14_All, CL81.Contig6_All, Unigene6207_All, Unigene7137_All, CL2555.Contig2_All, Unigene10753_All, Unigene4476_All, CL2555.Contig4_All, Unigene5306_All, CL81.Contig5_All, CL81.Contig11_All, CL369.Contig22_All, CL1200.Contig8_All, CL81.Contig8_All, CL81.Contig1_All, CL1200.Contig10_All, Unigene10586_All, Unigene10314_All"
Drug metabolism - cytochrome P450	54 (4.39%)	198 (1.46%)	6.97E-14	4.04E-12	ko00982	"CL889.Contig6_All, CL2555.Contig1_All, Unigene2973_All, CL889.Contig4_All, CL81.Contig17_All, CL1951.Contig2_All, CL5320.Contig9_All, Unigene6080_All, CL81.Contig2_All, CL2555.Contig3_All, CL2555.Contig10_All, Unigene1029_All, Unigene5268_All, CL81.Contig16_All, CL5320.Contig10_All, CL5320.Contig11_All, Unigene2677_All, CL2555.Contig5_All, CL3344.Contig5_All, CL81.Contig4_All, CL1337.Contig11_All, Unigene994_All, CL1951.Contig3_All, CL2555.Contig9_All, CL3344.Contig4_All, CL2555.Contig15_All, CL81.Contig15_All, CL2555.Contig12_All, CL2555.Contig7_All, CL81.Contig3_All, CL81.Contig12_All, CL2555.Contig8_All, CL81.Contig7_All, CL81.Contig9_All, CL81.Contig13_All, CL2555.Contig11_All, CL81.Contig14_All, CL2555.Contig16_All, CL2555.Contig13_All, CL2555.Contig14_All, CL81.Contig6_All, Unigene6207_All, Unigene7137_All, CL2555.Contig2_All, Unigene10753_All, CL2555.Contig4_All, CL81.Contig5_All, Unigene10502_All, CL81.Contig11_All, CL369.Contig22_All, CL1200.Contig8_All, CL81.Contig8_All, CL81.Contig1_All, CL1200.Contig10_All"
Hypertrophic cardiomyopathy (HCM)	20 (1.63%)	35 (0.26%)	1.07E-12	5.17E-11	ko05410	"CL4182.Contig3_All, Unigene6124_All, Unigene1010_All, Unigene7122_All, Unigene7098_All, CL487.Contig2_All, Unigene3613_All, Unigene5213_All, Unigene1977_All, Unigene1001_All, Unigene3648_All, Unigene10955_All, Unigene11993_All, Unigene11534_All, Unigene8823_All, Unigene11764_All, Unigene11972_All, Unigene11738_All, CL487.Contig1_All, Unigene10537_All"
Dilated cardiomyopathy	20 (1.63%)	40 (0.3%)	2.92E-11	1.21E-09	ko05414	"CL4182.Contig3_All, Unigene6124_All, Unigene1010_All, Unigene7122_All, Unigene7098_All, CL487.Contig2_All, Unigene3613_All, Unigene5213_All, Unigene1977_All, Unigene1001_All, Unigene3648_All, Unigene11993_All, Unigene11534_All, Unigene8823_All, Unigene11764_All, Unigene11972_All, Unigene11738_All, CL487.Contig1_All, Unigene10537_All, CL4512.Contig1_All"
Staphylococcus aureus infection	12 (0.98%)	15 (0.11%)	1.04E-10	3.79E-09	ko05150	"Unigene8642_All, Unigene7070_All, CL4983.Contig1_All, Unigene2938_All, Unigene3727_All, Unigene7125_All, Unigene10801_All, CL4983.Contig2_All, Unigene10301_All, Unigene10511_All, Unigene10167_All, Unigene10820_All"
ECM-receptor interaction	18 (1.46%)	48 (0.35%)	8.05E-08	2.59E-06	ko04512	"Unigene5079_All, Unigene1901_All, Unigene6892_All, Unigene4180_All, Unigene1756_All, Unigene6136_All, Unigene7829_All, Unigene4321_All, Unigene3414_All, Unigene8829_All, CL4585.Contig3_All, Unigene4350_All, Unigene8814_All, Unigene11976_All, Unigene2089_All, Unigene6225_All, Unigene10534_All, Unigene10215_All"
Protein digestion and absorption	24 (1.95%)	81 (0.6%)	1.14E-07	3.30E-06	ko04974	"Unigene5079_All, Unigene6892_All, Unigene4180_All, Unigene1756_All, Unigene1115_All, Unigene6136_All, Unigene7829_All, Unigene1251_All, Unigene4321_All, Unigene8829_All, Unigene4350_All, CL2005.Contig3_All, Unigene2862_All, CL2005.Contig5_All, CL5266.Contig2_All, Unigene8814_All, Unigene11474_All, Unigene11967_All, Unigene11480_All, Unigene8633_All, Unigene2089_All, Unigene6225_All, Unigene10534_All, Unigene10215_All"
Focal adhesion	28 (2.28%)	109 (0.81%)	2.91E-07	7.53E-06	ko04510	"Unigene6124_All, CL3200.Contig5_All, Unigene5079_All, Unigene1901_All, Unigene4435_All, Unigene6892_All, Unigene4180_All, Unigene1756_All, Unigene5240_All, Unigene6136_All, Unigene7829_All, Unigene4379_All, Unigene960_All, CL4997.Contig4_All, Unigene5142_All, Unigene4321_All, Unigene3414_All, Unigene8829_All, CL4997.Contig3_All, CL4585.Contig3_All, Unigene4350_All, Unigene11903_All, Unigene8814_All, CL4997.Contig2_All, Unigene2089_All, Unigene6225_All, Unigene10534_All, Unigene10215_All"
Adrenergic signaling in cardiomyocytes	26 (2.12%)	97 (0.72%)	3.12E-07	7.53E-06	ko04261	"CL4182.Contig3_All, Unigene6124_All, CL1975.Contig2_All, CL1975.Contig3_All, Unigene1010_All, Unigene7122_All, Unigene7098_All, CL487.Contig2_All, Unigene1977_All, Unigene1984_All, Unigene1115_All, Unigene1744_All, CL1975.Contig1_All, Unigene998_All, Unigene3648_All, Unigene1251_All, CL2005.Contig3_All, Unigene2862_All, CL2005.Contig5_All, CL5266.Contig2_All, Unigene11967_All, Unigene11738_All, CL487.Contig1_All, Unigene11480_All, Unigene8633_All, CL4512.Contig1_All"
Peroxisome	40 (3.25%)	192 (1.42%)	4.51E-07	1.01E-05	ko04146	"Unigene7709_All, CL321.Contig10_All, CL321.Contig7_All, CL321.Contig6_All, Unigene934_All, CL2816.Contig2_All, CL321.Contig2_All, CL1068.Contig5_All, CL153.Contig5_All, CL629.Contig6_All, CL321.Contig1_All, Unigene4509_All, CL321.Contig4_All, CL321.Contig8_All, CL629.Contig10_All, Unigene6077_All, Unigene7883_All, Unigene7156_All, CL1424.Contig1_All, CL2718.Contig1_All, CL629.Contig5_All, CL153.Contig4_All, Unigene10910_All, CL2816.Contig8_All, CL321.Contig9_All, CL2816.Contig5_All, CL321.Contig3_All, Unigene10580_All, Unigene7054_All, Unigene10267_All, CL153.Contig2_All, CL2816.Contig7_All, Unigene8813_All, CL2816.Contig9_All, CL629.Contig2_All, Unigene10897_All, Unigene10576_All, CL629.Contig7_All, Unigene10918_All, CL3787.Contig1_All"
Antigen processing and presentation	12 (0.98%)	27 (0.2%)	1.42E-06	2.94E-05	ko04612	"Unigene5253_All, CL3495.Contig2_All, Unigene7822_All, Unigene7834_All, CL3495.Contig3_All, Unigene8639_All, Unigene7823_All, CL5069.Contig2_All, Unigene1877_All, CL3495.Contig1_All, Unigene7732_All, Unigene8027_All"
Cardiac muscle contraction	26 (2.12%)	108 (0.8%)	2.89E-06	5.58E-05	ko04260	"CL4182.Contig3_All, Unigene6124_All, CL1975.Contig2_All, CL1975.Contig3_All, Unigene1010_All, Unigene7122_All, Unigene7098_All, CL487.Contig2_All, Unigene1977_All, Unigene1984_All, Unigene2677_All, Unigene1115_All, CL1975.Contig1_All, Unigene998_All, Unigene3648_All, Unigene1251_All, CL2005.Contig3_All, Unigene2862_All, CL2005.Contig5_All, CL5266.Contig2_All, Unigene11967_All, Unigene11738_All, CL487.Contig1_All, Unigene3599_All, Unigene11480_All, Unigene8633_All"
Tight junction	20 (1.63%)	72 (0.53%)	3.90E-06	7.06E-05	ko04530	"Unigene6124_All, CL1975.Contig2_All, CL1975.Contig3_All, CL3200.Contig5_All, Unigene4435_All, Unigene7792_All, CL921.Contig5_All, Unigene5240_All, CL1975.Contig1_All, Unigene4379_All, Unigene960_All, Unigene5142_All, CL4185.Contig1_All, CL921.Contig9_All, Unigene11903_All, CL4185.Contig3_All, Unigene11491_All, CL921.Contig8_All, Unigene11918_All, CL921.Contig2_All"
FoxO signaling pathway	23 (1.87%)	92 (0.68%)	5.41E-06	9.22E-05	ko04068	"Unigene7709_All, CL321.Contig10_All, CL321.Contig7_All, CL321.Contig6_All, Unigene1744_All, CL321.Contig2_All, CL153.Contig5_All, CL321.Contig1_All, CL4997.Contig4_All, CL321.Contig4_All, CL2118.Contig6_All, CL321.Contig8_All, Unigene10220_All, CL4997.Contig3_All, CL153.Contig4_All, Unigene10967_All, CL321.Contig9_All, CL321.Contig3_All, Unigene10255_All, CL153.Contig2_All, Unigene10897_All, Unigene10576_All, CL4997.Contig2_All"
Steroid hormone biosynthesis	11 (0.9%)	28 (0.21%)	1.65E-05	2.67E-04	ko00140	"Unigene2973_All, Unigene1916_All, Unigene6214_All, Unigene6112_All, Unigene5204_All, Unigene7152_All, Unigene10753_All, Unigene10899_All, Unigene4476_All, Unigene10748_All, Unigene10828_All"
Vitamin digestion and absorption	5 (0.41%)	6 (0.04%)	3.39E-05	5.18E-04	ko04977	"Unigene4445_All, Unigene2072_All, Unigene10228_All, Unigene1054_All, Unigene10777_All"
Neuroactive ligand-receptor interaction	6 (0.49%)	9 (0.07%)	3.65E-05	5.29E-04	ko04080	"Unigene6020_All, Unigene10801_All, Unigene4416_All, Unigene10301_All, Unigene10511_All, Unigene10820_All"
Amyotrophic lateral sclerosis (ALS)	16 (1.3%)	58 (0.43%)	3.91E-05	5.40E-04	ko05014	"Unigene7709_All, CL321.Contig10_All, CL321.Contig7_All, CL321.Contig6_All, Unigene1744_All, CL321.Contig2_All, CL321.Contig1_All, CL321.Contig4_All, CL321.Contig8_All, CL3126.Contig2_All, CL321.Contig9_All, CL321.Contig3_All, Unigene7054_All, Unigene10897_All, Unigene10576_All, Unigene7905_All"
Isoquinoline alkaloid biosynthesis	12 (0.98%)	36 (0.27%)	4.71E-05	6.04E-04	ko00950	"CL689.Contig3_All, Unigene5086_All, Unigene7026_All, CL689.Contig2_All, CL689.Contig1_All, Unigene4735_All, Unigene973_All, Unigene7862_All, CL5354.Contig3_All, Unigene11097_All, Unigene4728_All, Unigene4731_All"
Thyroid hormone synthesis	17 (1.38%)	65 (0.48%)	4.79E-05	6.04E-04	ko04918	"Unigene1115_All, Unigene3909_All, Unigene1251_All, CL4753.Contig1_All, Unigene2555_All, Unigene8685_All, Unigene3815_All, CL2005.Contig3_All, Unigene3816_All, Unigene2862_All, Unigene11727_All, CL2005.Contig5_All, CL5266.Contig2_All, Unigene11967_All, Unigene11480_All, Unigene8633_All, CL4512.Contig1_All"
Systemic lupus erythematosus	19 (1.55%)	78 (0.58%)	5.13E-05	6.20E-04	ko05322	"Unigene736_All, Unigene8642_All, CL2848.Contig2_All, CL3432.Contig6_All, CL2848.Contig1_All, Unigene7070_All, CL884.Contig2_All, Unigene7803_All, CL4458.Contig2_All, CL3862.Contig1_All, Unigene4379_All, Unigene960_All, Unigene2938_All, CL1777.Contig2_All, Unigene3740_All, Unigene11903_All, Unigene10167_All, Unigene1992_All, Unigene3715_All"
Bile secretion	18 (1.46%)	72 (0.53%)	5.56E-05	6.45E-04	ko04976	"Unigene1115_All, Unigene1251_All, CL2005.Contig3_All, Unigene2862_All, CL2005.Contig5_All, CL5266.Contig2_All, Unigene11967_All, Unigene11480_All, CL5348.Contig20_All, Unigene11236_All, Unigene8633_All, CL4512.Contig1_All, Unigene1410_All, Unigene11193_All, Unigene1363_All, Unigene6224_All, Unigene1306_All, Unigene10314_All"
Cell adhesion molecules (CAMs)	8 (0.65%)	18 (0.13%)	8.59E-05	9.59E-04	ko04514	"CL3495.Contig2_All, CL3495.Contig3_All, Unigene6071_All, Unigene3607_All, Unigene1995_All, CL3495.Contig1_All, Unigene7153_All, Unigene7952_All"
Linoleic acid metabolism	5 (0.41%)	7 (0.05%)	0.000109823	1.18E-03	ko00591	"Unigene2973_All, Unigene1916_All, Unigene6214_All, Unigene6112_All, Unigene10899_All"
Tyrosine metabolism	28 (2.28%)	147 (1.09%)	0.000123377	1.28E-03	ko00350	"CL889.Contig6_All, Unigene7544_All, CL889.Contig4_All, CL368.Contig3_All, CL368.Contig8_All, CL368.Contig2_All, Unigene7543_All, CL689.Contig3_All, CL368.Contig4_All, Unigene2878_All, Unigene5268_All, Unigene5086_All, Unigene7026_All, CL689.Contig2_All, CL3344.Contig5_All, CL689.Contig1_All, Unigene4735_All, Unigene9073_All, CL3344.Contig4_All, Unigene973_All, Unigene7862_All, Unigene9013_All, Unigene7545_All, CL5354.Contig3_All, Unigene11097_All, Unigene4728_All, Unigene10965_All, Unigene4731_All"
Type I diabetes mellitus	7 (0.57%)	15 (0.11%)	0.000167014	1.67E-03	ko04940	"CL1997.Contig3_All, CL3495.Contig2_All, CL1997.Contig1_All, CL1997.Contig2_All, CL3495.Contig3_All, CL3495.Contig1_All, CL1997.Contig5_All"
Methane metabolism	21 (1.71%)	99 (0.73%)	0.000180676	1.75E-03	ko00680	"CL5333.Contig1_All, CL5333.Contig2_All, CL5333.Contig3_All, CL4618.Contig2_All, CL4618.Contig1_All, CL5333.Contig7_All, Unigene2902_All, CL5333.Contig4_All, CL5333.Contig6_All, CL5333.Contig5_All, Unigene1659_All, CL3344.Contig5_All, CL568.Contig29_All, Unigene1657_All, CL614.Contig6_All, CL3344.Contig4_All, CL1476.Contig3_All, Unigene768_All, Unigene3714_All, Unigene10950_All, Unigene11463_All"
Proximal tubule bicarbonate reclamation	14 (1.14%)	54 (0.4%)	0.000242244	2.27E-03	ko04964	"Unigene1115_All, Unigene1251_All, Unigene10220_All, Unigene10967_All, CL2005.Contig3_All, Unigene2862_All, Unigene1035_All, CL2005.Contig5_All, Unigene10255_All, CL5266.Contig2_All, Unigene11967_All, Unigene11480_All, Unigene8633_All, CL2430.Contig4_All"
Amoebiasis	18 (1.46%)	82 (0.61%)	0.000328145	2.97E-03	ko05146	"Unigene4180_All, Unigene1756_All, Unigene5170_All, Unigene7829_All, Unigene4379_All, Unigene960_All, Unigene4321_All, Unigene3414_All, Unigene3740_All, CL4585.Contig3_All, Unigene4350_All, CL5049.Contig10_All, Unigene11903_All, Unigene8814_All, CL4512.Contig1_All, Unigene2089_All, Unigene6225_All, Unigene10534_All"
Leukocyte transendothelial migration	11 (0.9%)	38 (0.28%)	0.000396805	3.49E-03	ko04670	"Unigene6124_All, CL3200.Contig5_All, Unigene4435_All, Unigene5240_All, Unigene1744_All, Unigene4379_All, Unigene960_All, Unigene5142_All, Unigene11903_All, Unigene7168_All, Unigene11918_All"
Fat digestion and absorption	7 (0.57%)	17 (0.13%)	0.000429003	3.66E-03	ko04975	"Unigene4445_All, Unigene2926_All, Unigene5086_All, Unigene2072_All, Unigene10228_All, Unigene1054_All, Unigene10777_All"
Insulin secretion	13 (1.06%)	51 (0.38%)	0.000478977	3.97E-03	ko04911	"Unigene1115_All, Unigene1251_All, CL2005.Contig3_All, Unigene2862_All, CL2005.Contig5_All, CL5266.Contig2_All, Unigene11967_All, Unigene11480_All, Unigene11236_All, Unigene8633_All, CL4512.Contig1_All, Unigene11193_All, Unigene6224_All"
Platelet activation	14 (1.14%)	58 (0.43%)	0.000536972	4.33E-03	ko04611	"Unigene7119_All, CL3200.Contig5_All, Unigene5283_All, CL4983.Contig1_All, Unigene1756_All, Unigene5238_All, Unigene1744_All, Unigene7829_All, Unigene5142_All, CL4983.Contig2_All, Unigene8814_All, CL4512.Contig1_All, Unigene2089_All, Unigene10534_All"
Arachidonic acid metabolism	8 (0.65%)	23 (0.17%)	0.00063773	5.00E-03	ko00590	"Unigene2973_All, Unigene6214_All, Unigene6112_All, CL2718.Contig1_All, Unigene7152_All, Unigene8685_All, Unigene10899_All, Unigene11727_All"
Allograft rejection	3 (0.24%)	3 (0.02%)	0.000746165	5.34E-03	ko05330	"CL3495.Contig2_All, CL3495.Contig3_All, CL3495.Contig1_All"
Graft-versus-host disease	3 (0.24%)	3 (0.02%)	0.000746165	5.34E-03	ko05332	"CL3495.Contig2_All, CL3495.Contig3_All, CL3495.Contig1_All"
Autoimmune thyroid disease	3 (0.24%)	3 (0.02%)	0.000746165	5.34E-03	ko05320	"CL3495.Contig2_All, CL3495.Contig3_All, CL3495.Contig1_All"
Prion diseases	9 (0.73%)	29 (0.21%)	0.000761975	5.34E-03	ko05020	"CL3353.Contig4_All, CL3353.Contig2_All, Unigene3909_All, CL3353.Contig3_All, CL4753.Contig1_All, Unigene3740_All, Unigene3815_All, Unigene3816_All, Unigene7054_All"
Butanoate metabolism	14 (1.14%)	60 (0.44%)	0.00077361	5.34E-03	ko00650	"CL1997.Contig3_All, CL306.Contig4_All, CL306.Contig3_All, CL306.Contig1_All, Unigene492_All, CL1997.Contig1_All, Unigene1067_All, CL1997.Contig2_All, Unigene6251_All, CL306.Contig2_All, Unigene10798_All, Unigene10871_All, Unigene10959_All, CL1997.Contig5_All"
PI3K-Akt signaling pathway	29 (2.36%)	176 (1.3%)	0.001157105	7.80E-03	ko04151	"Unigene5079_All, Unigene1901_All, Unigene6892_All, Unigene4180_All, Unigene1756_All, Unigene6136_All, Unigene7829_All, CL4997.Contig4_All, Unigene4321_All, Unigene3414_All, Unigene8829_All, CL2118.Contig6_All, Unigene2555_All, Unigene10220_All, CL4997.Contig3_All, CL2961.Contig3_All, CL4585.Contig3_All, Unigene10967_All, Unigene4350_All, CL5389.Contig3_All, Unigene10255_All, Unigene10848_All, Unigene8814_All, CL4997.Contig2_All, Unigene2089_All, Unigene9001_All, Unigene6225_All, Unigene10534_All, Unigene10215_All"
"Tropane, piperidine and pyridine alkaloid biosynthesis"	8 (0.65%)	25 (0.18%)	0.001193829	7.87E-03	ko00960	"CL689.Contig3_All, Unigene5086_All, Unigene7026_All, CL689.Contig2_All, CL689.Contig1_All, Unigene973_All, Unigene7862_All, Unigene11097_All"
